# Supplementary material for: Effect of Fc core fucosylation and light chain isotype on IgG1 flexibility
Source: Commun Biol. 2023 Mar 3;6:237. doi: 10.1038/s42003-023-04622-7 (PMC9982779; doi:10.1038/s42003-023-04622-7)
Supplement: Supplementary file 3 — Supplementary Data 1 [file 42003_2023_4622_MOESM3_ESM.zip]

Archive with 14 entries (14 files):
- adam_g0f_theta_angles.csv
- __MACOSX/._adam_g0f_theta_angles.csv
- adalimumab_LC_contacts_fig5a.csv
- __MACOSX/._adalimumab_LC_contacts_fig5a.csv
- adam_g0_theta_angles.csv
- __MACOSX/._adam_g0_theta_angles.csv
- avelumab_g0_theta_angles.csv
- __MACOSX/._avelumab_g0_theta_angles.csv
- avelumab_g0f_theta_angles.csv
- __MACOSX/._avelumab_g0f_theta_angles.csv
- avelumab_LC_contacts_fig5b.csv
- __MACOSX/._avelumab_LC_contacts_fig5b.csv
- ch2_distance_fig1d.csv
- __MACOSX/._ch2_distance_fig1d.csv
