# Supplementary material for: Effect of Fc core fucosylation and light chain isotype on IgG1 flexibility
Source: Commun Biol. 2023 Mar 3;6:237. doi: 10.1038/s42003-023-04622-7 (PMC9982779; doi:10.1038/s42003-023-04622-7)
Supplement: Supplementary file 3 — Supplementary Data 1 [file 42003_2023_4622_MOESM3_ESM.zip › adam_g0f_theta_angles.csv]

	Fab1	Fab2
0	84.45684150624828	71.31203380063414
1	84.61968214720784	70.93650874468473
2	84.9848477483449	71.15370302953679
3	85.03902883897285	70.95094134536839
4	83.63005827627667	71.50916072221098
5	83.01934510225355	70.33486244892642
6	83.2179353022202	70.26057748997457
7	82.37039281236468	71.19497121295312
8	82.10998921901391	70.2007102127709
9	83.02182858805318	70.59463970834138
10	82.30485479893562	70.986107977848
11	82.49441023013105	70.89078558080145
12	82.7642221645272	70.4328609066809
13	82.18357502975348	68.5086164372149
14	81.29498999882574	67.51692298806408
15	81.0989881159086	68.7907301280376
16	80.24630760025143	68.37546831998826
17	80.79726088030607	67.45346361124813
18	80.89122899652197	69.49233421017354
19	82.95598018644196	70.86077176041854
20	83.29239355639412	69.98418397465016
21	84.61668877179488	70.74173889793181
22	84.68270546101463	69.73731024501986
23	85.12445487141699	69.62004501282428
24	84.41428437085102	70.18253728418905
25	84.43797928693574	70.15924409430232
26	84.16220684621287	68.48994077566584
27	83.73929746694749	69.71722292936452
28	84.37881260235	69.40828584248227
29	84.59410351566592	70.47645929110007
30	84.19813597090528	70.78913678335267
31	83.00696863908064	69.39272995086095
32	83.4901936804882	69.67927757574549
33	84.3237890682829	70.28437538303086
34	84.79045015178913	70.38790293603721
35	84.44786307961095	69.67330794423438
36	84.11320259608583	69.96618459013153
37	84.23734876176681	68.46466446417323
38	82.09308901067035	68.47123709219687
39	84.04584599066868	70.92040271351186
40	84.60992281900795	70.7490176656984
41	84.82897042552494	69.69238147708941
42	83.18839125523574	70.21429319739542
43	84.62794744808028	70.6067146991248
44	83.68454129122203	70.52001060075848
45	84.48698617182984	69.65147558952381
46	84.18806181268	68.30972608977855
47	83.49010456353986	68.33050046031502
48	84.70804065691246	68.05324587352311
49	85.16170549925157	69.04254202144375
50	85.06198041599056	69.89317567091784
51	86.31097910605385	69.9245730748719
52	85.75206249886374	70.70519103682209
53	86.23613440613747	71.49434028263808
54	86.0999298028127	71.42253061611487
55	86.7782588219506	72.04906844831028
56	86.36611698678776	71.21352947504555
57	86.79230111727497	71.52895859500552
58	87.15155252028975	70.97632139451555
59	85.40989131111462	69.96048114283013
60	84.41164362619783	69.0578092956278
61	83.90760302225304	68.04605509713434
62	84.06076723247341	69.44964581349616
63	83.6352054462263	69.54025858876179
64	82.7797733963978	68.66658283770292
65	81.8509147216495	67.45342459525851
66	83.32550835513143	67.76614458449143
67	82.20052053236616	68.79492719071908
68	81.33584585279904	66.65287566103926
69	81.89177840876698	67.70004959988422
70	83.95233501036645	68.36615047069137
71	83.89832249512867	65.68048264668637
72	83.81235772716666	65.1771998856036
73	82.04692065789878	66.36310984608625
74	82.43089114975045	65.18879092685793
75	84.92927503221927	66.13898301816616
76	83.43119947318945	65.65776742691578
77	84.58930312233028	67.1736667975195
78	84.12243701438346	65.42675865194343
79	85.5006290317883	65.77743823290456
80	83.4623010261436	65.44395397408206
81	83.15508637524658	66.23226015592738
82	82.40577974660386	66.71866996827849
83	81.8130760673342	66.46071576451322
84	82.72900145781058	65.43315980520308
85	82.10719384048677	67.14145629882665
86	81.40700096562013	65.92741824262411
87	83.26988836323756	66.65452288937783
88	84.01639693551195	66.98777964474456
89	83.08631795425035	66.44747485646428
90	83.02346513941099	66.17188515415542
91	83.68752319970542	66.33821431728384
92	83.48535122018922	66.88633329915505
93	82.30031574051871	65.23732194079184
94	83.97610005040512	66.42679307598526
95	83.92065619497386	65.68829687277395
96	83.44926112923484	65.43928569320802
97	83.22885893246591	64.69843761639235
98	85.2631028494895	65.78334309707327
99	83.85260601511281	66.0071676727988
100	85.04591052930213	65.16156460468353
101	84.26699890795031	63.2892048539354
102	83.61602603609397	64.86574493121022
103	82.92388033683656	63.55799914604325
104	83.81170041687821	63.660224527421796
105	82.69974712283215	64.4208243931758
106	83.63136593797523	65.75483276032551
107	84.013733068483	64.89938207003654
108	84.70479377108313	64.80104217675687
109	85.11439340202197	65.44064163157458
110	86.16634817805128	65.935730422215
111	86.53148112812578	66.45467167900651
112	86.19124903671977	66.5796212308657
113	84.87128930569932	65.56663721823699
114	86.05898112200052	65.39023582453417
115	86.0742138971438	66.07579407227288
116	85.62933620811098	65.40756291496209
117	85.39462521655315	66.81070166173579
118	85.44686405560068	67.54195909747074
119	85.86266055595334	68.49337786246511
120	84.41795945754663	67.30406639677618
121	85.03990812159141	68.55239569452587
122	84.9278879897064	68.4623762454368
123	87.11121992508632	68.8010674986127
124	86.76390830598056	69.55366106265929
125	85.97760597814982	68.01190247689236
126	85.77357295445317	68.48401248953688
127	86.1198162638141	69.29805502578651
128	86.58537608750422	68.30197302255057
129	86.50905497484209	67.69160679421033
130	86.17998849598234	68.53944989961279
131	86.33088363526306	68.36121464732865
132	85.19980622954084	68.50083849310438
133	85.33127613887221	68.7887057811952
134	85.48229270574612	68.7835808384594
135	85.9994417380862	69.55813304874978
136	87.25417614046644	70.08362808113722
137	87.19185351385401	70.44352994864927
138	88.34090601559546	71.25765735908398
139	88.59683427111909	70.39946314510259
140	88.86786344740153	70.69063183164022
141	89.32579161610316	70.56403040038161
142	87.79264536240119	70.62730430916234
143	88.16481791775642	69.13642699071512
144	87.93570395850905	70.3394395892256
145	88.10402547301187	70.64562442180862
146	88.84247571375666	70.90959376578503
147	87.91976359915141	70.61549420811176
148	89.25917616464903	71.29535189367428
149	89.28932796504162	71.7139677537844
150	87.60681624061444	71.45989355021064
151	88.34885104869304	72.67477920389805
152	88.1206048396402	72.28039702816673
153	87.6373917645375	72.23529234739416
154	88.00966321481891	72.6857391370498
155	87.35133195279168	73.3407004054347
156	87.20191272993803	73.64503050066853
157	86.96483354268496	72.97250650642195
158	86.30052495091277	72.09681480410248
159	85.89317875154805	73.18278701496278
160	86.78515929856658	71.59805115895897
161	86.83766553429253	71.9928802219795
162	87.23350318313452	71.98024903732589
163	87.67410818831122	72.67816334478724
164	87.67126606190853	72.3956105442063
165	86.94768675576323	72.78843535259654
166	88.6366762872701	72.35062632228467
167	88.41179840837755	71.93230868185985
168	87.60925979660853	72.15591074945105
169	88.98493729950508	71.77252438481734
170	88.03566519752154	70.44074655273666
171	87.53930065633585	70.97578028380146
172	88.64183004561107	70.78263053057199
173	89.99963296774847	71.34180188787589
174	90.02555584912024	72.14337721229232
175	90.46452056687706	72.02124905075463
176	90.1896328010652	71.41851222949262
177	90.68195220155738	72.32088689041649
178	90.48237608481905	72.67028467902176
179	90.14382654775889	72.69339514206574
180	90.67447983246085	72.24857138902597
181	89.90055361080773	71.97339969148953
182	90.17616370711336	71.92591648742838
183	90.99226264028837	72.85888680243266
184	91.01716786329345	73.4439786456423
185	91.04663288796468	73.847612695562
186	91.94481332095363	73.56246040747759
187	91.63635950143265	73.24458814520807
188	90.20628903740848	71.5864998479102
189	89.66210950156685	71.28687541231393
190	88.45948203365231	72.38351043706389
191	88.60601654083226	72.04442033363854
192	88.78570865075166	71.68379138996748
193	88.67326515305375	71.4949147818496
194	88.72811308335335	72.20720052422077
195	88.97906299191676	72.05777953569188
196	87.30595635172041	69.90909427278181
197	86.19733651117599	70.92552343947878
198	85.78483420743702	70.40673002048895
199	86.95492994685235	71.28069992024743
200	86.91480899998122	70.25952895432631
201	86.98425302014677	70.46863749841032
202	87.00141258582477	71.01028931918185
203	86.5216821539698	71.11258332119422
204	86.04324618655373	71.09652996683553
205	86.30924225976804	71.58565708540048
206	86.24637744304725	71.25155386030394
207	86.19504207614136	70.72216273379317
208	85.11537982611314	70.75248270138002
209	85.13586353054855	70.94973515929657
210	86.15896489888819	71.32143898584184
211	85.47629979594252	69.68799643928428
212	87.07382853756388	70.31457265590437
213	85.10537485368802	69.14802194532895
214	86.41441633818111	71.01657624616008
215	86.58645123055919	70.92520645366264
216	86.5137974743684	71.36946769503598
217	84.8316129862207	71.82247737568969
218	84.43187927280293	71.19861761783943
219	84.03839737210954	71.41405583855446
220	83.9427558709499	70.70041782765466
221	84.41562626958678	70.42199610332493
222	83.25808513591795	70.06838230315941
223	83.11769449736107	69.0864585097511
224	84.77321589883068	70.12218534406755
225	84.27512959817597	69.75115744174826
226	82.96046220231979	71.20912637581752
227	84.34345786556364	71.00072129197773
228	84.4486371089612	70.50002055274442
229	84.21905690552168	70.4070656896729
230	83.88280908394927	70.81408916068489
231	83.48037001919181	71.35459625969574
232	83.69137573393581	71.67003633275168
233	85.14250385968023	71.48675600963067
234	85.55824522484748	71.18783443107499
235	86.259310695079	71.87904680319514
236	84.99075736388248	71.03278701027524
237	85.30889400349106	70.74905389964485
238	85.07525160024568	70.56424093550633
239	85.84630853942181	72.00078442701106
240	85.11977897602024	71.44288079382551
241	84.5211624881695	70.28139714820263
242	84.84359592600187	68.97052020607552
243	84.11507168357497	69.98401476394407
244	84.78434283618067	69.34161546663785
245	83.77968065135852	70.03108582996836
246	84.01561885835508	71.54850848478051
247	84.41136540842152	71.35595996684722
248	83.45411672491062	71.14266648123409
249	83.9574266997379	71.4460176347402
250	83.89468570375419	70.16765529585615
251	84.23415394580992	70.57697522901515
252	84.76124178270395	71.47951603133492
253	84.13460465238228	72.51933324666442
254	83.44732984291315	72.66414870027913
255	83.4557898391846	71.97316596762549
256	84.79982229429505	72.89020291690736
257	84.6197310323074	72.78890535313039
258	84.08604207490033	72.06691207462671
259	84.12496240592235	71.6265191070027
260	83.12548953118537	71.09181433334902
261	82.53122263781265	70.57219171591368
262	82.83213391916509	69.31142161984809
263	84.17643703462927	68.30539073104164
264	83.22840957639775	70.42116027208245
265	83.43257662064164	69.41150227971353
266	83.45370301872799	68.54503770923671
267	82.9971341134505	69.17346123197188
268	83.51842621135862	69.48014678173456
269	83.67591665114028	68.95138238954483
270	83.15902376150612	69.12587690232901
271	82.44870550756418	68.58411711319738
272	82.23776492323265	68.18999975194643
273	82.63367692341697	68.15854904115
274	82.39056494562931	68.02925161307955
275	84.16289773354717	69.55777018628439
276	84.43812144095594	70.13244287012121
277	83.54011957281698	69.19352811512898
278	83.08844263810447	68.22291868254466
279	84.00958424041198	69.08958574955584
280	83.75672031287347	69.50050388494107
281	83.85229206688831	68.78445133028848
282	85.5860173731928	69.88738702314303
283	86.78899880954144	71.25730939888427
284	85.20423541654111	71.36489630362483
285	86.21119170652878	71.92249992929722
286	86.50268828136831	72.04409755806482
287	86.95938267586843	72.49698798677925
288	86.43958052862354	72.27219363612562
289	85.96954386267669	72.30193508996375
290	85.77969106170438	72.1768500760435
291	85.04419282402667	71.23515461543217
292	85.61092675785154	72.34769541185615
293	85.91002079893941	72.75977505469177
294	86.22030350999218	72.71365377669991
295	86.74330795090279	74.08598803797798
296	86.100643421338	73.09089050657187
297	87.5862269440212	73.53744589511152
298	86.48792251497011	72.89602022309354
299	86.76962897273067	73.1273592008442
300	86.78619383840916	71.92660528884764
301	85.95698520623746	72.67675398430677
302	86.57042730400089	72.34621745757516
303	86.68197116735877	72.50169426468476
304	87.30925534609051	72.45838459848879
305	87.01759789731948	71.9969592294483
306	86.42815044283532	72.08803910547309
307	87.11826796360559	72.62943867305552
308	87.36224648343418	72.96037667646593
309	88.1038689185793	73.50666283741603
310	88.48993415272925	72.8621242763636
311	88.05345918946401	72.74478660920794
312	88.91685743246461	73.60983567009967
313	88.30457823837435	73.8148847413641
314	87.53431881661449	72.0749741237203
315	86.30575690823439	73.0480360595423
316	86.09097800552102	73.9961474782834
317	86.33603456203969	74.44872188570965
318	85.67505036659307	74.34459907322231
319	86.20235568264573	74.72378986431174
320	86.51458570709273	73.72028316396468
321	85.63706385923223	74.28945242742591
322	85.97179368753125	75.21886101267494
323	85.8399893960545	75.25709622931947
324	85.80366982710306	74.51916885924597
325	85.4973200851934	73.85666298240919
326	84.95230363528731	72.51085297510723
327	85.33856868584137	72.28701899013404
328	85.13416704526868	72.47050093096118
329	84.58129614420778	71.42330735723569
330	84.12903357815537	70.50867616464276
331	85.29207339823148	71.95432745669555
332	82.41394529224505	70.42245269658234
333	83.06610080262634	71.29247394801781
334	84.35638598729774	71.73176235106415
335	84.09372563916209	71.41754920006308
336	85.96074464633473	72.43420481391804
337	85.94498577303487	71.45065358348496
338	84.93955048605532	71.89486681507802
339	83.12960785752183	71.91105009441686
340	84.32005963378124	70.49036163919267
341	84.50137015475572	71.55840451780503
342	84.38786427661293	71.12224769056664
343	85.94691491521003	72.31936268232037
344	85.40409576833927	72.90066643025179
345	86.79261888775959	72.28588903466624
346	87.04705766149765	72.6592073199128
347	85.83024227440335	72.45255938945392
348	86.48537204965493	72.4924504994184
349	87.41986447688154	73.8347592010977
350	88.23097660253534	74.23696783127671
351	89.71850004685264	74.97492091551511
352	89.02932838515689	76.86460689717664
353	89.02304873717286	76.38380609866151
354	90.09483503532883	76.87766020692129
355	90.14426144677167	78.07643039193438
356	89.64224327166544	77.60006206303622
357	90.25115644561798	77.62118505687512
358	90.11640118711672	78.12250484753851
359	87.72443032738975	76.51926823022802
360	88.43056881116952	76.32605378492603
361	87.94214180994825	76.9297285609575
362	87.7852958871929	76.7359845469657
363	88.11418421806735	76.54488489195883
364	87.3096286661765	77.01631380831232
365	87.0307781515773	74.95768171956286
366	87.24770052410874	75.8258016152726
367	87.68824994246067	72.51782697684669
368	87.50726816244531	74.87745195864451
369	87.75029215621905	75.24555180405159
370	86.4473160657591	75.22943878126972
371	87.30354203821611	76.15210990647557
372	86.94474309828236	76.25350220299518
373	86.41499479403218	77.82828426187127
374	87.53453617867025	77.9899350864774
375	88.13625715107229	78.85993532988249
376	88.06825154403674	78.1565951864614
377	87.93461664804248	78.52682562704916
378	87.799791147002	78.59712721797216
379	88.45614631887126	79.08415880926525
380	89.95040375230623	78.39920446085735
381	88.09202239151885	77.50366018469015
382	87.47766716510635	78.32652313233936
383	87.32909264031213	77.94294605481159
384	86.7539704414227	76.99213018773202
385	84.94269734766652	76.68823333016763
386	86.4364865759641	76.99981912783326
387	86.84022863404846	77.3355435519164
388	87.46765133511468	78.07274283754734
389	86.62645914965793	77.49313085484397
390	87.61061510529669	78.07572609405958
391	88.21064066842658	78.50537159345713
392	85.47275956165365	77.35697306782653
393	87.01776350923915	76.53929012980812
394	86.62685964907689	77.59345506652566
395	85.41743983224578	77.01121102926271
396	86.98373538781766	77.2700475994115
397	86.82320600708918	77.59949470057313
398	85.84041451068455	77.42653125878655
399	85.62262121164244	77.02495847381668
400	85.2570643994869	76.75023745243097
401	85.64259284301298	77.37570339689145
402	85.93893060878659	75.81875281021291
403	85.84735822931044	78.60042219082646
404	86.40409608591926	77.20029724391532
405	87.28520860883559	77.88538260372877
406	86.81367262462457	78.24830168118993
407	88.35941512137401	77.4914050028873
408	88.58269153780472	77.93598135374779
409	87.89419739174076	77.22740660189221
410	89.96549449194194	77.22380013719415
411	88.69803133426625	77.38605654849692
412	88.79493032862256	78.17216649742139
413	90.41772509590854	76.80292941563306
414	90.56121488972018	77.57579234194297
415	90.41544713836285	76.82346177374232
416	90.79488785553448	76.5677710958839
417	90.55974292643158	75.90170960682023
418	90.86078560602098	75.72086559417838
419	90.11809428396329	76.28306753038173
420	90.1370712448701	75.2489495336387
421	90.50375901025792	75.81999606801757
422	91.55364558971792	76.63736311305932
423	91.15769191040096	75.79443283936615
424	91.32004544372445	76.04845534374597
425	90.722097127694	75.84952596284434
426	91.85891416332957	76.35706362178355
427	92.03747668246764	76.53678905467932
428	91.97122289850293	76.05674141666351
429	91.78482844332942	76.12277994271021
430	91.08926544985793	76.71975146821137
431	90.52374017780012	77.55565174276599
432	91.91586998954281	77.33949671657173
433	91.41208572468575	77.93099899586817
434	91.28001620333298	76.47298185873741
435	90.28845355933062	76.07953392827686
436	91.06635137762709	77.85910131766649
437	92.562003854687	78.02684507908366
438	92.07105826292928	77.81793432426308
439	91.52668407045414	78.26292708319153
440	91.78109941831042	77.9470479589519
441	92.05080783648295	76.82651554056412
442	91.82436629468656	77.79248048308276
443	91.93848039177797	79.14887450083914
444	92.04741796351709	78.19068292284629
445	93.09108355675349	78.0311876653517
446	92.29533432925523	78.1661497954151
447	94.61778331741525	79.09078662975031
448	93.22086063430909	78.45426975005766
449	93.73175205488104	79.08953968390593
450	94.02757281081186	78.88171720852216
451	94.36213529725275	79.46245095832992
452	93.8961036460641	78.66007319035222
453	92.999869585355	77.56306056364792
454	93.3274588676056	78.84286709695482
455	93.77898078988915	77.98214033672033
456	94.13002202679594	78.01029805626916
457	93.13963908376691	78.66354711368258
458	91.59995801981972	78.37401523616921
459	91.91436796604059	78.51252230986549
460	91.78870396640687	78.53893154772929
461	93.4476242478218	79.24299125685533
462	92.89990955583554	78.56842403695357
463	93.3235854479497	79.25934795734136
464	92.47025143236614	79.22198395689497
465	92.20196176587548	78.6399569206226
466	91.13435022614131	78.83584907171148
467	91.83542121016195	78.8944634883259
468	92.35803821660728	79.77004389077594
469	92.09015122100308	80.37016100494232
470	92.7667930769151	79.9257287567872
471	92.78910650178443	79.05420833238144
472	93.02749120476994	78.04637477129752
473	91.9916524995818	78.27806490121247
474	93.03899749757203	77.57699928094084
475	93.20644173358805	78.40294258714124
476	92.59600808415739	78.00688661356165
477	92.37336627050358	78.57473352304643
478	93.12771889478523	78.11042650328093
479	93.84993034380922	77.99479340360848
480	93.90611632194897	77.45074445665512
481	94.50475095814042	77.99074850705246
482	93.99696825085563	78.98939111471888
483	94.04874695232549	78.51080485977528
484	95.1309627042929	79.12123353565914
485	95.32448928494455	78.11664991040186
486	95.04013592047575	78.2485228603442
487	95.80464220386442	78.65715513847877
488	94.2863082429337	77.72198433125723
489	92.9802513188422	77.7987894710115
490	93.10974623820586	77.30256841813114
491	94.60229130952686	77.85048831196605
492	94.0893614420452	77.57800559839382
493	93.45301059969665	76.8560785429209
494	94.30027486131881	76.13794837680979
495	93.95605715230077	75.33681450788218
496	94.33855037616733	75.56180635263937
497	95.42407437980906	76.06036136426
498	95.45375916961305	76.73887815878038
499	94.53736553748062	76.25063534622984
500	94.5889462892767	75.86832333074754
501	94.68848816343107	75.22955050083895
502	94.051897074372	76.22326003125939
503	93.9387083219867	75.97809871799676
504	94.86140742027233	74.8449991698809
505	94.48272333933053	75.00219819148542
506	94.92118067126955	74.81989790467117
507	94.73745853503006	76.0104619810673
508	94.72080861498654	75.91822296590155
509	94.55524983083998	76.67580072892581
510	94.6157429945435	76.76419928809987
511	95.02551070758749	77.11334998919445
512	96.37240935171201	76.97368339011776
513	95.51286952825154	76.7188515728124
514	94.81055132562743	76.85782695983502
515	94.89013353763967	76.5596077015343
516	93.62426256255283	77.44698056362981
517	94.18589811336642	77.82415544293083
518	94.5852421580397	77.71192279426646
519	95.31899039923846	78.17806105214731
520	94.53369465970819	78.26268926901102
521	94.32384822400829	77.23941786287705
522	94.17793238187502	77.99241099395165
523	95.45216506377758	77.16427609630223
524	95.43574931248475	77.33407689198326
525	93.90422429682762	75.81597804429737
526	94.27267174610311	75.62989197582162
527	95.25903206312226	75.51106099105793
528	94.52240589254346	75.36392042922915
529	94.81992169135839	75.78964176349095
530	94.64442330555994	75.39618566291522
531	95.13532653857519	74.21904617871132
532	95.33049865148908	74.13578926281308
533	94.7661241885455	74.25926603454381
534	95.05799623668177	73.75470610061741
535	95.55909549148213	74.09204620460876
536	95.75816829527334	73.27752888633061
537	96.61475186149478	72.14153377395907
538	97.0692934127021	72.95361487665053
539	97.81855122415976	72.38788450304912
540	97.51548726580937	72.66439468903238
541	97.98118388584041	73.00706709505367
542	97.61770585361786	73.50107495438688
543	98.33188641510084	74.10894420161227
544	98.15870580411824	72.98792175812369
545	97.55937121826639	73.68628425783795
546	97.85120170443903	73.94310935785033
547	96.38516984736621	74.80279054629979
548	95.15493814308451	75.21593242070762
549	96.6351234370573	75.54723377767617
550	96.56751802749864	74.88563207009561
551	96.2493890232473	76.87842565229965
552	95.97696911925605	76.17984539610302
553	96.11223527416048	75.63999745694099
554	95.49219191222822	75.53383919799457
555	96.68639578304553	74.65974204504971
556	95.35633802647047	74.38621571765178
557	96.3677312880688	74.4545258744431
558	95.76671296796196	74.3498776848296
559	94.7484298658189	73.4708497944108
560	94.50534761792024	73.41115125023906
561	94.66976094671527	74.70837761677849
562	94.9744057841515	74.49298162457818
563	95.29490739744607	74.83304778163689
564	95.31939427840655	76.41953395726784
565	94.44809701799564	75.10308497838959
566	94.71107124959741	74.82661461738077
567	92.8771394802789	74.75990382523644
568	94.22167273609	74.70693711106092
569	93.8833127597891	74.56234793792733
570	93.51988511746458	75.01398339933114
571	94.06705668634872	74.84905262472806
572	94.99971259513788	74.16452499133646
573	94.24800122596523	73.83291583438977
574	94.36012549543497	74.90525854853006
575	93.84704637377477	74.87783009325688
576	93.55789159612243	75.54726962427549
577	94.2367144763757	75.45341238143152
578	92.77538923642997	76.02823482810668
579	94.34806734493054	77.57239419880337
580	94.74122943277123	76.6812399997903
581	95.43930913121392	75.92433073440723
582	95.55390099973812	76.76181378712013
583	94.96858442638063	76.50917127944393
584	95.30495272236172	75.9955793900883
585	94.61436653778324	76.35885607570913
586	95.37470006448632	77.00040681761996
587	95.51326503162956	76.09211198653759
588	96.61674116755336	75.69987747584342
589	96.26409165877513	75.93118179210853
590	96.78684878408482	75.92851912790451
591	97.11754115759135	76.1419718219525
592	96.91980041184809	75.6127718321244
593	95.99842286948359	75.01340813689083
594	96.1027457956742	74.87725660099697
595	96.3583632910233	75.16316748326922
596	96.480346957199	73.57217294561639
597	95.63108620028889	73.86145765291178
598	95.90831733664945	73.58199942442103
599	94.731191146626	73.34544176901677
600	95.35265926169703	72.92033282555019
601	95.39937258608295	73.81492433024697
602	94.78590856851594	72.53831817336247
603	94.83992102049484	74.06041288308755
604	94.71603304509867	74.71418510409084
605	95.05808951334458	75.06896508287501
606	94.28779055277883	75.02116224054335
607	95.04411916979993	74.98151872890931
608	94.77322116698704	73.87172733049277
609	93.92759571834354	74.09723302470006
610	94.58123046547323	74.65624617898528
611	93.8757456815974	73.79226110003127
612	93.5711368175074	74.06452550438598
613	94.27410655642504	73.39880556449855
614	92.81110628915216	73.92993294147932
615	93.26327733154844	73.78270465168441
616	92.71290478570387	75.3428026107757
617	93.82343429844641	73.93606704011005
618	93.06751399606642	74.58605783898308
619	93.67927754885677	74.45520509008637
620	92.86605607123565	73.66897853515975
621	94.94814034483069	73.3310372008865
622	95.41766774010213	74.41425920340767
623	93.81297506890091	73.74261051491787
624	93.1646976173767	74.0280994188379
625	93.22634246199975	74.5739871303006
626	93.30382840882221	74.8648256710542
627	93.38513251985951	74.17009970119844
628	93.76138436037007	75.10371752780136
629	94.01865274597884	74.09709004094695
630	93.80886707196255	74.55133884821089
631	92.5893364970969	73.79865516163778
632	92.84405923729673	74.15959279435336
633	92.32393686352017	74.14991782032897
634	93.38890480835403	73.90759790438591
635	92.43263799314694	73.94373471369576
636	92.84311651558825	74.06428512624531
637	92.765808534617	74.67261552115622
638	93.69052978850155	73.61833144877635
639	93.86544209744999	74.28641761301135
640	93.3443270302197	74.41791162445845
641	94.42419892255025	73.15157997723227
642	93.05493157634403	73.56070081866643
643	94.26150975292218	73.88431989977482
644	93.77401923004608	74.04278849065452
645	94.99327079496135	72.87197368876926
646	94.04507434300348	72.15343722129444
647	92.99059779399467	73.57985741760041
648	93.52671508485226	73.65627460368964
649	94.76636531975198	74.40934608450524
650	93.92554432779896	74.38908900307686
651	95.10781175210596	74.2012924680872
652	94.43730762805221	73.79201216010921
653	93.8053769162172	74.93768474062796
654	93.9095272923319	74.93855569015346
655	94.85762989280641	73.46980463947315
656	93.83298036857452	74.7195186264934
657	93.82333329675521	75.4027919035434
658	93.78406902590552	75.42308137958668
659	93.3438920359396	76.74620286336732
660	92.71756148950551	77.44071094383119
661	93.40159096152456	75.74175726445242
662	93.29836897314661	75.33413936356881
663	93.79634504481811	75.6294786611369
664	93.37150570770734	76.28137390546071
665	94.63063365147624	75.32246624679614
666	93.07210369087838	75.48038157539575
667	93.29583967871686	75.89208295163053
668	93.07327256358074	75.75482942603104
669	94.29393037909826	76.6233356756589
670	93.55668221771319	75.2512795588486
671	93.82062410176673	76.8580368661869
672	92.27630352646817	76.45672143379869
673	93.19548113303415	76.1414036171376
674	93.53146464452554	78.0887118780216
675	93.21797639096424	76.32395906758744
676	94.54347177318415	77.23372668913399
677	93.36952177824732	77.32818212093842
678	93.79263461720043	77.6067061452655
679	94.42893915243867	77.07990302650329
680	94.45716039224277	77.28401354026795
681	95.59885287171963	76.88243853170282
682	94.57432723075084	76.99427623660145
683	94.14847430256259	77.2000006775612
684	94.2691929412529	76.1280807796655
685	94.62627836936099	76.51902728441937
686	94.98944782862434	77.51222003902681
687	94.1403616956847	76.93302647855235
688	93.95646530664041	77.98984175286326
689	94.31087448846262	79.01135327966895
690	93.69459639216373	79.96476774004243
691	94.0956933627585	79.29958480641493
692	94.14171067167	80.80003416072034
693	93.84913777951657	80.343938116818
694	93.51183754892139	80.67390958811096
695	93.07878735206329	79.08194973237863
696	93.85496291848986	79.49461467194037
697	94.17427429502148	78.50687020105006
698	94.8196440204938	78.95881009161707
699	93.84604674989392	77.7567025520189
700	93.7162418362491	78.40465839098135
701	93.09611798760183	78.80717279665437
702	93.01287072303461	77.7969880416023
703	92.26797152121331	77.41828892731719
704	93.48053874267809	77.29720532510076
705	92.86160426667708	76.74469329393361
706	92.40921006365734	77.83930748665644
707	92.72008266778943	78.10464192631292
708	92.35795132446823	77.3682508474731
709	92.68713037930632	77.1606114839146
710	93.60168889451708	77.533790609808
711	93.12338971338433	78.35164296524007
712	92.87897608239227	77.97129923064219
713	93.7501737716972	77.57471842175651
714	92.89915755014928	76.89923010990263
715	92.1488031709798	77.80927743334576
716	92.15132811235353	77.05927589097446
717	92.48447825212915	76.99274961636505
718	93.05587813009872	76.1760330049784
719	93.04068379760449	77.05878096677944
720	92.98470324378007	76.18044676121492
721	92.8870280341733	77.5225879093188
722	92.70907622848098	77.23766123595962
723	92.23326656732023	75.78124695954139
724	92.41673846139156	74.99448454279513
725	92.3392621586661	74.88006617391227
726	92.79183321171529	75.16550991513037
727	91.88291768614246	74.64394334471902
728	91.66447904048127	75.04409454075287
729	92.61106174940177	74.63413029458933
730	91.30660878632021	75.30005290504451
731	92.48952185436275	75.66174479279755
732	93.8310847351638	74.55441358397752
733	94.51545056509245	74.47239556071916
734	93.58999274901824	75.84514710829946
735	93.85354388067421	75.77644071157161
736	93.18539848996639	75.68442249877386
737	92.61957540457095	76.12681439066527
738	93.1697460678234	75.82100714517368
739	93.58407548811859	74.64262433276076
740	94.33803267485497	75.0361697381645
741	94.71143675074264	75.47118701206905
742	95.19464996447591	75.57401510015552
743	94.53179094132258	75.339619208418
744	93.88318919091986	75.49614383823778
745	95.02575446295309	74.93682848084501
746	94.01418787610945	75.31400142051154
747	93.86361855908011	75.1825112462089
748	93.87939727328482	75.03886112633413
749	93.3692909950526	75.49300745104942
750	93.50189306683374	75.79479877181714
751	93.55640774529421	74.93169532657079
752	92.90393422321188	75.01275060079114
753	93.36473377210076	74.46946069934837
754	93.58344635373678	76.2368437239128
755	93.44728018631918	73.75506131537414
756	93.66270558761356	74.65304763104554
757	93.92367790473739	73.6630221589116
758	93.38630959863413	73.51863959555968
759	92.87838891638367	73.5889233223113
760	92.89646169336764	74.0357103093506
761	93.06890587462438	74.33055435872974
762	93.30035704245591	74.95060894491559
763	94.99838995440611	74.07592448597646
764	93.36614601687377	73.54051089816483
765	94.93671516071625	73.4299127195423
766	93.36106642330464	74.38322517141306
767	95.03552245867095	73.59041487316345
768	95.0662063553638	73.45956268443572
769	94.83964707802109	73.44375728233408
770	93.79493216581426	74.38562078761402
771	93.3377570990598	73.60897209880807
772	92.94555054717327	73.9913255798221
773	93.89429214878076	73.70102754341282
774	93.17207220141587	75.38808183606548
775	93.94525596412217	75.88625711707633
776	93.41677665115641	75.82896398447367
777	93.83346557333562	76.13846105315966
778	93.94962162318717	74.43980775364949
779	94.6981153620019	75.0385179100212
780	94.56488974706248	74.70346662906968
781	95.59501705498388	74.13232330221828
782	94.7856212798237	75.03370367979517
783	95.50132725074452	75.36810737750312
784	94.28707295632236	74.86440310141094
785	94.57021430258139	74.10492711901135
786	94.00461185069781	74.81281061109763
787	93.95845668936283	75.29882324552499
788	93.98132306783592	75.97821061287806
789	92.94929480833076	75.17886853585036
790	92.93508086069367	74.08008212539626
791	92.17309820976185	72.89172911809324
792	92.15908293620166	74.7366218269002
793	93.06217747659691	74.29913916460212
794	92.94579482824594	74.5747636475349
795	91.87370702211165	74.90034282487282
796	92.14963784606302	74.53089111113185
797	91.80961964693431	73.81188047928592
798	92.30877599650104	73.68939391753243
799	92.71652709188558	75.5691769660077
800	93.4967179391361	73.79606395591513
801	91.85584806746506	73.82756754986127
802	92.80876646673885	72.82579733071016
803	92.83691002383348	73.29020754218122
804	93.46347733513542	74.5563587889596
805	92.66617888150944	72.98380001371761
806	93.38827533407782	72.97812773303615
807	92.6051894878713	73.65120328619194
808	92.94729166786243	74.80945672234324
809	92.54676128022774	74.3112075780579
810	93.4811346835413	73.2677338715657
811	93.948557813979	73.29198949196307
812	92.63670314651996	73.20598280930584
813	91.77580383782987	74.12549490243778
814	93.56726496438786	73.55967692944215
815	94.72267975326947	72.81971321125575
816	94.1110726765607	72.09030384847487
817	93.92596988458233	73.6086222825204
818	94.12039189100769	72.80448579470476
819	93.99226111496978	74.48788629514742
820	93.40992249037153	73.77501131963055
821	94.03830119556513	74.39821189475614
822	94.52272368932564	74.14967384879463
823	92.94487558198477	73.88164341529405
824	93.71337780334912	74.34427478905117
825	94.15906091301602	74.35388115791055
826	93.845166560689	74.30789249895706
827	94.32846195690985	75.23486388804855
828	93.54533619090003	75.54080520487213
829	93.76564243311513	75.24108175502724
830	93.10832415641372	75.75969609967908
831	93.45580876490006	74.0816998235834
832	95.09896899483907	74.93287006393369
833	94.2579226473477	74.20715152462658
834	94.53254183786484	73.67321535706706
835	93.88288414847226	73.67329881828924
836	92.68899923210144	73.73125786022825
837	93.14639002650046	73.40979317220747
838	92.98765609709858	74.02037974017772
839	93.38414511342235	74.43632299059257
840	93.1388051784153	73.63741798410321
841	94.3521997294254	73.3364511213955
842	93.80384152941541	71.61844795072668
843	93.72367471501732	71.9512479889138
844	94.3792579316407	71.8046445867565
845	94.23139483754704	72.48765415179636
846	94.08595973973553	72.72174662054303
847	94.57099709250537	72.46445819121121
848	94.21693525918856	72.43858205766307
849	93.60305496016387	72.57743090383238
850	92.27203975792239	73.51640558602347
851	93.7294797116276	72.9467659012982
852	93.59349340513522	73.87713500940858
853	92.67903576754902	74.24163270753358
854	93.23501424905596	74.38000963529777
855	92.91900262508135	75.44696176402871
856	93.89568241865081	74.63505965652229
857	93.93527638640114	75.08578038897056
858	93.50397665015883	74.8968098966173
859	93.76735723501854	75.37467206084078
860	94.02647266168047	76.28277985113976
861	93.42096846869269	75.39890862451509
862	93.48367436715237	76.00562465850781
863	93.97467197902063	74.70269982528852
864	93.99322913177473	74.70388361240182
865	93.32504898912252	73.88725426739119
866	92.16691186320801	74.64569661364578
867	92.61824870581034	75.17525990784905
868	93.50119159089519	74.04325971010218
869	93.07583080718348	74.46732183892848
870	93.0730617821985	73.30470442359702
871	93.17034479662607	74.92796082550896
872	93.21037923184332	75.59305058917992
873	93.53595839616146	74.59214300280922
874	94.74556037091381	75.01572872904879
875	93.97637221280165	75.23077582725983
876	92.80831945473346	75.2078346625441
877	92.6615691901478	75.14520381394009
878	92.66216001605248	73.63374604845865
879	93.9512724989756	74.0766550773521
880	94.80638956238016	74.83241512510267
881	95.50897056205154	74.67903310801158
882	94.21641602074742	74.72089153199587
883	93.85874619902644	73.7075002901884
884	94.36664670370666	73.99490309517056
885	94.06505007603353	74.91511799955822
886	93.94349572793493	75.47347102930338
887	93.47782019987547	76.44105906117429
888	93.63443467574297	75.35563926834116
889	94.58675086099244	74.94808299992062
890	94.15069654042703	75.86098084909905
891	94.07188640711213	75.27169619800578
892	92.6778999001807	75.44614312225295
893	93.28930401569205	74.28350795926657
894	93.63471098761069	75.27266217854971
895	93.99730412284171	75.69530828406019
896	94.59064001167124	75.21632280801907
897	93.92528106709062	75.77309279163532
898	94.43045937045994	74.06772596741459
899	95.56998331276768	73.91709658594068
900	95.88060746635448	74.4517752648597
901	94.20474335538735	75.92995991315277
902	93.76108174218852	75.94320241097935
903	93.4817937075065	76.25692718053631
904	94.78031271422934	75.39594543620096
905	93.2042047748776	75.28539539922353
906	94.56725176334274	76.30330777153156
907	94.45914573574728	75.56373765033038
908	93.03123102318303	77.05843861530845
909	93.56616893920568	76.1086975805613
910	93.61949582973764	76.51471614216716
911	92.36741751118133	75.15896732205422
912	94.21596047831864	74.87465823713103
913	92.83488480120104	75.4964078003997
914	93.32642845461126	75.52730898719189
915	93.25650113184923	75.6067871395892
916	93.13335127513768	75.85529610138364
917	93.90812802925642	75.92193104090191
918	93.79490230064239	75.92705130064645
919	93.46338734808859	75.32551488322879
920	94.90393815872147	75.33072331757074
921	93.90118033061735	75.47440302448051
922	93.22192281293312	76.93902759067632
923	93.31517912507611	76.85345686745316
924	93.44432776010109	77.14988834417566
925	93.77917831754527	76.12306667400779
926	92.79701281403202	77.4380305607721
927	93.34080614031426	77.20584873602967
928	92.90763688908474	75.98708278216809
929	92.43186613710743	75.8087786694288
930	93.5262162516117	76.35321057813786
931	92.34449392223966	75.34088063155595
932	93.17822198960572	76.60496681934389
933	93.24181385705788	77.46744872505326
934	92.86138077758011	76.78560619443397
935	93.08963365867679	76.40705890780343
936	93.00626327286768	77.93238732782318
937	92.92746963457485	77.9135027831608
938	91.86513064636111	76.9555048088192
939	91.90136727842675	77.70915435551828
940	91.76703385381076	78.01654497402598
941	91.27138456143673	77.80785181287631
942	91.20829014559195	78.2246953158673
943	92.14888877378976	77.95564761002743
944	91.37215991514283	76.78777083675547
945	91.92913112316562	77.20202583187394
946	91.34036145913632	77.34738751041189
947	90.4826730223795	77.64167385367375
948	90.8443449236753	77.30422640234697
949	92.09162985340126	77.65451494022676
950	92.5554229180306	76.1235093296721
951	92.94508360845194	76.24215476592423
952	91.71125862262167	76.99791674539819
953	91.41649931727456	77.18519176843274
954	91.82603412246648	77.68042577165218
955	91.5911076419216	76.26723372076569
956	91.57057817335388	77.6810550745398
957	92.8305449672006	76.87407311018826
958	91.62732159301774	76.73470515408876
959	91.09007888277708	76.37892933113405
960	91.47855095395359	76.80617955681727
961	92.03832137249762	76.76121872770395
962	90.43687616581401	76.77273272954385
963	91.77356528512658	77.51200251135529
964	91.24209261794364	77.50192571915487
965	92.14620650670467	76.74024777563139
966	92.38136240558883	78.1031045139221
967	92.94410562932136	78.23334821758067
968	92.48987172497851	77.29667944947893
969	93.47266646635175	77.4565806507397
970	93.30139807261845	77.37574345739532
971	92.61433987071348	76.2756662487012
972	92.68482037565491	76.34860526679631
973	92.9636335445371	76.6055794245946
974	93.72511326769524	76.57687045555816
975	93.07302276717601	76.65379227747206
976	92.5912537475542	76.52089672682618
977	93.72509294073478	76.57439628816118
978	92.97170155239397	76.27184984687224
979	93.1651991231576	77.02935272812347
980	93.55693475171783	75.90242487596171
981	92.67966315737051	75.50844158687937
982	92.0315450950289	75.54950475615654
983	92.65823879613801	75.59951587284472
984	93.34698886143838	75.9992409382854
985	92.74834062037506	76.06086203337905
986	93.60013950024509	76.29513853006256
987	93.15796103253996	75.72153211852631
988	92.57155224319884	76.49925433015507
989	93.7960138363765	75.29921324984578
990	92.65855073380935	75.16558404472455
991	92.10722763730901	75.69036350212045
992	92.47336582896705	75.99516574590034
993	91.94366365851023	76.63868557509112
994	92.2734619186519	77.12860177617061
995	92.03998546405373	76.58822781921054
996	91.99399077621435	76.96995549555555
997	91.25340511527111	76.45100647883189
998	91.40840652982527	77.33831432446547
999	90.9781499391398	77.8192124289731
1000	90.41914137108914	77.84540499822764
1001	90.44409772538008	77.85064612864943
1002	90.3190052178015	77.73953016306994
1003	90.8024519119755	77.89588525976794
1004	90.99004994943768	77.55334953308265
1005	90.35326638404466	78.52373171585877
1006	90.33785836356103	78.61727472103715
1007	91.88893247615296	77.62337386854125
1008	91.50161777582575	78.07341699375625
1009	92.71555790031495	78.13365589339618
1010	92.40273740272693	77.83208936655784
1011	92.61324444924367	78.1510256690497
1012	92.62451687002832	78.22310563065349
1013	92.10916721185717	77.61686875818667
1014	92.9254002610982	77.92571348181882
1015	92.65712274365684	76.71213586773496
1016	93.06186125674796	76.76924873577866
1017	93.26578795185432	77.18993137716706
1018	93.54990527009073	77.94872461377363
1019	91.75835859326612	78.04062438553349
1020	92.17726553796085	78.67948758078646
1021	93.18490199546676	78.24146266757532
1022	92.91173764005336	78.44956784352331
1023	92.00710346897715	78.65945983950954
1024	92.23691453376262	78.42108973902074
1025	93.02224062024236	79.08394192488646
1026	92.41734321286422	79.69475765062877
1027	92.12243461197124	79.49318082320394
1028	92.31434857331958	79.07692647829998
1029	92.43924544817652	79.17286856246902
1030	91.9462588440437	78.54402456367457
1031	92.37030150505639	78.95439388228338
1032	92.40057677352623	77.77836539349963
1033	92.12241196608468	77.84372198617238
1034	92.4225090062169	79.0069547638062
1035	92.63626338441543	79.85397950705125
1036	92.63715628445725	80.03956212431564
1037	92.25091620270031	79.95659473698649
1038	92.89373516136513	80.12015430185855
1039	92.38739819658099	81.32940895047243
1040	93.07420497437445	81.36440888808254
1041	92.50480994159591	81.01487619659869
1042	91.96404063719763	81.0952570581785
1043	91.97752218395867	81.36872107236434
1044	92.89908087731564	80.86196625328989
1045	93.23683416126482	80.53098775844971
1046	93.0898297164142	80.2262833219249
1047	93.38138238262195	81.04774779456663
1048	93.45483190708381	81.02531348727486
1049	93.42852199435708	80.70835486281263
1050	93.85247654491256	79.85510604323358
1051	93.3170445777764	80.39306702158498
1052	93.59964599610946	80.11310465412853
1053	93.41169554304751	80.22382145287477
1054	94.2641187205979	78.99071289089082
1055	94.12919804364299	80.19191397107282
1056	94.9543895597641	80.55140079870208
1057	93.9032517312944	82.07296486216825
1058	93.66046063064232	81.78631819768488
1059	93.02120238701113	82.44349912444223
1060	93.11089437252431	83.12781393745064
1061	92.95049883159021	82.02487734885182
1062	92.56897936234706	82.4858588164898
1063	92.48293745172224	82.4029779830437
1064	92.7772995705432	82.42863823438721
1065	92.60637646729042	83.04531503502652
1066	92.84429718131388	83.7405249476702
1067	93.76947435899459	82.42960296015977
1068	94.04145919893145	81.57146457042673
1069	92.83702763052146	82.50756201249858
1070	93.33433284201637	83.07431762144081
1071	93.30965803260968	82.56014869318561
1072	93.33874346402054	83.01436811261397
1073	93.29923607298329	82.7902262944012
1074	93.25558052422333	83.14208296012129
1075	92.63804589525802	82.57020734735774
1076	93.49682288363512	81.76080397228628
1077	93.6824613952504	81.2184993828883
1078	93.42143149948441	81.36301327909676
1079	93.55301567708561	82.315342373603
1080	94.08924908991042	81.94055895254118
1081	94.42209159929344	81.74562589427526
1082	94.01097585263838	82.62227619651172
1083	94.26351070697457	82.32115921553307
1084	94.93064171963759	82.57437427103117
1085	94.87459211277813	82.24608256900794
1086	95.04183635593377	82.53564357903707
1087	96.40967536256271	81.67076359070671
1088	95.52948789390214	82.00466217859731
1089	96.0367536400196	81.77465060901953
1090	95.48620629282573	82.94976842079045
1091	95.60915585327963	82.52832142505174
1092	95.44916080275908	82.14297330642763
1093	95.43812176332902	83.21499132065573
1094	95.92126911217152	82.74173623597643
1095	96.60805430498777	82.8953349295108
1096	96.67404655094833	82.26970751078838
1097	96.35177175801167	81.50731311170883
1098	96.29265871275048	81.04084217235543
1099	95.20038455228436	80.4168551318063
1100	95.41941024506818	80.01280520125634
1101	96.41156688763041	81.19208073268639
1102	95.87573200142297	81.48423543872796
1103	95.76008549660534	80.66321265584992
1104	96.21240436573133	80.34979570915218
1105	95.69624778649103	79.87076560983081
1106	95.89294780129791	80.58668663024191
1107	95.15654664274741	80.83581747372317
1108	95.84776280379702	80.00227190531339
1109	95.43507489446209	81.48203815315226
1110	95.56421939213654	81.90481003971799
1111	95.29743835302718	81.12006961236497
1112	94.6519720705093	80.78100053238973
1113	95.63384784798116	81.62442490446779
1114	96.13297262209063	80.62432478690341
1115	95.39287038024409	81.06419997533389
1116	95.4164706007233	81.49329195612934
1117	96.59834340141741	80.56411679267859
1118	96.64068551609972	80.41412524165251
1119	95.48567420563126	80.51720601168536
1120	95.90564564368132	79.39675453182234
1121	95.65877072670462	80.29443463193483
1122	95.23382051473503	81.10704279401257
1123	94.88138293202883	81.76173109152646
1124	94.88026610385934	82.46992890097852
1125	94.66320702570292	82.03815907359427
1126	95.2488650776833	80.68783189663743
1127	95.95224515809083	81.22906359678785
1128	96.00311774615645	80.26985430564979
1129	95.22283149600312	79.86907580702612
1130	94.67532096594658	79.129371946775
1131	94.82490793664158	79.95419613366428
1132	94.69857983948015	80.76424557987337
1133	94.35770296248188	80.57879035704072
1134	94.18751172519816	81.19937055583715
1135	95.10550612885598	80.20814630748292
1136	94.96907638741807	79.1664622921413
1137	94.34444924093957	78.89748932918071
1138	94.42503585484245	78.81397529440125
1139	94.24468333130363	79.48146443525047
1140	93.2113941472799	79.16282196333452
1141	94.24276685472329	78.13152403848578
1142	93.42756437337462	77.89992395999167
1143	93.95159055912555	78.47889053573385
1144	93.82392778504135	78.49199595573735
1145	94.16864881655238	77.54377023844842
1146	94.29817246053466	78.79219537648659
1147	93.90472714980237	78.26298619624883
1148	93.20915015433577	78.20654363849627
1149	93.22792517590506	78.33288677242983
1150	93.48442747986796	78.62168573727307
1151	93.22786779898112	78.47696728256565
1152	93.74206366624597	78.0925429151631
1153	93.63963422122464	78.76623896362398
1154	93.66099078810277	79.96712421802911
1155	93.19420260737935	79.65347279898094
1156	93.0364112037535	79.33647615565577
1157	93.43223490057314	79.59703259486822
1158	93.70125635002897	79.85530151943925
1159	93.5223531663648	79.88838632691137
1160	93.93800299789318	80.67824850694005
1161	94.08027513096667	79.90496769910028
1162	94.13172988408566	80.54294758196464
1163	93.864199709215	80.47158378219875
1164	94.20934957830673	78.97350530642494
1165	94.52658954339071	80.22144880528768
1166	93.61160286481655	80.17096566287334
1167	93.80729351857173	79.86019884171404
1168	94.3431504040338	80.22758667220694
1169	94.75889927892166	79.78744195994459
1170	94.75922717732212	80.72554506682798
1171	94.87674455672557	81.11350524314489
1172	94.8552518865983	80.68981115513024
1173	93.96836073733422	82.1395999532109
1174	93.43825713681483	82.89792152184867
1175	93.13266632066379	82.48647995369045
1176	93.10499249987251	82.85938464677595
1177	94.3306040995177	83.7050227117219
1178	93.9720001670553	83.54909636484761
1179	94.58437221018876	83.61791299895891
1180	93.08304760693814	83.96896022915364
1181	94.43828419264827	83.70942304321856
1182	93.89447848968972	83.29652495916592
1183	92.91997969560286	83.12932792045399
1184	92.35669971147674	82.74486538760921
1185	93.47670183217822	82.57434183776634
1186	93.56507150490498	82.65213941280241
1187	93.2338604537829	82.5725999987887
1188	93.29154032005783	82.93544330792771
1189	93.83242416595395	82.6058227684909
1190	93.95135228580952	81.5276450341496
1191	93.61419736370013	82.25127624805592
1192	92.94133475580678	81.53641110666864
1193	93.3242304860015	82.31800394311492
1194	93.67659162731546	82.1396777332509
1195	93.27461295706287	82.0772247218367
1196	93.47077006199362	81.5015028496959
1197	93.20396722782196	80.94649025998771
1198	93.89548559676578	80.74490132342157
1199	93.72098905159747	80.50294622907543
1200	93.25982516680138	81.00888653359385
1201	93.96546115208282	81.46324354622105
1202	93.86723823996316	81.5927107046162
1203	93.89536994731614	81.93384320898106
1204	94.15398330074487	80.91450652278137
1205	93.5142809677606	81.76074431362532
1206	92.92946309400301	80.88585992698867
1207	93.26628922202732	81.6505926610457
1208	93.83165023501738	80.9300694351878
1209	95.42841982722587	80.64198897326573
1210	95.08757330509174	80.77744454510236
1211	94.85137900909407	80.98992822922754
1212	95.1873986748057	80.71645376455525
1213	94.61355613957231	80.28086534185492
1214	95.52301217982354	81.05485445901256
1215	96.0576033543091	80.63564963910838
1216	95.06738535798402	82.09484077975365
1217	95.34692361260564	81.42432428404622
1218	96.73767645707245	81.46052332866893
1219	96.93564767686415	80.64860889203459
1220	96.74351437209103	80.93985929029276
1221	95.78958789533128	81.94680086267653
1222	96.09496655205486	81.30104886037896
1223	96.34073438707826	82.134788090137
1224	96.63205450222823	82.28565492569403
1225	96.61769011520455	81.8339445729132
1226	96.50556527924111	81.74697844547951
1227	96.01273784700818	81.49561573514126
1228	95.50146477860312	82.1178247984618
1229	95.42716847114508	82.74152459521402
1230	96.0030133851627	82.74979184721214
1231	96.23741645177063	82.11263107810487
1232	96.16435095603647	82.12242325124521
1233	96.41666571196004	81.88425515486273
1234	96.19842591039622	82.0915031690697
1235	95.34844527487186	81.99176865862881
1236	94.03645021305023	81.6315403256933
1237	94.49224142873983	80.66307904035328
1238	94.21175158493703	80.34194455578532
1239	94.81931959154022	81.01576518363564
1240	94.34517954946016	80.28307621119079
1241	95.60432467123796	80.65089927772102
1242	93.89232200589379	81.42249364321832
1243	94.34210570603952	79.70616841157498
1244	94.81859095988172	79.77022256157112
1245	94.92488970529588	80.07292517040187
1246	95.21440237720743	79.70345118443257
1247	95.15161344466631	79.40989054955206
1248	95.2589404021642	79.9190407685458
1249	95.3196782525334	79.39861063962691
1250	95.63763449746713	78.98295462920983
1251	95.07117903983563	79.89197031658776
1252	95.81502632962982	79.78060060524734
1253	95.15574839358136	80.29710032103218
1254	95.74288959355079	79.69308845769015
1255	95.08876976593052	79.2223981917981
1256	94.23803789075355	78.89602001092372
1257	94.55966802200952	78.92557975925327
1258	94.66793789301637	79.09309364324639
1259	92.9907988047601	79.0041516974618
1260	93.36746315438913	79.27613100374793
1261	93.49301091050339	78.09902582375689
1262	93.92440161863163	77.73757836322594
1263	93.32116136165445	78.29748204283995
1264	95.13556584844358	78.12876920611019
1265	94.2968547397202	78.95237840284538
1266	93.70031138599475	78.61512158610233
1267	93.9461172940507	78.53103235543885
1268	94.34406591902409	78.81301496892054
1269	95.09981742506208	78.85635882050838
1270	94.5441123384491	79.76276810252212
1271	94.0308726441138	79.63193409041196
1272	94.52283187208874	79.11250525166578
1273	93.68523562937075	79.76794390039625
1274	95.40381697836725	79.51530567485845
1275	93.86139846515981	80.78198084849885
1276	95.0650866097037	79.83414037004658
1277	94.30533585812837	79.43687757820463
1278	94.52541858465344	78.42458892592221
1279	94.83300413854278	79.11121857542268
1280	94.87621295528183	78.21400088462917
1281	95.4641390873233	78.70170291695176
1282	95.1139412252277	78.4861838621057
1283	95.61385233041699	77.3324254478472
1284	96.15273897124356	78.07563986553649
1285	95.57190859821503	78.67849710809618
1286	96.03661031367886	78.06023938772016
1287	96.24443840395742	78.73385037185012
1288	96.27835303524414	78.5737276969888
1289	95.776425097197	79.27747043945453
1290	96.15238792054018	78.45742834468653
1291	95.60119719109895	78.75814640090788
1292	94.91474140286111	78.86774708210667
1293	95.076041061046	78.201224687381
1294	95.08768433838576	79.03977635137618
1295	95.54509702009449	78.79081882423878
1296	95.1743991813085	78.15298133017286
1297	94.25873051392328	78.59618010619164
1298	94.5739697430098	77.97501715586105
1299	94.70557337554945	78.53364943552548
1300	94.61436975588275	78.3301523765099
1301	94.083413778882	78.09973211438634
1302	94.15104769814404	77.59619143073948
1303	94.06149205555361	78.49267957170015
1304	94.81996038256814	78.28355716202815
1305	94.39034397171048	78.65452455635766
1306	93.6729636080982	79.00462258415129
1307	94.46907936762659	79.09158095139819
1308	94.16957717490213	79.02754524412131
1309	93.60284505476531	79.44895976645493
1310	94.3402599251646	79.95089114890278
1311	94.80739478897844	79.53296153694407
1312	94.31617399335425	78.89868008646708
1313	94.14639961417674	78.58803054466516
1314	94.7821853647154	78.46380852453902
1315	95.46897782381619	79.08856767594801
1316	94.82782602803346	78.32590149570501
1317	94.37230146196514	79.0380264578437
1318	95.10942348496701	80.41211008092934
1319	94.88597894633673	79.44014431533147
1320	95.66724329137325	78.50054070094247
1321	95.16878450833033	79.12747965480807
1322	93.95862695893952	78.49664221958187
1323	94.49317595905148	79.71082730156117
1324	95.12192483283097	78.98327333974356
1325	95.9153514644058	77.95588388270573
1326	95.98681248169194	77.53376309850488
1327	95.28883035352133	76.47761589920839
1328	94.15294181514803	77.11434507649379
1329	95.51489097568822	78.62157426763692
1330	95.93073827032387	78.3320453327935
1331	95.70681495957254	77.49047619827698
1332	96.79989238480735	78.21136279572617
1333	96.641494627869	78.20646239467816
1334	95.20422677974317	79.16864153595256
1335	94.59674743819279	79.14529562375382
1336	95.30687348433538	78.5990616421788
1337	95.38885086503358	79.0058072964705
1338	94.78848264512901	79.12871241301893
1339	95.00886042602764	79.39539540443401
1340	93.71518108706273	80.17679584339493
1341	93.59322627534947	79.60268662110727
1342	93.19356943041285	79.9787410393179
1343	92.92558597052158	79.80317382667106
1344	93.06863418352327	80.14763290188286
1345	93.11509343577985	80.85473901031116
1346	93.37126442132089	78.63231662868756
1347	93.1560553679147	79.30782901719087
1348	93.4625244411659	79.0841203280103
1349	92.74715410258659	78.65280447978844
1350	93.27566338621902	80.04515237968121
1351	92.43658387546054	79.82063677596176
1352	92.94261381001458	78.72858042522715
1353	93.16516879509474	79.44782854922082
1354	92.23142547412881	79.21983225932144
1355	91.35232493692288	79.99124179119161
1356	92.79459632920465	80.39720081085376
1357	92.2099249643212	79.62890428796948
1358	92.83736344168089	79.37835064397579
1359	93.54121655376566	79.71335980057253
1360	93.1315352943183	80.70485970763471
1361	93.01533259954444	80.93573585914413
1362	93.021482931879	80.21910758810999
1363	93.32600500801763	79.86573210240672
1364	94.31896556111738	80.39364692334932
1365	93.26650491150727	80.77358817172068
1366	93.322943595	81.35515484031086
1367	93.71035445248998	80.89601390863142
1368	94.49053122942706	81.23985397643071
1369	93.79565623982866	79.81753681468848
1370	92.97774848629861	80.5958911466782
1371	93.13177439898276	79.74909835490729
1372	93.06109626074812	79.69258496694061
1373	94.12747572864026	79.1488846555917
1374	93.35145034384777	79.24820617700772
1375	94.08963133157364	79.23710666432065
1376	93.80590764200855	79.47611465145448
1377	94.41876342749741	78.77883507851773
1378	92.77571760154022	80.43697440143148
1379	93.02564154579566	79.76803660836026
1380	93.20157351702227	78.83083374774401
1381	93.08040203654699	78.7625913763097
1382	92.46106442822789	79.53140339441096
1383	92.5925693612995	78.29950032710201
1384	93.26486466464978	78.60067060432992
1385	93.55173545048616	79.26436361742941
1386	92.70021683331187	78.32791202434242
1387	92.35086526512228	77.6159421270239
1388	92.69766457225006	78.26641265912632
1389	92.17533983954222	77.28121742232422
1390	92.30450222176529	77.82948748448581
1391	92.01564802917675	77.59264681743892
1392	91.69444149518566	77.7226621812201
1393	91.5000189575007	77.34479576704867
1394	92.15894250788381	77.64207402385779
1395	91.47176026694468	77.51177892497437
1396	91.19078196253452	78.1363300796667
1397	91.18762543454969	77.77568782980867
1398	91.91172224675834	78.26749517838958
1399	91.35612887221811	78.39274755964809
1400	92.00335077478204	77.8069922026015
1401	92.72634522701166	78.11068915488092
1402	92.30115934021076	77.76071791457744
1403	92.05715423373478	77.91081809755138
1404	91.36812925035221	77.93851111152279
1405	91.94411174881526	78.4109564242651
1406	91.6457123780101	79.352056930704
1407	90.94784991192925	79.02939513074126
1408	91.812302331037	79.44034999675168
1409	91.61025427717024	78.42794233115403
1410	91.62681312332407	79.330947084426
1411	90.79686054158618	78.19447766963596
1412	90.9512519277261	78.10479307537581
1413	91.13609692774203	77.73054089363214
1414	91.08152690298267	79.2046125241772
1415	91.57772460677744	77.85931704970154
1416	92.13943186349387	78.75291487761899
1417	91.86081889115889	76.82091054972564
1418	91.94126901330755	76.90346985588543
1419	92.71596856738533	77.77657313857776
1420	93.03641117493017	77.67833125031508
1421	91.70649126065996	79.16132368721323
1422	91.22764828895599	79.30670289922594
1423	91.04397560394017	79.73917683540593
1424	91.215054827397	79.35687675238657
1425	90.33960171194337	79.0177925502211
1426	91.3553947138909	79.89611810590961
1427	91.12797004254045	80.28327851741281
1428	91.61977093300897	79.98064184570202
1429	91.7427088045948	79.99803676288411
1430	89.59249340456009	79.31686853400001
1431	90.78800973375162	78.86268556603012
1432	91.21175605652338	78.58279634793323
1433	92.45337105311677	78.41634601785148
1434	92.0494192334119	78.0228269243672
1435	91.70366042102042	78.96120046294656
1436	91.7776108294344	79.246640851896
1437	92.21482096290896	79.01050809692774
1438	91.57711754850094	78.3319466638181
1439	93.29346262766116	78.40410148599915
1440	92.44247703598838	78.06767336535113
1441	91.93821785494926	78.53065645594027
1442	93.14592335978237	77.9815173121424
1443	93.0550217291364	77.77440865326274
1444	92.71799932976856	77.77316282439033
1445	93.13567513166468	76.6637354945897
1446	92.71901665062346	77.67265143656361
1447	93.55649599734421	76.92132230947144
1448	92.69504654961655	77.94041677727162
1449	92.97691499736908	77.97958844590782
1450	92.87081932062331	77.99003440072042
1451	92.34106435388645	77.18469318131785
1452	92.01545824769173	77.17177454225883
1453	91.95592235756688	77.10388099689757
1454	93.4300826961602	76.52884409840668
1455	92.88450565093561	75.38533678669357
1456	93.22875190702324	75.84728478250653
1457	93.22405819518347	76.57688760099096
1458	94.14265167742691	76.28345798262812
1459	93.06838030711421	76.70271396715358
1460	92.55855685377759	76.56498652051965
1461	93.42929654462303	75.44136726172447
1462	93.55327247097932	75.8569427735417
1463	93.52237280034291	75.31420612084304
1464	93.24482990440484	74.99067302486635
1465	93.03015224326163	75.16407130158203
1466	92.93416480679892	75.91818006349943
1467	92.79330032895211	76.64777585608255
1468	93.05382076622429	76.39484140827149
1469	93.09415043207416	75.52741308290065
1470	92.76318424951897	76.69202452561342
1471	93.00696156332343	77.41020878902292
1472	92.72120238451046	77.84298025799814
1473	93.26411655315289	78.87549392551189
1474	92.95922857915265	79.09474354605743
1475	93.28692790413949	78.9051737126944
1476	92.89682041299636	78.97784497541153
1477	93.6385578602936	80.16837700506937
1478	94.34839970614071	80.11141608658458
1479	95.2661536364536	78.44519963076212
1480	95.48498140328938	78.6915903106248
1481	94.84236016553612	80.08508819866078
1482	95.44705607052755	79.40759986152177
1483	95.99117313862469	80.4683499405575
1484	95.73788377600582	79.36034045442206
1485	96.11907278234156	79.7984138824209
1486	96.30571090149279	79.72079317048465
1487	96.32410351135772	78.85492096507578
1488	95.87349325940954	78.36032913332394
1489	95.82165146770512	79.0194311087552
1490	95.65998668557378	78.85792786445334
1491	95.16783745172533	79.55657525791864
1492	94.78915132030649	79.15400176720125
1493	94.99120978551285	79.12072510527219
1494	95.06209747459098	80.32741943436098
1495	95.02882744245812	80.39829340253063
1496	95.52977512703367	79.86459816566627
1497	95.37684369331383	79.85650545140241
1498	95.58975036745173	79.30720889755864
1499	95.7862553961095	78.90573787979191
1500	95.21442137999097	78.96619101158261
1501	95.58797082293945	79.56883588218743
1502	95.9900227407269	79.08476775382405
1503	94.96351594103386	79.24876446433963
1504	95.346804969854	78.72064798714949
1505	96.58492546722671	78.9107734849841
1506	94.55987025647171	78.79431261875534
1507	95.66787276743567	78.26335397223714
1508	94.89441939786283	79.51844082534619
1509	95.33510089018179	79.17637807751582
1510	95.47576807100015	79.680221331536
1511	95.92417255649717	79.92426553705562
1512	95.2113224725102	80.26670141165248
1513	94.58724145263682	79.68146960427673
1514	95.51271343268957	80.85154989404431
1515	94.71965163049386	81.36914199093506
1516	94.65854909099768	82.26072301002712
1517	95.40622053974025	81.2627278213767
1518	94.91191839386333	81.8016876492061
1519	94.32628474781015	82.24709602765553
1520	94.31713028980032	82.17653099006007
1521	94.84542560057623	81.14820061245452
1522	94.90368409705573	81.1849788098836
1523	94.64874254106877	81.83084906845072
1524	94.20385314785047	81.55135695577773
1525	94.9447222955662	81.33044251314709
1526	95.74464612395809	80.49927422206788
1527	95.83575736555963	80.64608691276273
1528	95.57288203488378	80.07261699419429
1529	95.03363163024768	78.82192082038212
1530	94.50960609160033	77.97179739212999
1531	95.49374343334159	77.14091752044685
1532	94.14276783629266	77.81718383420126
1533	93.84878838576222	77.07726092626007
1534	94.45004983713358	76.84152467443525
1535	95.04059689216326	77.31125617843215
1536	94.52531753628331	77.2961414101704
1537	95.00238251355579	78.95264070108263
1538	94.32425715452926	77.76628270521324
1539	94.66713140078465	76.91085639919825
1540	95.29378917710379	77.61173991030078
1541	94.84650886446285	77.96222874477279
1542	94.10334337450341	78.077199262103
1543	93.58245274692867	78.84664078051658
1544	94.6775855425022	79.69990318243683
1545	93.94666104511604	78.67013952228017
1546	94.67420436531314	79.30892357705856
1547	94.59950127951328	78.85817342520062
1548	95.14277975548613	78.66444485843687
1549	94.8738050371741	78.12449959242561
1550	94.63226520846982	77.67132783835196
1551	94.19128324438957	78.87194939461028
1552	94.55649537644408	78.49100925055201
1553	94.16038879861406	79.48771644391428
1554	94.64627899693942	78.21185177252542
1555	94.94172136046349	77.07865875653309
1556	94.96810280176851	77.44008496379074
1557	94.87771508345894	76.85295284045246
1558	94.98405780104237	77.57939365321154
1559	94.44634493676998	77.97527837202324
1560	93.9799771711835	77.51744602971131
1561	93.37750494992652	77.43786323917688
1562	94.72963205410447	76.18497618385847
1563	94.6527159691966	76.47463171433927
1564	94.82061843021263	76.60344746359104
1565	95.37569883313516	76.57487077910965
1566	94.77782088839133	76.68864180164401
1567	95.6790915438848	75.25810960657219
1568	94.89412325335492	75.6901265395085
1569	95.91561725355452	76.4535695021974
1570	95.63044657821945	76.1932869251675
1571	96.05765288393029	75.93397395580196
1572	95.48077976314897	76.09256861578989
1573	95.56106771151396	76.21751039557205
1574	95.77302570857628	76.13364745784799
1575	95.14396490981056	76.02085438090957
1576	94.68658883952607	75.85928804516834
1577	93.93681895264143	75.3919402114264
1578	95.21090473307689	75.05979549063352
1579	94.4738660867088	75.74545029703154
1580	93.72791703797397	75.419905440771
1581	93.81778112837097	75.19966598084007
1582	93.49119159573507	75.59817214945349
1583	93.22552623824578	75.17438757054651
1584	92.88042622090373	75.21764326118755
1585	93.24543061290773	74.98242008825169
1586	93.5890896371239	74.5655408342038
1587	94.14883681881923	75.09236158285533
1588	94.53376442691004	74.46429921917957
1589	93.74059618614697	75.34867812826417
1590	94.65647740665379	75.30647577378491
1591	94.59081352466572	75.54573623707837
1592	94.4823068542487	76.01210086476237
1593	94.45712622373078	75.3245670811573
1594	94.63768078327148	75.25986449664072
1595	93.6268204760116	75.97908345471718
1596	94.32028260410641	76.92802878403522
1597	94.76708056718884	76.97308124681828
1598	95.05060136439532	77.05038035050197
1599	94.73102154616284	77.3852163716159
1600	94.92002757357226	77.838216399431
1601	94.52767227295215	76.674956821775
1602	94.53438044053955	76.4480127091435
1603	94.67669072296803	76.91640863074075
1604	93.59887695422042	77.11165080517722
1605	93.60400215327348	77.24610546879045
1606	94.16961206027426	76.66963119578081
1607	93.45154538907737	75.34921108641588
1608	92.98337264516726	75.67799289996233
1609	93.47697238450033	75.75067951832241
1610	93.67240788174509	75.89279040932709
1611	93.13638163285043	76.54640844735323
1612	94.01936802194555	76.80992926164876
1613	93.62959933974587	77.01761218095803
1614	93.63698348027596	76.61374148094313
1615	93.25972244144343	76.32575324390967
1616	94.2644530801152	75.68979551900597
1617	94.40695786533368	76.809682958122
1618	94.75638065217198	77.89999529872217
1619	95.0424955863288	77.35836518688647
1620	95.29667527723382	77.26032193288
1621	95.10896694771743	79.21907694583103
1622	95.3685923144989	78.35601212238669
1623	95.801682992746	78.21685280327947
1624	93.36301289573207	78.01710225743308
1625	93.89098908251704	78.62350408241281
1626	94.50116669547086	78.17163053931318
1627	93.94167847274983	78.69214811143416
1628	94.71088569392194	77.25086765251704
1629	95.9522544429373	77.94974940063462
1630	96.52590057175473	78.66666117201426
1631	95.69335035472871	78.45690936745874
1632	94.56553845542481	79.288801449082
1633	95.02658975745642	79.10889040769176
1634	94.1314562678503	78.14870712328324
1635	95.25950800638202	78.43372098763227
1636	95.2167940771963	79.03295606913359
1637	95.33906564760582	79.89146966895262
1638	96.27254869456945	77.72663228708915
1639	95.40846183866759	77.60554805948428
1640	95.70963131610876	77.55292589446094
1641	95.58075594479313	78.19459197107473
1642	94.62944926032863	78.76352246294783
1643	94.16167946146552	78.58458035862154
1644	94.29435219287957	77.77183449342152
1645	94.31950231170923	78.11122231215474
1646	93.95588684510265	78.30347357945664
1647	95.05100630273232	76.956147194096
1648	94.72384213744864	76.32653153129841
1649	94.3969020011215	77.99016818671481
1650	94.92696826375474	76.23876703729039
1651	95.54235394686285	76.59798147610334
1652	94.79181533875973	76.85701593677018
1653	94.55224591956905	76.6442064020591
1654	94.7975327837726	77.5773579160173
1655	94.92894545255817	77.29678638465255
1656	95.52505521105685	76.88178722895192
1657	94.43567083909633	76.75261414686072
1658	94.04864303115643	76.56753052112336
1659	94.46748210661399	76.7463647926962
1660	94.89674902044146	76.29090018557274
1661	93.38238037100265	76.03152979490811
1662	94.31504695714719	74.80400624259048
1663	92.80779783294724	75.08087453326075
1664	92.84494572172247	74.93670961303195
1665	94.03319793822	75.155836983299
1666	94.04876905579356	74.79447167249062
1667	92.99591090021312	75.03382302195938
1668	93.14492470883643	76.01062287730855
1669	93.42718537932001	74.54941362366971
1670	93.59809208397643	74.45522326244996
1671	93.56951662996278	75.22274465932954
1672	92.98864771080463	76.0366367975266
1673	93.17921822819142	76.43906617205141
1674	93.05345116002404	76.73736563978063
1675	91.72275094848668	76.68662120170684
1676	93.2830557410696	76.89796942084406
1677	92.63512667544585	76.46357285037142
1678	91.45166485357525	76.08584698578579
1679	93.15235114367499	76.5121373619719
1680	93.56647384145231	77.26350666352299
1681	94.05907870265561	76.4924053658287
1682	93.53224017591215	76.89750206530441
1683	93.81433223355978	76.4692517300808
1684	94.72705426456538	77.44701106021698
1685	93.90388752821238	77.84810655142434
1686	93.16917970853484	77.9213447866485
1687	94.66371902799251	78.0496886856241
1688	93.75503587048622	78.77994670008053
1689	93.80979112398934	79.3040909762254
1690	93.66035117527534	78.6564023497903
1691	92.42137830939052	77.65240795204066
1692	92.46631149689722	77.8086055409718
1693	91.80535168686373	77.38731056678354
1694	92.44649049573866	76.0683391662153
1695	93.08438971487026	75.18379839675195
1696	93.34608594795472	75.47340953514819
1697	93.33059896995509	75.97284479600103
1698	92.47064032371932	76.37452652094107
1699	93.02731511194104	75.89000289209541
1700	92.99820360132108	76.42292149237345
1701	92.5861789355431	76.7344250104844
1702	93.54098734494778	76.42318328820244
1703	93.5868340475913	76.88007695505716
1704	92.05401205841746	76.53458538507061
1705	93.10216012472597	75.08961244098526
1706	93.33247420197677	75.80628477018188
1707	93.2730087355575	75.03020741378624
1708	92.27294872778437	76.23020449875246
1709	92.55426754906443	76.18322031636977
1710	92.05799804060426	75.90157424847679
1711	91.96743483756661	76.5133061867803
1712	91.80876726324827	76.39921811126091
1713	91.4730680372987	76.72816973626944
1714	91.92468184929996	76.55766901685324
1715	92.23111050316479	76.18150352191748
1716	92.812100397909	75.7916043179784
1717	92.70737838889431	74.36729749012747
1718	93.88408250247262	75.06916016686654
1719	93.68950232848803	76.09263221153948
1720	92.91502496645288	76.20402534296392
1721	93.88413194701518	76.55537779427223
1722	94.67631471716146	76.24542929780775
1723	94.07662335004834	77.45696980334493
1724	93.52614241526648	77.04349915617762
1725	94.26829857217194	76.34218794650623
1726	93.66773256507123	77.57491685448817
1727	92.78090533570152	77.80171786650912
1728	92.736425156609	77.79827589215905
1729	93.7178906933431	77.07372916143883
1730	94.24794746724906	77.48176067861507
1731	94.29273864896307	78.1848417654703
1732	95.17627319960373	76.81594291146968
1733	94.2490896502178	76.97041161132972
1734	94.39398656391245	77.10646000212242
1735	94.38107793701056	76.86850217203882
1736	94.69111202198754	76.72724987394747
1737	95.48488875186962	75.51327070824313
1738	95.38133368157712	75.5343231856854
1739	95.36919583872671	75.01627585333446
1740	93.76829385560677	74.61366247925113
1741	93.62814605047052	74.05280279552422
1742	93.78299480236727	72.82261399973979
1743	93.84318377001766	73.19223449869031
1744	93.03105587168666	73.98405798404043
1745	94.30618846978125	75.51472916866051
1746	94.3389470614484	74.37777377730848
1747	94.639871616746	73.90676627599059
1748	95.3728865831363	74.7213471487212
1749	94.1090682532131	74.25701247339762
1750	95.20829664334954	72.32773723784855
1751	94.7874904158358	72.41174117489322
1752	95.20936754388715	73.20303722103105
1753	95.09152461926465	73.482832364204
1754	93.4280010344442	73.31803851764397
1755	93.80634189702019	74.06385077455735
1756	93.56589163376158	73.48802699326777
1757	93.88463436993055	73.66913335120447
1758	93.89295403577701	73.59422652987293
1759	92.73104920292228	73.83671183035295
1760	93.31150735263212	72.96641822324959
1761	92.91523472282614	72.89484914080685
1762	93.83751276912531	72.74159616589365
1763	93.68962636349704	72.82758154278184
1764	93.41475353261646	72.23258011769224
1765	93.01337610852887	73.55984747278805
1766	94.06180430434608	73.32753003796945
1767	93.6303040524289	73.40889835187313
1768	93.953387664616	73.3284778621749
1769	93.71779918786481	73.60768598895844
1770	93.1700021419749	74.23884159035293
1771	93.64353817296805	73.71150147276238
1772	93.29022615853893	74.89366684506211
1773	93.3802213687292	76.57998293662392
1774	93.4380274173467	76.6318497487238
1775	93.58349969131142	76.87362368842214
1776	94.15519551092376	76.18360782907007
1777	93.70786582044524	76.39453965928652
1778	93.9183972978599	77.02698193985681
1779	93.9183886676912	76.27903168438978
1780	93.5260317893805	75.96677816208488
1781	93.82916354022832	75.49100312823973
1782	94.50543540475925	76.7551510924774
1783	94.5989998006983	75.71134487427253
1784	94.8092477774619	75.63881073362545
1785	93.45913605647313	76.06357939645146
1786	94.60619699408592	76.09474765849906
1787	93.4337932066416	76.95069107778117
1788	92.56873687770147	76.73002469047269
1789	93.14753485638741	76.31773668593867
1790	93.3424652434263	74.87683935182146
1791	93.95925959353258	75.37229743800032
1792	93.18285631741051	74.7363296572699
1793	92.9953500594371	75.07826034112877
1794	93.83078257297429	73.78152647708595
1795	93.62392320463687	74.16851422462447
1796	93.78609469938901	73.77675099641151
1797	93.5041613925658	74.67061509410485
1798	93.48220375045543	74.49128716647587
1799	93.4248250387042	73.83434681195124
1800	92.89716961559321	75.502410873057
1801	94.05146148240624	75.22098626145412
1802	92.49427152392647	76.64592902449697
1803	92.88154920631222	77.14109103446893
1804	93.86532278575623	76.52658684343376
1805	94.41551452760044	77.49232849494173
1806	94.08741343557523	77.650902711594
1807	93.38351659361015	79.0234890272902
1808	93.18138386485835	77.95475491146907
1809	93.5014161750462	77.97936036246745
1810	92.51491233939059	77.30238755965541
1811	92.71584006852535	77.43465602615149
1812	93.45592808016134	78.49349462572899
1813	93.54948612343493	78.37683532808445
1814	93.8572049766807	78.27724371277392
1815	91.927348517262	78.92548920165616
1816	93.20170978434396	78.37383496514748
1817	93.40729954862165	77.87662178394316
1818	93.1951030109751	77.25318112726526
1819	94.52007144891	77.64746355660462
1820	93.66606817979307	77.69931097321737
1821	94.1440483785208	78.1000593695611
1822	93.62612737456799	77.11535301582951
1823	94.44886238759052	76.68819584841131
1824	93.47256715044253	75.2223814881356
1825	93.59247511218061	75.25646147749383
1826	93.96326365882794	74.08679094204889
1827	94.26783805572123	73.77236610502112
1828	94.78000657730202	74.49548665963253
1829	94.2858880678885	75.00159224636941
1830	95.02122722328293	74.67648362491502
1831	94.41556285058596	75.15764837787626
1832	95.99904002130305	73.14337042550896
1833	94.93496158140313	74.91450221617757
1834	95.82883894638603	74.56695903344395
1835	94.90940507344384	76.22393910666808
1836	95.27086030477129	76.49991051481585
1837	94.54200182249609	76.43579425763107
1838	94.39462669762506	76.57518528740222
1839	95.5406621123644	74.95239399906662
1840	95.4642271771375	76.20951892336399
1841	95.11584764788569	76.57405685728388
1842	95.72649161231877	78.01326369023374
1843	95.52101037852638	77.90483894055998
1844	95.30919790385822	79.09563970397366
1845	95.18914909656046	79.49576279400488
1846	95.6485830525285	79.5308731685773
1847	95.54178933513586	79.13415624003977
1848	96.11758958870821	80.43924269255481
1849	96.46223879242173	80.36593215512904
1850	96.30775087657747	79.00414744889758
1851	95.79033419024194	79.06175641166779
1852	95.69817202111707	79.12388749726
1853	94.72781474982759	80.22443239814652
1854	94.21782815491068	79.64894501545906
1855	94.68911900101503	79.42928803119062
1856	94.47103649736115	79.58817533668287
1857	94.89498363130207	79.19050971106564
1858	94.28592361133477	78.46103622664799
1859	93.21478357886485	78.82031229558208
1860	94.53556009236517	78.17236161691325
1861	93.7867261659961	77.47991100233902
1862	94.4915438758905	78.99735655844836
1863	94.95324728106439	78.52621281153097
1864	93.17835894156558	79.43238353870551
1865	94.67399336411212	78.21432611161228
1866	94.79439303176441	79.27165785113061
1867	96.11561380201987	78.13867050428543
1868	95.62911604991422	78.86104833143916
1869	95.3231539655303	78.11857339634271
1870	95.21222192264788	78.2872054286792
1871	95.65248364113702	78.99540027353375
1872	96.9155063382235	77.88551355369064
1873	95.95856867605123	79.25812900618966
1874	94.81485818199124	79.43839826322258
1875	95.6977601646309	79.87871953931477
1876	95.68693695406043	80.66792656303181
1877	95.87805098725555	79.96364966686326
1878	96.17021279890584	81.17617858997704
1879	95.594458001332	80.57457753335456
1880	95.45654515804627	80.81190680652935
1881	96.24502562749046	80.93105642617195
1882	96.64108921124898	79.6361481864436
1883	95.53543982794231	80.07239474372183
1884	96.20571247354015	79.11814517523749
1885	96.00879689697369	81.40606039528812
1886	97.50501907210052	81.56574216550025
1887	95.71407905148467	81.28983150938838
1888	96.59466159715376	80.1731724513491
1889	96.11147398761088	80.38170505766405
1890	96.72089996487657	79.42532813139681
1891	95.66038445437454	78.64288373384807
1892	96.42408653994113	79.67443068407641
1893	96.79166690374444	80.04103930113563
1894	96.64130577537824	79.32418026731098
1895	97.20373716157668	79.68000717541445
1896	97.1024065539846	79.8930853456152
1897	96.17470506597424	80.70890472314271
1898	95.77506149955329	80.33903710837691
1899	95.06963592604232	79.29784383893019
1900	95.17826361074233	79.40220485929105
1901	96.55791488134659	78.45912987802721
1902	95.42056878900455	78.19734269949899
1903	95.60973073788517	78.78158186011116
1904	96.11455431957349	79.05678186969384
1905	96.35275757188124	78.36348892970457
1906	96.0905693125044	77.39437373223417
1907	95.59798357733455	78.12051158497358
1908	95.69778139330452	78.06781794419572
1909	95.70871555300384	78.25154968243615
1910	95.99716570396333	78.55039210976004
1911	95.83861955545015	78.3209793843405
1912	95.29683534865129	77.8332010190682
1913	96.09843070339552	78.01975902578842
1914	94.29333080706628	78.69596865004475
1915	94.55296547621789	78.6545365066393
1916	95.17136569230746	78.34393527117639
1917	94.76266597108915	78.93086620565082
1918	94.07336746122766	78.93312834112955
1919	94.96310284488854	79.3344322388678
1920	94.56968318214687	79.81860505923
1921	93.9209780500792	79.61340045472654
1922	94.8866891772509	77.6853553410707
1923	94.52948936152339	78.17750156500472
1924	95.11974229579708	77.64478109208461
1925	95.86180945482793	77.88381183137271
1926	95.01505167290294	78.60552691830338
1927	95.45185323536919	78.09698924397539
1928	94.3112286712962	79.52399318238723
1929	95.22319159360961	78.77148801759475
1930	95.25306415306697	77.54107948945469
1931	94.05667972814854	78.20223457596784
1932	93.33600274221368	78.98065357530417
1933	93.93295682041085	79.04162698852649
1934	93.33582994147336	80.0484853475351
1935	93.88955158235386	79.97962888757208
1936	93.49936972151137	79.30587662566904
1937	94.05528136134663	78.88064441373295
1938	94.11707243013828	78.77667772459075
1939	94.02795123166352	78.4055829743442
1940	93.74764313170614	76.89713987732381
1941	93.38710287709972	77.29386695578549
1942	94.15036952578146	77.58893752939142
1943	93.78601477835453	77.14817078363478
1944	94.91626091190402	77.48590959156613
1945	95.81477230981498	77.10890164975179
1946	93.9018764742628	76.74613428312225
1947	94.96930501774355	75.32946571753025
1948	95.67580583596634	75.1198170705211
1949	96.5112773891283	75.03753697308008
1950	96.28795656913827	75.08048245855915
1951	96.44482880028698	75.27274656593248
1952	96.26703117535963	75.24834554117935
1953	96.82445147553128	74.0408203195037
1954	95.73671291879634	75.44686008995987
1955	95.58955124769517	74.76897369370374
1956	95.44841736959685	75.03688348539563
1957	95.81256673399771	75.39980937834419
1958	96.1439817202361	74.84725782917364
1959	95.69525093038838	75.82524094139698
1960	95.25371742956972	75.28266520575791
1961	95.48314580259786	75.64249164116211
1962	94.54586268570785	75.52163623803324
1963	94.636051292843	75.6093634086946
1964	95.4039111656622	75.32752543553981
1965	95.17405258315011	75.28164739595941
1966	96.41663428006896	76.28929746257697
1967	95.66027698460019	75.23132204898423
1968	96.40167345432997	76.52938944630199
1969	96.33670175471458	75.65280643674993
1970	94.39436771813963	75.33989606451108
1971	94.6769594618956	75.88748167286332
1972	94.50138363557193	76.23998952356762
1973	95.68546209886057	76.23846687988198
1974	95.45161131298553	76.00875747316809
1975	94.48861991561431	77.52180675974728
1976	95.94990424156614	76.96894186421213
1977	95.12045449467958	77.85233753801799
1978	95.41174774784132	77.4296936105342
1979	94.38267871417995	75.56921758497744
1980	95.28956078070722	75.18476977796729
1981	94.82402347814609	76.25166468067466
1982	93.47029984203277	76.90968607925213
1983	94.54886219911457	76.93079008185772
1984	94.90217438871409	76.93147691749365
1985	95.13916201811087	76.60533599806054
1986	95.06251279860241	76.55511109719868
1987	94.18637111282132	76.27377939643836
1988	94.6179173766494	75.11342237921431
1989	94.75157700691582	76.61669599682092
1990	94.2161445583275	75.16408814424821
1991	94.8608358244655	76.74838173994459
1992	94.40988743898677	75.59376107182536
1993	94.59911847227754	76.06806924146318
1994	95.17797285353772	74.7389720558057
1995	94.06632135214919	75.28185054514304
1996	94.23157956661895	76.39024699481395
1997	94.76269654606507	76.24414563922328
1998	94.27647574513105	76.07343823875249
[truncated: 19,001 more rows]
