# Supplementary material for: Effect of Fc core fucosylation and light chain isotype on IgG1 flexibility
Source: Commun Biol. 2023 Mar 3;6:237. doi: 10.1038/s42003-023-04622-7 (PMC9982779; doi:10.1038/s42003-023-04622-7)
Supplement: Supplementary file 3 — Supplementary Data 1 [file 42003_2023_4622_MOESM3_ESM.zip › adalimumab_LC_contacts_fig5a.csv]

	frame	#Contacts	Residue	Chain	mab	sugar
0	1	0	Phe209	LC1	adalimumab	G0
1	2	0	Phe209	LC1	adalimumab	G0
2	3	0	Phe209	LC1	adalimumab	G0
3	4	0	Phe209	LC1	adalimumab	G0
4	5	0	Phe209	LC1	adalimumab	G0
5	6	0	Phe209	LC1	adalimumab	G0
6	7	0	Phe209	LC1	adalimumab	G0
7	8	0	Phe209	LC1	adalimumab	G0
8	9	0	Phe209	LC1	adalimumab	G0
9	10	0	Phe209	LC1	adalimumab	G0
10	11	0	Phe209	LC1	adalimumab	G0
11	12	2	Phe209	LC1	adalimumab	G0
12	13	0	Phe209	LC1	adalimumab	G0
13	14	0	Phe209	LC1	adalimumab	G0
14	15	0	Phe209	LC1	adalimumab	G0
15	16	0	Phe209	LC1	adalimumab	G0
16	17	0	Phe209	LC1	adalimumab	G0
17	18	0	Phe209	LC1	adalimumab	G0
18	19	0	Phe209	LC1	adalimumab	G0
19	20	2	Phe209	LC1	adalimumab	G0
20	21	0	Phe209	LC1	adalimumab	G0
21	22	0	Phe209	LC1	adalimumab	G0
22	23	0	Phe209	LC1	adalimumab	G0
23	24	0	Phe209	LC1	adalimumab	G0
24	25	0	Phe209	LC1	adalimumab	G0
25	26	1	Phe209	LC1	adalimumab	G0
26	27	0	Phe209	LC1	adalimumab	G0
27	28	0	Phe209	LC1	adalimumab	G0
28	29	0	Phe209	LC1	adalimumab	G0
29	30	0	Phe209	LC1	adalimumab	G0
30	31	0	Phe209	LC1	adalimumab	G0
31	32	0	Phe209	LC1	adalimumab	G0
32	33	3	Phe209	LC1	adalimumab	G0
33	34	0	Phe209	LC1	adalimumab	G0
34	35	0	Phe209	LC1	adalimumab	G0
35	36	0	Phe209	LC1	adalimumab	G0
36	37	0	Phe209	LC1	adalimumab	G0
37	38	2	Phe209	LC1	adalimumab	G0
38	39	0	Phe209	LC1	adalimumab	G0
39	40	1	Phe209	LC1	adalimumab	G0
40	41	2	Phe209	LC1	adalimumab	G0
41	42	1	Phe209	LC1	adalimumab	G0
42	43	1	Phe209	LC1	adalimumab	G0
43	44	1	Phe209	LC1	adalimumab	G0
44	45	1	Phe209	LC1	adalimumab	G0
45	46	2	Phe209	LC1	adalimumab	G0
46	47	4	Phe209	LC1	adalimumab	G0
47	48	3	Phe209	LC1	adalimumab	G0
48	49	3	Phe209	LC1	adalimumab	G0
49	50	0	Phe209	LC1	adalimumab	G0
50	51	1	Phe209	LC1	adalimumab	G0
51	52	0	Phe209	LC1	adalimumab	G0
52	53	0	Phe209	LC1	adalimumab	G0
53	54	0	Phe209	LC1	adalimumab	G0
54	55	0	Phe209	LC1	adalimumab	G0
55	56	0	Phe209	LC1	adalimumab	G0
56	57	0	Phe209	LC1	adalimumab	G0
57	58	0	Phe209	LC1	adalimumab	G0
58	59	0	Phe209	LC1	adalimumab	G0
59	60	2	Phe209	LC1	adalimumab	G0
60	61	4	Phe209	LC1	adalimumab	G0
61	62	0	Phe209	LC1	adalimumab	G0
62	63	0	Phe209	LC1	adalimumab	G0
63	64	0	Phe209	LC1	adalimumab	G0
64	65	0	Phe209	LC1	adalimumab	G0
65	66	0	Phe209	LC1	adalimumab	G0
66	67	0	Phe209	LC1	adalimumab	G0
67	68	0	Phe209	LC1	adalimumab	G0
68	69	0	Phe209	LC1	adalimumab	G0
69	70	3	Phe209	LC1	adalimumab	G0
70	71	0	Phe209	LC1	adalimumab	G0
71	72	0	Phe209	LC1	adalimumab	G0
72	73	0	Phe209	LC1	adalimumab	G0
73	74	0	Phe209	LC1	adalimumab	G0
74	75	0	Phe209	LC1	adalimumab	G0
75	76	0	Phe209	LC1	adalimumab	G0
76	77	0	Phe209	LC1	adalimumab	G0
77	78	0	Phe209	LC1	adalimumab	G0
78	79	0	Phe209	LC1	adalimumab	G0
79	80	0	Phe209	LC1	adalimumab	G0
80	81	0	Phe209	LC1	adalimumab	G0
81	82	1	Phe209	LC1	adalimumab	G0
82	83	0	Phe209	LC1	adalimumab	G0
83	84	0	Phe209	LC1	adalimumab	G0
84	85	1	Phe209	LC1	adalimumab	G0
85	86	3	Phe209	LC1	adalimumab	G0
86	87	1	Phe209	LC1	adalimumab	G0
87	88	3	Phe209	LC1	adalimumab	G0
88	89	0	Phe209	LC1	adalimumab	G0
89	90	0	Phe209	LC1	adalimumab	G0
90	91	2	Phe209	LC1	adalimumab	G0
91	92	1	Phe209	LC1	adalimumab	G0
92	93	0	Phe209	LC1	adalimumab	G0
93	94	2	Phe209	LC1	adalimumab	G0
94	95	4	Phe209	LC1	adalimumab	G0
95	96	5	Phe209	LC1	adalimumab	G0
96	97	0	Phe209	LC1	adalimumab	G0
97	98	6	Phe209	LC1	adalimumab	G0
98	99	4	Phe209	LC1	adalimumab	G0
99	100	5	Phe209	LC1	adalimumab	G0
100	101	1	Phe209	LC1	adalimumab	G0
101	102	0	Phe209	LC1	adalimumab	G0
102	103	1	Phe209	LC1	adalimumab	G0
103	104	3	Phe209	LC1	adalimumab	G0
104	105	2	Phe209	LC1	adalimumab	G0
105	106	6	Phe209	LC1	adalimumab	G0
106	107	2	Phe209	LC1	adalimumab	G0
107	108	2	Phe209	LC1	adalimumab	G0
108	109	0	Phe209	LC1	adalimumab	G0
109	110	1	Phe209	LC1	adalimumab	G0
110	111	0	Phe209	LC1	adalimumab	G0
111	112	2	Phe209	LC1	adalimumab	G0
112	113	0	Phe209	LC1	adalimumab	G0
113	114	0	Phe209	LC1	adalimumab	G0
114	115	2	Phe209	LC1	adalimumab	G0
115	116	0	Phe209	LC1	adalimumab	G0
116	117	0	Phe209	LC1	adalimumab	G0
117	118	0	Phe209	LC1	adalimumab	G0
118	119	0	Phe209	LC1	adalimumab	G0
119	120	0	Phe209	LC1	adalimumab	G0
120	121	0	Phe209	LC1	adalimumab	G0
121	122	0	Phe209	LC1	adalimumab	G0
122	123	1	Phe209	LC1	adalimumab	G0
123	124	2	Phe209	LC1	adalimumab	G0
124	125	0	Phe209	LC1	adalimumab	G0
125	126	0	Phe209	LC1	adalimumab	G0
126	127	1	Phe209	LC1	adalimumab	G0
127	128	0	Phe209	LC1	adalimumab	G0
128	129	0	Phe209	LC1	adalimumab	G0
129	130	0	Phe209	LC1	adalimumab	G0
130	131	0	Phe209	LC1	adalimumab	G0
131	132	0	Phe209	LC1	adalimumab	G0
132	133	0	Phe209	LC1	adalimumab	G0
133	134	0	Phe209	LC1	adalimumab	G0
134	135	1	Phe209	LC1	adalimumab	G0
135	136	0	Phe209	LC1	adalimumab	G0
136	137	0	Phe209	LC1	adalimumab	G0
137	138	0	Phe209	LC1	adalimumab	G0
138	139	0	Phe209	LC1	adalimumab	G0
139	140	0	Phe209	LC1	adalimumab	G0
140	141	0	Phe209	LC1	adalimumab	G0
141	142	1	Phe209	LC1	adalimumab	G0
142	143	0	Phe209	LC1	adalimumab	G0
143	144	2	Phe209	LC1	adalimumab	G0
144	145	2	Phe209	LC1	adalimumab	G0
145	146	0	Phe209	LC1	adalimumab	G0
146	147	1	Phe209	LC1	adalimumab	G0
147	148	0	Phe209	LC1	adalimumab	G0
148	149	0	Phe209	LC1	adalimumab	G0
149	150	1	Phe209	LC1	adalimumab	G0
150	151	0	Phe209	LC1	adalimumab	G0
151	152	1	Phe209	LC1	adalimumab	G0
152	153	3	Phe209	LC1	adalimumab	G0
153	154	4	Phe209	LC1	adalimumab	G0
154	155	1	Phe209	LC1	adalimumab	G0
155	156	0	Phe209	LC1	adalimumab	G0
156	157	3	Phe209	LC1	adalimumab	G0
157	158	1	Phe209	LC1	adalimumab	G0
158	159	0	Phe209	LC1	adalimumab	G0
159	160	1	Phe209	LC1	adalimumab	G0
160	161	1	Phe209	LC1	adalimumab	G0
161	162	2	Phe209	LC1	adalimumab	G0
162	163	2	Phe209	LC1	adalimumab	G0
163	164	1	Phe209	LC1	adalimumab	G0
164	165	0	Phe209	LC1	adalimumab	G0
165	166	3	Phe209	LC1	adalimumab	G0
166	167	0	Phe209	LC1	adalimumab	G0
167	168	3	Phe209	LC1	adalimumab	G0
168	169	0	Phe209	LC1	adalimumab	G0
169	170	0	Phe209	LC1	adalimumab	G0
170	171	0	Phe209	LC1	adalimumab	G0
171	172	0	Phe209	LC1	adalimumab	G0
172	173	0	Phe209	LC1	adalimumab	G0
173	174	0	Phe209	LC1	adalimumab	G0
174	175	0	Phe209	LC1	adalimumab	G0
175	176	0	Phe209	LC1	adalimumab	G0
176	177	0	Phe209	LC1	adalimumab	G0
177	178	0	Phe209	LC1	adalimumab	G0
178	179	0	Phe209	LC1	adalimumab	G0
179	180	0	Phe209	LC1	adalimumab	G0
180	181	0	Phe209	LC1	adalimumab	G0
181	182	2	Phe209	LC1	adalimumab	G0
182	183	0	Phe209	LC1	adalimumab	G0
183	184	0	Phe209	LC1	adalimumab	G0
184	185	0	Phe209	LC1	adalimumab	G0
185	186	0	Phe209	LC1	adalimumab	G0
186	187	0	Phe209	LC1	adalimumab	G0
187	188	0	Phe209	LC1	adalimumab	G0
188	189	0	Phe209	LC1	adalimumab	G0
189	190	0	Phe209	LC1	adalimumab	G0
190	191	0	Phe209	LC1	adalimumab	G0
191	192	1	Phe209	LC1	adalimumab	G0
192	193	6	Phe209	LC1	adalimumab	G0
193	194	2	Phe209	LC1	adalimumab	G0
194	195	0	Phe209	LC1	adalimumab	G0
195	196	0	Phe209	LC1	adalimumab	G0
196	197	1	Phe209	LC1	adalimumab	G0
197	198	0	Phe209	LC1	adalimumab	G0
198	199	0	Phe209	LC1	adalimumab	G0
199	200	1	Phe209	LC1	adalimumab	G0
200	201	3	Phe209	LC1	adalimumab	G0
201	202	0	Phe209	LC1	adalimumab	G0
202	203	2	Phe209	LC1	adalimumab	G0
203	204	1	Phe209	LC1	adalimumab	G0
204	205	4	Phe209	LC1	adalimumab	G0
205	206	1	Phe209	LC1	adalimumab	G0
206	207	2	Phe209	LC1	adalimumab	G0
207	208	0	Phe209	LC1	adalimumab	G0
208	209	0	Phe209	LC1	adalimumab	G0
209	210	8	Phe209	LC1	adalimumab	G0
210	211	1	Phe209	LC1	adalimumab	G0
211	212	0	Phe209	LC1	adalimumab	G0
212	213	4	Phe209	LC1	adalimumab	G0
213	214	3	Phe209	LC1	adalimumab	G0
214	215	1	Phe209	LC1	adalimumab	G0
215	216	0	Phe209	LC1	adalimumab	G0
216	217	0	Phe209	LC1	adalimumab	G0
217	218	0	Phe209	LC1	adalimumab	G0
218	219	1	Phe209	LC1	adalimumab	G0
219	220	0	Phe209	LC1	adalimumab	G0
220	221	0	Phe209	LC1	adalimumab	G0
221	222	0	Phe209	LC1	adalimumab	G0
222	223	0	Phe209	LC1	adalimumab	G0
223	224	0	Phe209	LC1	adalimumab	G0
224	225	0	Phe209	LC1	adalimumab	G0
225	226	0	Phe209	LC1	adalimumab	G0
226	227	0	Phe209	LC1	adalimumab	G0
227	228	1	Phe209	LC1	adalimumab	G0
228	229	0	Phe209	LC1	adalimumab	G0
229	230	0	Phe209	LC1	adalimumab	G0
230	231	0	Phe209	LC1	adalimumab	G0
231	232	0	Phe209	LC1	adalimumab	G0
232	233	0	Phe209	LC1	adalimumab	G0
233	234	0	Phe209	LC1	adalimumab	G0
234	235	1	Phe209	LC1	adalimumab	G0
235	236	0	Phe209	LC1	adalimumab	G0
236	237	0	Phe209	LC1	adalimumab	G0
237	238	0	Phe209	LC1	adalimumab	G0
238	239	0	Phe209	LC1	adalimumab	G0
239	240	0	Phe209	LC1	adalimumab	G0
240	241	0	Phe209	LC1	adalimumab	G0
241	242	0	Phe209	LC1	adalimumab	G0
242	243	0	Phe209	LC1	adalimumab	G0
243	244	0	Phe209	LC1	adalimumab	G0
244	245	0	Phe209	LC1	adalimumab	G0
245	246	2	Phe209	LC1	adalimumab	G0
246	247	0	Phe209	LC1	adalimumab	G0
247	248	2	Phe209	LC1	adalimumab	G0
248	249	1	Phe209	LC1	adalimumab	G0
249	250	3	Phe209	LC1	adalimumab	G0
250	251	0	Phe209	LC1	adalimumab	G0
251	252	0	Phe209	LC1	adalimumab	G0
252	253	3	Phe209	LC1	adalimumab	G0
253	254	1	Phe209	LC1	adalimumab	G0
254	255	1	Phe209	LC1	adalimumab	G0
255	256	0	Phe209	LC1	adalimumab	G0
256	257	1	Phe209	LC1	adalimumab	G0
257	258	0	Phe209	LC1	adalimumab	G0
258	259	2	Phe209	LC1	adalimumab	G0
259	260	1	Phe209	LC1	adalimumab	G0
260	261	3	Phe209	LC1	adalimumab	G0
261	262	0	Phe209	LC1	adalimumab	G0
262	263	0	Phe209	LC1	adalimumab	G0
263	264	2	Phe209	LC1	adalimumab	G0
264	265	2	Phe209	LC1	adalimumab	G0
265	266	1	Phe209	LC1	adalimumab	G0
266	267	2	Phe209	LC1	adalimumab	G0
267	268	0	Phe209	LC1	adalimumab	G0
268	269	0	Phe209	LC1	adalimumab	G0
269	270	0	Phe209	LC1	adalimumab	G0
270	271	1	Phe209	LC1	adalimumab	G0
271	272	0	Phe209	LC1	adalimumab	G0
272	273	0	Phe209	LC1	adalimumab	G0
273	274	0	Phe209	LC1	adalimumab	G0
274	275	1	Phe209	LC1	adalimumab	G0
275	276	0	Phe209	LC1	adalimumab	G0
276	277	0	Phe209	LC1	adalimumab	G0
277	278	0	Phe209	LC1	adalimumab	G0
278	279	0	Phe209	LC1	adalimumab	G0
279	280	0	Phe209	LC1	adalimumab	G0
280	281	0	Phe209	LC1	adalimumab	G0
281	282	0	Phe209	LC1	adalimumab	G0
282	283	1	Phe209	LC1	adalimumab	G0
283	284	0	Phe209	LC1	adalimumab	G0
284	285	0	Phe209	LC1	adalimumab	G0
285	286	0	Phe209	LC1	adalimumab	G0
286	287	2	Phe209	LC1	adalimumab	G0
287	288	0	Phe209	LC1	adalimumab	G0
288	289	0	Phe209	LC1	adalimumab	G0
289	290	0	Phe209	LC1	adalimumab	G0
290	291	0	Phe209	LC1	adalimumab	G0
291	292	0	Phe209	LC1	adalimumab	G0
292	293	2	Phe209	LC1	adalimumab	G0
293	294	0	Phe209	LC1	adalimumab	G0
294	295	1	Phe209	LC1	adalimumab	G0
295	296	0	Phe209	LC1	adalimumab	G0
296	297	0	Phe209	LC1	adalimumab	G0
297	298	0	Phe209	LC1	adalimumab	G0
298	299	0	Phe209	LC1	adalimumab	G0
299	300	3	Phe209	LC1	adalimumab	G0
300	301	0	Phe209	LC1	adalimumab	G0
301	302	1	Phe209	LC1	adalimumab	G0
302	303	2	Phe209	LC1	adalimumab	G0
303	304	0	Phe209	LC1	adalimumab	G0
304	305	0	Phe209	LC1	adalimumab	G0
305	306	0	Phe209	LC1	adalimumab	G0
306	307	0	Phe209	LC1	adalimumab	G0
307	308	0	Phe209	LC1	adalimumab	G0
308	309	0	Phe209	LC1	adalimumab	G0
309	310	1	Phe209	LC1	adalimumab	G0
310	311	0	Phe209	LC1	adalimumab	G0
311	312	0	Phe209	LC1	adalimumab	G0
312	313	0	Phe209	LC1	adalimumab	G0
313	314	0	Phe209	LC1	adalimumab	G0
314	315	0	Phe209	LC1	adalimumab	G0
315	316	0	Phe209	LC1	adalimumab	G0
316	317	0	Phe209	LC1	adalimumab	G0
317	318	0	Phe209	LC1	adalimumab	G0
318	319	0	Phe209	LC1	adalimumab	G0
319	320	1	Phe209	LC1	adalimumab	G0
320	321	3	Phe209	LC1	adalimumab	G0
321	322	1	Phe209	LC1	adalimumab	G0
322	323	2	Phe209	LC1	adalimumab	G0
323	324	0	Phe209	LC1	adalimumab	G0
324	325	2	Phe209	LC1	adalimumab	G0
325	326	0	Phe209	LC1	adalimumab	G0
326	327	0	Phe209	LC1	adalimumab	G0
327	328	0	Phe209	LC1	adalimumab	G0
328	329	0	Phe209	LC1	adalimumab	G0
329	330	0	Phe209	LC1	adalimumab	G0
330	331	1	Phe209	LC1	adalimumab	G0
331	332	3	Phe209	LC1	adalimumab	G0
332	333	4	Phe209	LC1	adalimumab	G0
333	334	0	Phe209	LC1	adalimumab	G0
334	335	3	Phe209	LC1	adalimumab	G0
335	336	1	Phe209	LC1	adalimumab	G0
336	337	1	Phe209	LC1	adalimumab	G0
337	338	0	Phe209	LC1	adalimumab	G0
338	339	0	Phe209	LC1	adalimumab	G0
339	340	5	Phe209	LC1	adalimumab	G0
340	341	0	Phe209	LC1	adalimumab	G0
341	342	0	Phe209	LC1	adalimumab	G0
342	343	0	Phe209	LC1	adalimumab	G0
343	344	0	Phe209	LC1	adalimumab	G0
344	345	0	Phe209	LC1	adalimumab	G0
345	346	0	Phe209	LC1	adalimumab	G0
346	347	0	Phe209	LC1	adalimumab	G0
347	348	0	Phe209	LC1	adalimumab	G0
348	349	1	Phe209	LC1	adalimumab	G0
349	350	2	Phe209	LC1	adalimumab	G0
350	351	0	Phe209	LC1	adalimumab	G0
351	352	0	Phe209	LC1	adalimumab	G0
352	353	0	Phe209	LC1	adalimumab	G0
353	354	1	Phe209	LC1	adalimumab	G0
354	355	4	Phe209	LC1	adalimumab	G0
355	356	4	Phe209	LC1	adalimumab	G0
356	357	3	Phe209	LC1	adalimumab	G0
357	358	0	Phe209	LC1	adalimumab	G0
358	359	0	Phe209	LC1	adalimumab	G0
359	360	2	Phe209	LC1	adalimumab	G0
360	361	2	Phe209	LC1	adalimumab	G0
361	362	5	Phe209	LC1	adalimumab	G0
362	363	6	Phe209	LC1	adalimumab	G0
363	364	0	Phe209	LC1	adalimumab	G0
364	365	1	Phe209	LC1	adalimumab	G0
365	366	1	Phe209	LC1	adalimumab	G0
366	367	0	Phe209	LC1	adalimumab	G0
367	368	0	Phe209	LC1	adalimumab	G0
368	369	0	Phe209	LC1	adalimumab	G0
369	370	0	Phe209	LC1	adalimumab	G0
370	371	0	Phe209	LC1	adalimumab	G0
371	372	1	Phe209	LC1	adalimumab	G0
372	373	0	Phe209	LC1	adalimumab	G0
373	374	1	Phe209	LC1	adalimumab	G0
374	375	2	Phe209	LC1	adalimumab	G0
375	376	1	Phe209	LC1	adalimumab	G0
376	377	0	Phe209	LC1	adalimumab	G0
377	378	4	Phe209	LC1	adalimumab	G0
378	379	1	Phe209	LC1	adalimumab	G0
379	380	0	Phe209	LC1	adalimumab	G0
380	381	0	Phe209	LC1	adalimumab	G0
381	382	0	Phe209	LC1	adalimumab	G0
382	383	0	Phe209	LC1	adalimumab	G0
383	384	0	Phe209	LC1	adalimumab	G0
384	385	0	Phe209	LC1	adalimumab	G0
385	386	0	Phe209	LC1	adalimumab	G0
386	387	0	Phe209	LC1	adalimumab	G0
387	388	0	Phe209	LC1	adalimumab	G0
388	389	0	Phe209	LC1	adalimumab	G0
389	390	0	Phe209	LC1	adalimumab	G0
390	391	1	Phe209	LC1	adalimumab	G0
391	392	0	Phe209	LC1	adalimumab	G0
392	393	0	Phe209	LC1	adalimumab	G0
393	394	2	Phe209	LC1	adalimumab	G0
394	395	1	Phe209	LC1	adalimumab	G0
395	396	4	Phe209	LC1	adalimumab	G0
396	397	4	Phe209	LC1	adalimumab	G0
397	398	1	Phe209	LC1	adalimumab	G0
398	399	0	Phe209	LC1	adalimumab	G0
399	400	0	Phe209	LC1	adalimumab	G0
400	401	0	Phe209	LC1	adalimumab	G0
401	402	0	Phe209	LC1	adalimumab	G0
402	403	0	Phe209	LC1	adalimumab	G0
403	404	0	Phe209	LC1	adalimumab	G0
404	405	0	Phe209	LC1	adalimumab	G0
405	406	0	Phe209	LC1	adalimumab	G0
406	407	0	Phe209	LC1	adalimumab	G0
407	408	0	Phe209	LC1	adalimumab	G0
408	409	0	Phe209	LC1	adalimumab	G0
409	410	0	Phe209	LC1	adalimumab	G0
410	411	2	Phe209	LC1	adalimumab	G0
411	412	1	Phe209	LC1	adalimumab	G0
412	413	0	Phe209	LC1	adalimumab	G0
413	414	0	Phe209	LC1	adalimumab	G0
414	415	1	Phe209	LC1	adalimumab	G0
415	416	5	Phe209	LC1	adalimumab	G0
416	417	0	Phe209	LC1	adalimumab	G0
417	418	0	Phe209	LC1	adalimumab	G0
418	419	2	Phe209	LC1	adalimumab	G0
419	420	0	Phe209	LC1	adalimumab	G0
420	421	2	Phe209	LC1	adalimumab	G0
421	422	2	Phe209	LC1	adalimumab	G0
422	423	0	Phe209	LC1	adalimumab	G0
423	424	0	Phe209	LC1	adalimumab	G0
424	425	2	Phe209	LC1	adalimumab	G0
425	426	0	Phe209	LC1	adalimumab	G0
426	427	2	Phe209	LC1	adalimumab	G0
427	428	1	Phe209	LC1	adalimumab	G0
428	429	1	Phe209	LC1	adalimumab	G0
429	430	0	Phe209	LC1	adalimumab	G0
430	431	4	Phe209	LC1	adalimumab	G0
431	432	2	Phe209	LC1	adalimumab	G0
432	433	4	Phe209	LC1	adalimumab	G0
433	434	2	Phe209	LC1	adalimumab	G0
434	435	3	Phe209	LC1	adalimumab	G0
435	436	2	Phe209	LC1	adalimumab	G0
436	437	0	Phe209	LC1	adalimumab	G0
437	438	2	Phe209	LC1	adalimumab	G0
438	439	0	Phe209	LC1	adalimumab	G0
439	440	3	Phe209	LC1	adalimumab	G0
440	441	2	Phe209	LC1	adalimumab	G0
441	442	0	Phe209	LC1	adalimumab	G0
442	443	6	Phe209	LC1	adalimumab	G0
443	444	5	Phe209	LC1	adalimumab	G0
444	445	7	Phe209	LC1	adalimumab	G0
445	446	0	Phe209	LC1	adalimumab	G0
446	447	0	Phe209	LC1	adalimumab	G0
447	448	0	Phe209	LC1	adalimumab	G0
448	449	0	Phe209	LC1	adalimumab	G0
449	450	0	Phe209	LC1	adalimumab	G0
450	451	0	Phe209	LC1	adalimumab	G0
451	452	0	Phe209	LC1	adalimumab	G0
452	453	0	Phe209	LC1	adalimumab	G0
453	454	0	Phe209	LC1	adalimumab	G0
454	455	0	Phe209	LC1	adalimumab	G0
455	456	0	Phe209	LC1	adalimumab	G0
456	457	0	Phe209	LC1	adalimumab	G0
457	458	0	Phe209	LC1	adalimumab	G0
458	459	0	Phe209	LC1	adalimumab	G0
459	460	1	Phe209	LC1	adalimumab	G0
460	461	2	Phe209	LC1	adalimumab	G0
461	462	0	Phe209	LC1	adalimumab	G0
462	463	1	Phe209	LC1	adalimumab	G0
463	464	2	Phe209	LC1	adalimumab	G0
464	465	0	Phe209	LC1	adalimumab	G0
465	466	0	Phe209	LC1	adalimumab	G0
466	467	0	Phe209	LC1	adalimumab	G0
467	468	0	Phe209	LC1	adalimumab	G0
468	469	0	Phe209	LC1	adalimumab	G0
469	470	0	Phe209	LC1	adalimumab	G0
470	471	0	Phe209	LC1	adalimumab	G0
471	472	0	Phe209	LC1	adalimumab	G0
472	473	0	Phe209	LC1	adalimumab	G0
473	474	0	Phe209	LC1	adalimumab	G0
474	475	1	Phe209	LC1	adalimumab	G0
475	476	0	Phe209	LC1	adalimumab	G0
476	477	2	Phe209	LC1	adalimumab	G0
477	478	0	Phe209	LC1	adalimumab	G0
478	479	2	Phe209	LC1	adalimumab	G0
479	480	5	Phe209	LC1	adalimumab	G0
480	481	0	Phe209	LC1	adalimumab	G0
481	482	1	Phe209	LC1	adalimumab	G0
482	483	2	Phe209	LC1	adalimumab	G0
483	484	0	Phe209	LC1	adalimumab	G0
484	485	1	Phe209	LC1	adalimumab	G0
485	486	1	Phe209	LC1	adalimumab	G0
486	487	0	Phe209	LC1	adalimumab	G0
487	488	0	Phe209	LC1	adalimumab	G0
488	489	1	Phe209	LC1	adalimumab	G0
489	490	1	Phe209	LC1	adalimumab	G0
490	491	0	Phe209	LC1	adalimumab	G0
491	492	0	Phe209	LC1	adalimumab	G0
492	493	0	Phe209	LC1	adalimumab	G0
493	494	0	Phe209	LC1	adalimumab	G0
494	495	0	Phe209	LC1	adalimumab	G0
495	496	2	Phe209	LC1	adalimumab	G0
496	497	1	Phe209	LC1	adalimumab	G0
497	498	1	Phe209	LC1	adalimumab	G0
498	499	0	Phe209	LC1	adalimumab	G0
499	500	2	Phe209	LC1	adalimumab	G0
500	501	2	Phe209	LC1	adalimumab	G0
501	502	1	Phe209	LC1	adalimumab	G0
502	503	2	Phe209	LC1	adalimumab	G0
503	504	2	Phe209	LC1	adalimumab	G0
504	505	3	Phe209	LC1	adalimumab	G0
505	506	1	Phe209	LC1	adalimumab	G0
506	507	0	Phe209	LC1	adalimumab	G0
507	508	1	Phe209	LC1	adalimumab	G0
508	509	2	Phe209	LC1	adalimumab	G0
509	510	0	Phe209	LC1	adalimumab	G0
510	511	2	Phe209	LC1	adalimumab	G0
511	512	2	Phe209	LC1	adalimumab	G0
512	513	0	Phe209	LC1	adalimumab	G0
513	514	1	Phe209	LC1	adalimumab	G0
514	515	0	Phe209	LC1	adalimumab	G0
515	516	3	Phe209	LC1	adalimumab	G0
516	517	0	Phe209	LC1	adalimumab	G0
517	518	0	Phe209	LC1	adalimumab	G0
518	519	0	Phe209	LC1	adalimumab	G0
519	520	0	Phe209	LC1	adalimumab	G0
520	521	0	Phe209	LC1	adalimumab	G0
521	522	0	Phe209	LC1	adalimumab	G0
522	523	0	Phe209	LC1	adalimumab	G0
523	524	0	Phe209	LC1	adalimumab	G0
524	525	0	Phe209	LC1	adalimumab	G0
525	526	0	Phe209	LC1	adalimumab	G0
526	527	0	Phe209	LC1	adalimumab	G0
527	528	0	Phe209	LC1	adalimumab	G0
528	529	0	Phe209	LC1	adalimumab	G0
529	530	0	Phe209	LC1	adalimumab	G0
530	531	0	Phe209	LC1	adalimumab	G0
531	532	0	Phe209	LC1	adalimumab	G0
532	533	0	Phe209	LC1	adalimumab	G0
533	534	0	Phe209	LC1	adalimumab	G0
534	535	0	Phe209	LC1	adalimumab	G0
535	536	0	Phe209	LC1	adalimumab	G0
536	537	0	Phe209	LC1	adalimumab	G0
537	538	0	Phe209	LC1	adalimumab	G0
538	539	0	Phe209	LC1	adalimumab	G0
539	540	0	Phe209	LC1	adalimumab	G0
540	541	1	Phe209	LC1	adalimumab	G0
541	542	2	Phe209	LC1	adalimumab	G0
542	543	0	Phe209	LC1	adalimumab	G0
543	544	0	Phe209	LC1	adalimumab	G0
544	545	0	Phe209	LC1	adalimumab	G0
545	546	0	Phe209	LC1	adalimumab	G0
546	547	0	Phe209	LC1	adalimumab	G0
547	548	0	Phe209	LC1	adalimumab	G0
548	549	0	Phe209	LC1	adalimumab	G0
549	550	0	Phe209	LC1	adalimumab	G0
550	551	0	Phe209	LC1	adalimumab	G0
551	552	0	Phe209	LC1	adalimumab	G0
552	553	0	Phe209	LC1	adalimumab	G0
553	554	5	Phe209	LC1	adalimumab	G0
554	555	3	Phe209	LC1	adalimumab	G0
555	556	2	Phe209	LC1	adalimumab	G0
556	557	1	Phe209	LC1	adalimumab	G0
557	558	0	Phe209	LC1	adalimumab	G0
558	559	0	Phe209	LC1	adalimumab	G0
559	560	0	Phe209	LC1	adalimumab	G0
560	561	0	Phe209	LC1	adalimumab	G0
561	562	0	Phe209	LC1	adalimumab	G0
562	563	0	Phe209	LC1	adalimumab	G0
563	564	2	Phe209	LC1	adalimumab	G0
564	565	1	Phe209	LC1	adalimumab	G0
565	566	0	Phe209	LC1	adalimumab	G0
566	567	1	Phe209	LC1	adalimumab	G0
567	568	1	Phe209	LC1	adalimumab	G0
568	569	1	Phe209	LC1	adalimumab	G0
569	570	0	Phe209	LC1	adalimumab	G0
570	571	0	Phe209	LC1	adalimumab	G0
571	572	0	Phe209	LC1	adalimumab	G0
572	573	0	Phe209	LC1	adalimumab	G0
573	574	0	Phe209	LC1	adalimumab	G0
574	575	0	Phe209	LC1	adalimumab	G0
575	576	1	Phe209	LC1	adalimumab	G0
576	577	0	Phe209	LC1	adalimumab	G0
577	578	0	Phe209	LC1	adalimumab	G0
578	579	0	Phe209	LC1	adalimumab	G0
579	580	0	Phe209	LC1	adalimumab	G0
580	581	0	Phe209	LC1	adalimumab	G0
581	582	0	Phe209	LC1	adalimumab	G0
582	583	0	Phe209	LC1	adalimumab	G0
583	584	0	Phe209	LC1	adalimumab	G0
584	585	0	Phe209	LC1	adalimumab	G0
585	586	0	Phe209	LC1	adalimumab	G0
586	587	0	Phe209	LC1	adalimumab	G0
587	588	0	Phe209	LC1	adalimumab	G0
588	589	0	Phe209	LC1	adalimumab	G0
589	590	0	Phe209	LC1	adalimumab	G0
590	591	0	Phe209	LC1	adalimumab	G0
591	592	0	Phe209	LC1	adalimumab	G0
592	593	0	Phe209	LC1	adalimumab	G0
593	594	0	Phe209	LC1	adalimumab	G0
594	595	0	Phe209	LC1	adalimumab	G0
595	596	0	Phe209	LC1	adalimumab	G0
596	597	0	Phe209	LC1	adalimumab	G0
597	598	0	Phe209	LC1	adalimumab	G0
598	599	0	Phe209	LC1	adalimumab	G0
599	600	5	Phe209	LC1	adalimumab	G0
600	601	0	Phe209	LC1	adalimumab	G0
601	602	1	Phe209	LC1	adalimumab	G0
602	603	0	Phe209	LC1	adalimumab	G0
603	604	1	Phe209	LC1	adalimumab	G0
604	605	0	Phe209	LC1	adalimumab	G0
605	606	0	Phe209	LC1	adalimumab	G0
606	607	2	Phe209	LC1	adalimumab	G0
607	608	0	Phe209	LC1	adalimumab	G0
608	609	0	Phe209	LC1	adalimumab	G0
609	610	1	Phe209	LC1	adalimumab	G0
610	611	0	Phe209	LC1	adalimumab	G0
611	612	0	Phe209	LC1	adalimumab	G0
612	613	1	Phe209	LC1	adalimumab	G0
613	614	1	Phe209	LC1	adalimumab	G0
614	615	1	Phe209	LC1	adalimumab	G0
615	616	0	Phe209	LC1	adalimumab	G0
616	617	2	Phe209	LC1	adalimumab	G0
617	618	1	Phe209	LC1	adalimumab	G0
618	619	0	Phe209	LC1	adalimumab	G0
619	620	0	Phe209	LC1	adalimumab	G0
620	621	1	Phe209	LC1	adalimumab	G0
621	622	0	Phe209	LC1	adalimumab	G0
622	623	2	Phe209	LC1	adalimumab	G0
623	624	1	Phe209	LC1	adalimumab	G0
624	625	3	Phe209	LC1	adalimumab	G0
625	626	1	Phe209	LC1	adalimumab	G0
626	627	3	Phe209	LC1	adalimumab	G0
627	628	3	Phe209	LC1	adalimumab	G0
628	629	2	Phe209	LC1	adalimumab	G0
629	630	0	Phe209	LC1	adalimumab	G0
630	631	2	Phe209	LC1	adalimumab	G0
631	632	7	Phe209	LC1	adalimumab	G0
632	633	2	Phe209	LC1	adalimumab	G0
633	634	5	Phe209	LC1	adalimumab	G0
634	635	3	Phe209	LC1	adalimumab	G0
635	636	3	Phe209	LC1	adalimumab	G0
636	637	1	Phe209	LC1	adalimumab	G0
637	638	0	Phe209	LC1	adalimumab	G0
638	639	2	Phe209	LC1	adalimumab	G0
639	640	1	Phe209	LC1	adalimumab	G0
640	641	1	Phe209	LC1	adalimumab	G0
641	642	2	Phe209	LC1	adalimumab	G0
642	643	1	Phe209	LC1	adalimumab	G0
643	644	0	Phe209	LC1	adalimumab	G0
644	645	0	Phe209	LC1	adalimumab	G0
645	646	1	Phe209	LC1	adalimumab	G0
646	647	0	Phe209	LC1	adalimumab	G0
647	648	3	Phe209	LC1	adalimumab	G0
648	649	0	Phe209	LC1	adalimumab	G0
649	650	0	Phe209	LC1	adalimumab	G0
650	651	0	Phe209	LC1	adalimumab	G0
651	652	0	Phe209	LC1	adalimumab	G0
652	653	0	Phe209	LC1	adalimumab	G0
653	654	0	Phe209	LC1	adalimumab	G0
654	655	0	Phe209	LC1	adalimumab	G0
655	656	0	Phe209	LC1	adalimumab	G0
656	657	1	Phe209	LC1	adalimumab	G0
657	658	1	Phe209	LC1	adalimumab	G0
658	659	0	Phe209	LC1	adalimumab	G0
659	660	0	Phe209	LC1	adalimumab	G0
660	661	0	Phe209	LC1	adalimumab	G0
661	662	0	Phe209	LC1	adalimumab	G0
662	663	1	Phe209	LC1	adalimumab	G0
663	664	0	Phe209	LC1	adalimumab	G0
664	665	0	Phe209	LC1	adalimumab	G0
665	666	0	Phe209	LC1	adalimumab	G0
666	667	0	Phe209	LC1	adalimumab	G0
667	668	0	Phe209	LC1	adalimumab	G0
668	669	0	Phe209	LC1	adalimumab	G0
669	670	0	Phe209	LC1	adalimumab	G0
670	671	0	Phe209	LC1	adalimumab	G0
671	672	0	Phe209	LC1	adalimumab	G0
672	673	0	Phe209	LC1	adalimumab	G0
673	674	0	Phe209	LC1	adalimumab	G0
674	675	0	Phe209	LC1	adalimumab	G0
675	676	0	Phe209	LC1	adalimumab	G0
676	677	0	Phe209	LC1	adalimumab	G0
677	678	0	Phe209	LC1	adalimumab	G0
678	679	0	Phe209	LC1	adalimumab	G0
679	680	0	Phe209	LC1	adalimumab	G0
680	681	0	Phe209	LC1	adalimumab	G0
681	682	0	Phe209	LC1	adalimumab	G0
682	683	2	Phe209	LC1	adalimumab	G0
683	684	0	Phe209	LC1	adalimumab	G0
684	685	2	Phe209	LC1	adalimumab	G0
685	686	1	Phe209	LC1	adalimumab	G0
686	687	0	Phe209	LC1	adalimumab	G0
687	688	0	Phe209	LC1	adalimumab	G0
688	689	0	Phe209	LC1	adalimumab	G0
689	690	1	Phe209	LC1	adalimumab	G0
690	691	0	Phe209	LC1	adalimumab	G0
691	692	5	Phe209	LC1	adalimumab	G0
692	693	3	Phe209	LC1	adalimumab	G0
693	694	2	Phe209	LC1	adalimumab	G0
694	695	3	Phe209	LC1	adalimumab	G0
695	696	0	Phe209	LC1	adalimumab	G0
696	697	1	Phe209	LC1	adalimumab	G0
697	698	2	Phe209	LC1	adalimumab	G0
698	699	1	Phe209	LC1	adalimumab	G0
699	700	0	Phe209	LC1	adalimumab	G0
700	701	4	Phe209	LC1	adalimumab	G0
701	702	0	Phe209	LC1	adalimumab	G0
702	703	0	Phe209	LC1	adalimumab	G0
703	704	0	Phe209	LC1	adalimumab	G0
704	705	0	Phe209	LC1	adalimumab	G0
705	706	1	Phe209	LC1	adalimumab	G0
706	707	0	Phe209	LC1	adalimumab	G0
707	708	1	Phe209	LC1	adalimumab	G0
708	709	0	Phe209	LC1	adalimumab	G0
709	710	1	Phe209	LC1	adalimumab	G0
710	711	1	Phe209	LC1	adalimumab	G0
711	712	2	Phe209	LC1	adalimumab	G0
712	713	0	Phe209	LC1	adalimumab	G0
713	714	1	Phe209	LC1	adalimumab	G0
714	715	0	Phe209	LC1	adalimumab	G0
715	716	4	Phe209	LC1	adalimumab	G0
716	717	1	Phe209	LC1	adalimumab	G0
717	718	1	Phe209	LC1	adalimumab	G0
718	719	2	Phe209	LC1	adalimumab	G0
719	720	0	Phe209	LC1	adalimumab	G0
720	721	2	Phe209	LC1	adalimumab	G0
721	722	1	Phe209	LC1	adalimumab	G0
722	723	2	Phe209	LC1	adalimumab	G0
723	724	0	Phe209	LC1	adalimumab	G0
724	725	2	Phe209	LC1	adalimumab	G0
725	726	4	Phe209	LC1	adalimumab	G0
726	727	3	Phe209	LC1	adalimumab	G0
727	728	1	Phe209	LC1	adalimumab	G0
728	729	8	Phe209	LC1	adalimumab	G0
729	730	2	Phe209	LC1	adalimumab	G0
730	731	5	Phe209	LC1	adalimumab	G0
731	732	0	Phe209	LC1	adalimumab	G0
732	733	0	Phe209	LC1	adalimumab	G0
733	734	0	Phe209	LC1	adalimumab	G0
734	735	1	Phe209	LC1	adalimumab	G0
735	736	1	Phe209	LC1	adalimumab	G0
736	737	0	Phe209	LC1	adalimumab	G0
737	738	0	Phe209	LC1	adalimumab	G0
738	739	0	Phe209	LC1	adalimumab	G0
739	740	0	Phe209	LC1	adalimumab	G0
740	741	3	Phe209	LC1	adalimumab	G0
741	742	1	Phe209	LC1	adalimumab	G0
742	743	0	Phe209	LC1	adalimumab	G0
743	744	0	Phe209	LC1	adalimumab	G0
744	745	0	Phe209	LC1	adalimumab	G0
745	746	0	Phe209	LC1	adalimumab	G0
746	747	1	Phe209	LC1	adalimumab	G0
747	748	0	Phe209	LC1	adalimumab	G0
748	749	2	Phe209	LC1	adalimumab	G0
749	750	0	Phe209	LC1	adalimumab	G0
750	751	1	Phe209	LC1	adalimumab	G0
751	752	2	Phe209	LC1	adalimumab	G0
752	753	0	Phe209	LC1	adalimumab	G0
753	754	0	Phe209	LC1	adalimumab	G0
754	755	0	Phe209	LC1	adalimumab	G0
755	756	0	Phe209	LC1	adalimumab	G0
756	757	0	Phe209	LC1	adalimumab	G0
757	758	0	Phe209	LC1	adalimumab	G0
758	759	0	Phe209	LC1	adalimumab	G0
759	760	0	Phe209	LC1	adalimumab	G0
760	761	0	Phe209	LC1	adalimumab	G0
761	762	0	Phe209	LC1	adalimumab	G0
762	763	0	Phe209	LC1	adalimumab	G0
763	764	0	Phe209	LC1	adalimumab	G0
764	765	0	Phe209	LC1	adalimumab	G0
765	766	2	Phe209	LC1	adalimumab	G0
766	767	1	Phe209	LC1	adalimumab	G0
767	768	0	Phe209	LC1	adalimumab	G0
768	769	2	Phe209	LC1	adalimumab	G0
769	770	2	Phe209	LC1	adalimumab	G0
770	771	1	Phe209	LC1	adalimumab	G0
771	772	0	Phe209	LC1	adalimumab	G0
772	773	0	Phe209	LC1	adalimumab	G0
773	774	0	Phe209	LC1	adalimumab	G0
774	775	0	Phe209	LC1	adalimumab	G0
775	776	0	Phe209	LC1	adalimumab	G0
776	777	0	Phe209	LC1	adalimumab	G0
777	778	0	Phe209	LC1	adalimumab	G0
778	779	0	Phe209	LC1	adalimumab	G0
779	780	0	Phe209	LC1	adalimumab	G0
780	781	2	Phe209	LC1	adalimumab	G0
781	782	1	Phe209	LC1	adalimumab	G0
782	783	3	Phe209	LC1	adalimumab	G0
783	784	3	Phe209	LC1	adalimumab	G0
784	785	0	Phe209	LC1	adalimumab	G0
785	786	0	Phe209	LC1	adalimumab	G0
786	787	2	Phe209	LC1	adalimumab	G0
787	788	0	Phe209	LC1	adalimumab	G0
788	789	2	Phe209	LC1	adalimumab	G0
789	790	1	Phe209	LC1	adalimumab	G0
790	791	0	Phe209	LC1	adalimumab	G0
791	792	1	Phe209	LC1	adalimumab	G0
792	793	0	Phe209	LC1	adalimumab	G0
793	794	0	Phe209	LC1	adalimumab	G0
794	795	0	Phe209	LC1	adalimumab	G0
795	796	3	Phe209	LC1	adalimumab	G0
796	797	0	Phe209	LC1	adalimumab	G0
797	798	1	Phe209	LC1	adalimumab	G0
798	799	0	Phe209	LC1	adalimumab	G0
799	800	1	Phe209	LC1	adalimumab	G0
800	801	2	Phe209	LC1	adalimumab	G0
801	802	0	Phe209	LC1	adalimumab	G0
802	803	0	Phe209	LC1	adalimumab	G0
803	804	1	Phe209	LC1	adalimumab	G0
804	805	0	Phe209	LC1	adalimumab	G0
805	806	2	Phe209	LC1	adalimumab	G0
806	807	0	Phe209	LC1	adalimumab	G0
807	808	1	Phe209	LC1	adalimumab	G0
808	809	3	Phe209	LC1	adalimumab	G0
809	810	0	Phe209	LC1	adalimumab	G0
810	811	3	Phe209	LC1	adalimumab	G0
811	812	1	Phe209	LC1	adalimumab	G0
812	813	2	Phe209	LC1	adalimumab	G0
813	814	5	Phe209	LC1	adalimumab	G0
814	815	2	Phe209	LC1	adalimumab	G0
815	816	0	Phe209	LC1	adalimumab	G0
816	817	0	Phe209	LC1	adalimumab	G0
817	818	0	Phe209	LC1	adalimumab	G0
818	819	1	Phe209	LC1	adalimumab	G0
819	820	2	Phe209	LC1	adalimumab	G0
820	821	0	Phe209	LC1	adalimumab	G0
821	822	0	Phe209	LC1	adalimumab	G0
822	823	0	Phe209	LC1	adalimumab	G0
823	824	1	Phe209	LC1	adalimumab	G0
824	825	1	Phe209	LC1	adalimumab	G0
825	826	4	Phe209	LC1	adalimumab	G0
826	827	5	Phe209	LC1	adalimumab	G0
827	828	5	Phe209	LC1	adalimumab	G0
828	829	0	Phe209	LC1	adalimumab	G0
829	830	0	Phe209	LC1	adalimumab	G0
830	831	0	Phe209	LC1	adalimumab	G0
831	832	0	Phe209	LC1	adalimumab	G0
832	833	0	Phe209	LC1	adalimumab	G0
833	834	0	Phe209	LC1	adalimumab	G0
834	835	4	Phe209	LC1	adalimumab	G0
835	836	1	Phe209	LC1	adalimumab	G0
836	837	2	Phe209	LC1	adalimumab	G0
837	838	2	Phe209	LC1	adalimumab	G0
838	839	0	Phe209	LC1	adalimumab	G0
839	840	0	Phe209	LC1	adalimumab	G0
840	841	0	Phe209	LC1	adalimumab	G0
841	842	0	Phe209	LC1	adalimumab	G0
842	843	0	Phe209	LC1	adalimumab	G0
843	844	0	Phe209	LC1	adalimumab	G0
844	845	0	Phe209	LC1	adalimumab	G0
845	846	0	Phe209	LC1	adalimumab	G0
846	847	0	Phe209	LC1	adalimumab	G0
847	848	0	Phe209	LC1	adalimumab	G0
848	849	0	Phe209	LC1	adalimumab	G0
849	850	0	Phe209	LC1	adalimumab	G0
850	851	0	Phe209	LC1	adalimumab	G0
851	852	0	Phe209	LC1	adalimumab	G0
852	853	4	Phe209	LC1	adalimumab	G0
853	854	0	Phe209	LC1	adalimumab	G0
854	855	1	Phe209	LC1	adalimumab	G0
855	856	0	Phe209	LC1	adalimumab	G0
856	857	3	Phe209	LC1	adalimumab	G0
857	858	1	Phe209	LC1	adalimumab	G0
858	859	1	Phe209	LC1	adalimumab	G0
859	860	0	Phe209	LC1	adalimumab	G0
860	861	0	Phe209	LC1	adalimumab	G0
861	862	1	Phe209	LC1	adalimumab	G0
862	863	0	Phe209	LC1	adalimumab	G0
863	864	0	Phe209	LC1	adalimumab	G0
864	865	0	Phe209	LC1	adalimumab	G0
865	866	1	Phe209	LC1	adalimumab	G0
866	867	2	Phe209	LC1	adalimumab	G0
867	868	2	Phe209	LC1	adalimumab	G0
868	869	1	Phe209	LC1	adalimumab	G0
869	870	1	Phe209	LC1	adalimumab	G0
870	871	0	Phe209	LC1	adalimumab	G0
871	872	3	Phe209	LC1	adalimumab	G0
872	873	3	Phe209	LC1	adalimumab	G0
873	874	3	Phe209	LC1	adalimumab	G0
874	875	1	Phe209	LC1	adalimumab	G0
875	876	0	Phe209	LC1	adalimumab	G0
876	877	0	Phe209	LC1	adalimumab	G0
877	878	0	Phe209	LC1	adalimumab	G0
878	879	0	Phe209	LC1	adalimumab	G0
879	880	0	Phe209	LC1	adalimumab	G0
880	881	0	Phe209	LC1	adalimumab	G0
881	882	0	Phe209	LC1	adalimumab	G0
882	883	2	Phe209	LC1	adalimumab	G0
883	884	5	Phe209	LC1	adalimumab	G0
884	885	5	Phe209	LC1	adalimumab	G0
885	886	1	Phe209	LC1	adalimumab	G0
886	887	6	Phe209	LC1	adalimumab	G0
887	888	4	Phe209	LC1	adalimumab	G0
888	889	4	Phe209	LC1	adalimumab	G0
889	890	5	Phe209	LC1	adalimumab	G0
890	891	5	Phe209	LC1	adalimumab	G0
891	892	2	Phe209	LC1	adalimumab	G0
892	893	4	Phe209	LC1	adalimumab	G0
893	894	3	Phe209	LC1	adalimumab	G0
894	895	2	Phe209	LC1	adalimumab	G0
895	896	4	Phe209	LC1	adalimumab	G0
896	897	4	Phe209	LC1	adalimumab	G0
897	898	4	Phe209	LC1	adalimumab	G0
898	899	6	Phe209	LC1	adalimumab	G0
899	900	8	Phe209	LC1	adalimumab	G0
900	901	6	Phe209	LC1	adalimumab	G0
901	902	5	Phe209	LC1	adalimumab	G0
902	903	4	Phe209	LC1	adalimumab	G0
903	904	0	Phe209	LC1	adalimumab	G0
904	905	0	Phe209	LC1	adalimumab	G0
905	906	3	Phe209	LC1	adalimumab	G0
906	907	1	Phe209	LC1	adalimumab	G0
907	908	0	Phe209	LC1	adalimumab	G0
908	909	4	Phe209	LC1	adalimumab	G0
909	910	0	Phe209	LC1	adalimumab	G0
910	911	0	Phe209	LC1	adalimumab	G0
911	912	0	Phe209	LC1	adalimumab	G0
912	913	0	Phe209	LC1	adalimumab	G0
913	914	0	Phe209	LC1	adalimumab	G0
914	915	0	Phe209	LC1	adalimumab	G0
915	916	1	Phe209	LC1	adalimumab	G0
916	917	0	Phe209	LC1	adalimumab	G0
917	918	2	Phe209	LC1	adalimumab	G0
918	919	1	Phe209	LC1	adalimumab	G0
919	920	0	Phe209	LC1	adalimumab	G0
920	921	0	Phe209	LC1	adalimumab	G0
921	922	0	Phe209	LC1	adalimumab	G0
922	923	0	Phe209	LC1	adalimumab	G0
923	924	0	Phe209	LC1	adalimumab	G0
924	925	1	Phe209	LC1	adalimumab	G0
925	926	0	Phe209	LC1	adalimumab	G0
926	927	0	Phe209	LC1	adalimumab	G0
927	928	0	Phe209	LC1	adalimumab	G0
928	929	0	Phe209	LC1	adalimumab	G0
929	930	2	Phe209	LC1	adalimumab	G0
930	931	0	Phe209	LC1	adalimumab	G0
931	932	1	Phe209	LC1	adalimumab	G0
932	933	0	Phe209	LC1	adalimumab	G0
933	934	1	Phe209	LC1	adalimumab	G0
934	935	2	Phe209	LC1	adalimumab	G0
935	936	0	Phe209	LC1	adalimumab	G0
936	937	0	Phe209	LC1	adalimumab	G0
937	938	0	Phe209	LC1	adalimumab	G0
938	939	0	Phe209	LC1	adalimumab	G0
939	940	0	Phe209	LC1	adalimumab	G0
940	941	2	Phe209	LC1	adalimumab	G0
941	942	0	Phe209	LC1	adalimumab	G0
942	943	4	Phe209	LC1	adalimumab	G0
943	944	2	Phe209	LC1	adalimumab	G0
944	945	3	Phe209	LC1	adalimumab	G0
945	946	6	Phe209	LC1	adalimumab	G0
946	947	3	Phe209	LC1	adalimumab	G0
947	948	2	Phe209	LC1	adalimumab	G0
948	949	1	Phe209	LC1	adalimumab	G0
949	950	2	Phe209	LC1	adalimumab	G0
950	951	0	Phe209	LC1	adalimumab	G0
951	952	0	Phe209	LC1	adalimumab	G0
952	953	0	Phe209	LC1	adalimumab	G0
953	954	1	Phe209	LC1	adalimumab	G0
954	955	1	Phe209	LC1	adalimumab	G0
955	956	1	Phe209	LC1	adalimumab	G0
956	957	1	Phe209	LC1	adalimumab	G0
957	958	0	Phe209	LC1	adalimumab	G0
958	959	1	Phe209	LC1	adalimumab	G0
959	960	0	Phe209	LC1	adalimumab	G0
960	961	0	Phe209	LC1	adalimumab	G0
961	962	2	Phe209	LC1	adalimumab	G0
962	963	2	Phe209	LC1	adalimumab	G0
963	964	2	Phe209	LC1	adalimumab	G0
964	965	0	Phe209	LC1	adalimumab	G0
965	966	2	Phe209	LC1	adalimumab	G0
966	967	6	Phe209	LC1	adalimumab	G0
967	968	6	Phe209	LC1	adalimumab	G0
968	969	1	Phe209	LC1	adalimumab	G0
969	970	2	Phe209	LC1	adalimumab	G0
970	971	1	Phe209	LC1	adalimumab	G0
971	972	1	Phe209	LC1	adalimumab	G0
972	973	3	Phe209	LC1	adalimumab	G0
973	974	5	Phe209	LC1	adalimumab	G0
974	975	2	Phe209	LC1	adalimumab	G0
975	976	2	Phe209	LC1	adalimumab	G0
976	977	3	Phe209	LC1	adalimumab	G0
977	978	0	Phe209	LC1	adalimumab	G0
978	979	2	Phe209	LC1	adalimumab	G0
979	980	4	Phe209	LC1	adalimumab	G0
980	981	1	Phe209	LC1	adalimumab	G0
981	982	0	Phe209	LC1	adalimumab	G0
982	983	3	Phe209	LC1	adalimumab	G0
983	984	3	Phe209	LC1	adalimumab	G0
984	985	2	Phe209	LC1	adalimumab	G0
985	986	4	Phe209	LC1	adalimumab	G0
986	987	4	Phe209	LC1	adalimumab	G0
987	988	1	Phe209	LC1	adalimumab	G0
988	989	0	Phe209	LC1	adalimumab	G0
989	990	0	Phe209	LC1	adalimumab	G0
990	991	0	Phe209	LC1	adalimumab	G0
991	992	0	Phe209	LC1	adalimumab	G0
992	993	0	Phe209	LC1	adalimumab	G0
993	994	0	Phe209	LC1	adalimumab	G0
994	995	0	Phe209	LC1	adalimumab	G0
995	996	0	Phe209	LC1	adalimumab	G0
996	997	0	Phe209	LC1	adalimumab	G0
997	998	0	Phe209	LC1	adalimumab	G0
998	999	0	Phe209	LC1	adalimumab	G0
999	1000	0	Phe209	LC1	adalimumab	G0
1000	1001	0	Phe209	LC1	adalimumab	G0
1001	1002	0	Phe209	LC1	adalimumab	G0
1002	1003	0	Phe209	LC1	adalimumab	G0
1003	1004	0	Phe209	LC1	adalimumab	G0
1004	1005	0	Phe209	LC1	adalimumab	G0
1005	1006	2	Phe209	LC1	adalimumab	G0
1006	1007	0	Phe209	LC1	adalimumab	G0
1007	1008	0	Phe209	LC1	adalimumab	G0
1008	1009	0	Phe209	LC1	adalimumab	G0
1009	1010	0	Phe209	LC1	adalimumab	G0
1010	1011	0	Phe209	LC1	adalimumab	G0
1011	1012	0	Phe209	LC1	adalimumab	G0
1012	1013	0	Phe209	LC1	adalimumab	G0
1013	1014	0	Phe209	LC1	adalimumab	G0
1014	1015	0	Phe209	LC1	adalimumab	G0
1015	1016	0	Phe209	LC1	adalimumab	G0
1016	1017	0	Phe209	LC1	adalimumab	G0
1017	1018	0	Phe209	LC1	adalimumab	G0
1018	1019	0	Phe209	LC1	adalimumab	G0
1019	1020	0	Phe209	LC1	adalimumab	G0
1020	1021	0	Phe209	LC1	adalimumab	G0
1021	1022	0	Phe209	LC1	adalimumab	G0
1022	1023	0	Phe209	LC1	adalimumab	G0
1023	1024	0	Phe209	LC1	adalimumab	G0
1024	1025	0	Phe209	LC1	adalimumab	G0
1025	1026	0	Phe209	LC1	adalimumab	G0
1026	1027	0	Phe209	LC1	adalimumab	G0
1027	1028	0	Phe209	LC1	adalimumab	G0
1028	1029	0	Phe209	LC1	adalimumab	G0
1029	1030	0	Phe209	LC1	adalimumab	G0
1030	1031	2	Phe209	LC1	adalimumab	G0
1031	1032	0	Phe209	LC1	adalimumab	G0
1032	1033	0	Phe209	LC1	adalimumab	G0
1033	1034	0	Phe209	LC1	adalimumab	G0
1034	1035	0	Phe209	LC1	adalimumab	G0
1035	1036	0	Phe209	LC1	adalimumab	G0
1036	1037	0	Phe209	LC1	adalimumab	G0
1037	1038	0	Phe209	LC1	adalimumab	G0
1038	1039	0	Phe209	LC1	adalimumab	G0
1039	1040	0	Phe209	LC1	adalimumab	G0
1040	1041	1	Phe209	LC1	adalimumab	G0
1041	1042	0	Phe209	LC1	adalimumab	G0
1042	1043	1	Phe209	LC1	adalimumab	G0
1043	1044	1	Phe209	LC1	adalimumab	G0
1044	1045	0	Phe209	LC1	adalimumab	G0
1045	1046	2	Phe209	LC1	adalimumab	G0
1046	1047	0	Phe209	LC1	adalimumab	G0
1047	1048	2	Phe209	LC1	adalimumab	G0
1048	1049	2	Phe209	LC1	adalimumab	G0
1049	1050	0	Phe209	LC1	adalimumab	G0
1050	1051	0	Phe209	LC1	adalimumab	G0
1051	1052	0	Phe209	LC1	adalimumab	G0
1052	1053	0	Phe209	LC1	adalimumab	G0
1053	1054	1	Phe209	LC1	adalimumab	G0
1054	1055	2	Phe209	LC1	adalimumab	G0
1055	1056	0	Phe209	LC1	adalimumab	G0
1056	1057	0	Phe209	LC1	adalimumab	G0
1057	1058	1	Phe209	LC1	adalimumab	G0
1058	1059	2	Phe209	LC1	adalimumab	G0
1059	1060	2	Phe209	LC1	adalimumab	G0
1060	1061	0	Phe209	LC1	adalimumab	G0
1061	1062	2	Phe209	LC1	adalimumab	G0
1062	1063	0	Phe209	LC1	adalimumab	G0
1063	1064	0	Phe209	LC1	adalimumab	G0
1064	1065	1	Phe209	LC1	adalimumab	G0
1065	1066	0	Phe209	LC1	adalimumab	G0
1066	1067	0	Phe209	LC1	adalimumab	G0
1067	1068	0	Phe209	LC1	adalimumab	G0
1068	1069	0	Phe209	LC1	adalimumab	G0
1069	1070	0	Phe209	LC1	adalimumab	G0
1070	1071	0	Phe209	LC1	adalimumab	G0
1071	1072	0	Phe209	LC1	adalimumab	G0
1072	1073	0	Phe209	LC1	adalimumab	G0
1073	1074	0	Phe209	LC1	adalimumab	G0
1074	1075	0	Phe209	LC1	adalimumab	G0
1075	1076	0	Phe209	LC1	adalimumab	G0
1076	1077	0	Phe209	LC1	adalimumab	G0
1077	1078	0	Phe209	LC1	adalimumab	G0
1078	1079	0	Phe209	LC1	adalimumab	G0
1079	1080	0	Phe209	LC1	adalimumab	G0
1080	1081	0	Phe209	LC1	adalimumab	G0
1081	1082	0	Phe209	LC1	adalimumab	G0
1082	1083	0	Phe209	LC1	adalimumab	G0
1083	1084	0	Phe209	LC1	adalimumab	G0
1084	1085	0	Phe209	LC1	adalimumab	G0
1085	1086	0	Phe209	LC1	adalimumab	G0
1086	1087	1	Phe209	LC1	adalimumab	G0
1087	1088	0	Phe209	LC1	adalimumab	G0
1088	1089	0	Phe209	LC1	adalimumab	G0
1089	1090	0	Phe209	LC1	adalimumab	G0
1090	1091	0	Phe209	LC1	adalimumab	G0
1091	1092	0	Phe209	LC1	adalimumab	G0
1092	1093	0	Phe209	LC1	adalimumab	G0
1093	1094	0	Phe209	LC1	adalimumab	G0
1094	1095	0	Phe209	LC1	adalimumab	G0
1095	1096	0	Phe209	LC1	adalimumab	G0
1096	1097	0	Phe209	LC1	adalimumab	G0
1097	1098	0	Phe209	LC1	adalimumab	G0
1098	1099	0	Phe209	LC1	adalimumab	G0
1099	1100	0	Phe209	LC1	adalimumab	G0
1100	1101	0	Phe209	LC1	adalimumab	G0
1101	1102	0	Phe209	LC1	adalimumab	G0
1102	1103	0	Phe209	LC1	adalimumab	G0
1103	1104	0	Phe209	LC1	adalimumab	G0
1104	1105	0	Phe209	LC1	adalimumab	G0
1105	1106	0	Phe209	LC1	adalimumab	G0
1106	1107	2	Phe209	LC1	adalimumab	G0
1107	1108	3	Phe209	LC1	adalimumab	G0
1108	1109	4	Phe209	LC1	adalimumab	G0
1109	1110	3	Phe209	LC1	adalimumab	G0
1110	1111	0	Phe209	LC1	adalimumab	G0
1111	1112	0	Phe209	LC1	adalimumab	G0
1112	1113	0	Phe209	LC1	adalimumab	G0
1113	1114	0	Phe209	LC1	adalimumab	G0
1114	1115	0	Phe209	LC1	adalimumab	G0
1115	1116	0	Phe209	LC1	adalimumab	G0
1116	1117	0	Phe209	LC1	adalimumab	G0
1117	1118	0	Phe209	LC1	adalimumab	G0
1118	1119	0	Phe209	LC1	adalimumab	G0
1119	1120	0	Phe209	LC1	adalimumab	G0
1120	1121	0	Phe209	LC1	adalimumab	G0
1121	1122	2	Phe209	LC1	adalimumab	G0
1122	1123	2	Phe209	LC1	adalimumab	G0
1123	1124	1	Phe209	LC1	adalimumab	G0
1124	1125	1	Phe209	LC1	adalimumab	G0
1125	1126	0	Phe209	LC1	adalimumab	G0
1126	1127	1	Phe209	LC1	adalimumab	G0
1127	1128	1	Phe209	LC1	adalimumab	G0
1128	1129	0	Phe209	LC1	adalimumab	G0
1129	1130	0	Phe209	LC1	adalimumab	G0
1130	1131	0	Phe209	LC1	adalimumab	G0
1131	1132	0	Phe209	LC1	adalimumab	G0
1132	1133	0	Phe209	LC1	adalimumab	G0
1133	1134	1	Phe209	LC1	adalimumab	G0
1134	1135	1	Phe209	LC1	adalimumab	G0
1135	1136	0	Phe209	LC1	adalimumab	G0
1136	1137	0	Phe209	LC1	adalimumab	G0
1137	1138	1	Phe209	LC1	adalimumab	G0
1138	1139	8	Phe209	LC1	adalimumab	G0
1139	1140	1	Phe209	LC1	adalimumab	G0
1140	1141	2	Phe209	LC1	adalimumab	G0
1141	1142	0	Phe209	LC1	adalimumab	G0
1142	1143	2	Phe209	LC1	adalimumab	G0
1143	1144	1	Phe209	LC1	adalimumab	G0
1144	1145	1	Phe209	LC1	adalimumab	G0
1145	1146	2	Phe209	LC1	adalimumab	G0
1146	1147	0	Phe209	LC1	adalimumab	G0
1147	1148	2	Phe209	LC1	adalimumab	G0
1148	1149	1	Phe209	LC1	adalimumab	G0
1149	1150	1	Phe209	LC1	adalimumab	G0
1150	1151	1	Phe209	LC1	adalimumab	G0
1151	1152	0	Phe209	LC1	adalimumab	G0
1152	1153	0	Phe209	LC1	adalimumab	G0
1153	1154	0	Phe209	LC1	adalimumab	G0
1154	1155	0	Phe209	LC1	adalimumab	G0
1155	1156	0	Phe209	LC1	adalimumab	G0
1156	1157	0	Phe209	LC1	adalimumab	G0
1157	1158	2	Phe209	LC1	adalimumab	G0
1158	1159	0	Phe209	LC1	adalimumab	G0
1159	1160	2	Phe209	LC1	adalimumab	G0
1160	1161	0	Phe209	LC1	adalimumab	G0
1161	1162	2	Phe209	LC1	adalimumab	G0
1162	1163	1	Phe209	LC1	adalimumab	G0
1163	1164	1	Phe209	LC1	adalimumab	G0
1164	1165	0	Phe209	LC1	adalimumab	G0
1165	1166	0	Phe209	LC1	adalimumab	G0
1166	1167	0	Phe209	LC1	adalimumab	G0
1167	1168	0	Phe209	LC1	adalimumab	G0
1168	1169	0	Phe209	LC1	adalimumab	G0
1169	1170	0	Phe209	LC1	adalimumab	G0
1170	1171	0	Phe209	LC1	adalimumab	G0
1171	1172	0	Phe209	LC1	adalimumab	G0
1172	1173	0	Phe209	LC1	adalimumab	G0
1173	1174	0	Phe209	LC1	adalimumab	G0
1174	1175	0	Phe209	LC1	adalimumab	G0
1175	1176	0	Phe209	LC1	adalimumab	G0
1176	1177	0	Phe209	LC1	adalimumab	G0
1177	1178	0	Phe209	LC1	adalimumab	G0
1178	1179	0	Phe209	LC1	adalimumab	G0
1179	1180	0	Phe209	LC1	adalimumab	G0
1180	1181	0	Phe209	LC1	adalimumab	G0
1181	1182	0	Phe209	LC1	adalimumab	G0
1182	1183	0	Phe209	LC1	adalimumab	G0
1183	1184	0	Phe209	LC1	adalimumab	G0
1184	1185	0	Phe209	LC1	adalimumab	G0
1185	1186	0	Phe209	LC1	adalimumab	G0
1186	1187	0	Phe209	LC1	adalimumab	G0
1187	1188	0	Phe209	LC1	adalimumab	G0
1188	1189	0	Phe209	LC1	adalimumab	G0
1189	1190	0	Phe209	LC1	adalimumab	G0
1190	1191	0	Phe209	LC1	adalimumab	G0
1191	1192	0	Phe209	LC1	adalimumab	G0
1192	1193	0	Phe209	LC1	adalimumab	G0
1193	1194	0	Phe209	LC1	adalimumab	G0
1194	1195	4	Phe209	LC1	adalimumab	G0
1195	1196	0	Phe209	LC1	adalimumab	G0
1196	1197	2	Phe209	LC1	adalimumab	G0
1197	1198	4	Phe209	LC1	adalimumab	G0
1198	1199	0	Phe209	LC1	adalimumab	G0
1199	1200	1	Phe209	LC1	adalimumab	G0
1200	1201	0	Phe209	LC1	adalimumab	G0
1201	1202	0	Phe209	LC1	adalimumab	G0
1202	1203	0	Phe209	LC1	adalimumab	G0
1203	1204	1	Phe209	LC1	adalimumab	G0
1204	1205	0	Phe209	LC1	adalimumab	G0
1205	1206	1	Phe209	LC1	adalimumab	G0
1206	1207	0	Phe209	LC1	adalimumab	G0
1207	1208	0	Phe209	LC1	adalimumab	G0
1208	1209	0	Phe209	LC1	adalimumab	G0
1209	1210	0	Phe209	LC1	adalimumab	G0
1210	1211	1	Phe209	LC1	adalimumab	G0
1211	1212	2	Phe209	LC1	adalimumab	G0
1212	1213	0	Phe209	LC1	adalimumab	G0
1213	1214	2	Phe209	LC1	adalimumab	G0
1214	1215	1	Phe209	LC1	adalimumab	G0
1215	1216	0	Phe209	LC1	adalimumab	G0
1216	1217	1	Phe209	LC1	adalimumab	G0
1217	1218	5	Phe209	LC1	adalimumab	G0
1218	1219	0	Phe209	LC1	adalimumab	G0
1219	1220	1	Phe209	LC1	adalimumab	G0
1220	1221	2	Phe209	LC1	adalimumab	G0
1221	1222	1	Phe209	LC1	adalimumab	G0
1222	1223	1	Phe209	LC1	adalimumab	G0
1223	1224	1	Phe209	LC1	adalimumab	G0
1224	1225	0	Phe209	LC1	adalimumab	G0
1225	1226	1	Phe209	LC1	adalimumab	G0
1226	1227	0	Phe209	LC1	adalimumab	G0
1227	1228	1	Phe209	LC1	adalimumab	G0
1228	1229	0	Phe209	LC1	adalimumab	G0
1229	1230	2	Phe209	LC1	adalimumab	G0
1230	1231	1	Phe209	LC1	adalimumab	G0
1231	1232	7	Phe209	LC1	adalimumab	G0
1232	1233	1	Phe209	LC1	adalimumab	G0
1233	1234	4	Phe209	LC1	adalimumab	G0
1234	1235	1	Phe209	LC1	adalimumab	G0
1235	1236	0	Phe209	LC1	adalimumab	G0
1236	1237	5	Phe209	LC1	adalimumab	G0
1237	1238	1	Phe209	LC1	adalimumab	G0
1238	1239	0	Phe209	LC1	adalimumab	G0
1239	1240	0	Phe209	LC1	adalimumab	G0
1240	1241	3	Phe209	LC1	adalimumab	G0
1241	1242	2	Phe209	LC1	adalimumab	G0
1242	1243	0	Phe209	LC1	adalimumab	G0
1243	1244	1	Phe209	LC1	adalimumab	G0
1244	1245	1	Phe209	LC1	adalimumab	G0
1245	1246	1	Phe209	LC1	adalimumab	G0
1246	1247	2	Phe209	LC1	adalimumab	G0
1247	1248	1	Phe209	LC1	adalimumab	G0
1248	1249	0	Phe209	LC1	adalimumab	G0
1249	1250	0	Phe209	LC1	adalimumab	G0
1250	1251	0	Phe209	LC1	adalimumab	G0
1251	1252	2	Phe209	LC1	adalimumab	G0
1252	1253	0	Phe209	LC1	adalimumab	G0
1253	1254	0	Phe209	LC1	adalimumab	G0
1254	1255	0	Phe209	LC1	adalimumab	G0
1255	1256	0	Phe209	LC1	adalimumab	G0
1256	1257	0	Phe209	LC1	adalimumab	G0
1257	1258	0	Phe209	LC1	adalimumab	G0
1258	1259	0	Phe209	LC1	adalimumab	G0
1259	1260	0	Phe209	LC1	adalimumab	G0
1260	1261	0	Phe209	LC1	adalimumab	G0
1261	1262	0	Phe209	LC1	adalimumab	G0
1262	1263	0	Phe209	LC1	adalimumab	G0
1263	1264	0	Phe209	LC1	adalimumab	G0
1264	1265	1	Phe209	LC1	adalimumab	G0
1265	1266	2	Phe209	LC1	adalimumab	G0
1266	1267	2	Phe209	LC1	adalimumab	G0
1267	1268	0	Phe209	LC1	adalimumab	G0
1268	1269	2	Phe209	LC1	adalimumab	G0
1269	1270	1	Phe209	LC1	adalimumab	G0
1270	1271	0	Phe209	LC1	adalimumab	G0
1271	1272	2	Phe209	LC1	adalimumab	G0
1272	1273	4	Phe209	LC1	adalimumab	G0
1273	1274	0	Phe209	LC1	adalimumab	G0
1274	1275	2	Phe209	LC1	adalimumab	G0
1275	1276	0	Phe209	LC1	adalimumab	G0
1276	1277	0	Phe209	LC1	adalimumab	G0
1277	1278	0	Phe209	LC1	adalimumab	G0
1278	1279	0	Phe209	LC1	adalimumab	G0
1279	1280	0	Phe209	LC1	adalimumab	G0
1280	1281	0	Phe209	LC1	adalimumab	G0
1281	1282	0	Phe209	LC1	adalimumab	G0
1282	1283	0	Phe209	LC1	adalimumab	G0
1283	1284	0	Phe209	LC1	adalimumab	G0
1284	1285	0	Phe209	LC1	adalimumab	G0
1285	1286	0	Phe209	LC1	adalimumab	G0
1286	1287	0	Phe209	LC1	adalimumab	G0
1287	1288	0	Phe209	LC1	adalimumab	G0
1288	1289	0	Phe209	LC1	adalimumab	G0
1289	1290	0	Phe209	LC1	adalimumab	G0
1290	1291	0	Phe209	LC1	adalimumab	G0
1291	1292	0	Phe209	LC1	adalimumab	G0
1292	1293	1	Phe209	LC1	adalimumab	G0
1293	1294	0	Phe209	LC1	adalimumab	G0
1294	1295	0	Phe209	LC1	adalimumab	G0
1295	1296	0	Phe209	LC1	adalimumab	G0
1296	1297	0	Phe209	LC1	adalimumab	G0
1297	1298	0	Phe209	LC1	adalimumab	G0
1298	1299	0	Phe209	LC1	adalimumab	G0
1299	1300	0	Phe209	LC1	adalimumab	G0
1300	1301	0	Phe209	LC1	adalimumab	G0
1301	1302	0	Phe209	LC1	adalimumab	G0
1302	1303	0	Phe209	LC1	adalimumab	G0
1303	1304	0	Phe209	LC1	adalimumab	G0
1304	1305	1	Phe209	LC1	adalimumab	G0
1305	1306	3	Phe209	LC1	adalimumab	G0
1306	1307	6	Phe209	LC1	adalimumab	G0
1307	1308	1	Phe209	LC1	adalimumab	G0
1308	1309	0	Phe209	LC1	adalimumab	G0
1309	1310	0	Phe209	LC1	adalimumab	G0
1310	1311	0	Phe209	LC1	adalimumab	G0
1311	1312	0	Phe209	LC1	adalimumab	G0
1312	1313	0	Phe209	LC1	adalimumab	G0
1313	1314	0	Phe209	LC1	adalimumab	G0
1314	1315	1	Phe209	LC1	adalimumab	G0
1315	1316	0	Phe209	LC1	adalimumab	G0
1316	1317	0	Phe209	LC1	adalimumab	G0
1317	1318	1	Phe209	LC1	adalimumab	G0
1318	1319	1	Phe209	LC1	adalimumab	G0
1319	1320	0	Phe209	LC1	adalimumab	G0
1320	1321	0	Phe209	LC1	adalimumab	G0
1321	1322	0	Phe209	LC1	adalimumab	G0
1322	1323	0	Phe209	LC1	adalimumab	G0
1323	1324	1	Phe209	LC1	adalimumab	G0
1324	1325	0	Phe209	LC1	adalimumab	G0
1325	1326	0	Phe209	LC1	adalimumab	G0
1326	1327	1	Phe209	LC1	adalimumab	G0
1327	1328	0	Phe209	LC1	adalimumab	G0
1328	1329	0	Phe209	LC1	adalimumab	G0
1329	1330	5	Phe209	LC1	adalimumab	G0
1330	1331	1	Phe209	LC1	adalimumab	G0
1331	1332	0	Phe209	LC1	adalimumab	G0
1332	1333	3	Phe209	LC1	adalimumab	G0
1333	1334	1	Phe209	LC1	adalimumab	G0
1334	1335	0	Phe209	LC1	adalimumab	G0
1335	1336	3	Phe209	LC1	adalimumab	G0
1336	1337	1	Phe209	LC1	adalimumab	G0
1337	1338	1	Phe209	LC1	adalimumab	G0
1338	1339	0	Phe209	LC1	adalimumab	G0
1339	1340	2	Phe209	LC1	adalimumab	G0
1340	1341	0	Phe209	LC1	adalimumab	G0
1341	1342	0	Phe209	LC1	adalimumab	G0
1342	1343	0	Phe209	LC1	adalimumab	G0
1343	1344	0	Phe209	LC1	adalimumab	G0
1344	1345	1	Phe209	LC1	adalimumab	G0
1345	1346	3	Phe209	LC1	adalimumab	G0
1346	1347	3	Phe209	LC1	adalimumab	G0
1347	1348	4	Phe209	LC1	adalimumab	G0
1348	1349	4	Phe209	LC1	adalimumab	G0
1349	1350	5	Phe209	LC1	adalimumab	G0
1350	1351	6	Phe209	LC1	adalimumab	G0
1351	1352	1	Phe209	LC1	adalimumab	G0
1352	1353	2	Phe209	LC1	adalimumab	G0
1353	1354	4	Phe209	LC1	adalimumab	G0
1354	1355	0	Phe209	LC1	adalimumab	G0
1355	1356	1	Phe209	LC1	adalimumab	G0
1356	1357	0	Phe209	LC1	adalimumab	G0
1357	1358	1	Phe209	LC1	adalimumab	G0
1358	1359	0	Phe209	LC1	adalimumab	G0
1359	1360	0	Phe209	LC1	adalimumab	G0
1360	1361	1	Phe209	LC1	adalimumab	G0
1361	1362	0	Phe209	LC1	adalimumab	G0
1362	1363	5	Phe209	LC1	adalimumab	G0
1363	1364	0	Phe209	LC1	adalimumab	G0
1364	1365	0	Phe209	LC1	adalimumab	G0
1365	1366	0	Phe209	LC1	adalimumab	G0
1366	1367	0	Phe209	LC1	adalimumab	G0
1367	1368	0	Phe209	LC1	adalimumab	G0
1368	1369	0	Phe209	LC1	adalimumab	G0
1369	1370	0	Phe209	LC1	adalimumab	G0
1370	1371	0	Phe209	LC1	adalimumab	G0
1371	1372	1	Phe209	LC1	adalimumab	G0
1372	1373	2	Phe209	LC1	adalimumab	G0
1373	1374	0	Phe209	LC1	adalimumab	G0
1374	1375	1	Phe209	LC1	adalimumab	G0
1375	1376	2	Phe209	LC1	adalimumab	G0
1376	1377	2	Phe209	LC1	adalimumab	G0
1377	1378	0	Phe209	LC1	adalimumab	G0
1378	1379	2	Phe209	LC1	adalimumab	G0
1379	1380	0	Phe209	LC1	adalimumab	G0
1380	1381	2	Phe209	LC1	adalimumab	G0
1381	1382	2	Phe209	LC1	adalimumab	G0
1382	1383	0	Phe209	LC1	adalimumab	G0
1383	1384	3	Phe209	LC1	adalimumab	G0
1384	1385	1	Phe209	LC1	adalimumab	G0
1385	1386	1	Phe209	LC1	adalimumab	G0
1386	1387	0	Phe209	LC1	adalimumab	G0
1387	1388	0	Phe209	LC1	adalimumab	G0
1388	1389	0	Phe209	LC1	adalimumab	G0
1389	1390	0	Phe209	LC1	adalimumab	G0
1390	1391	0	Phe209	LC1	adalimumab	G0
1391	1392	0	Phe209	LC1	adalimumab	G0
1392	1393	0	Phe209	LC1	adalimumab	G0
1393	1394	0	Phe209	LC1	adalimumab	G0
1394	1395	0	Phe209	LC1	adalimumab	G0
1395	1396	0	Phe209	LC1	adalimumab	G0
1396	1397	0	Phe209	LC1	adalimumab	G0
1397	1398	0	Phe209	LC1	adalimumab	G0
1398	1399	0	Phe209	LC1	adalimumab	G0
1399	1400	0	Phe209	LC1	adalimumab	G0
1400	1401	0	Phe209	LC1	adalimumab	G0
1401	1402	0	Phe209	LC1	adalimumab	G0
1402	1403	0	Phe209	LC1	adalimumab	G0
1403	1404	0	Phe209	LC1	adalimumab	G0
1404	1405	0	Phe209	LC1	adalimumab	G0
1405	1406	2	Phe209	LC1	adalimumab	G0
1406	1407	2	Phe209	LC1	adalimumab	G0
1407	1408	1	Phe209	LC1	adalimumab	G0
1408	1409	2	Phe209	LC1	adalimumab	G0
1409	1410	2	Phe209	LC1	adalimumab	G0
1410	1411	0	Phe209	LC1	adalimumab	G0
1411	1412	2	Phe209	LC1	adalimumab	G0
1412	1413	0	Phe209	LC1	adalimumab	G0
1413	1414	0	Phe209	LC1	adalimumab	G0
1414	1415	0	Phe209	LC1	adalimumab	G0
1415	1416	1	Phe209	LC1	adalimumab	G0
1416	1417	0	Phe209	LC1	adalimumab	G0
1417	1418	0	Phe209	LC1	adalimumab	G0
1418	1419	0	Phe209	LC1	adalimumab	G0
1419	1420	0	Phe209	LC1	adalimumab	G0
1420	1421	0	Phe209	LC1	adalimumab	G0
1421	1422	0	Phe209	LC1	adalimumab	G0
1422	1423	0	Phe209	LC1	adalimumab	G0
1423	1424	0	Phe209	LC1	adalimumab	G0
1424	1425	0	Phe209	LC1	adalimumab	G0
1425	1426	2	Phe209	LC1	adalimumab	G0
1426	1427	0	Phe209	LC1	adalimumab	G0
1427	1428	1	Phe209	LC1	adalimumab	G0
1428	1429	2	Phe209	LC1	adalimumab	G0
1429	1430	1	Phe209	LC1	adalimumab	G0
1430	1431	1	Phe209	LC1	adalimumab	G0
1431	1432	1	Phe209	LC1	adalimumab	G0
1432	1433	1	Phe209	LC1	adalimumab	G0
1433	1434	0	Phe209	LC1	adalimumab	G0
1434	1435	1	Phe209	LC1	adalimumab	G0
1435	1436	0	Phe209	LC1	adalimumab	G0
1436	1437	0	Phe209	LC1	adalimumab	G0
1437	1438	1	Phe209	LC1	adalimumab	G0
1438	1439	2	Phe209	LC1	adalimumab	G0
1439	1440	2	Phe209	LC1	adalimumab	G0
1440	1441	2	Phe209	LC1	adalimumab	G0
1441	1442	0	Phe209	LC1	adalimumab	G0
1442	1443	0	Phe209	LC1	adalimumab	G0
1443	1444	1	Phe209	LC1	adalimumab	G0
1444	1445	0	Phe209	LC1	adalimumab	G0
1445	1446	1	Phe209	LC1	adalimumab	G0
1446	1447	4	Phe209	LC1	adalimumab	G0
1447	1448	2	Phe209	LC1	adalimumab	G0
1448	1449	1	Phe209	LC1	adalimumab	G0
1449	1450	3	Phe209	LC1	adalimumab	G0
1450	1451	2	Phe209	LC1	adalimumab	G0
1451	1452	1	Phe209	LC1	adalimumab	G0
1452	1453	1	Phe209	LC1	adalimumab	G0
1453	1454	0	Phe209	LC1	adalimumab	G0
1454	1455	4	Phe209	LC1	adalimumab	G0
1455	1456	2	Phe209	LC1	adalimumab	G0
1456	1457	0	Phe209	LC1	adalimumab	G0
1457	1458	0	Phe209	LC1	adalimumab	G0
1458	1459	4	Phe209	LC1	adalimumab	G0
1459	1460	1	Phe209	LC1	adalimumab	G0
1460	1461	6	Phe209	LC1	adalimumab	G0
1461	1462	2	Phe209	LC1	adalimumab	G0
1462	1463	0	Phe209	LC1	adalimumab	G0
1463	1464	0	Phe209	LC1	adalimumab	G0
1464	1465	0	Phe209	LC1	adalimumab	G0
1465	1466	0	Phe209	LC1	adalimumab	G0
1466	1467	1	Phe209	LC1	adalimumab	G0
1467	1468	4	Phe209	LC1	adalimumab	G0
1468	1469	1	Phe209	LC1	adalimumab	G0
1469	1470	0	Phe209	LC1	adalimumab	G0
1470	1471	2	Phe209	LC1	adalimumab	G0
1471	1472	0	Phe209	LC1	adalimumab	G0
1472	1473	1	Phe209	LC1	adalimumab	G0
1473	1474	1	Phe209	LC1	adalimumab	G0
1474	1475	0	Phe209	LC1	adalimumab	G0
1475	1476	0	Phe209	LC1	adalimumab	G0
1476	1477	0	Phe209	LC1	adalimumab	G0
1477	1478	0	Phe209	LC1	adalimumab	G0
1478	1479	0	Phe209	LC1	adalimumab	G0
1479	1480	0	Phe209	LC1	adalimumab	G0
1480	1481	0	Phe209	LC1	adalimumab	G0
1481	1482	0	Phe209	LC1	adalimumab	G0
1482	1483	0	Phe209	LC1	adalimumab	G0
1483	1484	0	Phe209	LC1	adalimumab	G0
1484	1485	0	Phe209	LC1	adalimumab	G0
1485	1486	0	Phe209	LC1	adalimumab	G0
1486	1487	0	Phe209	LC1	adalimumab	G0
1487	1488	0	Phe209	LC1	adalimumab	G0
1488	1489	0	Phe209	LC1	adalimumab	G0
1489	1490	3	Phe209	LC1	adalimumab	G0
1490	1491	1	Phe209	LC1	adalimumab	G0
1491	1492	1	Phe209	LC1	adalimumab	G0
1492	1493	0	Phe209	LC1	adalimumab	G0
1493	1494	0	Phe209	LC1	adalimumab	G0
1494	1495	0	Phe209	LC1	adalimumab	G0
1495	1496	0	Phe209	LC1	adalimumab	G0
1496	1497	0	Phe209	LC1	adalimumab	G0
1497	1498	1	Phe209	LC1	adalimumab	G0
1498	1499	0	Phe209	LC1	adalimumab	G0
1499	1500	0	Phe209	LC1	adalimumab	G0
1500	1501	0	Phe209	LC1	adalimumab	G0
1501	1502	0	Phe209	LC1	adalimumab	G0
1502	1503	2	Phe209	LC1	adalimumab	G0
1503	1504	0	Phe209	LC1	adalimumab	G0
1504	1505	1	Phe209	LC1	adalimumab	G0
1505	1506	2	Phe209	LC1	adalimumab	G0
1506	1507	1	Phe209	LC1	adalimumab	G0
1507	1508	0	Phe209	LC1	adalimumab	G0
1508	1509	1	Phe209	LC1	adalimumab	G0
1509	1510	3	Phe209	LC1	adalimumab	G0
1510	1511	0	Phe209	LC1	adalimumab	G0
1511	1512	3	Phe209	LC1	adalimumab	G0
1512	1513	1	Phe209	LC1	adalimumab	G0
1513	1514	3	Phe209	LC1	adalimumab	G0
1514	1515	0	Phe209	LC1	adalimumab	G0
1515	1516	4	Phe209	LC1	adalimumab	G0
1516	1517	0	Phe209	LC1	adalimumab	G0
1517	1518	0	Phe209	LC1	adalimumab	G0
1518	1519	0	Phe209	LC1	adalimumab	G0
1519	1520	0	Phe209	LC1	adalimumab	G0
1520	1521	0	Phe209	LC1	adalimumab	G0
1521	1522	5	Phe209	LC1	adalimumab	G0
1522	1523	1	Phe209	LC1	adalimumab	G0
1523	1524	4	Phe209	LC1	adalimumab	G0
1524	1525	4	Phe209	LC1	adalimumab	G0
1525	1526	2	Phe209	LC1	adalimumab	G0
1526	1527	1	Phe209	LC1	adalimumab	G0
1527	1528	2	Phe209	LC1	adalimumab	G0
1528	1529	2	Phe209	LC1	adalimumab	G0
1529	1530	3	Phe209	LC1	adalimumab	G0
1530	1531	1	Phe209	LC1	adalimumab	G0
1531	1532	5	Phe209	LC1	adalimumab	G0
1532	1533	3	Phe209	LC1	adalimumab	G0
1533	1534	6	Phe209	LC1	adalimumab	G0
1534	1535	2	Phe209	LC1	adalimumab	G0
1535	1536	1	Phe209	LC1	adalimumab	G0
1536	1537	0	Phe209	LC1	adalimumab	G0
1537	1538	1	Phe209	LC1	adalimumab	G0
1538	1539	0	Phe209	LC1	adalimumab	G0
1539	1540	0	Phe209	LC1	adalimumab	G0
1540	1541	0	Phe209	LC1	adalimumab	G0
1541	1542	4	Phe209	LC1	adalimumab	G0
1542	1543	3	Phe209	LC1	adalimumab	G0
1543	1544	2	Phe209	LC1	adalimumab	G0
1544	1545	2	Phe209	LC1	adalimumab	G0
1545	1546	0	Phe209	LC1	adalimumab	G0
1546	1547	0	Phe209	LC1	adalimumab	G0
1547	1548	0	Phe209	LC1	adalimumab	G0
1548	1549	0	Phe209	LC1	adalimumab	G0
1549	1550	0	Phe209	LC1	adalimumab	G0
1550	1551	0	Phe209	LC1	adalimumab	G0
1551	1552	0	Phe209	LC1	adalimumab	G0
1552	1553	0	Phe209	LC1	adalimumab	G0
1553	1554	0	Phe209	LC1	adalimumab	G0
1554	1555	4	Phe209	LC1	adalimumab	G0
1555	1556	0	Phe209	LC1	adalimumab	G0
1556	1557	1	Phe209	LC1	adalimumab	G0
1557	1558	4	Phe209	LC1	adalimumab	G0
1558	1559	2	Phe209	LC1	adalimumab	G0
1559	1560	3	Phe209	LC1	adalimumab	G0
1560	1561	4	Phe209	LC1	adalimumab	G0
1561	1562	4	Phe209	LC1	adalimumab	G0
1562	1563	9	Phe209	LC1	adalimumab	G0
1563	1564	5	Phe209	LC1	adalimumab	G0
1564	1565	0	Phe209	LC1	adalimumab	G0
1565	1566	1	Phe209	LC1	adalimumab	G0
1566	1567	1	Phe209	LC1	adalimumab	G0
1567	1568	0	Phe209	LC1	adalimumab	G0
1568	1569	0	Phe209	LC1	adalimumab	G0
1569	1570	0	Phe209	LC1	adalimumab	G0
1570	1571	1	Phe209	LC1	adalimumab	G0
1571	1572	3	Phe209	LC1	adalimumab	G0
1572	1573	2	Phe209	LC1	adalimumab	G0
1573	1574	1	Phe209	LC1	adalimumab	G0
1574	1575	3	Phe209	LC1	adalimumab	G0
1575	1576	2	Phe209	LC1	adalimumab	G0
1576	1577	4	Phe209	LC1	adalimumab	G0
1577	1578	3	Phe209	LC1	adalimumab	G0
1578	1579	0	Phe209	LC1	adalimumab	G0
1579	1580	1	Phe209	LC1	adalimumab	G0
1580	1581	3	Phe209	LC1	adalimumab	G0
1581	1582	1	Phe209	LC1	adalimumab	G0
1582	1583	6	Phe209	LC1	adalimumab	G0
1583	1584	1	Phe209	LC1	adalimumab	G0
1584	1585	4	Phe209	LC1	adalimumab	G0
1585	1586	3	Phe209	LC1	adalimumab	G0
1586	1587	4	Phe209	LC1	adalimumab	G0
1587	1588	2	Phe209	LC1	adalimumab	G0
1588	1589	2	Phe209	LC1	adalimumab	G0
1589	1590	1	Phe209	LC1	adalimumab	G0
1590	1591	5	Phe209	LC1	adalimumab	G0
1591	1592	0	Phe209	LC1	adalimumab	G0
1592	1593	0	Phe209	LC1	adalimumab	G0
1593	1594	0	Phe209	LC1	adalimumab	G0
1594	1595	2	Phe209	LC1	adalimumab	G0
1595	1596	4	Phe209	LC1	adalimumab	G0
1596	1597	1	Phe209	LC1	adalimumab	G0
1597	1598	3	Phe209	LC1	adalimumab	G0
1598	1599	0	Phe209	LC1	adalimumab	G0
1599	1600	0	Phe209	LC1	adalimumab	G0
1600	1601	0	Phe209	LC1	adalimumab	G0
1601	1602	0	Phe209	LC1	adalimumab	G0
1602	1603	0	Phe209	LC1	adalimumab	G0
1603	1604	0	Phe209	LC1	adalimumab	G0
1604	1605	0	Phe209	LC1	adalimumab	G0
1605	1606	0	Phe209	LC1	adalimumab	G0
1606	1607	0	Phe209	LC1	adalimumab	G0
1607	1608	0	Phe209	LC1	adalimumab	G0
1608	1609	0	Phe209	LC1	adalimumab	G0
1609	1610	0	Phe209	LC1	adalimumab	G0
1610	1611	0	Phe209	LC1	adalimumab	G0
1611	1612	0	Phe209	LC1	adalimumab	G0
1612	1613	0	Phe209	LC1	adalimumab	G0
1613	1614	0	Phe209	LC1	adalimumab	G0
1614	1615	0	Phe209	LC1	adalimumab	G0
1615	1616	0	Phe209	LC1	adalimumab	G0
1616	1617	0	Phe209	LC1	adalimumab	G0
1617	1618	0	Phe209	LC1	adalimumab	G0
1618	1619	0	Phe209	LC1	adalimumab	G0
1619	1620	0	Phe209	LC1	adalimumab	G0
1620	1621	0	Phe209	LC1	adalimumab	G0
1621	1622	0	Phe209	LC1	adalimumab	G0
1622	1623	0	Phe209	LC1	adalimumab	G0
1623	1624	0	Phe209	LC1	adalimumab	G0
1624	1625	0	Phe209	LC1	adalimumab	G0
1625	1626	0	Phe209	LC1	adalimumab	G0
1626	1627	0	Phe209	LC1	adalimumab	G0
1627	1628	0	Phe209	LC1	adalimumab	G0
1628	1629	5	Phe209	LC1	adalimumab	G0
1629	1630	1	Phe209	LC1	adalimumab	G0
1630	1631	1	Phe209	LC1	adalimumab	G0
1631	1632	3	Phe209	LC1	adalimumab	G0
1632	1633	2	Phe209	LC1	adalimumab	G0
1633	1634	2	Phe209	LC1	adalimumab	G0
1634	1635	0	Phe209	LC1	adalimumab	G0
1635	1636	0	Phe209	LC1	adalimumab	G0
1636	1637	0	Phe209	LC1	adalimumab	G0
1637	1638	1	Phe209	LC1	adalimumab	G0
1638	1639	1	Phe209	LC1	adalimumab	G0
1639	1640	1	Phe209	LC1	adalimumab	G0
1640	1641	0	Phe209	LC1	adalimumab	G0
1641	1642	2	Phe209	LC1	adalimumab	G0
1642	1643	3	Phe209	LC1	adalimumab	G0
1643	1644	0	Phe209	LC1	adalimumab	G0
1644	1645	0	Phe209	LC1	adalimumab	G0
1645	1646	2	Phe209	LC1	adalimumab	G0
1646	1647	2	Phe209	LC1	adalimumab	G0
1647	1648	0	Phe209	LC1	adalimumab	G0
1648	1649	2	Phe209	LC1	adalimumab	G0
1649	1650	0	Phe209	LC1	adalimumab	G0
1650	1651	1	Phe209	LC1	adalimumab	G0
1651	1652	2	Phe209	LC1	adalimumab	G0
1652	1653	5	Phe209	LC1	adalimumab	G0
1653	1654	6	Phe209	LC1	adalimumab	G0
1654	1655	3	Phe209	LC1	adalimumab	G0
1655	1656	4	Phe209	LC1	adalimumab	G0
1656	1657	1	Phe209	LC1	adalimumab	G0
1657	1658	0	Phe209	LC1	adalimumab	G0
1658	1659	3	Phe209	LC1	adalimumab	G0
1659	1660	1	Phe209	LC1	adalimumab	G0
1660	1661	0	Phe209	LC1	adalimumab	G0
1661	1662	2	Phe209	LC1	adalimumab	G0
1662	1663	3	Phe209	LC1	adalimumab	G0
1663	1664	2	Phe209	LC1	adalimumab	G0
1664	1665	2	Phe209	LC1	adalimumab	G0
1665	1666	0	Phe209	LC1	adalimumab	G0
1666	1667	2	Phe209	LC1	adalimumab	G0
1667	1668	2	Phe209	LC1	adalimumab	G0
1668	1669	0	Phe209	LC1	adalimumab	G0
1669	1670	2	Phe209	LC1	adalimumab	G0
1670	1671	0	Phe209	LC1	adalimumab	G0
1671	1672	2	Phe209	LC1	adalimumab	G0
1672	1673	0	Phe209	LC1	adalimumab	G0
1673	1674	2	Phe209	LC1	adalimumab	G0
1674	1675	0	Phe209	LC1	adalimumab	G0
1675	1676	0	Phe209	LC1	adalimumab	G0
1676	1677	1	Phe209	LC1	adalimumab	G0
1677	1678	1	Phe209	LC1	adalimumab	G0
1678	1679	1	Phe209	LC1	adalimumab	G0
1679	1680	0	Phe209	LC1	adalimumab	G0
1680	1681	1	Phe209	LC1	adalimumab	G0
1681	1682	0	Phe209	LC1	adalimumab	G0
1682	1683	0	Phe209	LC1	adalimumab	G0
1683	1684	2	Phe209	LC1	adalimumab	G0
1684	1685	2	Phe209	LC1	adalimumab	G0
1685	1686	0	Phe209	LC1	adalimumab	G0
1686	1687	1	Phe209	LC1	adalimumab	G0
1687	1688	3	Phe209	LC1	adalimumab	G0
1688	1689	2	Phe209	LC1	adalimumab	G0
1689	1690	0	Phe209	LC1	adalimumab	G0
1690	1691	0	Phe209	LC1	adalimumab	G0
1691	1692	0	Phe209	LC1	adalimumab	G0
1692	1693	0	Phe209	LC1	adalimumab	G0
1693	1694	0	Phe209	LC1	adalimumab	G0
1694	1695	0	Phe209	LC1	adalimumab	G0
1695	1696	0	Phe209	LC1	adalimumab	G0
1696	1697	0	Phe209	LC1	adalimumab	G0
1697	1698	0	Phe209	LC1	adalimumab	G0
1698	1699	0	Phe209	LC1	adalimumab	G0
1699	1700	0	Phe209	LC1	adalimumab	G0
1700	1701	0	Phe209	LC1	adalimumab	G0
1701	1702	0	Phe209	LC1	adalimumab	G0
1702	1703	0	Phe209	LC1	adalimumab	G0
1703	1704	0	Phe209	LC1	adalimumab	G0
1704	1705	0	Phe209	LC1	adalimumab	G0
1705	1706	0	Phe209	LC1	adalimumab	G0
1706	1707	0	Phe209	LC1	adalimumab	G0
1707	1708	1	Phe209	LC1	adalimumab	G0
1708	1709	2	Phe209	LC1	adalimumab	G0
1709	1710	0	Phe209	LC1	adalimumab	G0
1710	1711	0	Phe209	LC1	adalimumab	G0
1711	1712	1	Phe209	LC1	adalimumab	G0
1712	1713	0	Phe209	LC1	adalimumab	G0
1713	1714	1	Phe209	LC1	adalimumab	G0
1714	1715	2	Phe209	LC1	adalimumab	G0
1715	1716	2	Phe209	LC1	adalimumab	G0
1716	1717	3	Phe209	LC1	adalimumab	G0
1717	1718	1	Phe209	LC1	adalimumab	G0
1718	1719	2	Phe209	LC1	adalimumab	G0
1719	1720	4	Phe209	LC1	adalimumab	G0
1720	1721	0	Phe209	LC1	adalimumab	G0
1721	1722	0	Phe209	LC1	adalimumab	G0
1722	1723	0	Phe209	LC1	adalimumab	G0
1723	1724	0	Phe209	LC1	adalimumab	G0
1724	1725	0	Phe209	LC1	adalimumab	G0
1725	1726	0	Phe209	LC1	adalimumab	G0
1726	1727	0	Phe209	LC1	adalimumab	G0
1727	1728	0	Phe209	LC1	adalimumab	G0
1728	1729	0	Phe209	LC1	adalimumab	G0
1729	1730	0	Phe209	LC1	adalimumab	G0
1730	1731	0	Phe209	LC1	adalimumab	G0
1731	1732	1	Phe209	LC1	adalimumab	G0
1732	1733	1	Phe209	LC1	adalimumab	G0
1733	1734	1	Phe209	LC1	adalimumab	G0
1734	1735	0	Phe209	LC1	adalimumab	G0
1735	1736	0	Phe209	LC1	adalimumab	G0
1736	1737	2	Phe209	LC1	adalimumab	G0
1737	1738	0	Phe209	LC1	adalimumab	G0
1738	1739	0	Phe209	LC1	adalimumab	G0
1739	1740	5	Phe209	LC1	adalimumab	G0
1740	1741	0	Phe209	LC1	adalimumab	G0
1741	1742	3	Phe209	LC1	adalimumab	G0
1742	1743	0	Phe209	LC1	adalimumab	G0
1743	1744	1	Phe209	LC1	adalimumab	G0
1744	1745	2	Phe209	LC1	adalimumab	G0
1745	1746	1	Phe209	LC1	adalimumab	G0
1746	1747	1	Phe209	LC1	adalimumab	G0
1747	1748	1	Phe209	LC1	adalimumab	G0
1748	1749	2	Phe209	LC1	adalimumab	G0
1749	1750	1	Phe209	LC1	adalimumab	G0
1750	1751	1	Phe209	LC1	adalimumab	G0
1751	1752	5	Phe209	LC1	adalimumab	G0
1752	1753	5	Phe209	LC1	adalimumab	G0
1753	1754	0	Phe209	LC1	adalimumab	G0
1754	1755	0	Phe209	LC1	adalimumab	G0
1755	1756	5	Phe209	LC1	adalimumab	G0
1756	1757	0	Phe209	LC1	adalimumab	G0
1757	1758	1	Phe209	LC1	adalimumab	G0
1758	1759	1	Phe209	LC1	adalimumab	G0
1759	1760	0	Phe209	LC1	adalimumab	G0
1760	1761	0	Phe209	LC1	adalimumab	G0
1761	1762	0	Phe209	LC1	adalimumab	G0
1762	1763	0	Phe209	LC1	adalimumab	G0
1763	1764	0	Phe209	LC1	adalimumab	G0
1764	1765	0	Phe209	LC1	adalimumab	G0
1765	1766	0	Phe209	LC1	adalimumab	G0
1766	1767	0	Phe209	LC1	adalimumab	G0
1767	1768	1	Phe209	LC1	adalimumab	G0
1768	1769	1	Phe209	LC1	adalimumab	G0
1769	1770	0	Phe209	LC1	adalimumab	G0
1770	1771	0	Phe209	LC1	adalimumab	G0
1771	1772	0	Phe209	LC1	adalimumab	G0
1772	1773	0	Phe209	LC1	adalimumab	G0
1773	1774	0	Phe209	LC1	adalimumab	G0
1774	1775	0	Phe209	LC1	adalimumab	G0
1775	1776	0	Phe209	LC1	adalimumab	G0
1776	1777	0	Phe209	LC1	adalimumab	G0
1777	1778	0	Phe209	LC1	adalimumab	G0
1778	1779	0	Phe209	LC1	adalimumab	G0
1779	1780	2	Phe209	LC1	adalimumab	G0
1780	1781	2	Phe209	LC1	adalimumab	G0
1781	1782	1	Phe209	LC1	adalimumab	G0
1782	1783	0	Phe209	LC1	adalimumab	G0
1783	1784	2	Phe209	LC1	adalimumab	G0
1784	1785	1	Phe209	LC1	adalimumab	G0
1785	1786	2	Phe209	LC1	adalimumab	G0
1786	1787	2	Phe209	LC1	adalimumab	G0
1787	1788	1	Phe209	LC1	adalimumab	G0
1788	1789	3	Phe209	LC1	adalimumab	G0
1789	1790	2	Phe209	LC1	adalimumab	G0
1790	1791	0	Phe209	LC1	adalimumab	G0
1791	1792	0	Phe209	LC1	adalimumab	G0
1792	1793	0	Phe209	LC1	adalimumab	G0
1793	1794	0	Phe209	LC1	adalimumab	G0
1794	1795	1	Phe209	LC1	adalimumab	G0
1795	1796	0	Phe209	LC1	adalimumab	G0
1796	1797	0	Phe209	LC1	adalimumab	G0
1797	1798	0	Phe209	LC1	adalimumab	G0
1798	1799	0	Phe209	LC1	adalimumab	G0
1799	1800	0	Phe209	LC1	adalimumab	G0
1800	1801	0	Phe209	LC1	adalimumab	G0
1801	1802	0	Phe209	LC1	adalimumab	G0
1802	1803	0	Phe209	LC1	adalimumab	G0
1803	1804	0	Phe209	LC1	adalimumab	G0
1804	1805	0	Phe209	LC1	adalimumab	G0
1805	1806	0	Phe209	LC1	adalimumab	G0
1806	1807	0	Phe209	LC1	adalimumab	G0
1807	1808	0	Phe209	LC1	adalimumab	G0
1808	1809	0	Phe209	LC1	adalimumab	G0
1809	1810	0	Phe209	LC1	adalimumab	G0
1810	1811	0	Phe209	LC1	adalimumab	G0
1811	1812	0	Phe209	LC1	adalimumab	G0
1812	1813	0	Phe209	LC1	adalimumab	G0
1813	1814	0	Phe209	LC1	adalimumab	G0
1814	1815	0	Phe209	LC1	adalimumab	G0
1815	1816	0	Phe209	LC1	adalimumab	G0
1816	1817	0	Phe209	LC1	adalimumab	G0
1817	1818	0	Phe209	LC1	adalimumab	G0
1818	1819	0	Phe209	LC1	adalimumab	G0
1819	1820	0	Phe209	LC1	adalimumab	G0
1820	1821	0	Phe209	LC1	adalimumab	G0
1821	1822	0	Phe209	LC1	adalimumab	G0
1822	1823	0	Phe209	LC1	adalimumab	G0
1823	1824	0	Phe209	LC1	adalimumab	G0
1824	1825	0	Phe209	LC1	adalimumab	G0
1825	1826	0	Phe209	LC1	adalimumab	G0
1826	1827	0	Phe209	LC1	adalimumab	G0
1827	1828	0	Phe209	LC1	adalimumab	G0
1828	1829	0	Phe209	LC1	adalimumab	G0
1829	1830	0	Phe209	LC1	adalimumab	G0
1830	1831	0	Phe209	LC1	adalimumab	G0
1831	1832	0	Phe209	LC1	adalimumab	G0
1832	1833	1	Phe209	LC1	adalimumab	G0
1833	1834	4	Phe209	LC1	adalimumab	G0
1834	1835	3	Phe209	LC1	adalimumab	G0
1835	1836	0	Phe209	LC1	adalimumab	G0
1836	1837	2	Phe209	LC1	adalimumab	G0
1837	1838	0	Phe209	LC1	adalimumab	G0
1838	1839	2	Phe209	LC1	adalimumab	G0
1839	1840	1	Phe209	LC1	adalimumab	G0
1840	1841	0	Phe209	LC1	adalimumab	G0
1841	1842	0	Phe209	LC1	adalimumab	G0
1842	1843	0	Phe209	LC1	adalimumab	G0
1843	1844	0	Phe209	LC1	adalimumab	G0
1844	1845	0	Phe209	LC1	adalimumab	G0
1845	1846	0	Phe209	LC1	adalimumab	G0
1846	1847	0	Phe209	LC1	adalimumab	G0
1847	1848	1	Phe209	LC1	adalimumab	G0
1848	1849	0	Phe209	LC1	adalimumab	G0
1849	1850	2	Phe209	LC1	adalimumab	G0
1850	1851	1	Phe209	LC1	adalimumab	G0
1851	1852	0	Phe209	LC1	adalimumab	G0
1852	1853	2	Phe209	LC1	adalimumab	G0
1853	1854	0	Phe209	LC1	adalimumab	G0
1854	1855	4	Phe209	LC1	adalimumab	G0
1855	1856	0	Phe209	LC1	adalimumab	G0
1856	1857	2	Phe209	LC1	adalimumab	G0
1857	1858	3	Phe209	LC1	adalimumab	G0
1858	1859	0	Phe209	LC1	adalimumab	G0
1859	1860	2	Phe209	LC1	adalimumab	G0
1860	1861	2	Phe209	LC1	adalimumab	G0
1861	1862	4	Phe209	LC1	adalimumab	G0
1862	1863	0	Phe209	LC1	adalimumab	G0
1863	1864	1	Phe209	LC1	adalimumab	G0
1864	1865	0	Phe209	LC1	adalimumab	G0
1865	1866	0	Phe209	LC1	adalimumab	G0
1866	1867	1	Phe209	LC1	adalimumab	G0
1867	1868	2	Phe209	LC1	adalimumab	G0
1868	1869	0	Phe209	LC1	adalimumab	G0
1869	1870	1	Phe209	LC1	adalimumab	G0
1870	1871	2	Phe209	LC1	adalimumab	G0
1871	1872	0	Phe209	LC1	adalimumab	G0
1872	1873	2	Phe209	LC1	adalimumab	G0
1873	1874	2	Phe209	LC1	adalimumab	G0
1874	1875	3	Phe209	LC1	adalimumab	G0
1875	1876	5	Phe209	LC1	adalimumab	G0
1876	1877	0	Phe209	LC1	adalimumab	G0
1877	1878	3	Phe209	LC1	adalimumab	G0
1878	1879	2	Phe209	LC1	adalimumab	G0
1879	1880	0	Phe209	LC1	adalimumab	G0
1880	1881	6	Phe209	LC1	adalimumab	G0
1881	1882	0	Phe209	LC1	adalimumab	G0
1882	1883	2	Phe209	LC1	adalimumab	G0
1883	1884	0	Phe209	LC1	adalimumab	G0
1884	1885	1	Phe209	LC1	adalimumab	G0
1885	1886	0	Phe209	LC1	adalimumab	G0
1886	1887	0	Phe209	LC1	adalimumab	G0
1887	1888	1	Phe209	LC1	adalimumab	G0
1888	1889	0	Phe209	LC1	adalimumab	G0
1889	1890	0	Phe209	LC1	adalimumab	G0
1890	1891	0	Phe209	LC1	adalimumab	G0
1891	1892	0	Phe209	LC1	adalimumab	G0
1892	1893	1	Phe209	LC1	adalimumab	G0
1893	1894	2	Phe209	LC1	adalimumab	G0
1894	1895	1	Phe209	LC1	adalimumab	G0
1895	1896	0	Phe209	LC1	adalimumab	G0
1896	1897	0	Phe209	LC1	adalimumab	G0
1897	1898	3	Phe209	LC1	adalimumab	G0
1898	1899	0	Phe209	LC1	adalimumab	G0
1899	1900	0	Phe209	LC1	adalimumab	G0
1900	1901	0	Phe209	LC1	adalimumab	G0
1901	1902	0	Phe209	LC1	adalimumab	G0
1902	1903	0	Phe209	LC1	adalimumab	G0
1903	1904	0	Phe209	LC1	adalimumab	G0
1904	1905	1	Phe209	LC1	adalimumab	G0
1905	1906	0	Phe209	LC1	adalimumab	G0
1906	1907	0	Phe209	LC1	adalimumab	G0
1907	1908	0	Phe209	LC1	adalimumab	G0
1908	1909	0	Phe209	LC1	adalimumab	G0
1909	1910	4	Phe209	LC1	adalimumab	G0
1910	1911	7	Phe209	LC1	adalimumab	G0
1911	1912	7	Phe209	LC1	adalimumab	G0
1912	1913	2	Phe209	LC1	adalimumab	G0
1913	1914	2	Phe209	LC1	adalimumab	G0
1914	1915	0	Phe209	LC1	adalimumab	G0
1915	1916	0	Phe209	LC1	adalimumab	G0
1916	1917	0	Phe209	LC1	adalimumab	G0
1917	1918	0	Phe209	LC1	adalimumab	G0
1918	1919	0	Phe209	LC1	adalimumab	G0
1919	1920	0	Phe209	LC1	adalimumab	G0
1920	1921	0	Phe209	LC1	adalimumab	G0
1921	1922	0	Phe209	LC1	adalimumab	G0
1922	1923	0	Phe209	LC1	adalimumab	G0
1923	1924	0	Phe209	LC1	adalimumab	G0
1924	1925	0	Phe209	LC1	adalimumab	G0
1925	1926	0	Phe209	LC1	adalimumab	G0
1926	1927	0	Phe209	LC1	adalimumab	G0
1927	1928	0	Phe209	LC1	adalimumab	G0
1928	1929	0	Phe209	LC1	adalimumab	G0
1929	1930	0	Phe209	LC1	adalimumab	G0
1930	1931	0	Phe209	LC1	adalimumab	G0
1931	1932	0	Phe209	LC1	adalimumab	G0
1932	1933	0	Phe209	LC1	adalimumab	G0
1933	1934	0	Phe209	LC1	adalimumab	G0
1934	1935	0	Phe209	LC1	adalimumab	G0
1935	1936	0	Phe209	LC1	adalimumab	G0
1936	1937	1	Phe209	LC1	adalimumab	G0
1937	1938	0	Phe209	LC1	adalimumab	G0
1938	1939	0	Phe209	LC1	adalimumab	G0
1939	1940	0	Phe209	LC1	adalimumab	G0
1940	1941	2	Phe209	LC1	adalimumab	G0
1941	1942	2	Phe209	LC1	adalimumab	G0
1942	1943	0	Phe209	LC1	adalimumab	G0
1943	1944	4	Phe209	LC1	adalimumab	G0
1944	1945	0	Phe209	LC1	adalimumab	G0
1945	1946	2	Phe209	LC1	adalimumab	G0
1946	1947	0	Phe209	LC1	adalimumab	G0
1947	1948	0	Phe209	LC1	adalimumab	G0
1948	1949	0	Phe209	LC1	adalimumab	G0
1949	1950	0	Phe209	LC1	adalimumab	G0
1950	1951	0	Phe209	LC1	adalimumab	G0
1951	1952	0	Phe209	LC1	adalimumab	G0
1952	1953	0	Phe209	LC1	adalimumab	G0
1953	1954	3	Phe209	LC1	adalimumab	G0
1954	1955	1	Phe209	LC1	adalimumab	G0
1955	1956	2	Phe209	LC1	adalimumab	G0
1956	1957	0	Phe209	LC1	adalimumab	G0
1957	1958	0	Phe209	LC1	adalimumab	G0
1958	1959	1	Phe209	LC1	adalimumab	G0
1959	1960	0	Phe209	LC1	adalimumab	G0
1960	1961	0	Phe209	LC1	adalimumab	G0
1961	1962	0	Phe209	LC1	adalimumab	G0
1962	1963	0	Phe209	LC1	adalimumab	G0
1963	1964	0	Phe209	LC1	adalimumab	G0
1964	1965	1	Phe209	LC1	adalimumab	G0
1965	1966	2	Phe209	LC1	adalimumab	G0
1966	1967	0	Phe209	LC1	adalimumab	G0
1967	1968	0	Phe209	LC1	adalimumab	G0
1968	1969	1	Phe209	LC1	adalimumab	G0
1969	1970	0	Phe209	LC1	adalimumab	G0
1970	1971	1	Phe209	LC1	adalimumab	G0
1971	1972	0	Phe209	LC1	adalimumab	G0
1972	1973	1	Phe209	LC1	adalimumab	G0
1973	1974	2	Phe209	LC1	adalimumab	G0
1974	1975	2	Phe209	LC1	adalimumab	G0
1975	1976	2	Phe209	LC1	adalimumab	G0
1976	1977	4	Phe209	LC1	adalimumab	G0
1977	1978	6	Phe209	LC1	adalimumab	G0
1978	1979	2	Phe209	LC1	adalimumab	G0
1979	1980	2	Phe209	LC1	adalimumab	G0
1980	1981	1	Phe209	LC1	adalimumab	G0
1981	1982	1	Phe209	LC1	adalimumab	G0
1982	1983	1	Phe209	LC1	adalimumab	G0
1983	1984	3	Phe209	LC1	adalimumab	G0
1984	1985	1	Phe209	LC1	adalimumab	G0
1985	1986	4	Phe209	LC1	adalimumab	G0
1986	1987	0	Phe209	LC1	adalimumab	G0
1987	1988	0	Phe209	LC1	adalimumab	G0
1988	1989	2	Phe209	LC1	adalimumab	G0
1989	1990	2	Phe209	LC1	adalimumab	G0
1990	1991	5	Phe209	LC1	adalimumab	G0
1991	1992	0	Phe209	LC1	adalimumab	G0
1992	1993	0	Phe209	LC1	adalimumab	G0
1993	1994	0	Phe209	LC1	adalimumab	G0
1994	1995	0	Phe209	LC1	adalimumab	G0
1995	1996	0	Phe209	LC1	adalimumab	G0
1996	1997	0	Phe209	LC1	adalimumab	G0
1997	1998	0	Phe209	LC1	adalimumab	G0
1998	1999	0	Phe209	LC1	adalimumab	G0
[truncated: 71,069 more rows]
