# Supplementary material for: Effect of Fc core fucosylation and light chain isotype on IgG1 flexibility
Source: Commun Biol. 2023 Mar 3;6:237. doi: 10.1038/s42003-023-04622-7 (PMC9982779; doi:10.1038/s42003-023-04622-7)
Supplement: Supplementary file 3 — Supplementary Data 1 [file 42003_2023_4622_MOESM3_ESM.zip › adam_g0_theta_angles.csv]

	Fab1	Fab2
0	59.963552561549264	68.46934496662912
1	60.00717671740734	66.45437182041172
2	61.5159698803056	66.80278145783738
3	59.76753159489112	69.06776317439808
4	60.21785246153033	66.93574629219466
5	60.24633703666346	66.44841943270002
6	61.40398285442516	65.06421004299916
7	60.52237583513788	64.83562832436164
8	59.68093845186911	64.31649438970533
9	58.68563237835047	64.8763145629823
10	59.33691096055331	65.32009012950788
11	59.37560769917107	66.72755245680939
12	61.08294877567427	68.74542125006136
13	60.04751955081296	66.79785060352367
14	58.871024058730306	68.02201588332001
15	57.839577407651525	66.61273912446549
16	59.08074501506479	67.87109478325486
17	58.110568878590996	67.66041608949783
18	57.487453701597545	66.45829892603156
19	57.51763401230575	65.23009688862022
20	57.12593032619165	65.85564483652132
21	57.330295674676385	66.63457601461619
22	58.207393059936955	67.51688858798913
23	57.72650370720693	65.77334608444548
24	59.491558946457445	66.22950248484157
25	59.69665319976309	64.39515791862861
26	60.02684438086253	66.14993717888989
27	60.50515314452829	67.1400074674199
28	59.9326095860336	66.8905063965216
29	60.74835471141153	65.53757855438977
30	60.53307112792291	65.42789082434041
31	60.207964697296674	66.19937941687377
32	59.03065462364776	64.58168030539402
33	59.47279998936511	64.27685056942492
34	59.47794640130028	62.97782475695402
35	60.23208723031628	65.29771400204422
36	60.15868039284907	66.7696120188264
37	61.589295900451795	67.9248425288124
38	59.4756657246847	66.90044314021965
39	59.30988315908624	66.11718517904431
40	60.2119490038756	65.34565594788357
41	61.000035474962786	65.4080531127533
42	60.166817538778936	65.05041962696227
43	60.02279166732631	67.8018876688154
44	59.090890343732745	67.94540098319614
45	60.33137480266109	66.74053925348369
46	60.95686597619107	68.72046504539513
47	59.65565723007323	66.73841638962791
48	60.38130644762957	65.54971136745688
49	60.411657159290506	65.78466677974738
50	61.39210031682195	66.95065738970244
51	61.727097896011436	66.32939084233206
52	60.299123237977916	64.274026929805
53	62.28993652402122	66.51372488880416
54	62.087880299477895	67.75324177552012
55	61.80623903259155	65.46031208161627
56	61.71568779769143	65.85149313422511
57	61.54294718943717	65.48054306125142
58	62.110276982493	67.31330815912033
59	61.50961086870014	65.98716851697603
60	61.31028102805194	67.246370105579
61	60.607583017185526	67.401767860085
62	60.10746727741324	67.95481009887851
63	60.47350425905589	69.21134508141425
64	60.86534011350047	69.27622758346145
65	59.92337855662111	70.82519677435982
66	60.76859085101806	71.78656259610344
67	59.35806488954501	71.55734342151662
68	58.96354536910793	71.5208828347986
69	57.02411611848056	70.87745176145157
70	58.75969195427584	69.54484712365341
71	57.77295556798479	68.39392700436639
72	56.95492576942998	70.25304475252334
73	57.499093736194176	68.68185329933674
74	57.487166673949936	68.32174106502934
75	59.13646038680113	68.22550862993937
76	59.316946082972414	70.0476778224468
77	58.56988401881147	68.86326111486758
78	56.570889316660896	69.3813588366386
79	56.78463863048444	67.45216859045502
80	58.2590034459574	69.45945402766733
81	57.74196077324393	69.60116364148499
82	58.494561112657394	69.71259075564492
83	58.10633547773402	69.06946677823566
84	57.6185365451415	69.67451103590606
85	57.25464860152517	69.14876982422419
86	58.12424188201687	69.01911849553142
87	56.207228596387175	69.43633127984316
88	56.42070410394132	70.09321681707006
89	56.09892453034614	71.25879275422888
90	55.70363466392731	70.11018348036625
91	56.14546978006455	68.87701267141573
92	55.422110726530725	69.03371493240779
93	55.293117980376856	68.31808305216606
94	56.36479471766644	69.7115901326118
95	55.78323174119984	71.4956337609169
96	56.215813123481645	71.43907594696422
97	55.569884130033934	71.68096916254326
98	56.313634231547674	67.72456760838055
99	56.50066921822791	66.8699965087226
100	55.11642174559218	67.85161869770312
101	56.40642171603499	70.09257328863951
102	55.260040069916734	69.25845038488008
103	56.35760799644206	71.34503177251393
104	56.0874396548002	70.41606300853661
105	56.37557412087614	71.03649848784008
106	56.017498768139696	69.13903711004646
107	55.97466658177624	69.69706108052077
108	56.021724370644684	69.68446443892607
109	55.3658164472615	71.50269094760841
110	56.026722263170775	70.35952598786662
111	55.18584773337175	69.12022000137749
112	55.17679315433361	70.31019997519972
113	56.53025562224977	70.43433715529386
114	57.04547618881134	70.84041441256149
115	57.44291366124539	71.08345577396415
116	57.05889144305305	71.51125888143001
117	56.827864225230286	72.61084134348054
118	55.77148782114571	72.48706037221902
119	55.597592914518025	72.71979088651815
120	52.571459261998854	73.52889347277261
121	54.131414283049494	74.6249874185863
122	52.81220383601943	74.67328218620604
123	52.637788328649115	75.59415871666369
124	52.85921076355967	74.11433714239124
125	52.184351923380746	73.35657840945787
126	52.90878740537301	73.32384456767019
127	54.345702949547906	74.2026427272571
128	54.40986941375342	72.51328293224927
129	53.44938318820388	71.92803134351476
130	54.395880784809144	71.20950763106198
131	54.87940456231774	70.98291866427462
132	56.68824310213487	73.55143614898233
133	54.4599500723834	72.32821061091617
134	54.46386905657069	71.93074802472226
135	54.26671385436778	72.717984379092
136	54.90887058253091	74.24495551206884
137	53.80063710456822	73.59263816791015
138	53.84155243073813	72.07409668944624
139	56.44377110597143	73.4478929208444
140	54.98958247687244	71.41271243487188
141	53.93099705990839	71.63516053133324
142	55.21440678060952	72.46365762413363
143	56.13174279218219	73.70338350153276
144	54.98825988916383	73.06309332247848
145	53.259111210679826	73.60599914135923
146	54.4710350460208	72.99724396604702
147	54.603220706273866	74.74205947269547
148	54.451133728448056	72.65926196200874
149	53.48335616329927	71.7020427519764
150	54.5538672434943	72.61453321838381
151	51.864255550286664	71.5530102211501
152	50.65049721965812	72.99450916450805
153	51.884403134137244	73.7276741869073
154	50.927059475926555	73.43703659327444
155	51.86714877091241	70.95243436195513
156	49.36084919923073	71.8264679776924
157	50.245798634932186	71.16525971613409
158	49.16976621321445	72.51141708750224
159	49.53446387376108	73.56189884245198
160	49.81604771911177	72.48367882990954
161	50.31421238604155	73.25951174083468
162	49.4566543143092	71.945206659936
163	50.61261909173501	72.5140039212325
164	51.04371485098676	71.01928154565216
165	51.77078353030845	72.80762271480197
166	49.81339345560199	71.04743701489677
167	49.520514575933746	72.69874584549764
168	48.73373381883071	72.64552208455473
169	49.15770851942508	74.86312190633409
170	49.65335156962431	74.77070545531124
171	50.05040255950817	77.40299211957306
172	50.52417403259269	77.08710817448134
173	50.11077964686279	76.40160341299782
174	49.78377718047077	77.57781525465856
175	49.17713875701689	74.37825054658515
176	49.240960717185715	75.21147335310218
177	47.24534422760289	75.44552116589368
178	48.73473118653098	76.21818875840292
179	49.542237841290834	75.3007082415706
180	49.21408656404796	75.66000862697268
181	47.972805068491546	73.58652646134044
182	47.910357263778096	75.648818827781
183	50.73689092773729	76.84819615316093
184	50.301420945093795	76.45304260463199
185	49.36077119601799	76.92814026672724
186	50.11995808198568	77.80008731559334
187	50.66404022322954	76.97229473674142
188	49.42858649390591	74.34389530341195
189	48.75855921892083	73.55272990099365
190	50.06457503814206	74.42031292593701
191	50.4857358454881	73.67630261026716
192	51.68741776117328	73.64097210118177
193	52.83981309367404	73.51369420008983
194	52.048213215116505	76.87207486467376
195	51.96794544288496	79.80826841961377
196	51.981664232158685	78.62848457677774
197	50.998030504806884	78.54214582877447
198	52.74602547599407	78.56840609221638
199	52.06660962836024	78.42361327315835
200	52.21310860953514	79.36025916122921
201	52.12127151714148	80.21969633621602
202	53.12447233410877	79.61580977084932
203	53.43390242583489	81.65058448702898
204	54.37115317603013	79.15478157763961
205	55.49953072575454	79.80741434481048
206	55.47919080966969	78.19226835885173
207	55.818108297873295	81.17068913890861
208	56.63295117669037	80.31239645477486
209	55.321635871910495	81.22293064423454
210	55.679441694655615	79.16558045736281
211	56.111849808087506	78.53664115581878
212	55.9382609048367	80.9630133730079
213	57.374370752861346	79.61050739099038
214	56.011567617074924	78.16595009572292
215	56.153794353795966	80.12883022145492
216	54.970674304344094	78.34619105722486
217	53.86350939508058	81.53673249184874
218	52.477979433982654	80.74191967032685
219	52.779236781226366	81.02622999167038
220	51.995127811818875	80.43307382866865
221	53.5576228930658	79.19707497891956
222	53.91087028754775	80.78741890718096
223	53.60282191271407	81.31225281802494
224	53.82650557831671	80.48237848187415
225	52.89378687186206	81.31748358297037
226	50.80294054127364	79.94233290359212
227	50.528820043735664	80.58520506463444
228	50.99523322406809	80.18324852413397
229	51.33485191593636	77.47374939215061
230	51.87771396009749	79.34509106868566
231	51.814129735280964	78.75002142525338
232	52.6253638211024	77.95179270094656
233	52.10591889369901	78.6774122551018
234	51.5824525274752	77.1486762016729
235	53.232990141741645	80.12032931705957
236	53.1675685711837	77.74160485482328
237	55.10163850081545	80.3301222785918
238	55.308049853821224	78.65450782233961
239	53.711609588047054	78.47815503962416
240	53.56424551093926	77.20396360097392
241	53.454264758991414	76.31246882612558
242	51.904821320945295	76.34309759569199
243	51.826017326445886	76.72344791361478
244	50.91728523646942	75.60519096826785
245	51.83899359040803	78.35985099556842
246	51.51815094057825	76.52410031875905
247	51.43536987228611	79.43096092951563
248	50.981711614659396	78.72869207260987
249	51.298758591318325	79.94037120560968
250	52.24326545036306	80.9122359215217
251	52.688145836526395	81.54463690980084
252	53.533311290898716	82.05020147287827
253	53.82391757499262	81.94357363276829
254	53.89155814727286	78.74616288459188
255	54.033850529244916	80.26966772916522
256	54.14134494211757	80.75183260155355
257	53.31291144198197	77.59749591445556
258	53.192900636035375	77.89307045757421
259	52.27353786559887	79.54857525820523
260	53.569256147940045	80.17245786656265
261	53.42838378946261	78.8866671884103
262	52.46696646925463	79.49043159254184
263	51.93162740612918	79.4949938258626
264	52.73803697399263	78.50965445169997
265	51.51763689852814	80.24085774364931
266	51.69582014513151	79.93481557824533
267	52.01368508079476	80.62553414766536
268	51.32681658924827	81.2760915158366
269	52.15817229845875	79.83160229169663
270	53.12393232724671	78.84483173114963
271	52.632539866512204	78.29755866854163
272	53.367169668458075	77.6296957582015
273	53.04265152319102	79.19571292323015
274	53.40152152710495	79.63668211820793
275	52.78064174927468	79.65473765189394
276	53.616412534424754	80.19482646058043
277	53.8782166998159	79.76372966930039
278	53.76214744528984	79.67195910109977
279	52.00658573177666	81.05649554224735
280	53.73417028267673	80.22125034145422
281	53.57131262412357	79.89627893566404
282	53.92141572652044	78.8603194863485
283	53.03870862731573	77.17261796895419
284	53.036161031690995	76.63226265529754
285	52.5595644359415	74.90406715577977
286	53.25362076708279	76.29099776262697
287	52.984816514177766	76.50017784364644
288	53.14627128808579	78.39779038007984
289	53.209005873368234	77.08247460777525
290	53.84196304528185	75.84733148163538
291	53.97610887001937	74.53726385089291
292	54.163197934744844	75.80521211024607
293	52.33072649245689	71.96906697002595
294	53.64238362837368	73.600043596024
295	52.62136715858573	73.89498817727356
296	51.4870127317897	75.20379458568476
297	51.5721354197718	76.73779586302157
298	52.80284144845569	77.26754775639188
299	52.64376877744106	77.44437657987076
300	52.70657685934864	78.52405910967157
301	52.5046530390501	79.22302541721524
302	52.891911667902825	78.0479446959508
303	52.934732499583525	77.84371819605397
304	52.537372444887275	78.56083391094506
305	52.01157008441664	79.21451165384555
306	51.52070801001791	78.75562778312143
307	53.10836192561422	79.13411505781072
308	52.5502931560911	78.16078827355405
309	51.4086102400814	80.29685083480175
310	50.96242948820051	78.1022608863762
311	50.43870509897285	77.88357252023654
312	50.57119198872693	77.87421924355105
313	49.211181669973016	77.54554263225748
314	49.026813235979496	75.78193417850055
315	49.69199283155087	75.81044273731708
316	50.930403419009664	75.87669926949566
317	50.71504988474912	76.54211324916801
318	50.60975726303678	75.20001346418164
319	50.334636175574424	74.56491076845415
320	50.932513793674325	76.54689476793152
321	50.96609175617456	75.40331715253062
322	49.990489494934096	75.58138599651086
323	50.52921966078972	75.4541814147161
324	50.74923083667997	75.63432070651847
325	50.77964478886541	76.32961593733319
326	50.904698770204156	76.75228651573174
327	51.01290595590268	75.5978681638783
328	51.01821943481095	76.6487422133997
329	50.34195734969822	76.36561926258659
330	51.177827052445934	76.70702644376223
331	51.270518158507116	76.29901062357295
332	51.06633555998697	77.0879500570048
333	51.24624619719575	75.92639291503049
334	50.07128860294281	76.90702405860205
335	48.870667860557155	78.35958334152257
336	48.38847029348125	78.13860277458178
337	49.01730908380203	79.52257610532514
338	47.83840506470843	78.96096367255771
339	49.22447370638085	77.98818966402087
340	48.24084855205605	75.9456751634128
341	48.26087241803731	73.87140184065045
342	47.365046094181885	74.17349520797198
343	48.36689914936422	71.37590410441106
344	47.97927812910214	69.93207782894707
345	48.91442459907976	71.20116300837047
346	48.26625179212935	72.1192915661946
347	48.172858041940486	74.72621566690277
348	48.442414422633135	74.57593376603896
349	50.58818076733424	73.17346220293008
350	50.43689358696108	72.55472870088914
351	49.94433638118356	74.67869635264377
352	50.354143898437734	73.28242948476735
353	49.72311110037427	75.14108396557475
354	49.19355916652713	71.62868475619315
355	48.13882210825227	73.541088262241
356	48.67190919343001	72.67201517784964
357	47.791398962662456	71.80870383887063
358	49.26995649478615	71.39953550728757
359	50.30937319164726	70.77282432974366
360	48.731852365561	72.12126049027121
361	48.078381730079904	70.53746667312534
362	48.7713943692452	72.15392532683948
363	48.37338121541905	72.76246224519024
364	50.230769434304094	72.3797899445
365	49.367851416325664	72.89942706761622
366	49.35388267825526	71.74084183362466
367	49.06398510409191	71.18055070711291
368	49.82395655826689	72.26289667309521
369	50.59991765068407	71.76658214660732
370	51.336577993588534	72.05124050427239
371	52.54714806447405	71.32592341224807
372	51.56285047991104	70.92047684772908
373	52.19458293689923	70.72712653376978
374	51.823548193054975	72.29196115736906
375	51.26106952601967	72.6569541216121
376	51.698882871342214	71.78355548916792
377	51.6419726004545	72.51019562014707
378	52.85112505261031	74.11972563211188
379	53.274512143363054	71.42216951041507
380	53.4127590052845	72.21914318505641
381	53.34831387489966	73.03590389079825
382	54.4695617056372	73.30414061604006
383	53.54244552495125	71.13503793453803
384	53.45800271519902	70.9696056141107
385	54.18248139981311	70.35906279064531
386	53.2280655625979	72.57338900913133
387	53.253001921528565	70.49885698994177
388	53.372163675922536	72.89261812696192
389	55.09086401289188	73.00447001140407
390	54.951708208880305	72.38190325029875
391	55.63977402099576	71.30272866318576
392	56.16565756501797	69.40809341856584
393	56.45970458466807	71.61244892325105
394	56.15188373409276	70.91828945825037
395	56.56094097498096	69.55319495826828
396	57.705222391719516	70.74682824136525
397	56.91834341309849	68.41560499117786
398	57.455605000899716	69.39919175092398
399	57.64775279948383	68.25562403553829
400	58.32172811998009	68.46523665255265
401	58.72125838998564	68.65495667883933
402	58.57217132005931	68.53542337384673
403	57.76042214673676	68.5491682017499
404	57.4501889554919	69.95004163549726
405	57.40187973698059	70.61507791885444
406	57.18483104423348	70.04576299671659
407	58.83361864433384	71.85974875688228
408	58.66067766020951	70.98867033697458
409	59.908705712974545	72.18771126841071
410	60.7306895443017	71.08683608315688
411	61.178797041816786	71.26017770395262
412	61.29546739347648	69.27740950072611
413	61.05132494940223	66.39781748734772
414	60.24736113946273	68.10349061287857
415	60.1434744204228	69.09310802271666
416	59.88247652241614	70.64497101443997
417	59.98876280261533	69.7251276413802
418	58.48730239569433	68.50265313797051
419	57.291922348552184	71.91421384973353
420	57.078253326158055	70.67378657957336
421	57.08789986136547	70.43533638772696
422	56.49363172923588	70.49101039274802
423	56.221636013704455	71.91807600912314
424	57.946217081705704	72.37779677873041
425	57.691106246476295	71.63681930995256
426	57.887077334559415	72.20895432292271
427	57.18515821703427	72.19764997165481
428	58.26278149338852	74.81487481966593
429	57.18103618710067	73.3361151372809
430	57.67279952788685	73.98716400250723
431	58.985195470711545	72.05435435263495
432	58.0553898219647	72.9155495565632
433	59.491705794885355	70.17826687337251
434	59.24355024393114	71.70151826003864
435	58.629389674526955	72.87929588323726
436	58.971916892051205	72.92854840685936
437	59.129396024196325	71.017342915313
438	58.923905970086096	73.34395747681812
439	59.80524428786795	73.20777754031741
440	58.28778010506367	73.62487748816099
441	58.265643427642345	73.82294194443108
442	58.16708489116068	71.95122591013615
443	58.422038492792254	71.05678230774872
444	57.64018436303135	70.84842538008672
445	57.26542294267811	72.39635216486947
446	57.97914589708219	71.7872139064283
447	57.86312263952832	71.49647587797268
448	59.22769267589666	70.93856359845849
449	58.61469310026566	70.81875260794982
450	59.62134246082757	71.33237039900948
451	59.716045741071106	70.40664809812277
452	60.12799743359924	70.8271148162759
453	60.631031171952316	73.95287542023964
454	60.64580805188829	70.53165135326864
455	58.98735002907	69.08768325370458
456	58.48666119573716	68.45982584752042
457	58.04768711964449	70.36878118399815
458	57.60066123049715	69.26393027728504
459	58.11958191286762	68.00626711258225
460	58.07817147227805	70.32160653400902
461	59.80403839830141	70.22843435429999
462	58.784769064839686	70.74796096662874
463	59.838325395333825	71.39042138488948
464	60.32007954976465	72.06933577735016
465	60.07461062860982	72.8759405134115
466	61.16398158261188	71.87297741907796
467	61.672765605686756	73.3720271722383
468	59.81820714522006	71.02612844032426
469	60.51390060977536	73.49019533766206
470	59.982543829588366	71.68468768084647
471	61.01926932940607	70.21726321896702
472	61.487207399619514	71.59432226072288
473	61.827426672879135	70.00630216964359
474	60.68742937996949	69.88101506482126
475	61.04090916653814	70.34825470301998
476	61.09816021566175	68.34519140167026
477	61.29739667653591	68.37958009334359
478	61.35760246776963	69.09879726233224
479	61.698198074718626	69.96196170914561
480	61.80660421204151	71.6536701336902
481	61.684187745369286	70.6714237682437
482	62.02378827020055	68.20327322434407
483	62.57512871309775	68.95501502880593
484	62.65544055599428	67.75700601911888
485	61.69250501444244	67.79707449175973
486	62.81796966489046	67.23120791471457
487	61.81688779121917	69.01267445749616
488	62.10025950937027	69.10124069203007
489	62.01804863510568	67.64045880699634
490	61.812981821736926	70.12520168732115
491	62.06963912200193	69.26192002724056
492	62.524565941696444	68.74118844300529
493	61.82970955204871	70.43338342378024
494	60.87634281106354	68.02822259390298
495	62.10398962895716	68.50250790265086
496	60.18045890983114	67.79997214385789
497	59.15251127367724	68.22991926827021
498	59.65302243245205	67.0084747576563
499	59.94073824030731	65.97011946409162
500	60.13713298619489	67.59374889379274
501	60.2884268113193	65.37691791770601
502	59.17866273503947	65.3743476233426
503	59.1823826719994	65.43250695468873
504	59.32854576660857	67.29587478403758
505	60.254726906423215	63.46603435424671
506	60.6178083615609	66.02912909962025
507	60.081961852365446	65.06476531370456
508	59.69145695575061	65.47832715520393
509	60.39536878506088	66.09294466111405
510	61.63871414597616	67.89150081761635
511	60.81044727393924	67.78926032113088
512	59.95257305077712	67.79277617197316
513	59.325019192745735	68.15095938680818
514	60.6933944794559	68.57231643037103
515	59.32877546259107	70.17688459166283
516	60.99972960553132	68.81383079639406
517	61.4990126453446	68.90425027215868
518	60.55030029684669	70.13414042768788
519	60.23240494462217	69.80097140815744
520	61.73441519219124	69.22114963689503
521	60.85511229342041	68.65750745268006
522	60.514595610247866	67.96052923556579
523	60.82141894851551	68.95204449799778
524	59.978122049815454	69.64734362907386
525	59.66627960111742	69.65197418808243
526	59.999017643076556	69.95499662268374
527	60.66640684109032	69.30686474295285
528	60.12443768671565	70.55470668140201
529	61.05662176065168	68.47497724489138
530	61.3845578050479	70.23143896504806
531	61.33601879717123	69.96719147228066
532	59.88019518028072	70.57827957343072
533	60.4371734863406	72.36755960037674
534	60.920274112990164	70.61437285848349
535	60.965782873005416	69.94325469866968
536	58.6569842465304	72.49024779246263
537	59.22836860333807	72.8907146658748
538	59.75555064836045	72.25101619026023
539	58.474411261642146	70.19879409792254
540	57.85662622232471	71.43656050536399
541	58.597216223025484	70.5186609060195
542	57.76562688900444	71.1812159521993
543	58.91924144889365	70.5997971133057
544	60.12360875756667	71.22176112565626
545	60.086523792998825	72.99248306588169
546	61.34838077498404	71.16396688036815
547	60.89643435401871	69.70402039863534
548	61.55457556153648	71.1967972800123
549	64.26488356765717	70.22487628808587
550	62.443465963627304	69.9214435989662
551	61.3467564658551	70.04550412023337
552	62.035670827588355	70.28716779475744
553	62.21413936092515	68.02536252718714
554	63.05896943842568	67.97788015046123
555	62.50830359801172	69.35688805751052
556	62.401386910299834	67.5708454667853
557	61.96167798552827	67.45107675574077
558	63.84406568789004	66.45349927871172
559	61.70137228404139	66.12312398820612
560	62.16930689363809	67.23096676429775
561	62.900632258656366	67.39762157852645
562	62.84769194226327	68.35730191718721
563	63.94866854476752	68.5174143872423
564	62.55365770173529	68.68398104716117
565	62.10670064452602	67.93109351078148
566	61.73749575872914	68.61920639589857
567	61.59903299931711	66.20117234896338
568	62.300251153041415	65.45703030050218
569	62.70850209783801	65.54533685021073
570	61.929988600989795	66.85149993316026
571	62.842631140096884	64.8393507402953
572	62.00520164336804	67.11735827228772
573	62.41516691464416	68.0217294216426
574	61.31828531751447	69.01939900450944
575	60.78824777329635	68.96524601077819
576	61.17554074202314	70.54413646799216
577	60.86692981554414	69.72744623533181
578	61.32272855620523	70.73652584740196
579	62.557439396015916	71.12502894389343
580	61.42594166359889	70.00310673447449
581	61.742442697777605	71.43242741708178
582	61.84641949742812	72.55010990783218
583	61.4187172791635	71.92368050722993
584	60.455376515095615	72.51553242188814
585	61.6218212609582	72.34049217156482
586	60.16310381690603	72.97807630348782
587	60.90745946855833	72.83004443489509
588	61.1478448652453	72.33166778868528
589	60.693347649287944	72.97416369270483
590	60.703565260716815	72.42016550453987
591	61.16919978415278	72.86394814148909
592	61.038019911033246	73.19123726153163
593	61.33444592079209	71.92844826227453
594	62.628389151508635	70.393662271361
595	63.278075175685906	70.67987696567302
596	62.66728395340999	70.71069753323549
597	62.41360970289472	69.39940651588337
598	63.092835473133675	70.1352865029407
599	62.65156718299748	69.57955650626585
600	62.31051139780748	69.60067258867309
601	61.75460750344034	68.2371728712909
602	61.40839685232305	68.45217974572137
603	61.213285762495666	69.72149167471377
604	60.6989998708059	70.23109319428343
605	61.8137864963686	70.99877008014168
606	61.8138712803305	68.89313198222925
607	61.37004407465285	68.05029760555944
608	62.827149787720046	67.31797524826898
609	62.85906827768457	68.7758599941811
610	65.29209045238855	69.44350352257413
611	63.82791686783674	70.2041234365682
612	63.77260313513046	68.45441871472993
613	64.02875234210003	68.03725989574612
614	64.29668463452924	70.1735140219076
615	64.18399008786606	69.2006466915802
616	63.56920262344865	69.07058388193643
617	64.31928216248508	69.19112289897878
618	64.24732103965123	69.7120757658855
619	64.06680745547851	70.81538189106412
620	63.11305008069998	69.79806406639271
621	62.94739351971728	68.74916066812202
622	62.99043169377313	69.03125717104496
623	62.24452786618204	71.58748462132748
624	61.91307391695094	70.61929943551479
625	62.520040216298895	71.1119630463024
626	62.409971645873256	70.2064850086265
627	62.72880216686215	71.60447476715851
628	63.551147290744204	72.75865989994715
629	63.201936897853926	70.3006700703663
630	62.33745534266835	72.1195486310305
631	60.612861197488414	71.34396966843255
632	60.56367497954812	70.63459209970136
633	60.76966220414082	73.13135139467236
634	59.450089717960694	71.716685974383
635	61.41064197932342	68.62311396857366
636	61.79614557367626	68.00427567157793
637	62.17425225152182	69.62287784080792
638	61.686289967530435	68.6531492787868
639	60.490611366850075	69.48139358017525
640	60.09459249922021	71.70970684977708
641	59.73755835736715	70.31900588584882
642	58.56167404958071	71.09505315673773
643	60.38083104705752	70.0705570074942
644	60.21909186969801	70.13172536170482
645	60.130749804218695	70.6173641312957
646	61.06504398782522	70.87744738224112
647	60.94504081023688	70.88718057213045
648	61.62261388264881	71.23399522533815
649	61.66772344254545	69.68814681761101
650	62.53261016774789	70.58722193031548
651	63.390653324019034	69.18582117502989
652	63.4840629863659	68.02566561961352
653	62.27350067696685	70.07006920949813
654	62.634317526198075	71.0350704470434
655	62.743748033908034	71.01470850565737
656	63.34695643662764	73.55238805889336
657	63.30871120493688	71.9593269737204
658	62.819584240515056	71.82672834952673
659	63.21230361380168	73.52051486766752
660	63.62990140537601	72.71470507442696
661	62.92237617888644	71.47174376388752
662	65.3413818540269	69.65621317787152
663	64.16149770741391	70.18192868412817
664	63.717693956482094	71.34971111518416
665	65.40823036528572	70.35703711882907
666	65.44741176964199	69.14527159030837
667	65.15337736192592	68.2009769206461
668	65.09476362687009	67.02167693938038
669	63.81020009475844	69.45304881447397
670	63.5489734657138	68.02121901495065
671	63.1938943535812	70.31782780897882
672	63.46333142114385	68.49750080085158
673	62.861030996573206	69.82361802919257
674	63.87795660198834	68.97209520558722
675	62.37191351195262	70.60594475560306
676	63.02576333653659	70.62524091647748
677	64.10363603394228	72.04530504470071
678	64.01696765570863	71.01885984256279
679	65.50530772125232	70.25344839541945
680	64.76041116031334	71.65517791526995
681	63.77977603041662	72.79059651573138
682	64.11051116545924	71.52096477856162
683	64.30408036071829	72.18967599219788
684	65.2862405089126	70.34232816151567
685	65.1767152661774	72.26581976306743
686	67.27115372095967	72.09224026446051
687	66.4182946466322	71.93899394355947
688	66.39198872359265	69.89643962962305
689	65.59728404978888	71.61008257520987
690	65.29479183420375	72.39248925961877
691	65.20988500279066	71.36559602098352
692	65.4805838844019	72.11785496962943
693	65.7964146264665	72.79871069468896
694	65.2300505277272	71.76405462560963
695	64.58683375624511	72.95577840802135
696	63.67401532415056	72.16829835498432
697	63.87790758444356	69.98545696697875
698	64.05542982408512	72.58836390221657
699	62.638722439633256	70.86968108527695
700	62.98837136442685	71.81947065167142
701	63.323439332021096	71.64352309407067
702	61.78190293698057	69.52482672432578
703	61.14802135187129	71.14231811162317
704	62.008317426123	72.41617249832768
705	62.62358890553217	72.7798142313938
706	63.02258211858923	71.36436283679018
707	64.05421542265253	71.45065577280315
708	63.2540770064789	71.78298221916651
709	63.78896554974717	71.17218087573136
710	64.13255952125166	69.61098851346925
711	65.33204411295287	71.70411685354118
712	64.48626082752101	69.82622221084713
713	64.52518385210539	67.97556179077371
714	63.908678927280576	70.06137374851018
715	63.71870701074297	70.88380355215577
716	64.15764252365223	70.27820587442588
717	65.62164510482926	69.63852333366309
718	65.65348376051034	70.93860035884116
719	65.64587830852118	68.88781045852733
720	66.40408017676141	69.1828714057056
721	66.46058782745246	67.47290366417614
722	66.05481324839616	68.57205947384271
723	66.11471722942082	68.79094956044058
724	65.57259981289607	70.9498969660591
725	66.06622816814104	69.83752265562323
726	66.28570986543556	69.21448269840502
727	64.65287287055965	67.69502785053564
728	65.62460110066756	70.46983978751578
729	65.71161953891406	71.56292520567263
730	65.28543995833071	69.69857656253431
731	65.0638192348959	71.22298183645769
732	65.30164326496345	72.23499683031126
733	64.06085168036394	72.2795705933151
734	63.41040420401156	71.1724546929155
735	63.4838677500614	71.54842491828651
736	64.02337070192512	72.51562698926918
737	63.863958706675334	70.77063215429
738	65.27824742006462	71.89688874091047
739	66.58086413639921	71.0417641304928
740	65.26885402217725	71.28598749822339
741	65.74278100058118	70.70827778666994
742	65.7628815512879	72.3105417824619
743	65.77191424656966	71.15672964563896
744	63.92911289027618	70.4810597298445
745	64.7684469561877	72.60786389498791
746	65.62790390892783	71.20024544698207
747	66.05922722017553	71.70186121097561
748	66.24237183972527	69.84206727608179
749	65.02925993912261	69.52867026226677
750	65.1651323761679	69.38772363141082
751	63.911532968560905	68.85000528412567
752	64.70089057116668	67.7357227200709
753	64.47508951006255	68.57851159159466
754	64.64503365290274	67.81298816674139
755	62.85297268156661	67.04035164656122
756	62.26249890075638	66.77817555553015
757	61.79541636953855	67.58570288268726
758	61.563806271454084	68.03100648723064
759	61.14519315671233	68.4979726447015
760	62.521498097325555	70.16815917767063
761	62.08876067115524	69.31502151163754
762	62.281503193852565	68.12718722746605
763	62.642541855993436	69.48811555588715
764	63.0200851207909	68.9391641131396
765	62.635905608702124	67.13765311585473
766	61.358562159690145	67.2450692383284
767	59.612297127766766	69.06363058746054
768	60.52261007284506	68.762828444833
769	60.02915747429811	70.46788612333081
770	60.344718955087735	68.32661548628417
771	60.03187264351503	71.27720849959049
772	59.686940370184885	68.35289615172155
773	59.72905383795286	70.45160377615646
774	57.89898595887035	68.03263029885385
775	58.904108231494966	67.24910167472206
776	58.98615906692636	70.84411623985119
777	58.83221005851384	70.50564481137887
778	58.603304148046796	69.89821019462786
779	59.18057124508632	69.55938068050804
780	58.60764800542195	69.93549242255878
781	58.354421877231786	68.93195010705409
782	57.554729073467826	69.24245141854249
783	58.92196216559633	69.90481186167133
784	57.60733005212407	71.94301116474901
785	57.72351252989352	72.80946853128154
786	58.72236053902414	73.50188162596415
787	58.93525243525387	71.88187623979351
788	60.21002622668517	72.34374241919647
789	60.29504287902082	72.6279942185653
790	60.4852009655047	72.48445200487801
791	60.47175573962285	71.98191974130462
792	60.562631347572896	73.10796694663306
793	59.24890784775444	71.57882302434822
794	60.3556388534479	73.15213505966709
795	59.912199467715126	72.66599642342241
796	60.982052980000674	74.14089262220324
797	62.573881185688215	73.1848944250674
798	61.77150521699223	72.9134772714557
799	61.69289266535606	71.5175980261204
800	63.56864508665742	69.99344416843289
801	63.81226479818406	70.83160402726774
802	63.320686429323565	73.38693234445299
803	61.99589474024083	71.87726993621324
804	61.8787723199812	71.04259951767438
805	62.224267885932925	72.859121458727
806	61.23425964810729	71.78292262865686
807	61.33570515347907	71.10163401200911
808	62.51979107024473	72.04145047969811
809	62.065029815737944	73.83123557202667
810	61.220038495453444	73.72968768095942
811	61.49120651562854	74.13363694811312
812	60.35791901648652	71.53072895710582
813	60.82702436700061	71.8397162434037
814	60.73781771787906	71.01155854479639
815	62.87422424234912	72.25148024748636
816	61.435152896087374	73.37884449931181
817	62.64681008269606	74.02326781090083
818	61.97028825020601	73.5092339742645
819	63.25737922671862	72.2511197123071
820	63.82409393106166	73.36170161838994
821	63.24255470448857	71.62155448460383
822	62.80251044711577	73.99549817814292
823	61.61556204595383	73.99348454293313
824	63.00368812865187	73.83172401154376
825	63.094709171890976	72.34873315478205
826	62.97068676458048	74.0935088555946
827	64.29505754407103	72.81271825697577
828	65.40527339374587	74.22089136001476
829	65.46513787794659	72.37662301875932
830	65.6491304652075	73.8039307317247
831	66.87928958330309	71.40099732812045
832	65.69671041182065	72.84612427348964
833	65.33242556738453	72.84011439803784
834	64.20598863163885	72.0154371827221
835	64.1331606110356	73.7566396265043
836	64.58315104619703	73.83803985249463
837	64.6509828769993	72.89286932308681
838	63.63263032919334	72.18651827412782
839	63.67874696010249	71.13287348473935
840	63.75611917658815	70.87072094034423
841	65.04343988285066	67.71488988872234
842	64.12078316575375	69.41199369918631
843	64.31472289278733	71.70658277220308
844	64.71139369128775	70.2418869922654
845	63.15974852699876	70.13481939837135
846	61.998952633870175	67.3346880278167
847	61.825278485606916	68.29102335778138
848	61.83847608556226	66.22209659187705
849	62.15712414132981	67.17764672011164
850	62.525692237014994	67.78290047223678
851	61.35672243128548	67.81247841627152
852	61.85518098107502	67.83962314233358
853	62.65640984958406	65.95676020608671
854	61.69326149209704	66.94666260102248
855	60.61200045028936	66.71208987523168
856	61.311397714558915	67.11391092928937
857	62.42791072404583	65.87522341087917
858	61.88643101443257	67.61087060201429
859	62.20520144939354	66.7822414137324
860	61.980306308863234	67.11122335701518
861	62.251202925363685	65.77436511161909
862	62.786113540223575	65.47763511249381
863	63.971020892992776	64.37803378086632
864	63.14318222301652	63.924895295241384
865	63.125291584816395	65.95133504033156
866	62.75714876217847	66.56180101968961
867	64.25108101241143	66.3361250856764
868	64.58249656381163	64.73933286303462
869	64.41836217740561	64.11155343833268
870	65.27377237990561	66.85951114578087
871	64.26009302430671	67.16843520136482
872	66.22696365761519	66.96716098611849
873	64.95901909867538	67.83661086739627
874	64.64344158559459	68.92063011367243
875	64.89465857812372	69.95685368712195
876	64.1989983866352	68.83149548141638
877	64.53129897658074	68.71669075798837
878	63.84188008366877	67.81434945237083
879	63.705079979454716	67.58039902648625
880	63.512858196361144	67.02715517719763
881	63.67263144728444	68.23926139851274
882	63.65079723537855	66.76730818283275
883	64.29582547278407	68.3879507189447
884	63.93961900421109	66.90396278951182
885	63.95609394820217	66.56220683487068
886	64.51561392843222	67.96941419340718
887	64.9702945033913	66.91832916640884
888	64.45038351869741	66.94011814176298
889	63.42330126471443	68.05968953870769
890	62.51640830382498	68.2527289853532
891	63.327907050051266	68.30770001678742
892	63.35538562785274	67.94567819584807
893	64.34632738135342	68.9521676961228
894	63.73650813687999	69.77301306818462
895	61.847676241124866	68.54248605503844
896	61.13495923053354	67.36311746782852
897	60.61385754495944	64.9985934076639
898	61.38194347270878	66.68228999281567
899	60.52875645280393	67.22421338514415
900	60.18461269630226	66.87173494697731
901	60.184677361484866	66.62619984696273
902	60.34187885166258	66.41480509507613
903	61.32839359037043	66.44721758909185
904	62.2644281572432	65.11512832650553
905	63.146662218272596	66.06361856600952
906	63.878187088062234	64.3630610086223
907	62.99717228451138	64.27754261709394
908	63.071769574387126	63.22100148192114
909	64.03047403909592	64.43553840716727
910	62.84484392767615	63.509526278778395
911	64.47306553280174	62.153231449916525
912	62.81950655486493	64.65571918834578
913	64.00545009411852	65.49808254399802
914	63.069066209037764	65.39106679476349
915	63.40291124608075	66.73075902894915
916	63.362507676503995	67.13764927336797
917	63.67792471190853	67.87970206853413
918	64.19670727339759	67.90945226736552
919	63.22723946648587	67.7851825600229
920	63.096219625084316	68.02557755408206
921	63.78490647070787	66.83529679565245
922	63.15326427729215	67.4994035661551
923	63.2218359032634	68.55356532296331
924	63.60085536721405	67.72735358134845
925	62.296642435339194	65.8775601132956
926	62.373033756971886	67.77071787637581
927	62.26875617302308	65.24351425079219
928	61.08233059690005	64.50546568568664
929	61.951906348267045	65.44232246358214
930	61.798493547920685	64.95861270273015
931	61.40091127282998	65.60246120629411
932	61.61639584012156	66.08731659249099
933	61.830666120410136	66.81786274895784
934	61.07003040575735	67.2155407783261
935	60.3765477483172	65.89912606228648
936	59.03204914351737	65.78981591656876
937	60.52075288239068	67.09840742283777
938	60.339535435167186	65.68236924182757
939	59.352687849335005	65.35089002337261
940	60.543328202973	65.91614163478155
941	59.70687969213115	65.6902105693251
942	60.53148058703003	66.58570875414836
943	60.66545345811673	65.81920873141992
944	59.29194016622031	65.1811305083416
945	59.435876341615206	65.01582457242998
946	58.66541280461147	62.69880367630608
947	58.791593594875586	63.102222002425655
948	58.39814283852295	63.81895569230672
949	58.38077516182678	62.75744368405417
950	58.02725576924453	65.06509946435817
951	58.21920047461561	66.7121910886465
952	58.82243323301388	65.42514369889784
953	58.306923323901984	65.62631196587894
954	58.85375856788206	65.84014817005875
955	58.76931273952847	64.26905915078571
956	57.287150484883725	63.65082766934264
957	58.38555778291641	63.193854493642284
958	58.734771439221646	63.172662033066
959	58.26112473145718	62.797507622910175
960	57.971815778078884	62.105250408034095
961	57.79806602471408	63.28059504097984
962	57.33939331923877	62.76444276667246
963	56.793725115843706	62.49831462820901
964	57.283018788752834	62.81354258097324
965	58.72958589502479	63.12771511872689
966	57.78410812650275	63.30984278570612
967	56.78983916722086	64.12201853902302
968	56.86848662603136	64.96007140060652
969	57.919027430392944	66.15269911973954
970	56.66591716000994	64.3591992957675
971	55.36648175134766	64.36200459679624
972	56.070016873000874	65.12757893736129
973	56.44478452163806	64.97834027935886
974	58.34665522263159	66.68261561546124
975	58.16455026459481	67.49194412560618
976	58.34768943361663	67.08532147939034
977	57.00381727518316	65.1601311253629
978	56.65872272833245	64.93848500748615
979	56.866871384618825	63.37240808807796
980	56.589903000830446	64.56277938113867
981	57.37885425700615	64.82066627826536
982	57.97778172374343	65.10809308198111
983	57.818601669341845	64.74872273726389
984	58.329410167775755	64.08189271684402
985	57.96445028392318	64.68460271329312
986	57.746953950217005	65.6997358657871
987	60.01843971666231	65.08111290553363
988	59.85288298911323	66.95241243036978
989	58.84912939622725	66.30433445331633
990	58.803236979719635	65.72163645046118
991	59.166753195546185	66.13027574329536
992	57.90293823880802	64.51951446419402
993	58.20031188243069	64.80250022258944
994	60.72090922678751	65.15863442885718
995	60.32843839322426	62.001013451308175
996	60.82548375244206	63.19955102538512
997	61.003830375670404	64.36838248691531
998	61.63137942320695	64.23764463929493
999	62.68782736163403	63.67807346546617
1000	62.81435708656484	62.60415238178608
1001	63.647370445389654	62.139271042643536
1002	63.25120272031852	61.845949665469206
1003	62.40584774973487	59.69747197627335
1004	62.64335372878699	60.77260113568908
1005	63.444761602530356	59.77289308621378
1006	63.155143761439966	61.32146770770478
1007	62.582583903885215	59.61399946336261
1008	63.16169398770305	60.58287425753921
1009	63.61330220910482	61.69489022717368
1010	63.67956387812045	59.79376647607526
1011	63.24516913262416	61.2768553853951
1012	63.15134313912527	61.59198495016394
1013	63.723734060568994	61.16575201805355
1014	64.54159559019739	61.24782487053657
1015	65.0913987828801	62.45018602286668
1016	64.48095712149802	63.124616883206066
1017	64.74854328976633	64.18460182355334
1018	64.61668100385846	63.44456889809448
1019	64.45353476374545	62.99131293212662
1020	65.2084526704305	63.38542524400772
1021	65.13684718192562	61.73626505667839
1022	65.6891002418792	63.29797078267696
1023	66.46175697291734	63.64381284615118
1024	65.18904221347609	63.42933215929794
1025	64.37064526505966	65.02331529214996
1026	64.65513381307767	64.17641280558253
1027	64.47537472529257	64.13834674234302
1028	63.9329202578687	62.53971203075296
1029	64.06824101353197	62.791918637998535
1030	64.1658545340027	63.10300147960937
1031	63.9164664705119	64.98195100040522
1032	63.87338600254935	63.50631282634901
1033	63.77398375391175	60.844418017486454
1034	63.37269932505912	62.57350113827748
1035	63.29458182304691	60.925607172176896
1036	64.26107930480828	60.254501922469245
1037	65.03626864153435	60.459203245441174
1038	65.81965669504851	61.71327684502578
1039	64.90497293940274	61.13594747999452
1040	64.94108165774108	61.991010141213586
1041	64.0198779890457	60.706107335485264
1042	62.477694340705	60.86045031641723
1043	63.17992465892441	62.132400489467365
1044	62.40263442568215	58.5085297483736
1045	63.47004416390289	60.90580815751485
1046	64.4060189578432	60.58353839437618
1047	66.5586507572935	60.1954412569434
1048	65.12893140912408	60.785554282714266
1049	65.38409135648165	62.88533136871302
1050	64.69176532283281	61.912280687833395
1051	64.96021193901672	63.54956175852837
1052	65.64349256961427	61.468386172386026
1053	65.09486141732847	62.569887411875925
1054	66.25825140035546	62.07606976976924
1055	65.99780359990385	61.82251470659979
1056	64.4649407719572	62.582033028412646
1057	65.96576583757208	63.86379805703835
1058	65.93783936940346	60.66587002642142
1059	66.28188612878147	62.53459252183023
1060	65.49698876112186	62.94694781752428
1061	66.43522180643765	61.61582394618721
1062	67.97843942400071	61.398066935408735
1063	68.56389204710753	61.495419502952934
1064	67.76072591444517	61.331243380343025
1065	67.4091850820836	60.94839891382356
1066	67.75547175046576	60.283099032789615
1067	67.5835068335096	60.3286841717763
1068	67.11719821983563	57.49338382876982
1069	67.28911395904433	62.38496265602223
1070	66.18119626749424	60.56438234997671
1071	65.87258904349721	60.56568362431944
1072	67.03396316895375	59.873095922515624
1073	68.34525209953509	59.548403816833684
1074	67.69566775605043	60.85261753571201
1075	67.28034456907233	60.12306808543319
1076	66.68693516863773	60.1342471258101
1077	67.57537114083385	59.37086375932567
1078	66.90943040416657	61.31710699671094
1079	67.67492190907303	59.93858923156679
1080	65.76346483872564	59.77993876918022
1081	65.54979262684125	60.420314481890244
1082	65.39302900090624	60.159064897401926
1083	65.62796849833744	61.3605192502302
1084	66.48955654406628	61.40590982742115
1085	66.13668388667195	59.374308486199496
1086	66.05651333487194	59.7931222644885
1087	65.75996919920308	60.878714618822954
1088	66.83984996214384	59.73774622220208
1089	66.64848798001172	58.371497895318214
1090	66.06019707195128	57.941099300438125
1091	66.48316091361576	58.882625987651565
1092	66.86626193764464	58.86001122810075
1093	66.7613980812932	58.80577345329766
1094	67.28641558071072	59.82071810062993
1095	66.89202121199477	60.46165664224048
1096	67.31072929932618	62.223640477463206
1097	66.31193727289732	61.93092044729475
1098	66.4415715962133	62.173276119425466
1099	64.942607638187	61.75546084295124
1100	65.58747985584658	59.9542041873962
1101	66.43409014644095	59.15956340737001
1102	65.81033903984876	59.308159990870905
1103	67.01952112159982	60.33241953112132
1104	67.28971597839032	62.00436271443367
1105	68.65092749489114	61.46938418835812
1106	67.73199431187075	61.06881625252455
1107	68.17638755161946	61.544179805871615
1108	68.42953221562092	61.64283164933545
1109	69.76632775630891	60.53757529900684
1110	68.89710190914114	60.41101106855579
1111	68.13628796724399	60.682179350213424
1112	69.38156348911737	62.34421185646279
1113	68.73844472748273	61.861933007732546
1114	68.39320950003815	62.826259624670065
1115	68.20460616328467	61.325274008998605
1116	67.75035476550316	61.2572185263761
1117	66.67276926785883	61.488196696389124
1118	65.54469464391788	61.08831749343258
1119	66.06234596174497	61.26930699663327
1120	66.97525953905101	61.18249544542404
1121	67.09063325781867	61.02751287710011
1122	66.75451792779293	60.906386012789355
1123	67.72973867830032	60.421393477269426
1124	67.93299401250796	58.72150689971407
1125	67.15736909643526	61.41008875453768
1126	67.79231351126832	60.26842617398003
1127	68.91917043079505	61.73495863855184
1128	66.92539980431712	61.65830676479708
1129	65.7532770363023	60.8283256978547
1130	65.13966406445087	60.513387371678476
1131	64.50750088418161	61.06259825067224
1132	66.95115054900948	60.805741538538136
1133	65.0556339378333	60.328153127942265
1134	62.69987910253817	58.30438459914105
1135	64.40406032971892	61.8837566658215
1136	64.47299663416516	61.386408591109195
1137	64.31995157201901	59.734190491164206
1138	65.88720934488042	59.99682388329039
1139	66.28839302608267	60.7989526013964
1140	67.3432146425661	58.92070466608421
1141	67.6133512819171	60.33512386090215
1142	67.63808233954187	60.070301743483
1143	66.01281858140945	59.73381797667354
1144	66.4239501364155	61.21666809908891
1145	65.42564757485455	58.97016066358484
1146	64.47090384280351	57.44475348129969
1147	63.65817830041445	60.205350300823014
1148	63.703518994239126	59.90273783031088
1149	63.15052490816475	58.80948923972257
1150	63.991260736725046	58.421101157945884
1151	62.92522343432171	60.91697827768317
1152	62.90555264724156	61.64520865046793
1153	64.015329493439	60.74939426593195
1154	63.29065869651153	61.13030226881264
1155	61.41828947719358	61.67856927751114
1156	60.40769376864275	63.78324232402926
1157	60.18730780180743	63.05042049616852
1158	58.785766706488566	63.10952734643349
1159	59.10398540033966	61.97586106335466
1160	58.730183839371634	62.0646672866028
1161	58.23716164594039	63.19575597312551
1162	57.510010074329855	64.49629975604931
1163	58.63714972481651	64.33355532639506
1164	59.689837214607195	64.89907781927228
1165	60.18955842971957	62.31059005748222
1166	62.2746094106435	63.66252903918035
1167	62.00412018562967	63.033584445084145
1168	63.284476930682025	63.22304702659011
1169	64.86091932515171	63.2882768410912
1170	64.26938614978071	63.11845792662603
1171	63.18397659168211	62.624567943804365
1172	63.35897499576013	62.36361618088769
1173	62.06847157990139	62.174948613850574
1174	60.747574057282684	61.93835294439644
1175	61.89605261976495	64.15720415922976
1176	61.76731333432538	62.68960724571769
1177	61.32086319848202	63.74537210267898
1178	60.47330665006547	63.639408935343106
1179	61.07897666218806	66.88465892330846
1180	59.27053444959885	64.03414750458077
1181	59.88407301007254	63.73916538485705
1182	61.08063915743799	64.90482556363284
1183	62.08905656009104	62.987830391288256
1184	61.722657973825136	64.43323011581045
1185	62.668820018331274	65.61643744138546
1186	60.96201279067927	63.77934163630438
1187	60.130561581650625	66.02310087914493
1188	60.62026404863695	64.43657777257386
1189	60.47376031540164	66.18210025643835
1190	60.69521117185399	65.81066493031082
1191	60.9546545033767	66.13976945353016
1192	61.58048854906691	68.10752074630224
1193	61.734120332362785	65.14356336974342
1194	61.24114573631296	63.91145852778932
1195	63.23719689341758	64.4153705569413
1196	63.050590726249666	66.77068476890352
1197	60.25629861337268	66.71304613902633
1198	60.91250890487036	67.11077072028895
1199	60.75059078327973	64.90951839058145
1200	61.110466344617386	64.38411692318085
1201	61.405675084865194	64.53541061998591
1202	61.40629329332346	65.3432221116336
1203	60.12565176705057	66.11352561745747
1204	60.24779472476859	63.88846875195884
1205	60.747152815875985	62.811464575527005
1206	59.932038784515214	62.86459556947494
1207	59.23879017708137	62.73993283195252
1208	59.186637599442506	61.620089383391814
1209	60.381864890856015	62.223895712473784
1210	59.543467978118045	62.768048377795346
1211	59.9348357708597	62.95683971147265
1212	60.73856991449371	63.58687259827184
1213	61.23823320137246	61.27537788649753
1214	59.63570163652972	64.97218506918212
1215	60.51056945490542	64.93415608000572
1216	61.66649614661193	63.782669811034275
1217	62.11587788640227	65.48214552734977
1218	61.47620188955445	66.59062185857687
1219	61.41703338225304	66.10796627657604
1220	61.644392342638724	66.64663798861949
1221	61.59156327323757	66.7866163055758
1222	62.25444777487926	66.06367140119751
1223	61.97491875235568	67.65880968513834
1224	62.56591602720729	65.40740975386129
1225	62.664967120548994	65.33453675627423
1226	64.7702702086591	65.85602791882185
1227	64.00166910205537	64.20084495205882
1228	63.182843451156714	63.17950806787094
1229	62.04586527306873	61.93748022850901
1230	62.839121828076046	61.60028730133495
1231	62.452047658663716	60.67026298582985
1232	61.6946466723519	62.146324905971966
1233	60.846574893613145	61.519775355179654
1234	60.518741294658845	61.98194762086563
1235	59.42621534154566	61.064409200698236
1236	60.35079882203414	59.2453268988356
1237	58.78554801233065	61.35756259433172
1238	59.80855263048784	61.02599234656098
1239	58.97369002883144	59.45925486706015
1240	59.448345367675046	58.9817846175875
1241	59.084504687651275	60.442071088911426
1242	59.72197753720591	60.107766830265426
1243	59.650298052324274	58.48192816448819
1244	59.13728795440001	59.36271772903984
1245	59.20121048485991	59.86962034941845
1246	59.03290944021937	56.78111033144471
1247	59.07994920236707	56.784105945677
1248	59.20818297525691	58.09404130044234
1249	60.022208993625966	58.18659102412055
1250	59.38014294657921	59.561301884890746
1251	60.01107902351815	59.82708432934812
1252	59.846000602949125	58.41488813328489
1253	60.4818906882717	58.94766154108817
1254	60.46018116205185	58.78452264854291
1255	60.44365223680719	59.924412865065435
1256	60.53129860294538	59.662467921756274
1257	60.78341042160173	60.880141976727174
1258	60.373502878423956	62.53981147402867
1259	61.54638393589263	59.37139048720379
1260	61.47686014182595	61.64726108084624
1261	62.17970440927516	61.761216489905365
1262	62.73761587799442	60.046333299643045
1263	63.235818644794755	60.97231061752342
1264	64.0938591844724	59.46296397957728
1265	63.514791356382275	59.9849293524817
1266	63.79593022823596	59.236462348994614
1267	63.28792924409021	59.66397055893653
1268	64.79941979099955	60.97608378989412
1269	64.34495625690514	61.53948463158278
1270	63.93478366400911	60.38418928919819
1271	65.00444363113455	60.722453136300594
1272	64.25710728391344	60.847984003400406
1273	64.68441602777402	61.732822156285756
1274	64.46057368733129	61.387942050543735
1275	65.38917144585244	61.46055894687984
1276	65.94786024208173	62.31068527774316
1277	65.59830539269255	62.555093162742544
1278	65.33029218666518	63.548671720230615
1279	66.34400685084077	63.70508600802817
1280	65.72190212854781	62.55944871198367
1281	64.89048303891741	64.2713236362878
1282	65.00380631176773	62.68743065946449
1283	65.37114971182083	63.54225804445417
1284	65.18340080772322	60.84045623889162
1285	64.0751315138758	61.042913854467976
1286	65.5896909382002	61.47024622246704
1287	66.62315673670322	60.65411348119434
1288	68.5567985154712	62.0447968842042
1289	67.39217710903287	63.01775782473387
1290	67.0326391942112	65.23148604470566
1291	67.4998009594314	62.93345468580835
1292	66.9424384636729	61.416745573771834
1293	66.74305993046775	60.905224443286016
1294	66.30485309317153	60.95206806587329
1295	65.74361308027348	61.36071913417125
1296	66.06232567937211	62.341073831372576
1297	66.8295126624207	63.04489253379727
1298	66.93270294441498	62.88882758564728
1299	65.6964724479878	64.46841485083829
1300	64.84947398242763	62.6575431771652
1301	65.25972420693452	61.89121345508041
1302	65.49382271615154	61.248666155776824
1303	64.33121078040855	61.381495194377926
1304	64.30604310090011	62.845918495021735
1305	64.65615174662783	62.381739045591885
1306	63.72986748997053	62.168910588490036
1307	65.63341237684062	61.07729156607238
1308	64.74365097814578	64.99784411866497
1309	66.24218745423462	65.02582294062591
1310	64.96129662551219	63.565885500912586
1311	64.18998960370304	62.42016123652836
1312	64.74242470335797	62.24630756830371
1313	63.79698527202927	61.068755116583006
1314	63.61935255826744	61.93477052961291
1315	63.57633898847398	62.40918489097834
1316	63.57000128834432	62.31573416859154
1317	63.91641494159699	62.01447214907995
1318	65.26136067559865	61.69141473381621
1319	65.3655347240366	62.01885781126416
1320	66.20131909158334	61.451467000219516
1321	64.75405014537512	60.07531408853616
1322	65.07921092755485	58.69921592097953
1323	62.9102700799183	60.11017300890971
1324	64.07973030289865	59.95625744092613
1325	63.38831377141716	59.49605291894312
1326	64.21405722151559	59.78941863008019
1327	63.72111615501253	59.832697037233515
1328	63.54460495105051	60.29648731848308
1329	64.17201638080073	60.46448938690025
1330	64.11110879291715	61.14926655869039
1331	64.07994104308166	60.621299733370854
1332	64.08635348417029	60.81539848841469
1333	63.1004974722286	61.1159773741572
1334	64.06367399223763	62.07155244538289
1335	63.295650083086436	62.14620812272483
1336	63.484125762596335	61.05845457920847
1337	62.347110693849	61.22906764939773
1338	62.733252017360485	62.394562500718465
1339	61.340410984683416	61.55589085845972
1340	61.1563584401297	61.95514602259351
1341	61.645355385927424	61.07995266125353
1342	62.85885383526451	61.844015623718725
1343	63.2365902520899	61.68405267040198
1344	63.86588372697497	62.17196570660139
1345	63.32080071238339	62.725728678110386
1346	61.976679997400964	62.43908386088623
1347	62.96442282407623	62.11000250972855
1348	63.76921961536276	64.85915522408007
1349	63.34967289198943	64.78577962506168
1350	65.51345943034296	64.17570730326688
1351	65.36409614636463	63.82756094832313
1352	65.95141430340375	62.29216482264416
1353	66.53747503982511	63.484463025246846
1354	66.32623154620624	65.19391897455608
1355	66.21992373822579	65.93243519493703
1356	66.44983073679192	67.39589812734091
1357	66.1559702009129	68.10031710094829
1358	66.37101230291427	67.62316144428681
1359	65.955282457899	68.13338922459768
1360	65.77098408173771	67.22409279908966
1361	64.29050672412241	66.28681248883652
1362	64.80139478038379	67.31367159551505
1363	64.37148681711149	67.228893352294
1364	64.00673387988822	67.86777840958005
1365	64.02980021908188	65.34884048564427
1366	64.42218337371321	66.81457633979639
1367	63.70772066872905	68.20773326459704
1368	62.25724807693172	67.76148734953817
1369	61.656391060328566	68.0578796261753
1370	63.55588276047189	67.47695118601017
1371	62.140116024121404	66.78564678565793
1372	61.161313450827265	64.91104748328597
1373	60.80586516224505	65.24106042980759
1374	59.663230637259325	64.5728490767564
1375	59.68277890193686	65.74985212154628
1376	59.39789752714633	65.83271683471727
1377	58.47669282001287	65.27597977432636
1378	58.25102462600875	64.12277335903576
1379	58.18043038547482	64.51335873393869
1380	59.415239726988474	66.35593965538702
1381	60.91855555701798	66.27814965007317
1382	58.896497262522466	64.14021680175787
1383	59.627571937095624	64.72776170045084
1384	59.88724305863097	63.872068158363184
1385	59.985487279550235	63.13555140515836
1386	59.60293690910713	61.89878763259578
1387	58.65971760003939	64.90242742405991
1388	59.21177314226969	63.053206128463
1389	59.50445675144567	63.822011126657934
1390	59.23123477788037	64.46072912691788
1391	58.84160365919709	64.88970865856008
1392	58.94446664287232	64.17413915645916
1393	58.606444565537444	65.47762295756367
1394	58.718050183179685	64.80939826450582
1395	59.12784893324975	65.6886284139097
1396	58.9638542631886	65.77866993067433
1397	59.83336217762358	64.99376111927621
1398	58.81328580917901	63.965315139241376
1399	58.35011301576307	64.08170586102595
1400	58.570411715765275	63.643866754395404
1401	58.01836212678331	62.591005745852826
1402	57.46500993440468	61.85590776819924
1403	59.55346057895402	62.18989053294589
1404	58.673921786883334	61.93362281490257
1405	59.169998358237194	61.16801985759679
1406	60.033029291922226	60.18248122424889
1407	58.81967519238808	60.13906361048137
1408	59.22247050048922	60.47680488817778
1409	59.16324098087445	62.661327813009066
1410	59.0382369250891	62.85696726972531
1411	59.739702984558704	63.91505786069327
1412	61.47121382233816	65.20139438957361
1413	60.998254726691556	65.61078787507279
1414	61.14262778565378	64.09343867512229
1415	61.20519334178351	64.34154795104763
1416	60.768889439801484	63.56194816431157
1417	61.93831328585258	64.6396405569366
1418	62.6217040662248	63.52007258661798
1419	62.24445221894411	66.55718488166242
1420	59.42959605397764	65.33865079612312
1421	59.76994025028786	65.33926070570163
1422	59.39963255136301	65.4470998256442
1423	59.8115101852723	66.46554631736377
1424	60.317372056928754	64.46642825413443
1425	59.00373016487437	63.975863191305
1426	60.72007731963702	65.39932941582332
1427	62.189852030830835	66.91570965093688
1428	61.09266941883516	66.31600401625228
1429	61.26492765145108	66.89106028347798
1430	61.430680317141594	67.10214012876945
1431	61.035712459470545	67.5485258671435
1432	61.84193580566183	67.29412085232929
1433	62.256178205842936	68.70036647005759
1434	61.58943403979147	67.61570536530759
1435	61.191099226382285	66.85644176243625
1436	60.7148489279895	67.45261582423704
1437	60.57902292628744	68.23857629945206
1438	62.08582824792452	69.95968443786379
1439	60.00862348459018	69.72544038964864
1440	59.335069982642295	67.90624750791991
1441	58.62314495046884	68.1809276796685
1442	57.073498422794216	65.55172112639966
1443	58.275099783272836	67.19284923783697
1444	58.02273894102811	65.92952689975738
1445	57.630828808162995	65.90734188759627
1446	57.67675059375846	65.28634708989354
1447	58.999145470850955	65.56906069421694
1448	58.771340295821076	64.40172800356713
1449	59.058334909039885	65.58561015524262
1450	59.55550853238461	64.85054917502178
1451	60.48269872351716	66.25296950505843
1452	60.62410394339621	63.837614457673666
1453	60.36952805053068	64.90681699858304
1454	60.55907943241648	65.5880844912744
1455	60.16562002793422	67.27326992073209
1456	60.50286141637839	67.29144339075312
1457	59.59807030025917	66.63849034791771
1458	58.73706270738388	65.01064519552553
1459	60.42795973550943	66.5770244187634
1460	61.30346978747561	66.20568084860774
1461	61.25293913324352	66.07086441072015
1462	62.022016004040964	64.7526203330692
1463	61.57268688940483	65.55765668730523
1464	61.387814431738406	65.99518942006168
1465	61.70348250428691	65.88615634049431
1466	62.29645161443089	67.09758866026941
1467	64.18644677791548	68.10881564662184
1468	63.249594705983036	66.32947054571277
1469	63.24325207313615	64.61367938744372
1470	61.3774647680199	64.85317564167346
1471	61.597147167160784	64.93416079998697
1472	62.16929872289073	64.24182714374624
1473	62.71138983902979	65.11909473837696
1474	63.153127780144416	66.18013524583404
1475	63.98875546773385	65.09180077798987
1476	63.87202288297891	67.15487651858889
1477	63.72119514763039	67.92781092604066
1478	63.94878689481036	67.26450171263873
1479	65.73214619159437	67.59296302186142
1480	65.98695190872752	67.74444671197203
1481	66.05744851338368	67.67305255943539
1482	65.0324736587713	67.5231650141225
1483	64.07627679721	65.66716119562105
1484	64.62080162153106	66.49289024698756
1485	65.08532718901687	66.29245119297826
1486	63.93697544761239	67.00873500693149
1487	63.433036874002745	66.78949623757403
1488	65.61423829402807	67.55692569609619
1489	64.39345611153759	67.2152762410014
1490	65.1318615118945	68.24702999197356
1491	65.96511935812235	68.78347890164534
1492	65.92615617126313	67.76168690075207
1493	65.91641086746822	66.09744479800594
1494	63.914667181239636	64.61153665214154
1495	64.99400476653813	66.88371670435491
1496	63.31727035988905	63.815614351518015
1497	63.909603866234754	64.50374414459189
1498	63.11754911587369	64.12501699119879
1499	63.286313759070794	63.294481012291804
1500	64.1908984309558	62.177616540507486
1501	63.468235833334944	61.527801315952104
1502	63.821066718206296	62.69731819121004
1503	63.392403083408915	61.815759810992894
1504	64.35342422854154	60.63751779431723
1505	65.43372377441271	62.32668937833775
1506	66.2562144640104	61.82915079786072
1507	65.90730291246261	64.57437177635865
1508	64.92226843605702	64.16750116010827
1509	64.19804910887802	62.86614175139354
1510	65.32570495983896	64.768639586288
1511	65.48637533437442	63.403318357498016
1512	64.18745077005134	63.00521383337198
1513	64.98640583138318	63.70700491067176
1514	64.90858214708405	65.3017536512158
1515	66.25101124877733	64.46124892439036
1516	65.14098406313016	64.53976677603016
1517	63.49773155148077	61.0930151136437
1518	64.90060592456642	63.17146340153069
1519	65.64049135745515	62.71165424093298
1520	64.23724561135323	60.83767463654234
1521	66.85973315542468	62.70463389288487
1522	67.37911173835762	65.47576501241039
1523	66.86314426017813	64.62034964656677
1524	66.82655109774417	64.94378400355085
1525	67.22455375432696	64.8307812501658
1526	68.19038588277587	64.3702732821188
1527	67.34834270135829	67.15841751153549
1528	68.48053485801631	67.2088699213518
1529	69.07197824431692	64.79500361693147
1530	71.0009868771435	63.03310900423093
1531	70.41167002096945	62.21720895405321
1532	68.77048017712168	61.90868844648893
1533	69.3563133867087	62.88541922296781
1534	70.58968012205625	64.49148389418103
1535	69.9483891741104	63.67303226218709
1536	71.13141328257107	63.111697926744895
1537	69.65159556383774	63.37396527322095
1538	70.4232275681383	62.58723041937238
1539	68.59498052524827	63.29266211290281
1540	69.8698030506274	66.0893865759569
1541	69.5180931467417	64.08838170918142
1542	69.31271268403987	63.508015279868054
1543	68.4690760622192	65.07780085804443
1544	68.25313547747274	63.710846757372224
1545	67.22378101402903	62.3345428563285
1546	65.96424536789313	63.589678091917065
1547	65.85438320763902	64.70950977572245
1548	66.09784367425952	63.3371468554011
1549	66.92905839724637	63.7369173698049
1550	66.84701255230084	63.208153175338175
1551	67.19310295527808	63.755531403275
1552	67.96271621804338	62.32530093884787
1553	67.93926523878923	62.520006333186146
1554	67.1806757600503	60.02460815452282
1555	66.98022841107068	60.68586386306109
1556	66.97829923443773	62.0855374804129
1557	66.33578509190532	62.61021738829164
1558	67.17261691694797	62.81774069329072
1559	66.50473287313491	61.727294646010364
1560	64.68418527842068	61.67341884847564
1561	65.85014552661562	62.76619834855145
1562	66.08719337951072	61.8361769814068
1563	66.38836971218697	63.93612499981982
1564	67.6248242845975	62.7973587040326
1565	66.17969978964838	63.42412103281964
1566	66.11267267305517	63.47953141217387
1567	67.28107475567279	61.88007800117044
1568	67.34116591039839	63.63574054387711
1569	67.77446043135207	63.57106777219803
1570	67.72010314837422	62.2651393882157
1571	67.82313106746798	63.07963566947587
1572	67.78523422326859	63.600356333954394
1573	67.08831311268523	64.11841174697247
1574	67.10240249022873	64.58297254211509
1575	66.40100251889854	65.65890134237354
1576	67.36500996595743	63.86301735520555
1577	66.95802235429613	64.76362380572273
1578	67.95721114559073	64.13811696761073
1579	68.24870658509228	65.52055069227399
1580	67.78323579174322	63.50317287523672
1581	67.49639665420004	67.7489742836933
1582	66.95214247125588	66.0150587321965
1583	67.35350878414539	66.09806453227388
1584	67.28651417474238	66.80159572083909
1585	67.05838026792581	67.66443292416338
1586	66.74336755261376	67.0856101403864
1587	66.0524726271294	67.37143687025254
1588	64.31549210227938	70.05858234915726
1589	64.1110865287555	68.12854383455333
1590	64.66683170894656	67.77080033098893
1591	64.97297165859251	65.66596550923799
1592	65.30644264931416	66.47707446110107
1593	64.81335097640803	64.5823596228834
1594	64.74130829015584	63.75930231329492
1595	63.71551015481513	65.92858280867793
1596	65.67168945539173	68.26002191543567
1597	66.17230451712598	67.30125346134105
1598	65.61034333953049	68.38597458861523
1599	66.50189157253746	67.87001814159487
1600	64.96922485510403	65.01365172182601
1601	64.20708298912676	66.67467822739869
1602	63.55372867169893	66.23785158702312
1603	64.0499752094458	67.62606998955947
1604	63.02513170265329	66.10784940244072
1605	62.7133672288056	66.73450416913151
1606	63.04301703637145	65.09135715843851
1607	64.82877016118715	67.71306719813185
1608	64.27110773139412	66.71662715550092
1609	63.59141246883756	66.07215943490512
1610	64.62667059621774	66.23684764302045
1611	63.65058482552469	64.61733579705708
1612	63.83755018629689	63.783910508720844
1613	64.18433387042506	65.68544044275563
1614	64.52365867644929	63.03231576217987
1615	64.98616725465341	61.95473721494208
1616	63.95436404375135	61.68647360025589
1617	63.862417089376116	61.87321580178377
1618	63.843296218088994	62.042272698635216
1619	64.56377315519396	63.093020739724786
1620	64.18210258346983	62.5733128625565
1621	65.45068826599028	64.92750151367845
1622	63.698508127872074	63.61568118131455
1623	63.90541293824836	64.33721386574544
1624	64.02971340180419	63.69442053505771
1625	64.64960055547554	65.20920883029581
1626	64.95422647559505	62.79366484075188
1627	64.47362002689107	64.7408163363448
1628	65.60154827325017	65.60647585503068
1629	65.24155983684675	66.94917485334615
1630	63.02592465987443	65.67642152899259
1631	63.94594785328161	66.50877188454214
1632	63.43090499808028	68.56867827080278
1633	62.48886145736213	65.08225695010557
1634	63.64251942329198	65.87216416283587
1635	62.83952382869559	65.88606721275988
1636	62.80770416859762	67.51492937119589
1637	63.424527590131156	68.44027441600215
1638	62.70512804714659	66.40625623438739
1639	61.91471357608429	67.74922594148993
1640	62.046331571449464	66.19211901305233
1641	62.84927325571271	67.5202197904906
1642	62.232220350851335	65.57385305065557
1643	63.070212448052885	66.22346145558572
1644	62.682553319286875	65.33162995705949
1645	62.58269978261877	64.98919952298834
1646	63.04315625137702	66.88202789471664
1647	62.0191611068352	66.77556740909802
1648	63.06378809899554	67.59112446662952
1649	63.719543935304245	68.10134562009897
1650	64.44262576771779	67.2959629475485
1651	64.33554346857207	66.78133708646929
1652	63.893630215360226	68.89449005119582
1653	63.42001776192952	67.48526740899182
1654	63.48013840349907	65.93617389904615
1655	63.97765586043639	67.27682437839402
1656	63.23220179630813	66.79518931445773
1657	64.334056153347	67.91979845099303
1658	62.94223903980744	67.29116292343234
1659	63.196505799688275	69.59905612886988
1660	63.52497805602203	71.31073781656404
1661	63.733365033092234	68.22563380277214
1662	65.01726428916895	68.00408925219709
1663	64.60919666674286	67.05840107938965
1664	65.69611847398807	66.4985244837067
1665	66.3155653926704	66.77440698820024
1666	64.45838371162348	65.89877819211166
1667	64.18346112250113	66.29435836805408
1668	63.823005930286776	65.86014852801688
1669	64.5125941049581	65.5886630592681
1670	65.01302019600844	66.47357288182825
1671	65.56905606510865	67.01731935974583
1672	64.82523431776674	67.93482248572076
1673	64.6338704670913	66.25264973942205
1674	63.72228158916687	65.81272597821214
1675	64.62606394884713	66.82866360250694
1676	65.43339024188548	66.76625262120304
1677	65.84578521803299	66.54044428283903
1678	66.80426476826156	67.26381345136205
1679	66.408977472682	66.16280627203048
1680	65.8983485668174	66.35237021063517
1681	64.82979244770152	66.85519820253774
1682	64.76595038805203	66.0136943932167
1683	65.33022988611106	67.14561719003562
1684	64.69115937802893	68.12818288020395
1685	63.905977540637494	69.36885930433252
1686	63.4169215363994	70.30129121497579
1687	62.754358175965635	69.3659450753863
1688	64.23315511762914	70.2894778511797
1689	64.30214576036555	70.78619084201443
1690	63.01940012102079	69.61397992989956
1691	63.2104139703	69.26625694991101
1692	61.85465225518205	69.00533199860955
1693	63.04716739886122	72.41485979833057
1694	63.65640570151718	71.90614699853437
1695	62.31940261394787	70.28015840039157
1696	62.83314683293901	71.58857593633948
1697	61.226971519344595	70.09725799012871
1698	61.23590776317824	70.30709332378946
1699	61.10598344817108	68.66901508572305
1700	60.390040752210766	70.12681326873371
1701	60.76544389862917	70.80143453161655
1702	60.72748615082841	70.16000353996817
1703	62.785559138587516	69.13033446019368
1704	62.51831975388051	68.6165154972329
1705	61.85745907079224	68.70180642264171
1706	61.604788243094426	70.31327765680649
1707	61.120226262343685	70.11279354626575
1708	61.92837062699217	72.12156598815321
1709	61.68300928782392	72.2110640987658
1710	61.70693236818368	72.45982845886742
1711	63.328472179160165	71.85754832158217
1712	62.767296315490235	70.32015816461526
1713	61.64604703940704	70.51497920374169
1714	61.649401230859574	69.29130658055449
1715	60.59227835090333	67.19142648860611
1716	60.54297287427611	70.13655265147747
1717	61.72767539488354	73.45968042507616
1718	60.77744581283478	72.18837912994645
1719	61.95164447514691	74.18956800582183
1720	62.32325148104006	74.57577252826712
1721	61.68008226240366	71.31704465217406
1722	61.085607491588156	71.32013947552463
1723	62.32465831134326	72.77348902469878
1724	61.18831367116227	72.13233852315703
1725	63.20682176044252	72.83780316160303
1726	61.98373333506687	70.67727545723525
1727	61.47787730871808	70.52282269414017
1728	61.890065969230996	71.28719222171458
1729	62.594899393552	74.03042295983506
1730	63.59742956261046	72.72926006928043
1731	63.525449046525026	72.2589658965214
1732	63.005911143548204	71.04520874036076
1733	63.17322204864655	71.61328988456533
1734	62.55389898872529	72.32906206109485
1735	61.51133144954989	73.55563464655292
1736	62.17588210215041	73.3791852651065
1737	63.255630133789566	76.42656240921201
1738	63.32278100253125	76.59214021964175
1739	62.43940677015188	76.08846479017365
1740	62.692980041292934	75.26687903153515
1741	60.769994535412486	73.13567220687672
1742	62.0136948757484	74.7644726628092
1743	62.84787157854866	73.59508847527813
1744	63.33575519764183	74.11457341912414
1745	63.87507857187732	75.32146391652769
1746	62.3780396023311	74.42098513797454
1747	62.24988007206834	71.23689659733948
1748	62.485250751174874	71.9706085607408
1749	61.51237209212491	71.88796848654884
1750	60.521797620155375	70.88837587426413
1751	59.13936570662351	72.26314743021894
1752	60.24399297397779	71.8860546674166
1753	60.86572468658931	71.45140088245424
1754	60.466709997771076	66.60152865339161
1755	60.047810586863974	68.29430230726079
1756	59.558608535779555	64.49389985739965
1757	59.64059082676605	68.17933520395125
1758	58.165411296126756	67.94064422686397
1759	57.88169592399599	66.12848197108151
1760	58.728978004411765	66.16035585557886
1761	60.480167248427314	67.08812152137286
1762	60.84635768876857	68.12930567397586
1763	60.41869901726616	65.83839500713411
1764	60.52493075798631	69.32128829017694
1765	61.32386966660774	70.83565906040035
1766	62.50513977075144	71.96857118007657
1767	61.46518358234638	70.1806157683975
1768	61.90053700083069	71.51042101041514
1769	61.11988804106617	71.90825370523031
1770	61.75618729467801	73.21426409165694
1771	62.09327821100317	72.37388672519367
1772	61.45978848947417	72.97076546281484
1773	62.54603518177418	74.34760983030633
1774	62.51103181048573	72.29986072474969
1775	61.57432077786142	72.10399696978847
1776	63.2834216681383	73.24959321568915
1777	62.080387755133984	73.27817072419677
1778	62.65818381949249	73.6166922536161
1779	63.762496398409155	74.12867873085908
1780	63.292646970502076	74.65427756836047
1781	64.1644137072791	75.93488084501479
1782	65.74865968794735	75.28599471091178
1783	64.31126679405583	74.64257682296889
1784	61.79861514240449	74.81972424826928
1785	59.868756797242156	71.06114629822713
1786	60.654979159462044	72.168614820411
1787	60.76535542678288	72.55514279430265
1788	60.6652576740561	72.45931656946198
1789	59.172257404495845	71.14144863263786
1790	60.80732941494611	71.62182764227819
1791	60.47987052198413	71.33859552566123
1792	59.56534842390753	72.4856209825458
1793	61.00057973304307	73.10424026868392
1794	61.58856675727142	73.15894367461406
1795	61.106137762901234	73.57994971834191
1796	60.380174332497845	73.50328140385476
1797	60.63642454804124	72.81794184540456
1798	60.1731593624462	72.2701405313131
1799	59.419104409939735	71.77042322383397
1800	58.74112032698934	70.8422848648769
1801	60.15344684158211	71.54374117507216
1802	59.40741238187723	71.89559811220064
1803	59.73715553443963	72.3887634585975
1804	58.82957245360673	72.19192122898619
1805	59.96310442430089	71.64827281314282
1806	59.76021913331963	70.31509097307371
1807	60.01389396792461	72.00419088487513
1808	59.79623894704371	71.39830738214776
1809	58.192418383131994	71.32114598912347
1810	59.82742916801212	72.8474314350608
1811	59.18362520761043	71.57410710192421
1812	60.274735959014535	71.25275649894581
1813	60.70281065514948	74.84702178273378
1814	59.68501913128103	72.16357820876715
1815	59.81621975198604	74.7586212190418
1816	58.95766152856642	71.413144009348
1817	58.67568549775831	75.00621329500355
1818	56.94402865474375	73.82136357957368
1819	56.91935474177177	71.44546828753494
1820	58.94082851438534	71.76284835609945
1821	58.573245844629824	72.54080502438225
1822	59.986169866431275	75.29571440284849
1823	58.90609008250322	75.56787839570461
1824	59.154941191309604	75.0705191144252
1825	58.12135001492965	74.65445989292864
1826	59.21542229224333	75.69246670501863
1827	60.6846495959894	74.14742975285921
1828	58.24661306503768	73.94799293806157
1829	59.37424677110728	74.135462710073
1830	57.99731904947147	73.02886317412661
1831	58.3876917420443	72.39005060355159
1832	58.02968823395808	71.73316932109988
1833	58.99610698823241	72.60477764498758
1834	60.807815773440886	73.3411044421833
1835	59.96374427481222	71.22832176555887
1836	60.170661968573796	73.85571826313664
1837	60.009971907920395	73.67353250473745
1838	58.72258519793614	71.54124110533579
1839	59.28909254254608	73.54582726890902
1840	59.251849504922	74.64504237409903
1841	59.30644784383102	75.4442878787968
1842	59.05655925375475	73.26594229869984
1843	60.728312833237844	72.15242656833539
1844	59.71606918222991	71.67758476068364
1845	59.616907435351564	70.8861207938529
1846	59.19732416039604	71.31417630404601
1847	58.42415405877983	70.74827303604454
1848	59.388401351416405	72.14975983417843
1849	61.51426875489591	71.42719786373982
1850	63.02604221538582	73.60375184692434
1851	61.6521435965573	72.27483230080846
1852	65.5991171019298	73.34766297473918
1853	62.93567282326638	72.24402217909721
1854	65.15423946996135	72.92813189822385
1855	63.39526052138866	73.31506597248907
1856	62.326018288142805	71.65244552223503
1857	63.4942422398697	71.45906378712131
1858	64.8874588515844	68.88312565880781
1859	65.17675181716882	72.74829392686408
1860	65.3076983338127	73.81788390026296
1861	63.973021690228535	72.49615439245174
1862	62.45144378969453	72.20064591777063
1863	63.306552440082676	72.13957369466202
1864	62.75249391799509	71.00665150280788
1865	62.934268524656254	73.00078341054947
1866	63.69215820810657	72.67847976267356
1867	62.293498369976604	71.76534702573302
1868	61.92614629333479	73.51985755383446
1869	60.26845398903092	72.86572271384583
1870	60.12483723072538	73.63454924125183
1871	60.250410877402	75.14593403898282
1872	59.68112067030845	73.39022079269837
1873	59.69223195618312	71.98021249819986
1874	60.26350137614636	71.23101672721032
1875	59.64676947205316	71.67481226831012
1876	58.88709966818854	71.07085455450382
1877	57.37895354292917	72.04243726807003
1878	58.42761830790937	70.26327304821253
1879	58.065477531704616	68.34472483578935
1880	58.449472355755326	68.14675484439995
1881	58.54879752737559	66.25201914011329
1882	57.60327673435273	64.9725625264745
1883	59.82980161991718	65.93094994178887
1884	60.10076894915961	64.20338820001423
1885	61.05198255396439	64.54437085016787
1886	62.69850551737924	66.19200280738848
1887	62.47522379118362	65.54679684382856
1888	61.90965377969782	65.01142619506204
1889	60.85755551383509	64.2570536455874
1890	59.675995353467925	63.14372566639293
1891	59.78054180313732	62.78813069360391
1892	60.89866498855178	64.38729019257303
1893	60.3867694981015	63.40571519221134
1894	58.39092215005437	61.41294485201407
1895	58.354011940261785	59.90787262003814
1896	59.49844510524738	60.25374187301444
1897	59.61668821392945	61.680587000860896
1898	59.19037989191214	60.70770114352171
1899	58.809679496535104	60.82857324780152
1900	59.62088803756485	59.85063565152109
1901	59.60292063602284	59.14164778865007
1902	58.20231820450418	60.81298843211387
1903	59.47136079244473	60.92677183780452
1904	60.416072469707274	60.50284893923808
1905	58.02486092317583	59.27877389569076
1906	59.2750358744772	61.36385774728765
1907	58.66275703041473	60.84100946832411
1908	58.41373809499564	60.78272013815472
1909	57.425601234661336	60.5743123026009
1910	57.14470405563005	61.09708452812742
1911	58.11559677424714	61.29247036295481
1912	59.29511698499681	60.76660071610666
1913	58.700918166119294	63.057281071860885
1914	59.5628982471616	62.19219166746405
1915	60.378326802509484	63.090151736044604
1916	61.59552130742788	61.67882246318407
1917	62.64963085289681	62.56598769093788
1918	59.07315655592981	58.54379658495188
1919	61.01732927259163	62.70513819490605
1920	60.858085112798896	62.08269570169694
1921	61.26737209072625	62.969760820683966
1922	60.0704845474045	62.31147864621382
1923	57.72578547229825	60.6601284774879
1924	58.3023234773556	61.98226532291954
1925	59.58320099396815	61.832966388587046
1926	58.04074650626763	61.97166590773681
1927	59.469933361908	63.06411900929681
1928	58.50754656477106	59.00030434242091
1929	58.317659904108496	61.05850116513264
1930	56.906559286240906	60.88826073978037
1931	56.06064600007921	61.14818128613843
1932	55.319286990979	59.7765823811553
1933	56.95700763805776	59.60870593083566
1934	57.09726582901277	59.318053941570604
1935	57.66833748175123	61.343303624780056
1936	56.87760194231958	59.819884542806086
1937	55.871309895059305	58.775875211829074
1938	56.21242343002111	60.23866617347048
1939	55.11792352107656	60.98743509916823
1940	55.292211543884314	62.05351932363635
1941	55.13174067596886	62.531581471650036
1942	55.39533128626076	62.298343023218536
1943	55.85369905790635	65.0994312049866
1944	56.18737175961957	65.7444110483873
1945	54.23424431285633	64.72384806129276
1946	54.76378692257375	63.341493387660144
1947	54.46830228629951	64.17530154423643
1948	54.17141169542431	62.819107180891294
1949	53.0548486064321	63.91025850894638
1950	51.39331561695601	62.06383056116147
1951	53.48808767964072	62.85383958708
1952	53.9966695628747	61.46870881257185
1953	54.13907924061693	61.96552936832514
1954	53.87157503190798	61.74816148121292
1955	53.87721002677617	63.539815658918805
1956	54.95245135563329	62.78123488111776
1957	55.49497726210899	62.45055618790188
1958	56.556119806838666	62.93611281329091
1959	57.141853963665376	60.575130515126546
1960	56.15299268647697	61.30212979796201
1961	55.29864767111625	63.643026585373306
1962	55.26778201997815	63.17974156481105
1963	54.533398521000144	64.1645187502623
1964	55.230729061469965	65.52711082939148
1965	53.641116203240415	65.19749363279655
1966	52.50594146331193	66.3475915732727
1967	53.7277686680543	65.38700024095506
1968	53.46629987031029	63.75058928744739
1969	53.05619860501689	61.747428527569554
1970	54.33987989384393	64.3515398348151
1971	54.955429278022685	62.957332775110245
1972	54.984380777069745	63.94286932636505
1973	55.56333831327678	62.78811152165674
1974	54.002769080409294	65.45108889170363
1975	53.810968145881745	63.49644352331849
1976	53.84586986912509	64.39838843639504
1977	54.610204155353614	65.09618151196184
1978	54.23279207916786	64.35583686165974
1979	55.54138211623944	65.13416208438713
1980	55.0209839814809	66.03291338760435
1981	55.63023602209178	65.56691391214511
1982	55.046426629326746	64.87157413198977
1983	54.81422269819576	67.125851736924
1984	55.09802916485902	66.78079014146186
1985	56.13984280390228	66.12475586721848
1986	54.741453002196764	64.99188802800006
1987	55.86808741750836	63.62762949841801
1988	54.94191136883944	63.23308205363557
1989	54.76808447626244	64.22043561749852
1990	56.19368912324883	64.90650004987285
1991	55.26790133587048	63.14507443787558
1992	55.38708195307247	62.91148267687845
1993	55.597263182649826	62.88942176522083
1994	55.103661528627	63.29142491892876
1995	55.824615075821384	61.63833248164021
1996	56.576391219042414	61.89035965947416
1997	57.63905168860868	62.053767743726574
1998	57.042647196749066	62.15702009306589
[truncated: 19,001 more rows]
