# Supplementary material for: Effect of Fc core fucosylation and light chain isotype on IgG1 flexibility
Source: Commun Biol. 2023 Mar 3;6:237. doi: 10.1038/s42003-023-04622-7 (PMC9982779; doi:10.1038/s42003-023-04622-7)
Supplement: Supplementary file 3 — Supplementary Data 1 [file 42003_2023_4622_MOESM3_ESM.zip › avelumab_g0_theta_angles.csv]

	Fab1	Fab2
0	66.5648784174125	62.22057953849262
1	66.03058825860577	61.486274955076176
2	64.69444814172286	60.41914472968701
3	66.2252524405582	58.63333692184357
4	69.42049965685644	59.53099580100124
5	67.58074948575806	57.73040250032667
6	69.25818434996638	60.13305725083838
7	70.43621965776642	59.636189772103606
8	67.64923079210075	59.949678286632285
9	68.35642630658901	61.0157077317309
10	69.96230924787778	59.959284506418584
11	68.24771890988741	60.070833753707305
12	68.94960158444088	58.59014840113282
13	70.43938695240321	60.010393651514384
14	68.25265043586478	60.77964919393993
15	68.26568048404202	60.117785325695856
16	69.08643363148687	59.101061077586
17	69.26843307872	59.94797814670759
18	69.01823637157325	60.41722317154692
19	67.56195497410296	58.70259914470124
20	69.3152239205019	58.746758238016675
21	67.87465259347461	57.811582686106306
22	68.70439272990366	59.9983241079888
23	67.74254573087217	59.11435311997466
24	69.35637913480008	61.20840746383909
25	67.77819834035212	60.455942038621465
26	68.45413989271903	59.080126330055094
27	65.82123080895147	58.318217749533495
28	66.11436145672874	57.45171575099947
29	65.20093401032155	59.0364577185062
30	68.02193117819742	58.39613662333515
31	66.12093728333079	57.65580960627128
32	65.2458377543788	58.50600878656499
33	66.58702799962948	59.69336137262564
34	66.39918736509908	60.08297437619453
35	66.71235465066019	59.69030179842001
36	66.0865171438871	60.260789403391605
37	67.2730757583819	58.99558018644059
38	67.30087525964134	58.87730128762143
39	68.32967013459438	60.493944155088094
40	69.53574945451741	60.67621991646384
41	70.31474561963576	59.773064024729706
42	68.43400554371213	61.350807877750995
43	69.85029830962287	61.358646715212316
44	70.52776346879091	58.62068333776455
45	71.68838120244858	61.93839649919793
46	71.88930149592419	63.271282447934524
47	71.43996405496665	63.039219706467506
48	73.3987216670889	61.153755781875965
49	71.75228475067085	59.92253120468828
50	71.25883271439423	60.168503540298104
51	69.42977820627694	61.284174459338246
52	70.28941966611976	59.91284624995841
53	70.85182548329853	59.71764575307651
54	70.06593488215287	58.84821903596977
55	71.50186049658504	58.90281563054508
56	70.31205986104817	58.69164718307218
57	69.81677744242177	58.14621423833521
58	72.21536960099725	59.12872245493566
59	72.97773792624723	58.997362758762776
60	71.34771149472878	60.15298588659082
61	71.38117068633152	59.084088867819084
62	69.32907547575529	57.7733842920705
63	68.88241916863919	58.06163808430543
64	68.60983347789224	56.9063526854631
65	68.36040584150035	59.30388347871976
66	68.34948072580458	59.44789991153315
67	68.03659171993417	57.999524735098085
68	70.01142491844533	58.91827654118044
69	70.6893399129927	59.611610791675936
70	68.28977823985849	59.39529016478485
71	68.060327067015	59.23562669373675
72	69.34303266994382	59.311249243369815
73	69.73915914034397	58.77629233149251
74	71.17648651944707	57.758708952093066
75	71.2676840590329	57.95567475010259
76	70.37958337604384	57.84899961247585
77	69.7912919198501	57.92512237975732
78	68.28118161621899	56.77250976893541
79	67.4513453397258	57.78684373813475
80	66.976094709968	57.72718746948868
81	68.85033542812161	57.346848091628154
82	68.63902961071506	56.872848833997686
83	70.18198731695178	57.761049910591886
84	69.2850968754131	58.81093924755218
85	68.42801698921811	59.137635290121224
86	69.18913463865013	59.601106648294056
87	67.29110074333782	58.546867532120515
88	67.13329529535328	58.606603552127524
89	69.73758949176523	57.47938619532538
90	68.36412151513277	58.610132547484376
91	67.46960138826786	58.194630430003464
92	68.56881736164374	59.01071820235336
93	67.65014185666635	59.83425126908744
94	68.39063613282102	58.072076022303264
95	70.07615181588095	59.97503686353657
96	71.42256456284926	58.02747224903398
97	71.21184834138265	58.66629223530911
98	70.64813554425318	61.22311724612859
99	70.61860891988488	60.83466684141846
100	70.06625785699316	58.874471934392865
101	70.00628412847192	58.33274021281341
102	69.58712922734027	58.355582404944094
103	70.00028346346764	58.13926662513065
104	68.9759936560606	57.677228707723295
105	68.65341938916838	56.93654277012639
106	68.98727377878285	57.91736710793871
107	69.09938048744351	58.016906155644726
108	69.81465367220666	59.92551601810459
109	70.04751014129344	58.38208112115444
110	71.38235105591886	59.962679773492724
111	71.97779058026804	61.62473626557763
112	70.50792751219748	61.45145467978364
113	69.05646926278186	62.137082668377516
114	67.75351654213584	60.931321365627646
115	68.128274408845	62.30031238894023
116	69.09856190326872	61.885922389895164
117	67.2235365722343	60.80721907821342
118	66.99988717475246	61.19171664023378
119	64.81384280979553	60.89120607669309
120	63.22239740806724	60.9349301191574
121	63.79559611625597	58.92810104637731
122	64.5765598776846	57.98664786913732
123	65.44370836075947	60.500392253106696
124	66.01884565817527	59.897442487099
125	66.40011642552159	59.042597349234505
126	66.73967429612824	61.011515989119026
127	67.41809179760092	58.54053496338299
128	66.28782645703315	57.9296207468688
129	66.36111147361468	58.07839539385934
130	67.6102280651	58.20874069775671
131	67.010764144375	57.49053090241297
132	67.10487289072967	57.389244177033724
133	66.22872190988073	59.42292508607583
134	67.94037691334896	60.074571847115564
135	65.30460675534653	61.51689252853349
136	67.6363144522823	62.34774269084917
137	65.35868374018605	60.16818911058266
138	64.57755430147898	60.911485971678474
139	64.6871250409144	61.87110892521267
140	67.82324776714769	62.08112948292016
141	69.02759340266698	64.46459850387181
142	68.21965668325153	62.841744039049004
143	67.77608545887298	60.208752331550166
144	65.98838930235054	59.56716852834953
145	66.19769910655825	60.77696940677978
146	66.09816124057845	61.03272592848319
147	65.02399661058999	61.161748222284416
148	65.62279460854293	60.55190246346648
149	65.50418046131533	59.46503359679187
150	65.94451212193673	58.216329635480584
151	64.27003664304162	58.418856912476265
152	64.9423652831509	59.730610666166356
153	66.2974788397586	58.73206438073817
154	66.63313111149986	57.39862196509055
155	67.03166751028516	57.65889766792851
156	66.1414190030215	57.22413061669922
157	66.80477425644347	56.470505056824194
158	68.2627625233639	56.230126719502046
159	66.52103571411809	55.552284660649654
160	66.26107211606823	55.63185553665764
161	64.9899913152411	57.48675861373588
162	63.93961502750252	56.049716897143
163	65.71861456811297	54.890142307071656
164	65.08987568201505	54.22419826052743
165	64.47006801805053	53.579109532889944
166	66.16368915728471	54.52095651569709
167	67.60948273688945	52.469431788122826
168	65.12040646940346	52.16256442445375
169	64.64035981259258	52.49625170042582
170	63.769148109405386	52.71972350950298
171	63.41074304079549	52.96314424521122
172	62.989857805072965	53.15358831608772
173	64.20986003536936	52.92198296308965
174	65.33242439761548	51.6031132151237
175	66.02373846973926	51.960317587998844
176	64.71311615387629	52.544592602851715
177	66.03626413540674	54.356986229740876
178	63.95998324360604	53.9045526494912
179	66.19021505948986	53.656484923036594
180	65.23903806839009	54.454878003978024
181	64.5411712904796	53.41476315627107
182	63.79522499340185	53.65489325283966
183	64.30294393989811	54.10236953214017
184	65.29563734657204	54.24847463189562
185	65.34676044247419	53.408383690540326
186	65.61838740988237	53.8624956895477
187	63.07204340555868	54.195050626184454
188	65.36947290319074	54.82287506988062
189	65.07205776070778	53.767984532455635
190	65.7401582135875	54.89001101458202
191	66.91230778337908	55.33360455149213
192	66.27941132662677	56.424224943173535
193	67.03974983639456	57.130715536190046
194	66.2750289325242	56.98869109145281
195	65.7834540530191	58.07916612668606
196	65.2780189805277	59.429850167047576
197	66.22216688892966	60.71653852867521
198	66.84752777064386	60.542085934384524
199	66.79469646402991	60.27695368033187
200	67.27734005699533	58.12660577636576
201	69.08100374177587	59.030609906789266
202	68.13487702556164	58.417157159087765
203	69.67322250853559	56.94289263249524
204	71.02542242141892	56.99699015585992
205	71.10266069309799	57.06092634942092
206	72.70649844839956	58.58544644740626
207	70.92529285199441	56.53722071116656
208	72.5932290602098	57.20923653548862
209	72.14689340751266	57.53507076399177
210	71.25365601972801	56.40576103716977
211	71.19533939192988	58.677604225892196
212	70.10942878968012	58.783625375632674
213	70.23236784908127	57.39544720812166
214	71.54170934913904	57.75985529740324
215	69.15293991145704	58.88354231352721
216	71.13978175794907	58.96604402725874
217	72.82148776394448	57.587941637087376
218	72.50398586175803	57.55249484815855
219	72.69545406678373	58.033028711247844
220	72.34906277386567	57.26164934206757
221	71.91789887760662	57.018510287935435
222	70.24971648113453	56.41134436676007
223	70.3103766247171	57.03597250124395
224	70.08562761514946	58.96301738429173
225	69.53226788749585	59.72235100520533
226	70.62695405353779	59.1313220842186
227	71.83625759708919	58.71380257830487
228	71.58144485246996	55.57892102101221
229	71.69919408975046	57.420318394408085
230	74.16403753648946	57.114182873143974
231	73.26719091768207	56.50225765634399
232	72.31363098661237	58.35722456387577
233	72.24209361742746	56.800212872684995
234	71.34053761484049	57.39454080781516
235	70.58865526795323	57.33597843208616
236	72.60363189019965	57.818433837272586
237	71.87753217699357	59.19231881955748
238	71.82124340974305	59.4608616960683
239	73.19530313329393	58.615341022046124
240	74.06257711221592	57.77060872981723
241	73.15203277512452	58.64907345359259
242	73.28242005914598	59.55695672456305
243	72.54326274371229	59.78034304201074
244	72.59229740501543	59.2144668485628
245	71.35082841437303	58.535707360124555
246	70.55504022944965	59.141705066797826
247	72.0163791720485	59.51272906262085
248	73.13129727539467	60.88424170713827
249	71.33906574581458	60.41235421140145
250	69.16801493633895	61.311174402058676
251	70.14612066565394	59.95483056588306
252	67.9329219354165	59.88870641553747
253	70.45335500823683	60.53898584744632
254	72.23513689172803	60.36649150232208
255	73.16853700069925	60.541235765791285
256	74.01846503320121	60.345971545648275
257	72.51494855830374	61.251655885126894
258	73.45272365457211	61.637755595623744
259	74.19311517053846	63.5859945239438
260	73.18126411361119	63.28157228794568
261	73.6084682806993	64.1136572375304
262	73.06808719517227	63.841940418691586
263	71.98522573203816	61.970599332924515
264	71.40698628404724	63.17370897644176
265	70.40039703397849	61.156490156987154
266	72.06440392467677	59.75418514956862
267	72.01508597587636	59.064640754184246
268	71.98347042842916	60.95494731002338
269	71.62593395244227	61.71283089701187
270	72.61919336913321	59.4403699372699
271	71.38430989034264	58.68598310536148
272	70.07947105573678	61.89749099157825
273	71.31078285620141	61.338264629311475
274	70.5803128700039	62.23170275312488
275	72.86902542868299	62.18971917664495
276	71.83587123929911	60.31432606118146
277	72.04841624621716	61.2790365521576
278	72.81125156612886	61.700869384576954
279	72.27371518154331	60.671908052141
280	71.43388686388383	61.76631971600237
281	72.98323857329177	61.21515441336183
282	74.11922260521996	61.466801279855076
283	73.08604279563784	62.36047631923468
284	74.09190596912603	61.57459489221292
285	73.83629505165415	61.270692812077435
286	74.85789010404426	62.366146981415596
287	76.63501644067293	61.15568044833165
288	76.49078375093569	61.71809372220278
289	75.27734968391812	60.931314145085196
290	72.87120330754216	62.8507365356553
291	73.12301855296656	61.00730863425415
292	72.42964982952358	62.260190765724325
293	72.5127180664572	63.223526961190416
294	71.54114030363816	62.03926608700266
295	71.14574032342412	62.50076032976657
296	71.20871635631481	62.12289799428494
297	72.73042406761071	63.5727045564234
298	71.29118946154007	64.7124466236204
299	70.49413011140902	62.42746834609566
300	71.5219014940827	62.24908884086851
301	72.53176438578296	63.29383584925585
302	72.60495202366452	64.1301657413916
303	71.67362609696322	65.57386166793675
304	71.84931187913331	65.49181934753614
305	72.44550187335474	66.74072735828618
306	72.70384283706696	64.05306403994534
307	72.07536104622234	63.908325933677745
308	71.95825103201908	63.149053349177244
309	72.55097345607284	62.38088712916664
310	72.35140809375717	63.07078009493121
311	72.98586600715538	64.10409523205921
312	74.04364084486346	64.23205346150861
313	71.87138720405784	65.30363608112225
314	74.29006588644994	65.1027620822605
315	73.45663054745805	65.78088831939607
316	74.95948943495638	64.7202719350313
317	77.4020300884551	64.67434114372858
318	77.30150759404903	65.09703547843178
319	77.46141840886638	65.25383709842377
320	77.39626260154608	66.96197379233631
321	76.31501768727725	66.84825888947555
322	76.62034382569439	67.86867279449747
323	77.39989887563178	66.98014147621136
324	78.09644746075192	65.83271390996532
325	77.36940136311756	66.7240540940152
326	76.48607654383216	65.8745897089642
327	77.72546875202327	65.14371742704147
328	80.36736616093766	66.67943416761491
329	81.16037956345394	67.50566856316745
330	79.31749586015353	67.87101479706793
331	78.25262697235031	67.23219470421051
332	78.95297708833174	67.28970458839513
333	81.6358848709154	68.36354644900135
334	78.77284487994062	66.09427738944333
335	79.87899094612291	64.5773798776789
336	79.17896859418153	64.25902629870204
337	81.0573234840124	63.95733942378287
338	80.66844166381959	63.749475042903484
339	81.1911918698588	66.6088029377081
340	80.74491161348634	65.91212084656726
341	80.82693670742158	64.64996608521498
342	83.11439802051673	65.05761523933424
343	81.65163779559447	63.92018284420201
344	82.56335821880415	64.23371868481368
345	83.66386473596238	65.29530091839294
346	85.09837938525799	65.36482444310532
347	84.24898089974963	66.30170381056053
348	84.97357703911386	66.7221166691196
349	82.85427672024537	65.01201315027133
350	83.66288625149797	66.77138101075698
351	81.85810849997067	66.02490626825487
352	81.54611551165131	64.8664524319029
353	81.06015137438865	64.48398487064132
354	81.28126834500708	65.23980405785552
355	82.63826909492532	65.47221667591863
356	82.50462556021327	66.1280187013407
357	84.08050918331948	65.96364578742886
358	82.68322332127617	65.35267174399141
359	82.98491778061435	66.79606952810228
360	84.25676389558285	68.3291862190655
361	83.54328147674019	68.39824513405907
362	82.38267086183387	66.7989924439709
363	83.55332524188637	67.01359692324358
364	84.79660999106244	66.8970315180161
365	83.21544027172064	64.50794418137285
366	82.409975210768	64.95557004183178
367	83.71663032502477	65.9012035596969
368	83.42938991993188	64.46797198751105
369	83.43849753310802	65.46673863413947
370	82.92122353851616	64.86340342237953
371	82.59411224328376	65.33448090480256
372	82.10640438290068	66.12218171469651
373	82.46864027497354	66.39016950686647
374	83.81048084133722	66.3644547604681
375	84.1091761877798	68.06938195680348
376	81.87101472575553	67.72476739982994
377	82.57888824254304	67.06840861206551
378	82.09530358367837	65.75899962373133
379	79.43506504845193	65.36571876168809
380	80.13497090884965	65.99538823392092
381	82.27760061528114	69.3156703001557
382	82.28472547655505	69.24074801671426
383	80.4560840525902	68.61040085510328
384	79.55203793310667	67.23565144552576
385	79.95628294358168	68.31586320483046
386	81.15446038719466	68.09799238685076
387	79.2248678767109	66.39031978683973
388	78.80710821156852	66.34977108049527
389	79.44787328498003	67.37082004767136
390	80.10949581304045	67.66361172694307
391	80.71294761189283	67.7494899808495
392	80.17641915409953	67.5870682936991
393	80.95896096215913	69.06319009197806
394	80.687007782479	69.59606443913394
395	80.99496812286209	67.69127276752917
396	82.06320199883501	69.05986535685932
397	80.59864908451628	67.00471702225013
398	80.30627066260043	68.08613845056078
399	79.94667713285716	66.5516275030249
400	81.66420054881569	67.54510123954846
401	81.23514606402334	67.18448315770604
402	81.00207123677077	68.16058463546355
403	79.33326350906451	66.09798421314962
404	81.2660353070266	66.56534587929515
405	81.64221442544533	67.28757338485636
406	82.380445540439	67.92312841060881
407	82.57083527639952	67.12009551036115
408	82.20391363488544	67.21570636239274
409	81.97629154818846	67.73647885012687
410	80.74185366342451	67.26327033172947
411	80.45277782360111	66.21525922097193
412	79.19564526700512	64.7219172085963
413	80.11304468850685	65.29402133018601
414	79.33993289471141	65.66427936188018
415	79.54124247529715	65.44439083416317
416	79.76422495094239	65.3836651697106
417	80.48305966534896	65.79391658635032
418	79.03135264239661	64.18683945043956
419	81.33403397205882	66.24686482033998
420	80.96958081381386	66.67680940641547
421	80.26864644766856	66.25480169269656
422	79.8124322987963	64.49018756134743
423	79.94926794895018	65.71842195992856
424	78.41106728144607	63.75083126873743
425	79.3995428976375	64.18276242598554
426	77.63784255398257	62.95278032940504
427	78.42576935130079	62.543343813751086
428	80.43588056066753	63.21809885631485
429	78.86582228565679	62.56199295970524
430	79.03228996154682	63.08257649199259
431	78.43772779554415	62.774385923329575
432	76.90399733670469	61.632915349652826
433	76.89407186255477	61.78786173187627
434	77.77711660700142	63.01847265205587
435	77.15627022241603	62.60750367370871
436	78.31397638769887	62.38290709156306
437	75.77832003187774	61.34986857475391
438	74.2949518684707	61.17088487598775
439	74.65472290744327	60.84197711003055
440	73.55107004536822	61.321704782042126
441	74.16275721978398	62.505231027880136
442	75.2959177703827	63.69114871159975
443	76.40597853441581	62.85332687151919
444	75.35033225909507	63.12585235377787
445	74.3380607170157	63.35047291193532
446	74.52621539687432	61.13575058576291
447	74.74271899089709	60.82602530406188
448	75.65931933164016	61.202250125751846
449	76.572426700687	61.44837584677784
450	77.95469729475352	63.48841221549218
451	76.2671562661831	61.943269183842396
452	76.77778421655859	62.457202009541
453	75.94652025766487	61.06949451404121
454	75.6816875577185	59.41759883851366
455	76.23105687530244	60.675573451493484
456	75.41500303375983	60.15983918406286
457	76.5526051675243	60.93094860461638
458	75.38743522775754	59.614962044579755
459	74.37760535773842	60.43754911749122
460	74.10509245941685	61.333437178241546
461	75.08967616372136	60.48075520376755
462	77.11239424764335	61.36161217588363
463	74.53903930444416	58.74098987608018
464	75.37036147360185	59.11772223127071
465	75.23622421817242	58.26978752422504
466	72.88423048918543	58.59646184163203
467	73.53597792198747	58.23149761523937
468	73.33786706326482	59.6693790726468
469	73.39147425151404	59.637862066509
470	72.99270522817179	60.23605285224981
471	74.28010324681658	60.50835647121329
472	74.18361131065964	60.74526360669221
473	74.64419899872726	60.40690284270298
474	74.02848047298228	60.14367491984564
475	73.05213998676749	59.73981161179149
476	74.62939405709173	59.65926762953506
477	73.05423493705077	59.983167565692426
478	72.71581842388821	59.57679472211128
479	73.49209255425023	60.11410443490026
480	73.19004399137194	58.91268367884675
481	75.75866297183649	59.42680035475636
482	75.52484234623016	59.209708914895316
483	74.64607031868438	59.255830595471835
484	75.32215123390634	59.64665019273201
485	74.30165060821463	59.583527256369145
486	75.13229728368228	58.98419588177758
487	75.91991263493478	59.95366921268414
488	76.75448300044374	59.653333661201685
489	76.77918633813725	61.42616808168982
490	75.3732917593671	60.12930467253064
491	75.97835466165317	61.23093064432932
492	75.5046770573174	60.58750261601453
493	74.80236959813712	61.868255755035925
494	77.31854506173273	61.63063016658256
495	76.0631235628386	59.27899014230995
496	75.79844845717713	60.311250694547645
497	76.19882733690535	60.24525387054435
498	76.28115251066755	61.748574005431244
499	76.1977379607949	62.371116146689914
500	76.32644104861154	64.13521006019172
501	76.07726649687612	62.53329016250212
502	78.0632209942793	63.93949820088437
503	76.32107040890203	63.04687520527278
504	75.10839045166792	63.44672338173852
505	76.03704648618364	62.77532980232144
506	75.87513677383645	61.859641500374885
507	77.32892371955504	62.13248959980494
508	77.01755842228349	61.69227210200439
509	77.466243682685	61.5802916463902
510	76.81393666715857	62.01393226041668
511	77.72532257433004	62.28485979587065
512	77.24823285642458	61.62949683560423
513	75.6334913098899	62.077543480466474
514	75.69790515253526	61.500028524353176
515	75.9570750932642	60.930211962001366
516	74.94735849475734	61.53131475555739
517	74.44208934460292	63.76276003925429
518	74.27431725842371	64.10045294548428
519	73.3977302472261	64.40779557612473
520	73.55093961949967	61.72414269634469
521	75.0553639851912	60.56585318029311
522	74.39734167018754	61.229130367762856
523	75.61393813414858	62.43276288869297
524	73.38590770655499	61.51087139860897
525	74.5706297882834	61.503710541414236
526	73.66442693446484	61.47536917669299
527	73.19724392053541	60.38052980215581
528	74.46886708662292	60.99598171508992
529	74.135216987079	61.58996532381892
530	74.58007800535243	61.33847264944875
531	75.86036248228122	61.63556215911192
532	75.06738788572278	60.40660798551479
533	76.95441680518711	62.29857829850848
534	77.64359390917878	61.81344918956584
535	77.98739088103375	62.689525555479996
536	77.28909606916933	61.547459624742025
537	76.58583623630904	63.04756128029337
538	77.97122394026756	62.14764065489459
539	79.89696490375145	59.211255407384215
540	78.2780411777733	59.77522404082034
541	78.08514619611564	61.01704951016262
542	78.61601072731374	59.66009781052915
543	76.91067407458122	59.84873925506215
544	77.56640021718599	61.11953021794208
545	78.61987672989426	62.051554253520074
546	78.43501789397348	63.50728168458359
547	76.66184241912637	62.744908712096496
548	78.30560993159634	62.980308247727514
549	77.19259331515313	60.03522025092243
550	78.38878478621041	60.391970915203366
551	77.93164226190306	60.34534915083221
552	77.27346228755052	60.00078106829323
553	79.26859063349502	60.990647104951194
554	76.59000155043742	60.48543773518689
555	78.33682864107925	62.849349574243185
556	78.71312174479284	62.75840032279798
557	78.37901053031463	63.07803247498809
558	76.36173088022197	62.30034510567718
559	77.7016798569495	60.53701163711416
560	79.75174072985061	60.17295219296391
561	78.16919890812918	59.50060252143268
562	80.27412382385664	58.57667391466966
563	79.96222926017198	57.18719588831775
564	79.57830866163175	59.32746930040743
565	77.7635907284562	59.00779531318403
566	78.93954344831015	61.4755303623164
567	79.83220974277897	61.892539706233386
568	79.30718429502923	59.85222475083172
569	79.11441778631526	59.718976859816415
570	77.05372233860967	59.44438885343568
571	78.22243692125915	59.815580336840355
572	77.31398683536298	58.813740850888166
573	77.28923933061104	60.3268694233237
574	77.86371321199897	59.32882725542478
575	78.49014667649256	60.87586982152769
576	78.52526340094897	59.676765757567374
577	77.85739287096149	58.015858094470104
578	76.91157389285773	57.89216279522543
579	77.5613096339313	57.449346697144506
580	76.44216341636776	57.222132019609866
581	76.35574072802905	57.07045816569575
582	75.62536274063272	55.86032337249398
583	77.50290747530978	56.02092811742564
584	78.07496711471592	54.7853851842719
585	77.4597406623664	56.95504734062203
586	78.10437264592592	56.68781554359797
587	76.57575283987828	57.43523777243231
588	77.71178988323277	58.22554707137538
589	78.65247174668656	59.34024713148815
590	78.08483214633965	57.87099844315321
591	77.14779099214616	57.6099850595301
592	77.28020434474136	58.02446244267501
593	77.36587515157154	58.913968847423185
594	79.06882630923995	58.107156939893514
595	76.61790921427966	56.35217150994665
596	76.91339961833197	56.82574644331727
597	77.07526843077657	57.1375011785152
598	76.90072075965708	55.133396830245374
599	75.23989969254833	55.031476951121306
600	78.19364037582777	56.51880221315054
601	77.10687598351593	55.09705844027532
602	77.29600259362284	56.60226082890204
603	76.71418552872967	57.44318894968008
604	75.55387256715979	56.752361915579314
605	76.16962281360651	54.69836007450517
606	77.74077199214757	58.129298487786606
607	78.40105229419733	58.684343019527915
608	76.70554835778549	57.22355154267373
609	78.31215755002043	57.077513357472874
610	78.95098875126514	56.931338311328666
611	78.92096212783578	58.58858533082744
612	79.77870067324005	56.11513097190771
613	79.9115337317818	55.80947462317602
614	80.37598927382761	54.834442080207864
615	79.43805463353877	56.927375929997545
616	77.98747283543895	55.67642140813223
617	77.7215564956379	55.341467255564424
618	77.5999040181116	55.98830266096497
619	78.32744816592171	55.301164233122265
620	75.22790447418195	54.87373774266015
621	75.66807690009922	55.707733423430255
622	76.26638629732861	54.545512597013484
623	76.79080303980338	55.794687358271744
624	76.46988603052759	57.4795338081375
625	77.08635535528035	56.728467645295154
626	75.22980383174958	56.4169082638299
627	76.26234342817087	56.04812138652844
628	76.42829617034623	55.514800576065326
629	76.49411115807675	56.37854843083662
630	76.92689026438865	54.936349068468886
631	77.38042603594133	56.039736699329815
632	78.19026478508978	54.74987610065124
633	77.49346302730717	54.34985093971838
634	76.89908135516363	54.96359204030331
635	74.54512621136897	55.12810460019527
636	76.52716479323178	55.71449353894864
637	76.23787828033939	56.953878617856795
638	74.93445224336793	55.14096060544087
639	76.98450719469041	56.143949972251875
640	78.6973806479972	55.26372382097065
641	79.6526462469965	55.71480652611902
642	78.39840976386505	59.057471608031186
643	80.99688479867272	57.819924017312545
644	81.59620799039212	58.935655132391105
645	82.24604465854706	59.84484102259181
646	81.92743117621613	61.30798785700824
647	80.17894819887198	58.444174984718885
648	81.72030707083563	59.790103463197084
649	81.41649556630607	58.78802527477201
650	80.95744797823613	58.17004734305588
651	79.42028104909193	59.28649297422429
652	79.76095419875101	58.5827792297242
653	79.46727159621078	59.29039596720492
654	77.87891645011858	58.493393989219925
655	79.26409627048312	58.9883495507275
656	79.52427718364754	58.49988520304411
657	77.94703385432068	56.45229802125031
658	79.15622749714922	55.32938357965295
659	77.9343274766485	54.03427784938857
660	76.9274923246943	54.41452339766891
661	79.12282410883968	54.8865076925013
662	78.65264568862021	54.3049247553171
663	76.18733571393228	53.530771743569815
664	76.0734357375739	52.067103195259115
665	76.3592160360803	51.759869800028945
666	75.13656689888342	52.27898532488993
667	77.6832836400218	52.951973754993716
668	77.68136736209414	55.12810071816686
669	78.41589763783385	54.48763312855923
670	78.09234251674789	54.48785543229052
671	77.36659319705865	55.23415292706558
672	73.76719746030263	56.3304787608952
673	74.9237422764851	54.23473529265397
674	73.37153675189572	57.87986240805999
675	74.09203243494443	59.02368403630417
676	73.576991001556	58.15507748307545
677	73.97897567138953	58.738863856295694
678	76.0253264531102	60.3400565367849
679	75.64039432817779	58.393927795105846
680	75.31679866929396	60.16374970773718
681	74.24727131950756	59.7813272439781
682	73.74944326192097	60.03153895878835
683	74.01338646138814	61.63310667798593
684	74.15897733567284	59.70503153750104
685	73.09391234925155	60.802570476758675
686	72.6808157033179	59.51675002803099
687	74.0175888099235	60.833545240804064
688	73.6364275913502	61.28773774805912
689	73.20954559328821	60.04833724904104
690	72.80429782144611	59.60207949025372
691	71.8529093307734	59.96651302667525
692	73.2467988881163	59.21354898055802
693	75.14065695155594	58.0255060414815
694	75.37234846905035	58.413217445637876
695	74.46222793684976	58.81941029149227
696	75.68942751821959	58.67139265743627
697	74.7104961084113	58.695931249324765
698	74.74241279224081	58.29272807449537
699	74.18039418367749	57.67165995395937
700	74.71784862242308	59.61889820679657
701	75.29898041521224	59.11033629837139
702	77.05042114379677	59.794886319164085
703	76.52886945858226	55.44118091752441
704	74.78838809952148	55.940742471329855
705	77.16381528465459	56.0935597978118
706	76.99637518077124	55.77946285376399
707	76.50874911254546	52.97529925403265
708	75.82172759353848	54.405600884355515
709	75.58832574557024	54.72962592834269
710	77.19888972158672	55.570689158504095
711	74.82280926452334	54.564101784038115
712	76.61849331658517	53.92571374473042
713	76.93016541777553	52.57167268850652
714	76.42138135512823	52.24262278580814
715	76.40987241543102	52.67498900513177
716	75.15403728044745	52.904426715038234
717	73.96936392625983	53.57196319597127
718	75.49015748058507	53.004759377585295
719	75.37678654224021	53.82394473997248
720	76.92435795079872	53.67374161393659
721	75.02762512793426	53.409056230339395
722	76.27443754542882	53.81800883028087
723	74.09639025145114	52.410434527194624
724	75.42935816001895	52.82559689834876
725	76.2459568186553	52.67978215731681
726	77.29306648070684	53.328602394949876
727	76.77675766137484	52.35673351030047
728	76.08514736559223	53.07859772448301
729	75.81895016321823	52.80804359892396
730	74.31430040465925	54.72967380228848
731	75.45435757610913	52.69979397388623
732	75.77342272743756	53.04947970772145
733	75.90814012574629	52.07713837018577
734	77.12055210978822	53.227721816398834
735	75.88762021857964	53.525396952571924
736	74.76968624049532	51.89009302394057
737	74.62695945431142	54.27507135839557
738	76.18020652260842	53.15228065212691
739	76.24537212294024	53.46249044314802
740	76.01767389156107	52.4208435098627
741	75.96138823105554	52.19282813143489
742	75.88246744296585	52.95545018170022
743	76.2451786315404	53.19093317359811
744	75.71555546259563	52.68095554512042
745	75.56881566571727	53.051664754036366
746	76.40843708723953	55.390878716948315
747	76.37385716470793	53.67094317141091
748	78.19266899165257	53.96594920439609
749	77.46309683512175	52.479942599935164
750	78.44575738356197	52.691188014598445
751	78.4049327791444	54.612220237662974
752	75.91905856212806	54.6207927576633
753	77.2032756247873	55.71750590643998
754	78.02913424324224	55.08051161818241
755	77.30974617800452	55.82207293851684
756	76.97444128547738	55.43211660208522
757	76.73513194116349	54.67792672387377
758	76.34428282652601	53.77020297761481
759	75.84674098839407	54.01814210419484
760	75.92413124032993	54.262582019687535
761	75.7781620344679	55.75127496594113
762	75.78749106614563	54.183029193634674
763	77.07327130894845	54.731480664101845
764	77.1669930399252	54.66140899341399
765	77.00057034491743	54.804876839809666
766	77.29133950590843	54.67142664262846
767	78.88233189796459	56.35655696632238
768	76.81004079134038	56.83552373497157
769	77.90254175111708	55.835660054536866
770	78.10803601990328	58.18611036885667
771	77.93268792181247	59.404826713409705
772	79.28203048929251	57.5122151442341
773	78.65063506293468	57.901265602416245
774	78.33591071177217	57.881394188860014
775	79.3023654713601	56.97255929447178
776	77.57555652771948	56.170465115644504
777	77.83360456854629	58.17367963743592
778	76.69539205517665	59.030064078962766
779	79.39598802485133	59.173631309966275
780	78.70411231336047	58.71695769769639
781	78.7223854469359	58.37565485415118
782	79.83531062179834	60.061671853382016
783	78.11324552467548	60.4286451751265
784	77.40725806901874	60.41334172561942
785	75.9396175575252	59.43743927389816
786	75.6795101772405	57.528094571875975
787	76.31251913835939	57.92176055637616
788	74.6996192630036	56.72526705248951
789	74.32541910139234	55.48997487101644
790	74.38108192918091	55.79686035295232
791	75.61569309988364	55.44387467872976
792	75.3482452445186	55.01876355214852
793	78.17315783826362	56.80814943473412
794	77.00867220056274	55.72544122245272
795	75.29348035724927	56.44586307956148
796	75.43268963589645	58.18668317453839
797	74.57917137369691	55.802256464317246
798	74.88520566025839	55.149156383536486
799	74.78954729427316	55.64425312728485
800	73.3774896606969	56.21163154632718
801	73.46046691603757	56.16643598111819
802	73.15270334576516	54.60246237364003
803	72.02205188635473	54.220166449771135
804	72.68287996625222	54.88698609666905
805	72.00623239785777	54.775792367419065
806	71.510762507852	55.21284587396557
807	71.90068204870374	54.190385577783125
808	73.10486930010732	55.07875590769433
809	71.83063116254351	56.618835866494514
810	71.42899757515539	55.94335606814336
811	70.25057220576235	54.62641811583009
812	71.84775671678857	55.50855576521792
813	73.47829925307731	54.15798507089206
814	72.91664693486402	54.304380222803715
815	72.51854523804546	53.25670327569647
816	70.05148097678884	53.405520853499084
817	68.71315726082236	53.60387884007352
818	68.11484316932747	53.25647367665452
819	69.78845973158637	54.6911295266766
820	69.98128719462626	55.93453235812393
821	67.99321973746717	55.98773736079002
822	69.45371925787529	60.01615555650024
823	67.03288731826312	56.99111733396288
824	69.57026064550384	58.38637676779972
825	68.21669123583519	58.41928379967626
826	68.79673443245481	56.65578240047384
827	70.04735517466042	56.36459357590728
828	68.60103741277838	57.981069178687605
829	69.6721554677855	60.11454294880292
830	70.67692354050207	58.76375026761325
831	70.12507564118127	56.73631483466786
832	69.62614186690878	56.95746124299854
833	68.22546156111147	57.96550843761602
834	68.18194900737733	56.05203979225308
835	69.2078319103292	57.39232022392403
836	68.83031775192975	58.96573310274757
837	68.9866029925853	59.060115022225666
838	70.02693824351518	59.694640145800406
839	66.85775855582553	61.16831773642807
840	66.40452598668331	60.67450168640318
841	67.24866998086252	60.05141876845252
842	66.9243575073409	60.078164815381534
843	66.73479888096676	60.55789977693279
844	67.7633166752783	62.12151617979609
845	68.67073558591393	62.43359246500262
846	66.71959013760366	61.887118172281305
847	68.91272181871722	61.91467391179851
848	69.86249152608781	63.68395309436146
849	70.05188537478804	64.0833961422357
850	69.3828449273055	63.41159262332683
851	70.62035933256259	62.54097460604266
852	70.58220446541189	64.18685653279023
853	71.33402546349211	62.96397656438331
854	72.5813359404953	63.724560953329
855	71.49448951350738	63.248696270291084
856	71.88625293210515	60.676596981453606
857	73.0040007472072	60.72015470309658
858	70.8417486012319	60.024098805977395
859	71.0507758855562	61.05488984147916
860	71.78772034744136	60.93416310664013
861	71.79122538267308	62.01921265654395
862	70.15665988391196	61.08877105901154
863	70.16068777365928	60.42022202257052
864	70.8270265755348	60.433690123229376
865	70.23716826705486	60.259959819415066
866	72.93763622927533	59.98658547291335
867	72.6606293024256	60.597411776672374
868	72.69346076976821	59.773980389901475
869	72.20028899725551	61.08292955519379
870	72.29462134912808	58.48250086963376
871	71.3551692791559	59.0179052012001
872	70.24464955776055	59.04558358615285
873	70.756336380753	56.77097200701166
874	70.36847748166461	56.99109474135196
875	71.42682020821788	58.101098136041244
876	71.35705664761515	57.47645057706814
877	73.34749187977623	58.32780118588287
878	74.05571734394081	59.424857078320144
879	74.4820663617031	60.704841395942964
880	75.05486877240524	60.96568130090716
881	74.79745314862858	60.23341086989626
882	72.77868714109579	58.45783932136781
883	73.72135679044918	60.40801658133686
884	73.27434561176555	58.86670791645872
885	70.58499146307723	59.20537350643316
886	72.14678626138215	58.210491047716374
887	70.176307372902	59.667682365482385
888	70.74954237786946	58.52041437820073
889	69.63471949413258	58.967899025427705
890	70.1233671853745	61.24900649559583
891	70.87534140639082	61.585672503925835
892	68.76226184904507	60.45896382204145
893	68.23402687548601	61.38510080361174
894	68.51568310555683	61.53925145696525
895	70.23971586191091	60.368683171532666
896	70.37775072072029	61.24026515622775
897	69.80329617834985	60.07804484050265
898	69.60803854366137	60.569080720238034
899	70.92395744670881	61.786019134679734
900	73.5278260331513	61.74776069569344
901	71.73499607777386	60.68560581791353
902	72.37752409992228	62.07138432845279
903	72.89798884810062	61.242460360568074
904	73.78951588605447	60.446313047570555
905	74.7709635232592	61.22537502344681
906	73.80672220024147	60.171353170707526
907	73.78840294528315	61.5526958558686
908	73.44079395846894	61.55102796797154
909	72.34587019600605	60.29020506909793
910	73.08919700643735	60.07841151256201
911	73.64189138962588	58.716006247718155
912	72.48930537682203	58.39845778387892
913	72.68366915028099	58.48909297079116
914	73.40779596815409	59.58490641101898
915	73.80834248969454	58.497165913491116
916	73.24756017498136	58.63865905321537
917	73.09070392021204	57.947082298004844
918	71.51745706075963	56.2266756728155
919	70.78363173020114	55.42810435737385
920	70.16758787227045	56.73556761914631
921	69.95814303647046	53.88574705462052
922	69.47890112669549	55.7615658017583
923	70.55719099988781	57.51038875540529
924	70.76278107614729	58.05087499929293
925	69.31918323821586	57.19352971393864
926	70.78218066818579	56.02942033278331
927	70.73837242896002	56.41472605845508
928	69.35996167326867	55.26925092609872
929	69.38744893937394	55.71559326840821
930	70.63101727446347	56.40930326496044
931	70.5262462220452	57.462239828775665
932	69.37237617497807	56.19013001723635
933	71.13983099374059	56.23893102714363
934	69.57088577809029	56.81056547905025
935	67.22399589966588	54.85807725771217
936	68.62315261774351	56.28491583925338
937	67.66822207995936	57.8912064255813
938	66.1762562095516	57.43606680037917
939	67.39500011946551	58.171897732605025
940	68.23663637671007	59.76686468184688
941	67.92397229889384	58.945703668822425
942	68.46957677905542	59.725247769132274
943	66.08348507101577	58.3380137603237
944	68.93964324852259	58.78737297925699
945	69.37621753503042	58.640157350935944
946	68.82136989663528	58.896892413671196
947	69.70113199944271	58.369908489214986
948	69.96771283928845	58.87280228742306
949	68.88039448762096	59.51472641227424
950	69.9385532634568	57.70489508752512
951	68.69135986885124	57.85835443144359
952	70.02599015211199	58.292755102085756
953	69.3664429193203	57.34514038788329
954	68.75673936417965	57.60111217602482
955	67.95593544066459	57.68894003470692
956	68.0840235986762	55.585207524076296
957	69.42016633332287	56.06776762656593
958	67.75867871939158	55.574242702619614
959	67.45177170789977	55.45532655777352
960	68.1184552827516	54.47676705899028
961	69.75194850305223	54.958479300492634
962	68.78523375094667	53.345068419313165
963	67.83032891788311	54.78262860740049
964	69.90597374736004	56.99945486343385
965	67.91484466694439	56.06723941670422
966	67.44967953789643	56.19890158217529
967	67.93922281936146	57.92118626279879
968	68.26160352623579	56.08565889603547
969	69.23797848165447	56.0183495544181
970	68.32887161560069	53.759339101333914
971	67.75438069393542	55.17307443220289
972	69.76092414871799	52.997428453354495
973	70.31041234294041	56.35211101364807
974	70.83744492224811	57.704118691525345
975	71.90432637939874	56.481362270227315
976	71.5313148776317	56.261296250973416
977	72.45122992907913	55.51994578655761
978	73.28983081043586	57.79006903157081
979	72.61747768617195	57.53020396430371
980	71.52420477460133	57.10713497971502
981	72.27336632136722	56.919902960738575
982	72.41455238487329	56.05190200393899
983	72.36538635775682	57.260604881725634
984	70.46898582708627	56.95459024901689
985	69.68453565468533	57.858022773762144
986	71.00067024670487	57.173017507304074
987	70.34598082324358	56.33074963770022
988	69.58625638342696	55.354779608563334
989	71.43684718014379	55.32801951283687
990	71.44403167625482	56.00121445326344
991	71.44743166019192	55.10371619806929
992	71.45723244408437	56.242512700574565
993	72.46980904240094	55.215395969309895
994	72.58771112063884	56.54112484731816
995	73.0149554961293	57.74848687518954
996	72.91786914662624	57.84725562652329
997	72.85654941454376	57.584106099296186
998	73.90155347413047	58.09389123650118
999	71.57425864846867	58.47004221771229
1000	71.00478549622223	57.63937750881886
1001	72.41631482268602	58.53744495831276
1002	70.89994884776965	57.13914538396217
1003	70.905001933919	56.068571608953626
1004	71.43280912471916	55.73165393315858
1005	68.94276783174328	56.37135039028914
1006	70.72291463445916	57.3184106245196
1007	70.900152822748	55.52429243557165
1008	71.89493724051218	54.19638322945215
1009	70.15979600719027	54.616741396029965
1010	70.54606868872368	54.079820951481125
1011	70.22302132584572	53.11008643944796
1012	69.79744683376295	54.05775486769556
1013	70.98708708042837	54.89270769730157
1014	71.78086645502684	54.88268319058675
1015	71.59282396997747	56.422717311318735
1016	72.0191820583634	55.27950830765149
1017	71.8455604223602	56.91926688334294
1018	71.80567375441393	56.83854905371974
1019	72.19727777314014	56.757939666807985
1020	72.34541152280076	57.57174792554984
1021	72.25002515303714	57.61214479401977
1022	70.31483980791016	56.121717968708126
1023	70.07043414222879	57.894056260794464
1024	70.28431522690536	57.10697007030707
1025	69.63184829855842	55.79301710026703
1026	69.97331527980464	55.43622507329426
1027	70.9885480869392	56.83378820001998
1028	69.34258334291968	56.9808575740298
1029	69.41566663256383	55.69196012945807
1030	70.32788905885545	55.42862714641761
1031	71.77335941684808	54.92901147876152
1032	72.33466742333277	55.49248031536375
1033	71.3577664920501	55.79337760483359
1034	73.03242726381153	53.83895508925239
1035	72.28077418610654	54.68772650689671
1036	72.9189293457631	54.34719900099231
1037	71.18642412924868	55.366149775464756
1038	70.63892997162178	56.24911828067273
1039	72.05794013688488	56.342677681688386
1040	71.8663097963468	57.133756380652834
1041	70.71121297201262	56.638642770293686
1042	71.8271260674051	56.26346564297091
1043	70.86576788496956	55.85475012459083
1044	72.29278392520072	57.29800345061283
1045	71.91396215468225	56.034575233905336
1046	71.04481445158942	55.15740653330537
1047	70.27422612520985	56.147601629353005
1048	71.45258853721938	56.192700856598506
1049	72.84097488050043	55.98350095983699
1050	72.41136616702698	54.93852296934476
1051	71.6639787241137	55.807029991310564
1052	72.27140352611147	56.27854066279351
1053	72.10519778794973	56.147227885016996
1054	72.55599664471441	55.779262584787965
1055	71.87514027053774	54.73362456706376
1056	71.90044450384526	54.24508311551603
1057	71.50411637183701	55.16840667274842
1058	70.51514510785408	54.12126774652435
1059	71.8993608171176	54.24654543461711
1060	72.36195661082255	54.937306006055664
1061	73.19872642654637	54.346000204477875
1062	72.50085551205419	55.13095587576625
1063	72.19495812061622	54.46416812660878
1064	73.38583770550483	53.29544234159849
1065	74.01125697848349	54.32068959959173
1066	74.0720316253337	52.7101122073237
1067	74.17562360716182	53.76453529011114
1068	75.89847697270835	54.69366955789526
1069	77.738379662879	53.3776714269716
1070	78.49035598022473	52.72756523796613
1071	77.15911712892841	52.57538425536871
1072	77.69975530764431	53.51931876625395
1073	76.94350875628753	52.20786375534262
1074	76.17806339103903	53.62311110211288
1075	76.30682714749337	52.314565614960095
1076	76.24091093802645	51.54194838189093
1077	78.51207096564683	48.778469847910266
1078	77.63928437809528	50.32497439922507
1079	79.49491089259766	51.877335124648404
1080	77.89170575684292	50.17323311970518
1081	78.13482248146501	51.11311909485031
1082	77.91611095114318	50.5343228317721
1083	77.39020936217705	50.819017909484366
1084	76.92244246266492	50.621479469857356
1085	78.16330789808457	49.848084013912874
1086	79.13812924178906	49.761643025469304
1087	78.74334948295994	50.041819877684866
1088	77.70305077232051	51.92173904030256
1089	77.36875910476995	51.10167361649298
1090	78.41766258875487	50.98856990882852
1091	80.22820420837509	50.30594504361713
1092	78.89645185021125	50.98993684500547
1093	78.02292956128213	52.83733315983135
1094	77.89800024194817	51.30764104636962
1095	76.22155420099631	51.12135217647683
1096	79.01896010941186	51.92756055979326
1097	78.74332916075363	50.53518837135774
1098	79.12437293247282	50.56034079325918
1099	79.10719001043081	51.73587852125799
1100	79.28325279911503	52.595646629061214
1101	78.22819150633896	51.87340168806182
1102	76.97398192712983	52.234494474529946
1103	74.05051283878598	51.63383404608702
1104	75.83686354136766	51.44078409497943
1105	76.33651578611804	51.16856227409835
1106	76.70861803139152	51.4693494439124
1107	75.7104551783502	50.86204169094782
1108	75.48779909398752	50.851787278180886
1109	76.84813031228319	51.9541794112324
1110	78.39148891333808	52.46827542315022
1111	78.13681007290019	51.82401069443352
1112	79.05832221464665	52.3837107611984
1113	80.22397105577457	53.25852274287866
1114	79.11936613031288	52.815035066755506
1115	80.44359254931179	52.66398816726166
1116	80.66628910753869	53.021355648434195
1117	81.155198440787	52.222256321502286
1118	81.24837021268713	52.12514624417532
1119	79.89813668810062	51.54818282215526
1120	80.60801014941498	52.25412927619983
1121	79.35338599347031	51.84844452567378
1122	81.44605836040085	52.547694393381086
1123	78.67780409921666	51.23908676745641
1124	77.76666772648433	48.99746402869378
1125	79.47000911306576	49.02997001412931
1126	78.68728093244457	50.3312177257019
1127	77.71873273258673	49.85511568548403
1128	77.399680934099	51.69096130377618
1129	76.53519606633479	52.32153013388268
1130	78.27682782538072	52.823101177162975
1131	78.5380203005587	53.121304378609665
1132	77.45918163970816	52.554847629296965
1133	77.69167787971996	51.65770758331155
1134	76.76898832318139	51.43585761906187
1135	75.7187608416567	52.12963427574453
1136	75.4389529007643	51.04973786536881
1137	75.87473813126455	50.212964692934634
1138	77.45518381278374	51.41508109563075
1139	76.13273270741797	51.76020454158438
1140	77.27632790992934	50.53848378471096
1141	76.92399771372463	50.929528460843095
1142	76.06409022287977	51.2267193233299
1143	77.4637410782657	51.61629370482238
1144	77.1198714831876	50.43091494094741
1145	75.41210467719847	49.94386289831259
1146	75.07286363661262	51.104420623550425
1147	75.23219306219224	50.902726702838514
1148	74.50679229762271	50.166662047755715
1149	73.56269829359962	50.67178276446361
1150	73.5502727794296	50.08167449613575
1151	74.03250326287822	49.861457183202596
1152	74.9181326009889	52.114160305210824
1153	75.3096473304387	50.965277198796876
1154	74.76794771055111	50.94934582217258
1155	75.69640933364657	50.439471072836405
1156	76.31974035190564	51.87330387393637
1157	77.00178433540596	51.13920256010069
1158	78.08567945195435	52.04007284304215
1159	76.36751822972015	51.06506181519218
1160	76.99974610373175	50.121051471068895
1161	75.29555237879399	48.77011120733721
1162	73.92288030450158	47.18003396736153
1163	70.94976294709366	46.30124513079246
1164	72.13308962354193	47.240992554022505
1165	72.85824796265452	49.124182086403124
1166	73.94354964333952	49.31412117521276
1167	74.08738606235625	50.419123133627934
1168	73.90608554393829	50.80560555060253
1169	72.51842984873386	50.14586370629721
1170	73.73245299180368	49.007897882315305
1171	71.88545625553095	49.90648828882844
1172	71.71787652321304	50.251659016312736
1173	72.42402789962225	50.415842014167985
1174	72.38136390855104	51.48684418683357
1175	72.46930953894115	51.8528867103689
1176	73.49842073852844	52.27090332365524
1177	73.75740472885374	52.95901967521098
1178	75.5795539699629	52.99001608615754
1179	77.04582573116507	53.37442347142833
1180	79.50665184420615	53.05209094595533
1181	79.23901718611931	52.42727916241037
1182	78.10978510241308	52.32037981391059
1183	79.48351855293019	54.30001192125486
1184	79.13171457685344	52.42520168879791
1185	78.80378846841103	52.19742125562436
1186	77.24609909451306	53.17402544760761
1187	77.17939383001988	52.72635022741475
1188	77.4384758682064	51.44790848534424
1189	77.18088722433211	49.94181687361315
1190	76.91532748924512	50.22320196503607
1191	74.63023435310633	49.13151945825477
1192	75.91028833534652	51.39242611708324
1193	75.04745471290373	51.87058630449684
1194	74.63486437472937	49.35326755688733
1195	75.2651423151866	48.57702930129804
1196	75.8958247739071	48.961376491683836
1197	74.64227932744	49.49901252604737
1198	76.76206148235102	49.28983323781711
1199	75.70108239207565	50.92151533363416
1200	77.20126132615746	50.98673206505892
1201	76.9158428910656	50.66216354616084
1202	75.98935764685504	50.12002706419849
1203	76.65767292008856	49.38478568860335
1204	76.42761391697998	50.58898958260665
1205	76.39215336077332	51.49865307849161
1206	76.73558072512336	52.011924960791006
1207	76.74837284746611	51.733138112763164
1208	76.71386113808076	51.97575844361226
1209	76.3821007721901	51.92008006772558
1210	77.50293521790674	52.28102187750373
1211	77.74402171352868	54.05627995410755
1212	74.54430778885242	52.70100828165159
1213	76.01142694682635	52.98730597891182
1214	75.37956287131402	50.46919396088895
1215	73.85472995355596	51.88741786215563
1216	73.91201298852152	51.781858628625876
1217	73.15548065893528	50.64160371794611
1218	71.71818213663578	53.39647591562381
1219	70.99970394306796	51.48499745614335
1220	72.07263125893404	52.99379661499216
1221	72.42495804236935	54.649733426642726
1222	71.48823946025215	53.48600705846008
1223	72.75390906660162	53.470881848461765
1224	71.61569687225533	52.38610751096183
1225	72.79593605277182	54.045624703156946
1226	73.6968138660272	54.05115165755878
1227	74.67051901558544	53.76509258875115
1228	75.23160235207556	54.19882940459367
1229	75.05709701761785	54.550409591550526
1230	74.12023756880937	54.390712298217544
1231	73.80752424291387	53.90097596337473
1232	75.2107967460473	54.4924028674264
1233	76.21197910609253	54.02832419384147
1234	75.13295048787825	54.0292948824666
1235	74.60556912024988	54.54121034255849
1236	75.03927690303911	54.01592580575539
1237	74.64984676126423	56.03157363321377
1238	75.93499612874766	54.56766351332909
1239	75.2566025163888	54.30838821068877
1240	76.03872566913114	52.90769315073926
1241	75.94623398600231	54.11699973777546
1242	78.47456088389517	52.37308360304261
1243	75.81677287759094	53.89553963717933
1244	75.00437833932533	55.28050319738168
1245	75.68738000431394	53.50898667259179
1246	75.28154956232797	52.413054949259866
1247	75.02513338664183	52.34213779162217
1248	76.34053047146253	54.58910671543407
1249	76.49257965202185	56.56880879276233
1250	77.13561969724496	55.49096344912469
1251	79.01904909974645	54.99250303190493
1252	76.7253039050811	56.58872086311864
1253	76.33891179940433	56.630557705400776
1254	77.33492769395826	56.51484396222525
1255	76.56253302875592	54.353656973893834
1256	75.78059998535949	54.06653279550187
1257	76.75602206113926	54.108307922357355
1258	76.85110264740759	55.66976040858651
1259	78.18106184090125	56.246736647695094
1260	75.92644844260212	55.33822974173591
1261	75.06273050905178	56.65065621633175
1262	74.31675637750845	54.470480506976514
1263	75.20166487931922	56.28960797119339
1264	75.35178007610016	56.01198509914653
1265	75.55187381053513	56.115411426714594
1266	75.1640259415233	56.2344611065608
1267	75.84319889596642	56.32906932359728
1268	75.89606375512207	55.48890954178996
1269	77.58269619949706	54.79492908173353
1270	77.37730096502972	54.95939091743619
1271	79.25368734786912	53.671739285773
1272	76.83209226644041	54.06967630216376
1273	76.2865698209023	53.857675951892006
1274	77.27420947976731	53.006332788803
1275	76.44974386311236	51.88053773735514
1276	75.55107608701933	50.91094363450019
1277	76.50986900506227	53.285852461906934
1278	78.07994547119276	52.191246856488405
1279	75.46925602452708	51.510645479839646
1280	75.37006165780139	50.52723967431996
1281	77.64002901912214	51.68655677503867
1282	76.93172608206575	50.833269955079224
1283	79.32742528894161	51.5119026333459
1284	77.48547800462613	49.8255678274459
1285	75.38817407357769	49.91654056158363
1286	76.3638419483517	49.30772866295776
1287	74.41733681978992	46.908355212312934
1288	76.5026815295775	48.22349718970175
1289	76.80499749116387	47.92638839759207
1290	76.88609446288181	48.85222006956137
1291	76.53720330416095	48.45285882136366
1292	74.93219581361095	48.728155600526186
1293	75.36304334198364	47.44822553426985
1294	76.4987121261308	47.33894595414282
1295	76.75321315120492	49.32915098356199
1296	75.34850163876585	48.542820006000966
1297	75.94931221844674	49.239568568722106
1298	74.5950771137726	49.755434930766505
1299	75.09833455684337	49.214116015543055
1300	76.68166400966795	49.95599232198144
1301	75.70746495663337	48.593178870980246
1302	74.66123302291003	49.32288909562197
1303	75.03875175445812	48.70894128106577
1304	77.09781872807119	50.287352420691604
1305	76.96245160006993	49.983397233744384
1306	76.25728251056583	51.23446714772785
1307	77.62060673897965	50.98058271521924
1308	77.47381796418279	52.899333645725335
1309	75.99141501909904	53.57803687286162
1310	75.25684199752058	51.2479740275737
1311	76.15580675512072	50.80034675718609
1312	75.92654170025632	49.95945616598986
1313	76.72179803361281	51.041632376043
1314	76.1032757749041	51.72876908655758
1315	76.1712539025682	51.264284672554744
1316	76.24183632782444	50.80151260283586
1317	76.2354031086235	50.03853277638995
1318	75.51584090477465	50.24012383930891
1319	77.29070836485461	50.35677948838448
1320	75.24282685325215	52.094630229917314
1321	78.36163831933224	52.83281500767117
1322	78.54325620998655	52.86628639530534
1323	79.71641283315607	52.1303750427413
1324	78.26945041982036	51.18836568952415
1325	76.88803986203199	50.76987206515328
1326	76.12232084345113	52.300071226015575
1327	78.614634336359	51.36539849816872
1328	79.05012197220545	52.57387098964415
1329	77.66740642983271	53.30706517317916
1330	77.22118914300172	53.15689350946764
1331	78.85227468150727	53.47468694162424
1332	77.40532339719218	51.62845333247903
1333	77.27869451558375	49.64545548579194
1334	75.98966780915573	50.68479088331435
1335	76.94769052483582	49.94210096280853
1336	77.79037053878427	50.80983476898755
1337	78.240011899475	47.3489244204635
1338	78.31525218399389	49.32534272818876
1339	78.40716160313886	50.42006661663639
1340	78.01075409819397	50.24637671203903
1341	77.5408234893335	49.93468077876236
1342	76.79322702575259	48.12023113981223
1343	75.62306843236183	48.17285820540086
1344	76.38805221265864	47.229548549743285
1345	75.32902023450647	45.85146119834562
1346	76.10423723464264	46.4062554743298
1347	75.55277222538388	47.19436799353655
1348	75.04463657365525	46.36776585371643
1349	75.91045626849092	46.11087100134563
1350	73.40646828576718	46.47004909846845
1351	72.8908958140512	47.07365529132985
1352	73.39331818221962	46.541907586385065
1353	75.31871507489235	45.49293440733478
1354	73.88646482968096	46.39312836120355
1355	73.70187106680059	45.64879995141763
1356	74.29912893041126	46.38493249085617
1357	74.89886782928546	45.957842716110974
1358	74.60626163968229	44.424312862291394
1359	74.4633759582957	44.571513072056824
1360	73.32460066806465	45.08813849353072
1361	74.18317647805475	45.19357027810362
1362	72.83977458541301	46.09226394097893
1363	73.08983234206575	45.05593095712905
1364	72.88328832072874	45.63655662747026
1365	74.53514471261691	44.70452164904256
1366	75.05982066726237	45.83332331496778
1367	75.32642656885	44.335149078386905
1368	75.66341585607705	44.115648847910336
1369	75.5523908222808	45.58559671034755
1370	72.98416608365972	45.42738162911035
1371	72.37337442777324	45.90000047759612
1372	72.18253644898431	45.16843658638234
1373	73.55001040667356	44.285470928537066
1374	74.8503276356612	45.667541171373045
1375	74.73913780003178	45.269802693035345
1376	74.882821487785	47.03002402550319
1377	74.97032201020848	47.36733879780986
1378	72.46125461533452	45.13094545194177
1379	72.1551485046896	47.81524309396307
1380	72.850421978995	46.01177748500734
1381	73.1689936095281	46.30883476903678
1382	72.8205851139794	47.17328517865496
1383	72.83949088645035	48.08710937930542
1384	73.02205102363816	48.31614865020386
1385	73.44410773881363	48.730432959852834
1386	73.47342792757995	49.61395074998132
1387	74.97926979512692	49.025804678377824
1388	74.44085709932527	47.583874872828474
1389	74.46830072169803	46.853916303119696
1390	74.14768320812483	47.32510142677742
1391	74.6012139478353	46.322857508548424
1392	76.1578170830995	46.30750029426644
1393	75.72906268958835	46.895642762425084
1394	75.55773269380076	47.7692572859157
1395	76.24590703601106	46.84142655183987
1396	73.90294336025518	46.69340347917581
1397	74.31462715209445	47.36380571028426
1398	73.24621032397965	47.12192245371292
1399	73.77352346606865	45.848077290746076
1400	72.04026617056513	46.46689699686071
1401	73.52339579259105	46.94916291933011
1402	72.7509064536132	44.976196406886835
1403	74.41286247528981	46.9458439820336
1404	72.30774019488376	45.79161552840555
1405	74.15208983230896	45.12133647955917
1406	74.68037888561663	44.52554724764054
1407	73.68625496670352	45.015968759543696
1408	73.91305663133886	44.715857511226204
1409	74.18260086993892	44.08461158891697
1410	73.10704636740476	46.77986140203476
1411	75.18222792599853	45.66221439673649
1412	75.03308943081436	45.18614992329313
1413	74.06930977993521	44.32468643258495
1414	74.89768813212856	44.12973754680806
1415	74.63381682444947	44.13777364498752
1416	76.44123424006625	44.600765643111146
1417	77.8475712443338	45.41280250774584
1418	77.54950706993861	45.29060479082843
1419	79.04640233805308	45.85064456313909
1420	77.97475491420724	46.74070320835
1421	76.5037858996915	47.807498417715195
1422	76.32398854326453	47.01173836068858
1423	76.22078827460999	47.09210695587079
1424	77.85000148929748	47.38891166680162
1425	78.98541789670858	47.71617138951787
1426	78.74114843560046	46.33968249450896
1427	77.55657380964627	48.597227960479366
1428	77.22841803154716	46.24432778043054
1429	79.08362549656277	47.54748280589644
1430	77.73949505891734	47.72664461616322
1431	77.75995173513358	47.84702416046756
1432	78.16576303946559	47.44366548451042
1433	79.10375423017298	47.393097423477876
1434	78.4615112053082	47.02002523723025
1435	77.79389643225812	48.13934519738205
1436	78.37593850301519	47.547194679946486
1437	78.31315234011599	48.355324859023916
1438	78.98919420562463	46.16126773563477
1439	77.6693150026712	46.57097129819563
1440	78.11928006428975	48.27301752454163
1441	78.87844028324854	45.537725396108335
1442	79.65292692104985	44.05262584788054
1443	80.63211279089718	45.578292076967614
1444	80.2182955031819	44.690740824782594
1445	80.21507384348833	46.56043527494113
1446	80.75509674357664	45.23799900413583
1447	80.95645480018942	45.35783166287278
1448	81.80817738188122	44.9063867129108
1449	80.24834312473484	46.56025807907685
1450	80.3537435938429	46.6652058140529
1451	81.66890137230146	46.07292265078582
1452	81.15634637121012	45.42452118263068
1453	81.34966284008175	45.89039679158677
1454	80.48397578634156	47.25482904470366
1455	81.7136487866963	47.37966951107652
1456	80.85065540096767	48.2579679089446
1457	80.15647226238882	47.37936991065995
1458	79.47975255850095	47.54441171834388
1459	79.93751516450845	47.23275030063472
1460	81.17584194173973	48.00754727878716
1461	81.2094343266848	46.772159722009775
1462	81.0805658092684	46.91726160608251
1463	81.28604668055895	46.06517608476754
1464	80.16735974897018	48.152381375705666
1465	80.90070393956579	47.22886516360385
1466	79.72676737063436	46.54686373371832
1467	81.40520660041611	48.55010203429387
1468	81.88620975059042	49.14062770498475
1469	81.89129626957458	48.6149144557282
1470	83.13082937893789	46.94350311856129
1471	82.44143100203179	47.652909849231776
1472	84.19311449728634	48.2578969954733
1473	82.26568179741128	46.91689872835188
1474	82.0975851539657	48.51674416880273
1475	82.5932691236305	47.169414935764834
1476	84.45882997616953	48.52677696213793
1477	84.59955590670634	47.05886010045971
1478	84.5378355699306	48.193605134344125
1479	83.26075560473191	48.27980405002651
1480	85.88789541467672	48.089347617012464
1481	84.48625511391684	49.04892948772679
1482	84.93335506911261	46.6274997440983
1483	84.15641682248547	46.44835539736795
1484	84.21666925266425	48.48017820516889
1485	84.56078238525764	47.35442283826986
1486	84.79888518999564	47.59988452329111
1487	81.84915108403929	46.51744236810682
1488	82.44452123433997	46.51529588248217
1489	83.40491083344708	46.15447807071693
1490	84.00177782078363	48.45500855057126
1491	81.25403933473848	47.989626011973066
1492	82.11558152589626	47.94873655587954
1493	81.65028678270296	48.07602209621849
1494	82.529354460409	48.20637853496918
1495	83.65896145908968	47.834842558515234
1496	82.93249126183197	48.787308606534296
1497	81.49895532749998	49.28069566462124
1498	81.66243233466521	48.21565071883643
1499	81.44038281137736	48.84193403162858
1500	81.75779546214234	47.88095895531408
1501	82.9217924200978	48.86212710480829
1502	83.32568806005946	47.853703131669064
1503	81.75977778888567	49.51405700203728
1504	82.34778285939296	50.04771341711047
1505	81.70751051206426	50.26037771473748
1506	79.83251164024043	49.466366076496456
1507	79.29038590766629	50.201454156831495
1508	80.72683888922576	50.32104904446937
1509	82.63688906438894	50.7804771635981
1510	80.07927731882815	50.37517133839588
1511	80.2175854559431	50.69965104267535
1512	80.67884400057244	50.70856107663005
1513	79.29456466840601	47.94000996025302
1514	82.61647937293546	50.204516243752224
1515	80.23155755893164	52.20645652256351
1516	79.7094222705713	51.10535017804922
1517	79.56289917302634	51.03806408940092
1518	79.53188614247937	50.41196950696669
1519	82.21062728728768	51.459635569537674
1520	80.6135186691368	51.12165086379451
1521	79.2151538260413	48.80436545012012
1522	79.96411814383548	48.89325546016595
1523	81.2000148069871	51.29421927667898
1524	81.16644920491765	51.59053647623088
1525	79.0163371126477	49.33849972427095
1526	78.36190556780048	48.629457462102366
1527	79.15696753818015	49.988990476768045
1528	79.2254124332263	51.50450417959413
1529	79.87768389949824	50.99826470827545
1530	80.2690053410377	49.2301125467202
1531	80.40010434037012	49.21607768335712
1532	78.92420776832233	48.46913651437152
1533	78.53997969637103	47.69162502729528
1534	78.07334203528194	47.262265597085
1535	77.41200201881522	47.55355524774201
1536	76.41677936914667	47.174492755887854
1537	75.30457764353517	48.2086256508297
1538	77.11392925448408	49.168236717539756
1539	78.91489140310071	48.37034733204747
1540	81.29884042944974	49.926183422147766
1541	79.99137532771158	47.35229755221333
1542	78.1763833625937	46.165305306717904
1543	78.29583822396917	47.020314307048146
1544	78.85251637152966	48.14167336808905
1545	77.13792756724041	47.624302485392604
1546	79.2948214839469	47.71657839236168
1547	78.8227663903335	48.59311686236685
1548	79.4539106608865	47.789288586021854
1549	77.21012729469376	48.66465732364184
1550	76.29428065713557	48.825195529066164
1551	78.05576111578347	49.884330380670164
1552	78.4600701002226	50.189493445867804
1553	77.7502265191433	49.80792941440672
1554	77.92021502929379	50.62225681107793
1555	76.58997228065247	49.50947256857977
1556	78.45811889439102	49.70061189156996
1557	78.84807297941833	47.660006048866215
1558	78.81542974774551	48.74169297201904
1559	78.76826538739344	48.97960201308689
1560	79.36259570262622	49.37162362226596
1561	76.63818277046373	49.499816636025216
1562	75.0975409993925	50.41040858886666
1563	76.13860857187808	49.67374368203898
1564	76.2231880823995	48.52754707193885
1565	74.22802579532338	49.58354383851641
1566	78.20010879059804	48.50027712548294
1567	78.22575427474257	48.57055051373057
1568	78.71391320470713	47.85058385550522
1569	77.86071263706047	46.979736593656526
1570	77.1188545576499	48.326409729902224
1571	74.88729193338534	48.30062684850777
1572	75.67249914391677	49.67772603141838
1573	75.51704374402478	49.778751495661474
1574	75.69896603283084	47.71931235805968
1575	76.61886956612157	49.757536571106755
1576	76.43323246455485	49.07510436591718
1577	76.16832814499155	47.549169018042264
1578	77.16374639503225	48.22867654197019
1579	75.04383544486876	49.76615667172342
1580	75.69990213974175	46.35340679829896
1581	76.11125683335571	45.17496299874634
1582	75.83180823619152	47.488589590264716
1583	76.1027244429273	46.52363853026753
1584	77.03055618690826	47.19353640689375
1585	77.41046098649329	45.35025618882349
1586	78.31624891225322	45.21834609585792
1587	77.5802315907916	47.408608097602595
1588	78.12043021998399	46.624712268875356
1589	77.95966755483802	45.48468834676237
1590	76.27951884046173	46.32522762744019
1591	75.27326524614857	48.94885902715568
1592	74.33980605606804	48.28882927830621
1593	74.30663007278736	48.08900913999591
1594	76.66836943756661	46.340460839229955
1595	76.02774742468162	45.73088834529017
1596	74.85283997385145	46.92382276385305
1597	75.82484212040609	46.77783242032938
1598	77.13983991589657	45.8343412490885
1599	77.04174668240508	45.93777883519471
1600	76.1107904375694	45.50589038549917
1601	77.15978273240432	44.56419705024024
1602	76.71455776288559	44.731685274014595
1603	76.90161916265536	45.220329673398645
1604	75.11428909477223	45.734545492891485
1605	75.44538534581619	46.19202848857219
1606	76.79950112011944	46.08770351439313
1607	77.81072680027822	46.741201315079124
1608	81.09109954324148	45.46511430483065
1609	78.42342951484412	45.870121150078724
1610	78.69980560606167	46.71611347661723
1611	78.68571028861416	47.510795144983554
1612	77.12783411314295	46.902572141767195
1613	74.4856450370991	46.377566445312645
1614	75.71778673385232	45.8923659071117
1615	74.92931382523746	46.98442389030943
1616	77.06420648623096	44.83254110784344
1617	77.60435846239211	46.56283313322624
1618	76.93195352805965	45.882775966907744
1619	76.8313455649056	46.992826287210676
1620	77.90004861453083	46.872197439529025
1621	78.878905425489	47.91248009268927
1622	77.0254453884434	47.778813705279376
1623	74.00196162736856	49.071405800684246
1624	75.0598230983671	48.55485359117503
1625	75.07486517918298	48.3098892214435
1626	74.20213874135793	48.70535651724377
1627	73.2787884898729	48.36636593286821
1628	74.83188352093072	48.880651709126774
1629	74.12587240524607	47.14146393715139
1630	73.35688234857739	46.46755839380766
1631	74.85349054967506	44.81494021233929
1632	75.10574815098825	47.24488392378665
1633	76.2589131045774	44.92032430199038
1634	72.83248260395868	45.6141729918068
1635	72.0204491536499	47.75776431267054
1636	71.922623079596	46.075662184347536
1637	72.76884483260245	46.47358125395827
1638	71.82415829337423	46.782259871609284
1639	73.85599476740263	45.56595386359515
1640	72.88754842981743	45.768736258735004
1641	72.76303063426924	45.64686887381556
1642	72.27862308444162	44.49534099142419
1643	72.97627719328321	45.17483415381414
1644	72.23068197937405	45.371474692258445
1645	71.10955315376212	45.16458705986952
1646	70.35247891117675	44.49286651312005
1647	68.9046816010402	44.719312097342375
1648	69.35667237928561	44.93439144554798
1649	70.3722267792405	43.34290056031383
1650	70.72411227605757	46.40534386297301
1651	71.05258034397144	45.81836862954531
1652	70.14526872851	46.61347900166566
1653	68.31381005611678	47.25881275087051
1654	69.22075116760394	45.40772218030511
1655	69.33671765037161	46.427437404444404
1656	69.12426961645063	46.31872247866715
1657	68.32448216614166	46.58941313749946
1658	67.43747253542364	46.19160313230921
1659	68.3380276727161	44.003008090263286
1660	67.69358597557658	44.54726245496589
1661	68.32584399094036	45.77993253785187
1662	68.32843602900732	45.008272271323676
1663	69.9850134241605	44.99797908695178
1664	70.77395089118458	46.17409910408804
1665	71.14796406013708	46.251609819688674
1666	72.47504885338006	43.90805162584009
1667	74.87040578100817	42.303530355923186
1668	74.61940955013712	42.75615529177164
1669	74.30387275957176	42.9763695682229
1670	73.49954512347288	44.99425159937178
1671	74.74524073005864	45.00357092424917
1672	73.96611088925263	44.633296338295935
1673	74.74320131569677	44.908630649956166
1674	75.95439247851456	44.61795514910072
1675	77.07810162149786	46.258591445610136
1676	76.5401039148785	47.172656126350326
1677	75.47671427564947	47.32900447868419
1678	76.61631091975693	46.236455195110885
1679	76.67338095726993	47.70615183129309
1680	76.79527688682819	46.4588781945296
1681	75.50872489888437	46.09466617118319
1682	78.63066033634122	44.7573052122131
1683	76.31985180520921	45.14801504077515
1684	75.81292185454483	44.18498710160865
1685	76.44663976931153	46.056935584245856
1686	74.89936868737276	45.25254656097593
1687	74.81758640135351	43.99194689766107
1688	75.49152223012908	45.9376316346187
1689	74.94904628850956	43.1680349997654
1690	75.89081128327618	43.90523577800875
1691	75.60424843821949	44.109062812536045
1692	76.66789864829789	42.23075236239619
1693	75.76382699376077	43.21370142425366
1694	74.90696947513693	43.89231767212847
1695	75.96767271700531	43.51991957048101
1696	75.48000479311068	44.943205253341404
1697	76.51856788982263	43.69721196956797
1698	78.7126694212845	43.636409937780115
1699	78.303833938339	42.550322415019956
1700	79.05098487777066	43.08624039998916
1701	78.83637835317975	43.72413629297434
1702	78.41454188719375	44.53320827154338
1703	78.72263336792355	43.24498295912715
1704	78.834916252461	42.20983287700059
1705	79.75865692255286	41.92305509698584
1706	80.69497598392009	40.75557475051607
1707	79.35846110037612	39.623288655015784
1708	78.80636202289173	40.98062801252177
1709	77.59005248282588	39.74596454226463
1710	77.28411197314861	39.696155533506186
1711	76.01414274282092	38.927074696259936
1712	75.18346192390955	40.403940956893734
1713	75.24511400843427	43.06527669245215
1714	75.52868299690766	42.768641072272345
1715	77.12815484757589	41.75368214618018
1716	77.39574974802206	43.94800592779264
1717	77.07983297611825	44.0327250206118
1718	78.26610496744003	45.39939470504029
1719	76.61263950733846	45.44440924013862
1720	78.38951848691518	45.953792182021814
1721	78.11576331505478	45.439922286711095
1722	78.57334379883021	46.66657206222913
1723	77.24969750799075	44.769792586830484
1724	77.76500908893419	45.82692147786494
1725	77.13305483260247	44.09767251590446
1726	78.29628596348499	44.86618533746991
1727	77.9900811379309	43.792100162242086
1728	78.19574200004902	43.386994695985805
1729	78.337552134762	42.74893327368649
1730	78.21276340442601	43.95575083708275
1731	76.48452114080638	44.18543023743036
1732	77.1373010744934	42.906771493775096
1733	76.59484468041714	43.15240801114663
1734	77.62804267369874	42.68139873137767
1735	77.92753349613231	42.969714632972526
1736	79.71832064830438	43.73648487981473
1737	78.80762389858542	43.586602833289184
1738	79.84215317795636	43.18580058692262
1739	79.10917390980022	44.32782417370853
1740	79.0813529128409	44.59356343583269
1741	80.09218343694256	44.19781926024971
1742	80.52067355729524	45.47966239911485
1743	81.83994227073184	45.0580679865086
1744	84.04314374613644	43.59033450980936
1745	81.2818986194753	44.66232415867998
1746	83.82444981008952	44.49330566416336
1747	83.85433267365975	45.289117888223366
1748	83.3369985358728	46.27542505790426
1749	81.28896993022002	46.26917472415888
1750	79.8826237824115	45.420204594419424
1751	82.499849800013	46.33293332712291
1752	81.87786806668615	44.71986640299817
1753	81.7537354529206	44.74249502859922
1754	82.89575999942426	44.255643588605345
1755	83.9752969517724	44.03617002897579
1756	83.35373744654808	44.56649165968536
1757	82.84102504236668	43.39752966325593
1758	81.9031464099448	43.81087616416793
1759	83.05606636933301	43.51272088341314
1760	81.49627192572792	44.4258216548629
1761	81.26106977030322	44.65627998595998
1762	80.80551539194693	45.35002326794854
1763	81.52498310919381	43.80147081788081
1764	81.69302947731626	44.92334494401722
1765	82.74868011885835	43.53851702668439
1766	79.8538517906447	45.19236892993928
1767	81.83495913036238	45.94793184625238
1768	81.15786731123308	45.90363549864435
1769	80.93163224815179	45.6781181859693
1770	81.19223785217643	45.70245361375133
1771	79.31951506762721	46.55067420004619
1772	79.18886155834268	45.5349024113745
1773	80.76623045296904	46.80850648227424
1774	80.75867190342467	47.84417122311521
1775	79.53281891379638	46.87016701938013
1776	79.48764320568112	46.57408887915524
1777	79.8272327998179	48.00579532087089
1778	80.78554519293799	48.925951437623475
1779	80.08882293627966	47.6714346017006
1780	81.11930626087211	47.12282711117874
1781	80.42427990199918	47.10637151423047
1782	79.24156446297104	46.54803590269718
1783	79.62854848709235	47.32749054143629
1784	77.6765820084668	47.003097021446244
1785	76.96309846418917	45.31697168805373
1786	78.15124382553554	44.57259646759937
1787	77.64413816404385	45.35569772142477
1788	79.53384470455327	44.69839400487646
1789	78.98152141944709	47.01321278474538
1790	77.64229231998235	46.6550154617422
1791	77.92446023692236	47.843944529175396
1792	78.96912142666142	46.554088508240056
1793	79.43024620222887	47.998790569459224
1794	81.03853197715524	47.15489940980344
1795	80.61605956585196	48.86435294399303
1796	80.46769952604784	45.83011766797716
1797	80.94687502798622	46.73577408130158
1798	80.87266587154859	46.0814996431131
1799	78.30195978734429	45.349897100379515
1800	78.82790141513534	45.41864010570176
1801	77.47277520398568	44.27052708585969
1802	76.91572659798186	45.69385289822464
1803	78.60808852152236	45.95775347910986
1804	76.88782882985628	45.71588815765822
1805	77.87233132412206	45.82787381418411
1806	76.39771136625791	46.909249828308525
1807	76.00104273079371	46.29674631772829
1808	76.1767610156311	47.246841777705406
1809	78.23340505932609	45.85731196405492
1810	78.30351849332068	45.040780789207794
1811	77.00694773250058	46.79551399185835
1812	78.3578928368269	46.84519893663588
1813	76.47332873272619	46.50397457704595
1814	76.670595968296	45.970717732107026
1815	77.94589201184904	45.52286621747284
1816	76.70438649588876	46.75612558130519
1817	78.48998417898153	45.85718067533224
1818	78.6900148892323	46.414501088203544
1819	79.90758629313056	47.98069914635409
1820	80.04634575462585	48.16160881540951
1821	80.52268775287664	46.82389331799687
1822	80.48873433281902	46.91671733172887
1823	80.41770540775399	47.407370656516285
1824	80.3733622481086	45.51153199806766
1825	80.25874476874043	45.011620465897565
1826	79.24051111716001	45.982077078520135
1827	79.73528280369784	45.13625643763438
1828	80.43450694413018	45.56992568888246
1829	79.2943943250105	45.46292066898482
1830	77.44585929682232	44.36331882131054
1831	78.35238844219477	44.340063119817586
1832	76.97997074847648	46.75574514088961
1833	78.24221812891463	46.12189913611691
1834	77.62514445762302	46.16188679577184
1835	77.52499824187419	43.67210834230417
1836	77.01530263566453	44.204732675545735
1837	77.79729793557101	44.486551581064376
1838	76.40071683118944	43.97384575314492
1839	78.05751968121652	45.627400519601984
1840	77.0015592811471	45.13524459796923
1841	75.95345831571198	45.22657714480637
1842	75.99483308609453	46.70355374185792
1843	78.11780508857122	44.068751091473956
1844	79.3871706633912	45.72562826674327
1845	78.64541519765007	46.207665165839224
1846	78.76444976266595	47.61808923742994
1847	77.48189087631616	44.90908506157945
1848	79.11157616813705	46.32965688765731
1849	79.47839839878147	46.48577937425192
1850	79.07534919062363	44.92898637823912
1851	79.75025355438258	45.6755203500841
1852	81.14496122401724	45.00674143335192
1853	79.97280849431368	45.31716643842624
1854	79.92832354672038	44.61003296995703
1855	80.86810673115251	45.00043017241
1856	79.8978078124921	46.40756348979243
1857	81.53589371766819	44.8356872013003
1858	82.36975721875079	44.327267405851266
1859	80.63904627764754	45.79381098333285
1860	80.03260473161127	44.46933361498229
1861	81.56521984404066	46.15380611973258
1862	80.5753329863812	46.845084011577
1863	81.65468913084331	47.02653376916742
1864	80.61631738520833	47.17051723969472
1865	81.06395506055608	46.053304489125495
1866	80.58480550314674	46.792329683146185
1867	81.32139046874723	44.81175011412995
1868	79.65526343851727	47.37534304686991
1869	80.46068759584374	46.07597253000238
1870	80.61991616471265	45.792322911802266
1871	81.11942211657167	46.49948151590483
1872	81.25791287171542	46.5823778130976
1873	79.23857076949567	45.356003317059084
1874	79.96410295004173	45.40747987555333
1875	79.26028876965584	47.75408876112496
1876	79.9999073951543	47.20112127533066
1877	79.3794615014768	48.515688901657285
1878	81.27524333612277	47.15860045150235
1879	80.56558469033875	47.040531340089444
1880	80.93438979573608	47.19770780030696
1881	81.14939249073824	46.31475467189084
1882	82.06774096142341	47.16126232654531
1883	82.22845652383626	47.07130606798036
1884	81.63006311918342	46.90396903252957
1885	82.73665673144082	45.197620706362144
1886	82.76373177010012	45.83683824440532
1887	83.35831901028416	44.46723337429601
1888	83.55848005590947	43.97948691247957
1889	84.77747206605885	45.28880841230956
1890	84.46105749615292	44.128247559461
1891	83.95296552176119	44.863935698418246
1892	83.4972138889026	45.445206018765475
1893	84.18983167823036	44.36363200368374
1894	83.49627697035399	44.73263733401938
1895	83.29721845381432	46.27905458992794
1896	83.6683827208881	46.0079561619778
1897	83.99972626488214	44.5331193810929
1898	83.4927108240928	44.71727362000298
1899	81.02526998168132	44.11951561154756
1900	81.58567202143898	44.00521111767853
1901	81.0433184076736	43.43133773628486
1902	80.63089519714686	44.61555341692746
1903	82.60950805106302	44.33293410064856
1904	83.43525526658405	45.421204054230934
1905	81.57382775859429	44.53968047230819
1906	81.70065609004403	45.33572314687522
1907	81.39279859369647	44.45147903520708
1908	80.48322143990617	44.49429343007951
1909	78.8302819543304	43.814600158826295
1910	78.4956676365964	45.301858011754405
1911	77.34720031932436	45.502578241269596
1912	78.66277703489176	44.89234509044839
1913	77.65859780991497	46.379613628337935
1914	77.04021691543412	45.000273919933086
1915	77.88117293321179	44.21505592562542
1916	77.61836534917705	45.15666082316549
1917	80.2886426738884	45.09044602915882
1918	79.40950251979143	45.306447616182936
1919	81.22403084724182	44.85972413874177
1920	81.19433864042922	46.54490698784746
1921	79.45994433593734	46.92407268824608
1922	79.41316597428774	46.55362707357956
1923	78.97199525515485	47.323866451323106
1924	79.30543839514607	46.17002894307828
1925	78.29873138238611	46.433021437151424
1926	77.31490074757212	46.35446493251124
1927	77.94609002655375	46.717429065260355
1928	80.05285266085465	45.8490775061343
1929	78.47487346785817	46.35466391342832
1930	78.70289235202422	46.90166047827027
1931	78.80335807601507	45.47151112689715
1932	78.68944141462616	45.42963747603305
1933	78.97491752482436	45.2485021789204
1934	79.4118136391691	45.18913715923743
1935	80.16826127830869	44.02865028772717
1936	81.31911981463395	44.28010385047404
1937	80.98925200906393	44.77370008818806
1938	80.06767426224442	45.109915668191576
1939	81.25387102051577	45.27777198488477
1940	83.08287071787186	43.62292461960091
1941	82.67429777253646	44.23882145771063
1942	83.61468132909948	45.27060618411448
1943	84.50848162484442	44.78969912883807
1944	83.57457368868751	45.98327418520024
1945	82.72003832039925	44.50329381514578
1946	83.86697420438271	44.84646270041569
1947	83.88875972198038	46.05644132885504
1948	84.19557329413823	45.86980870711831
1949	84.87970988061977	45.616444275857546
1950	84.44586597138758	45.869908031115884
1951	84.0620223743551	45.9300383818905
1952	85.27637913280466	45.283158962881224
1953	85.1647692230289	46.40567229731811
1954	85.83704508397189	45.91024167089694
1955	85.98250045279363	47.39576270085728
1956	86.50554823213442	45.549723711489065
1957	85.9461549735787	44.35178834251296
1958	86.12825124462117	44.55499889854424
1959	86.3131636732717	48.055438228971695
1960	84.80918632383136	47.112961337915515
1961	83.29243505353122	48.21893044374738
1962	83.6343008728525	47.26714568921972
1963	84.52445904934977	48.796673145693916
1964	84.29753100229364	49.441464621448795
1965	84.65650065709241	47.46165308536429
1966	84.52451114191913	47.66455342441105
1967	85.02993704605719	47.63412013701229
1968	85.68055837248485	48.04472174058609
1969	85.85838204494665	46.718494271340575
1970	85.91854090341005	46.87385387641664
1971	85.8205778945199	48.94700774472642
1972	86.3313076269851	48.697659964728835
1973	85.7562090484992	48.872046643432085
1974	85.29612604945578	47.90039302275043
1975	84.43865101656712	45.42465820984313
1976	84.94328796648354	45.70480202711274
1977	85.81764646820513	46.427986936299405
1978	85.39859151206034	46.80967888060027
1979	86.12237805468186	47.418044604431756
1980	88.22614394139357	47.89711118232881
1981	86.5875660843069	48.66766635027901
1982	86.81723174790626	47.53341664407602
1983	85.8614623536092	47.55731495852325
1984	86.03063774676706	47.00674770149383
1985	85.1392088749654	45.794433853993745
1986	84.31653576831935	45.948587561105164
1987	85.63267361384113	45.4470137079177
1988	85.01375590602888	46.24306453184449
1989	83.37511023990896	46.78196410888838
1990	83.71850311960483	46.34799381736365
1991	83.11555507137192	46.27343718251945
1992	82.24434481974592	46.183642661901466
1993	82.70650100480995	47.29571426423511
1994	85.25810656737336	45.66949991722771
1995	84.2751153080038	46.10384753437689
1996	83.21198725620295	45.78685706391905
1997	83.22398156217348	44.96049875343579
1998	82.9697893681781	44.23774893230732
[truncated: 19,108 more rows]
