# Supplementary material for: Effect of Fc core fucosylation and light chain isotype on IgG1 flexibility
Source: Commun Biol. 2023 Mar 3;6:237. doi: 10.1038/s42003-023-04622-7 (PMC9982779; doi:10.1038/s42003-023-04622-7)
Supplement: Supplementary file 3 — Supplementary Data 1 [file 42003_2023_4622_MOESM3_ESM.zip › avelumab_g0f_theta_angles.csv]

	Fab1	Fab2
0	41.57759567369068	69.13582593546592
1	41.62532030787001	68.18110299691439
2	41.71359853967483	70.09937739317267
3	38.52491757178058	68.16838741854662
4	42.696071211078824	66.62829098567076
5	42.87791836801813	64.0108997565475
6	42.81383484630894	64.65669783457304
7	46.248015787633435	65.01648843666972
8	45.995104603860426	62.99711103003275
9	48.345084041369546	62.34362957933713
10	45.295933930005916	63.194109985230334
11	44.15414190430228	65.77243342104022
12	44.88977328769986	65.96450388639003
13	48.12216306468435	65.75408339010714
14	48.732176790801375	66.97837421780173
15	47.50958060099007	68.94389478809279
16	48.312863326630165	66.50729992508849
17	48.64340975717784	65.6233613427326
18	48.99545798345664	67.31925762975509
19	47.34930070175011	68.10831415420486
20	47.73606759895698	66.89250062587713
21	49.16918724681351	65.4101244537156
22	46.06788594724664	65.30287654002898
23	46.35760369278263	67.03913165974808
24	47.19648423379573	65.90580101795194
25	47.47144430505574	68.0505826065055
26	44.225468061404364	68.38514669025675
27	45.143207200579276	69.83757658537256
28	40.713723427765785	68.24505738329702
29	40.09332703734164	69.48838755050598
30	42.322183555005324	69.03075894369752
31	42.5038115591016	69.73538028978935
32	39.88505661607345	68.44383193199178
33	41.28110455862681	69.43870008393863
34	44.65054219831967	66.66636343323054
35	43.70397272402561	66.9860230084209
36	42.796730400606144	67.70328412008895
37	40.643863537868846	64.86007987674265
38	41.70939821720512	67.80350887495926
39	45.496492234127516	66.84078788802177
40	44.57410950290718	68.27323520172767
41	44.28692387595847	68.5544030804421
42	41.53495273490389	66.89546072251596
43	47.996079065068756	65.18704365731966
44	45.26257749060394	69.24801757498565
45	47.88875852204091	68.57674228909525
46	44.476344674351054	72.34393166281112
47	47.04680487525873	71.28077471307304
48	45.99491935802079	74.04191551956399
49	47.4824964013565	71.90204183296737
50	47.31870337398141	73.6608237292891
51	43.15285893259829	73.74156761224529
52	45.720232945499305	71.1478053159742
53	47.353487015703195	70.9384021403374
54	43.93718915648251	71.08180197960435
55	44.499197606778786	72.32179859353234
56	43.431279978533276	73.49747597448737
57	42.079492045675835	73.80524422164197
58	40.38631056434851	74.40848993221928
59	38.01421903028681	75.92161157432025
60	37.17786784695067	76.30566389724964
61	37.765762898893335	76.45598963025871
62	37.83571540207857	77.25791160109242
63	37.18087011460288	76.3104943574833
64	34.326886673486435	76.21022934683755
65	37.43398353183901	76.40894189065098
66	39.85407983138662	76.93101037549653
67	40.645572630706376	76.30154215164708
68	37.26584236894606	76.02201973556997
69	39.34447360466049	76.65395391645859
70	39.79261623292418	74.7142085055615
71	40.5156329789039	75.61317243416359
72	40.13646390753338	74.66543833519037
73	40.89034296385549	74.61002169281124
74	39.58148217534368	75.2140949728757
75	38.96869166221225	78.60987719417909
76	40.38019093342821	77.60958718077367
77	41.36914722074645	78.4894753002621
78	36.99212976253229	78.33055190015702
79	41.312643852347	74.66599364173997
80	39.26004265871957	79.38756742055538
81	39.66777169696061	80.49719052635636
82	38.603680759586226	79.83040482085838
83	37.14412819203925	78.92846189735452
84	39.741605163988844	76.08012633833765
85	39.283332188651556	78.74370825919328
86	36.66520553353742	77.37538867502292
87	37.981477190488754	73.8350132459444
88	39.28237040012956	74.29010599141655
89	39.8466704466972	76.05302708282784
90	40.55692424917227	76.69912839593793
91	39.36574840394907	74.05343416202253
92	38.552276534587115	74.94044893673261
93	35.36553459180154	72.60666641604975
94	35.395516005727366	76.69671815991502
95	36.66665786067462	75.47249425741558
96	37.04521674707808	78.51653290399979
97	35.736966074533605	76.62234924564181
98	37.19115458773048	77.70403662822515
99	38.64533293022905	77.42279124166723
100	38.30120240421905	79.16331137249016
101	38.780371373360595	78.43799603890139
102	36.68107376027789	78.59600841886574
103	37.332499389536665	77.96344544488142
104	40.37974232625105	76.64870989264124
105	42.571189034855294	74.5924800042251
106	43.40631667385175	75.58699174676953
107	40.71618053865315	75.92602237524638
108	40.71251673996501	75.90737152935105
109	42.65267823372661	77.40587391560268
110	39.177285288119045	77.96685139666576
111	42.83569400400344	76.56926126559071
112	44.620303091961176	75.4334972896747
113	44.994078277718714	72.44325338701364
114	41.744996986082434	71.19118761364672
115	43.20256266601653	73.63400650886358
116	43.16879802980827	74.0801104236807
117	41.111142387533825	76.68287709457971
118	39.263041704703134	75.48488864976751
119	43.81443061332795	74.0585379237136
120	47.61535044015681	75.60924417687603
121	41.4980225576496	76.37690076902746
122	42.29511113715737	78.69195737769412
123	42.686967252197775	77.66581575723136
124	46.60390625413289	78.0726658821817
125	46.59656234110484	80.8127223148571
126	45.36217083514871	80.22299329429877
127	45.789944075968144	78.50657640107168
128	48.85951154633809	80.63880136008915
129	49.274136153528005	80.98787221221578
130	48.593781494170905	83.1280544328017
131	47.34335114430284	81.5912193884253
132	46.21584453873858	82.25087387462817
133	50.020244861067816	79.98696326271794
134	50.22411805513722	79.20042350022462
135	51.126670615721665	79.36491017460388
136	52.41111983122928	76.89903793359511
137	54.07734998139145	77.0064449232525
138	53.60508891520719	78.76357266709024
139	55.58822548259132	78.03553211311085
140	50.65877816297766	79.4836851791477
141	55.39646781020321	78.45260314365888
142	54.57212167290129	78.124462991423
143	53.488014492012354	79.83389070739993
144	55.73811569470709	80.25792655226938
145	52.769785284234146	79.45799518962278
146	56.73914320444619	79.91161713177102
147	59.02332662560588	79.11078435617027
148	57.32436512510252	79.96990858139029
149	58.1377315554306	79.11101480193177
150	61.317701038847595	80.38471787859679
151	59.354889288859	80.27947304594827
152	58.57052602547773	82.31098282051627
153	55.37587076641608	81.11696920588257
154	52.64792990662591	80.53115532612615
155	52.1337342632468	80.94361484961497
156	55.03367220485151	79.94518196125716
157	50.656170181568626	81.96429685860792
158	51.73183680295931	80.70030032682764
159	52.022643814890515	77.74460993226805
160	54.185793719476656	76.86098402877269
161	53.6472491601362	77.60982488387137
162	58.592701758020354	78.907723666502
163	51.08652704966912	79.52200192801351
164	53.2070927073669	79.42462877103094
165	55.21640704341393	82.38459149990629
166	54.35246609911051	82.3960480949349
167	58.67686270472454	83.72627617217951
168	53.59762091932147	83.0803403824327
169	52.79143068698019	81.56361971023982
170	47.819850366895984	81.58614299832148
171	47.62444668538109	80.9788372343776
172	47.753201312003895	81.65159693002524
173	47.77276484458775	80.3798471629233
174	47.764084387087856	79.51333294047478
175	45.86313832002106	79.45766690429161
176	48.12929577358654	81.08274433037614
177	45.383480492447944	80.40252215613882
178	46.358122054345145	81.10918662044119
179	49.60239361410243	76.84955737409719
180	49.05587647177557	80.51017242680923
181	48.45668781457535	79.55824591611774
182	48.64099096251628	78.19991946610055
183	50.81510376805544	77.55591508371084
184	50.63897150905915	78.63103294854193
185	49.12860860915759	77.8044988655713
186	46.139471695843845	78.92947822370127
187	47.83090794494922	81.02323644804937
188	46.95765753905123	79.78703549211379
189	48.28474559873174	80.70945462176954
190	44.87491432271494	81.75846638608218
191	43.7296101149049	81.99895370984943
192	44.75359872759646	82.07875462449726
193	47.482467766756876	81.6519429790553
194	47.193407443269464	81.01738266375553
195	43.648707015256555	80.74196840095586
196	45.968180517680985	79.34205302383849
197	44.29368458017849	78.5455165218673
198	44.211274074928724	78.23461003190272
199	44.750392447392706	78.25169970272354
200	42.64558114267294	78.53136271141454
201	42.628805926026764	77.90153201207917
202	40.58434567704913	77.2255582459817
203	41.244538754013064	76.62116099618797
204	41.40993771822524	74.6671118862294
205	40.61715900046257	76.35231842743293
206	44.47545176351013	77.02674354659925
207	47.23832013969216	78.93824891830039
208	46.95080437236902	75.76360304486553
209	46.30028635105338	75.43517076488924
210	44.24127904875345	75.13359580579117
211	46.97771376222622	74.79382791522785
212	43.07619398335039	77.2406538212681
213	44.008457335582676	78.27151796910476
214	46.208536947088405	76.47927539400001
215	44.54597886093251	76.47262480759208
216	40.30836825314242	77.7488456168877
217	43.029386220291606	78.71394071306773
218	44.783145524296316	77.56993582133876
219	44.53352513696028	78.3998703729009
220	43.97199621547684	80.03370021168526
221	45.936826539429774	78.88124107368456
222	42.760439479222356	78.463624266309
223	42.431306160972134	78.82022501524148
224	42.190956153005274	79.43964677112236
225	43.747317047532235	80.13039323517975
226	47.55660023795271	81.87070306796224
227	46.64922359652085	83.04264393259314
228	46.68010507155377	84.08204236460567
229	46.43504671391627	84.07124755349217
230	47.107220922101185	85.80568424671094
231	45.08746276767155	84.00653832798481
232	49.34585292714601	85.57134419432145
233	49.38591198930525	85.53999494107985
234	48.8016644669354	84.2847282728638
235	44.891486746853545	85.4924156777259
236	43.23089431101582	85.66685631302244
237	44.075239498987685	86.0514736758884
238	44.338097449304804	85.30720297146902
239	46.658350790192785	85.40347656345591
240	48.917355619780096	85.73279871867531
241	49.01739703124517	85.82573739156798
242	48.64301098513068	85.08487835059192
243	46.34060691773641	84.460141097677
244	46.00868639522462	84.16846727942199
245	46.61080590399017	84.52193095338093
246	46.83115068370561	84.94096016839322
247	45.75200377366025	86.40848276698283
248	47.71478093630137	87.21524332432612
249	45.25205963953127	84.96534899751371
250	46.75573498036121	85.90747919613217
251	49.88572456906468	84.33394057248564
252	49.861280125945584	83.6001087088737
253	47.18250630951817	83.29371870872463
254	47.78691986429664	82.38654425353496
255	49.46705437801433	83.6169691190854
256	49.67533002225672	82.69333618053908
257	53.75167110279443	82.16836758246407
258	51.328578366580324	82.67809539543235
259	50.06613144846075	83.43781063198213
260	47.17742081611759	82.11669985242993
261	49.61602833757047	80.89535372672267
262	51.497837651009895	83.20698124178485
263	50.25076086040011	81.43656679558913
264	49.194515409941026	82.04821920382847
265	53.87356476506942	82.60095870215498
266	50.308017064121586	82.0462957720064
267	53.66297224831662	81.52956657632528
268	52.27660559175234	80.90263555252582
269	54.29195647081814	81.6174759358698
270	52.89201821954009	80.42971698648509
271	55.03580323791041	80.21236781472874
272	57.70429111505063	80.0785449906593
273	57.14709265585308	80.27126820462757
274	58.5896127436035	81.1628733260741
275	57.69490352383378	80.00634481414052
276	56.84995618611238	80.82000858799283
277	56.74289414751509	80.47876118631147
278	54.034471319657925	76.77501398610416
279	53.95882971956896	78.19077047535052
280	56.41847932910304	74.9381410900617
281	55.63731845337801	75.71779324874178
282	56.785771983799094	75.60649839646271
283	54.77615914998877	75.59185655159361
284	52.71122037967044	74.76353682207645
285	54.20543069385851	74.22059120853304
286	51.62180590550892	73.90479590845919
287	52.51313624637865	73.53943297732327
288	53.03902816619572	73.92221427637932
289	50.810384225595016	74.11333107469802
290	49.8092280181176	74.40834669955763
291	51.43724175616921	74.88735759668258
292	51.51221842264116	74.08901946935252
293	50.559106314190686	76.62359441521664
294	52.40422588784855	75.14736377837022
295	52.02078112292662	76.51323169517633
296	49.74073887991206	75.86810478703012
297	49.07773151493061	74.14932887033379
298	51.46339150438412	75.0771109282349
299	54.152090931254605	73.5809883297149
300	48.516355293223526	74.49192552885776
301	49.14169771521143	72.41836506756735
302	44.891845057507815	70.80683710050727
303	44.58479470539935	71.23835328451956
304	45.196441523801	70.32937472668965
305	47.039919668588915	71.3310263708662
306	48.612587962442504	69.979222167322
307	45.51614138002863	70.45450766717738
308	46.96687351203509	72.04846330442884
309	46.804543638185834	71.6273166280504
310	45.22136387531765	72.25248223254466
311	45.74301706359662	72.11117766017493
312	47.36991602236229	71.64969561869509
313	48.795127935677435	70.68407278713646
314	48.33238676725968	70.8346826177609
315	46.70074409769298	72.38931636546475
316	49.52108254462603	73.93374330562293
317	46.29424507958017	72.66545651144084
318	49.29893583922062	70.55409714571327
319	50.889586800698915	71.70834631700922
320	52.24926045430532	71.39611474081879
321	51.09225641109612	73.50416421559719
322	51.658096770496215	75.86046392772587
323	46.36589614599337	75.09722003072673
324	45.34049826404677	74.66586112262307
325	46.17085142250634	74.46813916593332
326	46.836221269585174	71.01238995330895
327	48.48798968520862	72.83228480411763
328	49.215274760136595	69.5523019575109
329	48.02275138198416	67.94368457850352
330	46.59381871901941	69.74407781716604
331	50.20518539200616	68.94318844885625
332	48.74008783885196	68.76224898431089
333	50.420156207007985	70.23885132780596
334	54.36744645295	69.60756608735704
335	51.75140473310734	70.23499330310673
336	54.94104446486928	71.77705833021565
337	54.55689511267435	71.57353524483753
338	51.077262186773936	69.99152850532052
339	49.16299586671922	70.14559861982971
340	50.010623368309645	67.52623900045148
341	50.91088838088458	69.06444701897111
342	48.087089133196415	69.28781219484112
343	43.495561677264696	67.61845260670812
344	42.59035485183051	67.49731225897608
345	45.012039575057806	68.94191838743923
346	40.61671651044991	71.18605642589708
347	42.59531162389359	70.79718481623341
348	44.19220043470075	69.17781765692772
349	44.1807323251912	70.54514685180324
350	45.91042272868986	69.03051341329636
351	46.88951156503041	69.68969298043744
352	47.396227612374	69.60144902979711
353	47.86807466165156	68.1394360140105
354	44.2356048223234	68.18389878695523
355	42.80341522812798	68.2033889073384
356	42.64043086033422	69.14116658698067
357	42.814363768754696	69.44645339287278
358	42.4200875587972	71.68195834852582
359	43.828437298665314	72.70776721292029
360	42.438394763370994	70.72602631713424
361	42.351535590156686	71.03730036449703
362	41.77210894867102	71.91033672282741
363	41.68771054741484	71.6970935797394
364	38.782274303005714	71.60109735064825
365	42.436152690152774	72.88939726758423
366	40.367109319753474	72.71456917093217
367	40.09240015567941	72.21885697020089
368	40.6104448502106	71.67745710774646
369	41.633908509555965	69.90995735566243
370	40.8642029914114	70.92120687379622
371	45.371766520000534	70.9434084842986
372	43.684960853462016	70.61929276691112
373	39.561574233963384	71.82850983956891
374	41.81107804708355	70.53904759225773
375	41.507277028928414	71.54021594303073
376	40.95697870709681	70.2224735263437
377	44.80311491115932	71.51161772389064
378	42.57710628376582	71.6434362202593
379	39.36977942557365	73.86862393471293
380	42.8239247932536	72.81574896901489
381	43.452293389248624	73.44118252114363
382	43.23817021818092	73.48436186227767
383	41.12802514720984	74.7676866247565
384	39.150760653124244	74.74948177757703
385	41.16502484542499	73.84186290595905
386	43.039642166409955	73.10484465742812
387	41.43697686117018	73.82960133750127
388	42.51873258832292	73.35462557564183
389	44.63140129399365	71.94205125208572
390	43.45585154890906	72.37730061458547
391	43.31830573143062	71.75146251166524
392	43.337841910156385	72.29240988814671
393	43.58073578288027	72.53801947251445
394	43.706235147680765	73.63415358144807
395	43.131344662444555	74.65629738383991
396	39.636196184796056	74.26149483900703
397	45.23405874168571	71.14295703583875
398	42.845319099835535	71.41352403169012
399	43.64609760701314	70.95211031134869
400	44.755585940354784	71.97720630474437
401	45.01059912174299	71.51912169290384
402	44.03756086906861	72.23165556012897
403	45.609480996167	73.7158486695296
404	43.057188020257435	72.93698537018034
405	42.93095274023124	74.14423418990096
406	42.657705100064675	75.50558999260032
407	43.101595385532455	76.6844211561228
408	45.64937879407265	74.56842168931969
409	43.823684364122215	74.56655798482328
410	47.01706685492981	72.13281255244262
411	43.94609250301607	72.25552948075142
412	41.57972351800374	72.63469571925162
413	42.11363721107991	73.45629379450043
414	44.71208956296217	71.44194376342894
415	42.73947039691695	71.35145334862455
416	41.145712318267215	70.5209964764279
417	44.141443758389045	72.79363704763551
418	44.33706855075645	70.42504715790402
419	43.80106142851439	68.95752099546935
420	44.28935098191173	70.99491441008755
421	44.191413048289895	70.68525656888774
422	44.83670235740988	72.44708344968878
423	44.08330983734236	71.67650013137198
424	43.80022571153498	71.40369005347593
425	41.17091120812691	70.22012381168535
426	43.82155926658076	71.51828340339122
427	40.48199014093363	72.34929098537735
428	43.445017601286544	72.07851857271861
429	42.999015957083614	72.63127350513412
430	39.68888803051437	72.02803022045725
431	38.47860032212635	71.73205579945026
432	39.669564491993334	75.00914952955468
433	41.567508242321736	74.59694120926474
434	44.53185059416171	72.52122645772947
435	43.661999770776646	72.51069078577048
436	45.913812087455675	73.57468095347978
437	48.89764884621732	73.09325098982197
438	45.07998253518296	71.79418467866975
439	43.75199682907442	72.17914484923355
440	46.87440301728576	73.07321957188293
441	46.95615348966415	71.01551260397703
442	48.92729952874349	71.46823249358236
443	45.06294071142273	71.20349655816031
444	41.281655427762466	72.83613493086257
445	43.449062837053994	71.73855752456788
446	43.83671775504368	71.94059944715552
447	39.999316681810846	70.62560693503758
448	41.09485830122457	69.88278636403165
449	41.06174783370468	70.84713358217802
450	38.257971426668206	71.13464477863566
451	36.87778342920023	71.87276806212003
452	39.81019378379764	73.4805629868342
453	38.48693933841466	71.8913904889874
454	35.61625829804705	73.53340185479098
455	35.65242686590648	71.95846561407168
456	36.13428480746997	70.42957814552626
457	37.04646225547373	72.16614098301362
458	39.8642908939481	72.97683878102426
459	39.60091315706479	73.33624930041539
460	40.29570125006786	72.37522533611939
461	41.35020174262255	72.70982745591536
462	40.316723742619196	72.09629546283118
463	40.97836293864795	71.69741532107795
464	40.21297781739783	70.8207250954741
465	40.97461347654859	71.29702971635811
466	39.96537420256811	72.6850399889407
467	42.05931311842333	72.51953130226511
468	40.061722731504325	75.08138096734797
469	40.91578725727204	73.46750095953843
470	42.8256265540063	75.33811855269018
471	42.04760290596625	77.10844489761014
472	40.50547392652974	76.71380489690326
473	42.33542144074121	75.53077253382277
474	44.85177321462544	73.92998168412424
475	41.194831662692856	73.60352891372206
476	41.395454061341184	73.40916063100904
477	39.66419626127343	75.37379499005499
478	42.47005421876672	74.8118571702067
479	41.53980805447107	76.16518323684596
480	42.897403496194194	75.08621000679781
481	44.155760045044374	73.41758678261765
482	47.652786742660126	76.04029703622375
483	43.30882077372647	77.26008729536387
484	46.250062204276574	77.32099004281855
485	44.380892930431116	76.64427271753861
486	44.10952231688008	75.79418969813969
487	42.562477449207904	75.56335627480055
488	46.370487051641504	76.42214050312313
489	43.26599069960184	75.93415497400665
490	42.93935039580442	74.57855942848315
491	46.011331152352746	75.96120990400286
492	43.74644927650963	75.37569050573869
493	43.379473701862295	74.14667103025373
494	44.321174629571004	75.35547453511528
495	43.15214377068803	76.38519819338931
496	41.900135226080955	78.7421333866793
497	46.51161864584607	78.68143922193296
498	43.119858321671146	78.78138281909135
499	40.24620225235578	78.7541740942806
500	42.23034495569169	78.06990681360342
501	42.38125962439791	76.71827152679501
502	41.13400208642828	76.67636001328027
503	43.216820799925145	75.63270478864554
504	42.46981139472244	75.93526407155625
505	43.61962992767945	75.93579759011912
506	41.55608154819722	77.51754218583528
507	39.83755372860155	76.79043204917777
508	36.996291737210164	76.0468759943643
509	40.133044382170524	78.31577685318483
510	36.024822526224305	78.37940501076793
511	40.1769634540805	78.41429381866043
512	38.125659597847196	77.2188698226661
513	38.941775887019375	77.76733306708827
514	37.24845067363556	77.9654546860923
515	37.513372388642544	78.37359786447087
516	36.454474049701446	77.89442673702943
517	37.353599255493926	79.95542115687189
518	38.253098396882606	80.28971422056453
519	36.76763305550927	80.94569068947946
520	34.04756311109996	80.84247818611288
521	35.90519479344857	80.93186775643731
522	36.790657875380234	82.25879531651479
523	36.369217066039845	81.08202254004819
524	36.00751297622746	81.55509757641505
525	36.5088608355414	81.69704627703113
526	34.376896453234565	79.80579882847566
527	37.77462709291777	79.57954270916193
528	32.32170736492846	77.90392438629962
529	34.29000844877975	77.6489862545391
530	34.41440062209076	77.63294408767507
531	35.435268218739516	78.72788347410135
532	33.897283896673166	80.4922336613853
533	34.793405262792376	76.10535371911472
534	33.460706141679985	76.8584401417569
535	32.51947336510401	77.20966100590323
536	34.568913315944684	78.05832629092214
537	33.26585263477753	79.0359109165454
538	34.941866239923385	76.69603367056128
539	37.65110971547948	77.64550463766368
540	34.46510827536704	77.34465618834419
541	34.29158945093582	76.54765894450537
542	35.12524779437498	75.82771078325322
543	32.468257020634695	76.34610955030324
544	33.4952440873612	76.94644850495
545	34.68773226838369	75.81175193077367
546	31.308657959763874	74.56639971528355
547	34.39780234664405	72.45709076706682
548	35.22424664672993	72.89645850273423
549	34.22020833357255	72.26194116705383
550	34.19316078812875	72.7370077897033
551	33.029282044611584	73.33827358962638
552	31.274112218527073	73.28996302388225
553	33.34388275446579	74.27446942195338
554	32.66644354158547	75.69338882020885
555	34.135179187227855	76.63675361382354
556	31.91998807355703	74.82611752891924
557	34.04431918855492	75.83499056562368
558	34.79416822987601	74.44477680176416
559	34.77114255943293	74.24999234256089
560	35.977312103966376	74.55708941061354
561	33.90437848577568	76.04447821778207
562	30.95067437751035	77.64280549478764
563	35.67252416350313	76.195108584022
564	34.48916229063167	77.43872658150237
565	31.130990710185742	79.46845935120115
566	29.41080129878384	79.74449784650567
567	30.786247741362118	81.0737835781349
568	29.689104482734454	80.69250611366846
569	33.01306593623687	78.3412088593962
570	31.82900457623459	77.95706009952816
571	34.42833051266714	76.17491384725207
572	33.0786656963638	75.50892916464852
573	29.405263608110726	75.8423751076119
574	30.711330433715357	76.6500962069313
575	30.520881623482513	74.04872060707731
576	32.30795790103792	73.41252221522993
577	32.14240638033754	74.47850305406988
578	34.1705675973199	76.67103948111838
579	29.51914842699486	76.73614248743262
580	32.042621581298626	80.01636820699682
581	29.910938215772006	80.80802092920474
582	32.173602817927964	81.11667686226043
583	29.88107038221994	80.00668983333046
584	29.13410069232909	78.94582172198943
585	28.739729379908074	78.45020910636968
586	30.275444637154347	78.28476154075277
587	30.102973972431833	79.41837239422522
588	30.547026932779442	76.49310686200097
589	31.687200175948377	75.33614729997012
590	28.9926905746277	75.74741270460758
591	27.75027585330961	77.55784553722816
592	28.462096564029174	76.69427765882922
593	30.91763986104288	75.63927676535862
594	31.90752582643061	77.17428025798158
595	32.70893545602177	77.43950666254084
596	32.12952360116019	76.35858507757999
597	30.055019884500858	76.68225722961965
598	28.72827728156618	76.41663220169092
599	29.899422604935072	76.63479938494248
600	30.443050215360326	75.37711981939205
601	29.606161342973568	74.20110880118058
602	36.4085164274061	74.8323586108521
603	32.694122131092776	75.52226847241008
604	32.43330920349648	73.97187551532927
605	31.54481350738177	73.77575880887984
606	30.622186835115247	76.00899935765115
607	28.162180816056555	77.24964609873302
608	25.349403328137033	78.13524807231082
609	32.32384322819056	76.00228140341923
610	27.719667261650915	76.72975781584576
611	31.309249970060446	76.01292645702539
612	29.745902678842793	77.53682509409228
613	29.414232880544688	78.85968952477664
614	31.718776422525874	79.0721141718322
615	28.966006190090948	80.75571872933335
616	24.703060619399874	81.34104385164808
617	31.318778437495254	79.84065328199642
618	32.82459361034956	82.28800716047179
619	34.93121512144712	80.82589573833839
620	35.25123234649796	81.73018728077723
621	34.84749704806489	81.946146603612
622	36.40333860862381	80.81241048560716
623	36.81637788656277	81.37275431625392
624	33.92434581785699	80.69654211177166
625	35.60112221773653	82.766595972993
626	39.32207309982599	81.4336610148404
627	37.84558422018118	80.44220481401109
628	40.0053233912394	80.23143454622145
629	37.763609170109014	79.36375156730878
630	36.19981301710814	79.96239742704225
631	39.261685355151286	79.31971900672242
632	38.30784368929024	80.6997269303156
633	38.174908627352266	80.79891209555899
634	36.606779339510176	80.9067079754891
635	35.41950382586469	80.88804185993905
636	37.20518967017209	80.12203236138963
637	38.22890528835168	81.3804530120218
638	40.67264864546912	81.00852820389719
639	41.54481122710893	81.87382839488392
640	38.71654106920943	85.06611743480272
641	41.53216596043704	84.63908365951986
642	40.76647924657708	86.55719347257778
643	38.46262004565178	85.22746142975514
644	41.83664366390801	86.28292698716642
645	42.307373016180705	85.47325283850462
646	41.13312964416129	86.3517479739191
647	42.57336808574304	84.28533728922423
648	47.715281555105314	84.15345806462798
649	43.402038691214806	85.34760435983881
650	43.72901947173629	81.43670944529609
651	44.07655037021924	82.71183193133157
652	44.80177740542178	84.32771061136626
653	42.748470496914045	83.39439436850287
654	44.43933353056957	83.126304401839
655	46.03603066103235	80.19062871724228
656	46.451297028532814	80.33480068144415
657	48.46760443933028	82.14061023465305
658	48.9993812580621	81.22086445818857
659	49.30182385162852	78.75888447949292
660	50.7121794199405	79.045109231666
661	49.66234498412746	79.43406667919638
662	46.87798425174872	80.61981552586792
663	44.75144131515772	78.84030241748698
664	43.197152656825295	77.60291027236207
665	42.791218439354694	76.11067785231224
666	45.44845325100066	76.0689610977675
667	42.065608692220216	76.59851284629694
668	39.68062292233546	77.25258130760169
669	34.151738962515346	79.53102792864816
670	36.1796505972186	79.19923123534741
671	39.76951527667419	78.39059328238628
672	37.19159712621299	78.64091895019577
673	41.77511639179514	76.80219624269687
674	38.300794291503664	76.71079236025824
675	38.011926567203375	75.76910598418982
676	36.23812911277934	77.61260948239114
677	36.642411240588984	77.04884039390838
678	34.480717517500956	79.582218131182
679	38.16792696643041	76.9114252279141
680	37.033279859127866	78.79164434625866
681	42.09694418759451	75.71270237240628
682	40.59881447332962	78.70600912769093
683	41.09231884704644	79.94720985920497
684	37.442515586534554	80.19042718430624
685	40.59802567593104	78.86882116116712
686	41.21862837830543	77.23397170799403
687	43.85780902312058	75.47329312286877
688	42.59195337399805	77.73608516636405
689	42.40790189184754	77.38425792302418
690	41.800584056674694	78.67180435982507
691	38.5994515630473	78.1182861296125
692	38.268850463985196	78.13327870096477
693	38.75218498527639	78.54821368643492
694	40.99180857393648	75.7928979162123
695	36.96112175437158	78.61545524787759
696	38.80946095920823	78.45478225123172
697	39.06408855537866	77.2989990601715
698	38.17021076401501	78.08620196492141
699	38.69153959886578	76.99033875923959
700	35.66981393549955	77.67161117767337
701	33.99311133127884	77.96959970986562
702	34.64252982614228	77.31484999194537
703	35.760607018248706	78.63584072085072
704	35.34119615636769	80.49372882785369
705	34.79677636516959	80.75257250682756
706	37.99208784949867	78.02058346551577
707	37.40974792385272	78.46895779947968
708	39.31074946962299	78.33291497912668
709	36.01678843476241	79.1687776888661
710	35.551893790089494	78.8556731853439
711	33.76366357647931	79.56257454964921
712	33.68089912396668	79.09413710526638
713	37.03547702537184	78.71784168646369
714	38.462773852951756	76.04059662396735
715	38.451012767009594	78.35841847762116
716	36.25897161823167	77.06017851363153
717	37.1047571249681	78.52222309358541
718	36.09031573779677	77.50810481291589
719	34.43691945683081	79.209544921902
720	37.30837761510865	76.79338088460302
721	35.59564412452403	79.9284130550183
722	33.01309098283235	79.76666718045779
723	34.683448618465206	76.62933750727201
724	36.54616211326364	75.3100433671426
725	36.57227009565853	76.21405613113852
726	37.930596242467615	73.36673196648307
727	37.68236362712009	73.93104316665496
728	36.3097402068224	77.96929761660537
729	38.37636379296861	74.63147436284297
730	37.82089227742237	74.50067853308886
731	38.04582274226895	73.12108868075191
732	36.176112621837596	72.39910829563502
733	32.85796067107061	73.06397560176582
734	33.34535588906597	71.69669618178591
735	33.18359926923453	70.2553536170117
736	35.32222020275598	69.76621370552289
737	33.76878815494397	70.67796832071392
738	35.043829688760425	72.85179636461837
739	33.34367432140332	72.03978066365413
740	38.91311932568928	69.52121525037586
741	37.883311468477125	70.59017709364271
742	34.46009393928132	72.04928437229977
743	33.22923450923062	74.25897841537284
744	32.578797624398526	74.7590999534548
745	34.408889171359874	73.68558968262909
746	35.472958009443936	74.30470030121924
747	39.140254834771504	71.52139618014199
748	37.260684046675486	73.59058153607072
749	38.52009023450926	73.465018310212
750	37.79549327275975	72.97528240011648
751	40.17852072895446	74.57446112559539
752	37.416939784356224	72.16420410257463
753	38.81968652862496	71.0858697186786
754	35.98643246602014	73.17070417448662
755	34.8608746620482	73.39908142950554
756	37.8689747385243	72.2546352599597
757	39.84853674493431	69.50970113186811
758	37.9932114092858	72.14882411605633
759	35.64545408749073	72.9047244260504
760	37.64015246290086	72.62977269160673
761	35.823475501234014	74.31942885885513
762	36.33137124440409	73.2365863085781
763	36.97456976159563	73.4188628238499
764	35.15351712532787	72.8933713504486
765	33.726217331641344	73.47050807670463
766	36.21642974780806	71.15728286906719
767	34.064540846030205	74.6381234986195
768	33.578282433069845	72.40681354014299
769	32.87733101009361	74.79925026674314
770	27.11659032049361	77.5781998391828
771	29.08646459593724	76.87013487388573
772	32.69995780886271	76.04631186829347
773	31.368532257804603	75.18029441353035
774	33.885820603150236	71.22701265421847
775	31.36884922115595	73.97496551184267
776	30.3923016704217	74.86279748402572
777	32.59618416548803	74.69798765563174
778	33.73996049351478	73.73479940271643
779	29.2774849910505	73.89869115830491
780	28.04267803199538	76.22690828769767
781	27.92429247175872	75.92039326166761
782	29.633167406933804	75.47232145908504
783	30.5794087246528	76.16856545797248
784	30.104158118038217	77.5959750221151
785	27.633594289358278	77.34693038219154
786	31.48525343948137	75.9048657096053
787	33.26011746019883	75.60652230026795
788	31.854650386809606	73.01841733792462
789	31.818472908419945	70.94285415583008
790	32.29423029335893	71.01509944503529
791	34.30228627552009	69.79373100923534
792	33.57869381372185	69.63120060854753
793	31.696923915711047	70.82891992294181
794	33.32709921490586	70.14310373987752
795	35.97153645646735	69.56582155900419
796	37.162334933111964	70.70804389643189
797	32.33790033871574	69.9169517590426
798	28.181345318464814	71.61008160018439
799	26.508859513822813	74.8687357445168
800	34.52277469311257	72.87793700860936
801	34.37363323231167	71.44867202912295
802	29.1137728482849	74.30650279565343
803	34.11791611621973	69.49638154763085
804	33.18102675126149	71.55156322870813
805	37.724845955995825	68.77204012574985
806	36.368306853422624	68.64501876306463
807	33.555658680174275	69.95139201553434
808	35.68920300362311	70.32797087564362
809	37.53217637034424	68.14800015658334
810	33.62892913091548	69.51989461678231
811	33.24316694128208	69.38782363711024
812	33.785145619745414	67.3819150218165
813	30.40097861355212	69.11398558292623
814	32.06109859447888	68.60360602792453
815	30.97374462393341	68.96791429788539
816	31.169697333131634	70.301697851048
817	29.052130390480055	71.00152119065332
818	33.62524336515581	69.57065263408329
819	36.07665763827992	68.86178733701406
820	38.2277758925492	68.33836649172419
821	35.15062366790185	69.80542767493492
822	35.05642571762407	68.1950378049246
823	35.25785023756979	67.2576723919696
824	33.247295008197746	67.87327573335709
825	32.94205630049228	68.31588021790877
826	30.10426352578457	71.91993586072601
827	30.610720966697937	71.79633675113917
828	29.630298554502176	72.91954288445531
829	28.9933280818927	75.35635760513463
830	28.601856226565815	75.71331299582104
831	27.844595806705886	74.11649544723254
832	25.024637035890393	74.73430018931718
833	28.12312089716131	71.58975169187845
834	24.959632990723684	72.29165462699187
835	25.374824696515702	72.9886056506697
836	26.58013379680142	72.59604633255607
837	25.350426344872414	72.0692995744623
838	27.732131957082665	72.1714451767966
839	26.466901350766616	71.02181206199407
840	27.896542356203206	70.41806828686543
841	30.92547143224626	66.8276777693726
842	28.703072613191164	68.08272704759905
843	27.94097947912802	68.73886399624882
844	30.61200429638291	69.45710563215894
845	26.764776586700496	70.46753426809066
846	29.11828368645016	69.05162065708396
847	28.54577858907253	69.79830169018896
848	29.786343302328966	66.57825539477702
849	29.276478336970644	67.88778876945092
850	30.225914857046142	65.77443285124843
851	27.68913498369933	67.94496445804627
852	28.987542853707648	65.58109233311123
853	29.647534796640066	65.47521294481933
854	30.04548142803945	65.3650192802575
855	29.4346035699707	66.68252574225598
856	26.537266470424328	67.61176993052062
857	27.8242452241334	66.56582682483123
858	28.314169220327393	67.05593366040576
859	25.725549545620847	69.19772155541631
860	26.46213881985612	69.08074956987393
861	25.51644232040145	67.63911205424206
862	25.88614458725973	69.96047949133651
863	24.388365587259315	69.125918291667
864	25.661684828884404	65.31517047677788
865	22.609756701720507	67.28013277989538
866	23.132483437431503	66.37393219133288
867	27.400406240919967	66.00519355917795
868	28.632133053648605	65.63871962859122
869	28.55847680790581	63.96115363739632
870	27.506953245794502	67.406338596556
871	26.049259028986103	67.08006688480731
872	28.51391356961513	66.50673208478533
873	24.74086241046677	69.59725000411125
874	25.392078252143524	70.07070416089867
875	25.069545325200796	69.26734082313229
876	27.01997473722402	69.09482310489473
877	27.601147707317214	72.04538014784593
878	25.92485101755363	73.27884806313867
879	27.241909843345137	73.8591436639927
880	26.314328791541357	72.95761499710491
881	25.901423751755356	74.01317817368394
882	30.778000419829986	73.09684811612581
883	30.562748041392172	72.07902396489776
884	29.788238998118995	74.878764692858
885	30.164468844469337	72.59082098753784
886	30.66039659692705	70.23383168009133
887	31.199411427726222	70.52316040752211
888	29.979320908152474	71.20968619901096
889	30.794239563045497	72.25111300080854
890	28.302645299085846	74.27365409091219
891	30.680928222818654	73.77768400739693
892	33.4028347775769	74.09767422759316
893	32.02011517448003	73.58598560168596
894	33.81454489922288	74.1832660842851
895	31.62425214681313	76.14220449430454
896	30.859989473052412	74.60855673023097
897	29.50147519747032	76.29948003663608
898	30.782229188637164	77.98963037184761
899	32.09943435533477	77.81481158600417
900	36.79705244341104	75.66754843218463
901	34.1090642271685	78.23137196291844
902	32.913717545562854	77.14732264847899
903	35.126914843666796	77.6784043428408
904	34.3800573852482	79.15904130410553
905	35.30032784545532	77.07024725374207
906	34.17752709206975	77.11094494609716
907	32.474022460022525	78.62646737198476
908	31.451940015759785	78.19555476505418
909	32.43451077715599	77.75205064206195
910	29.286852340909583	81.42278293054325
911	31.075527305508107	80.38112906386473
912	30.79657731746329	81.81126091910072
913	33.66006827608234	78.69859639796425
914	34.03143345049925	80.56920657516474
915	30.761409368591256	80.33776739452861
916	30.519391597508957	78.91999472825384
917	34.098383095768604	78.18438587657884
918	31.12535767545834	81.61563448791136
919	30.914588030965483	82.90230582221389
920	33.14048968036098	81.45220277719596
921	34.20131442560178	81.54613764826422
922	34.10181958773362	79.59289962511247
923	36.975914894042155	80.44845491149408
924	35.26414212927302	76.94363076061698
925	32.08189171348241	77.72449543991229
926	30.428074416475685	80.1051441934377
927	29.006445649659497	79.5534971131043
928	30.560711629459608	76.64684909960957
929	29.0658655576002	77.48423317040691
930	26.786303308509193	77.99722709158998
931	26.623112682754986	77.9879633956626
932	27.15482872225784	77.91619621884898
933	30.29285139153529	74.50359052607726
934	30.217362928422517	76.6882205357094
935	28.98690604437921	76.02368836419926
936	30.2803292509763	77.2115280241511
937	33.268907390585916	75.64846525822993
938	32.090877877485326	73.82876741748453
939	31.084676743564092	76.62031519515092
940	28.866371412731688	76.79526116347557
941	28.27211398665591	78.44324701391749
942	27.33593353187214	78.96336534561958
943	28.111766567417362	77.80726067595059
944	28.90609366505104	80.32588137478531
945	29.1959837095645	79.24689106386951
946	25.791985060855747	81.9271085255221
947	26.01725970038842	79.58136822455464
948	25.61310023139959	76.94662344433814
949	25.33213191735822	76.48998369397346
950	26.62033989793739	77.3422161828843
951	25.416496061707193	78.33693223825905
952	25.5588678035052	77.3592248814091
953	22.806345187298565	77.21647797463334
954	26.174835034285778	74.7454618471963
955	24.417941394589917	76.24465478617739
956	23.10204198990767	75.86132893976408
957	21.326333084257538	78.52287758066315
958	21.910051419086777	75.90693370079354
959	19.822541189697496	79.43121857823357
960	19.59165101350628	79.53832859258016
961	19.149299568082	77.46525922747597
962	18.521027209436337	77.84888054007612
963	19.261673262760034	77.91728112599303
964	19.61188209790242	79.40766459626592
965	19.65405289349274	79.87574234291354
966	20.817523091706008	79.21198177946472
967	22.051464923232754	76.74630393371363
968	20.591541159680865	79.8381820555295
969	22.15786855807018	79.25937560200306
970	21.032018751782445	77.88707846668036
971	22.349597867134158	77.44868059289414
972	21.121026292854367	76.14103615351515
973	22.02665120347891	79.36329733892009
974	23.69905842873133	78.76523844549463
975	23.892454159065135	78.3455068884432
976	24.788326219607278	76.99056316482009
977	21.96433273310141	78.48638463410653
978	23.1162491979312	75.17398581699139
979	22.560073858309035	76.31631251735058
980	22.606321697205004	75.56872488125703
981	25.20880508976095	74.0634899069128
982	23.682104266408597	75.8912535840033
983	21.250961601983565	75.26471177224867
984	21.15073249862615	76.30573521008822
985	23.211071038877847	78.14848126990773
986	22.672056013108218	77.47611249619851
987	22.19465242960727	76.09194031790227
988	24.036151640911232	77.47760484083634
989	24.108672107524967	78.03884039777955
990	23.154090197376107	79.18511213806347
991	22.534492506883776	78.63108286490677
992	22.728220873967796	77.79007316316503
993	25.863419957324083	73.61728114958059
994	26.406388715822903	71.29662506175627
995	24.911445429693448	74.4830903420439
996	25.998349820995706	75.21092032054618
997	26.672965445791476	76.15037847274354
998	26.107837492209775	74.82307781221766
999	29.032216772878996	76.0190144492814
1000	30.00765962551213	74.23668619382232
1001	30.54886674192857	74.05114669194785
1002	28.98017401010025	72.17007856366432
1003	26.504698071806363	73.88307112672278
1004	28.17517992313697	72.1325702982154
1005	29.33365199874848	72.10962433533437
1006	30.94263388182207	69.46187660656311
1007	28.546440616707798	71.43100756065621
1008	29.303900347012554	72.37433862715434
1009	28.66498270097622	72.31994580877223
1010	27.730826220042506	72.92977911362621
1011	28.178615357705045	71.38926061849514
1012	28.750909930244035	72.32933962895981
1013	31.264539953971408	68.76027861605456
1014	31.047023239464316	69.59715787496118
1015	30.81333071830762	69.04184415199302
1016	31.752005710091616	67.74483554350722
1017	31.20377502363915	69.6657049000334
1018	31.906718180290582	67.72466335546339
1019	32.02570220698733	69.75607438635164
1020	33.55955779850302	66.92086218334686
1021	34.036585802525096	67.66827412471831
1022	32.457526730712225	70.13511431525467
1023	31.565021351459283	70.33394986852535
1024	28.758379733005963	72.97062673497854
1025	28.798765343589068	72.2822605659665
1026	29.102522821756448	71.53181891595517
1027	28.70309668514016	70.0176757312896
1028	30.322921112279378	69.38467594034604
1029	28.647959483750498	70.71696527588576
1030	28.218260777097818	71.67220116867435
1031	29.29586617561245	71.50318270110579
1032	29.971480706981303	70.7098257876618
1033	28.435967437620725	71.7496137250107
1034	27.765355555018182	70.91485187070525
1035	31.926309908155982	71.5770404069149
1036	29.674006791929784	70.32512561570411
1037	31.503521907092196	70.36804321304837
1038	33.23867915990408	69.97461416145362
1039	32.003001252250506	70.40590494938837
1040	32.74936269139449	69.84273705696609
1041	33.70345904661243	68.94798116357482
1042	32.79857985224397	68.44357096931157
1043	33.3357155808585	69.26887868052339
1044	31.426039048125517	71.60580949929697
1045	36.781174960456596	68.84557266769124
1046	35.140089343912216	70.06599498909424
1047	37.61194791359049	70.46822448755451
1048	36.133179962377106	71.43998978899644
1049	35.622923887186644	70.77824057011968
1050	34.79006648278388	71.18427470760169
1051	34.54466250942346	71.24912864336885
1052	35.676382911620536	72.83625225154154
1053	39.03912090378151	70.78224241875657
1054	39.89077959400863	72.18236868402963
1055	40.1963275233914	73.00886939361003
1056	39.456699444034	72.15526315978313
1057	39.6346102098588	70.33676573449597
1058	40.74799096550338	70.60958102953435
1059	39.933605002410374	72.04742549798397
1060	39.98826340338166	71.78343111954408
1061	39.19719575526442	71.8252856032127
1062	41.031755775713464	72.65242959072941
1063	38.78683606318972	73.11559048951814
1064	36.28165564918239	73.23513678772409
1065	37.6669052667469	73.3731712380963
1066	36.38604505111159	75.28045213886344
1067	34.0639979334556	72.06626597539376
1068	36.63552569741498	71.96549747664079
1069	34.73825017259483	74.20209302035936
1070	32.338022065247046	75.32487018992155
1071	32.93970390780406	73.79580782061457
1072	31.8132784547534	74.15473394014316
1073	31.41027295771965	75.13760013446345
1074	32.292270621664805	73.18280463373476
1075	29.71640784308975	72.42590197184677
1076	32.075814896910344	68.09517648726568
1077	30.618551849763953	70.04373941455606
1078	30.147461479147115	70.92040566387439
1079	28.167634233683664	70.16240299836264
1080	27.732836651666386	69.75584640412895
1081	27.909895492456744	69.76701149928105
1082	28.03291619661568	71.10727822582804
1083	30.567298043943197	68.5837872839393
1084	31.54951864358335	68.04077160002605
1085	29.808750469855053	71.74762569305102
1086	31.329066255798526	72.06451417224993
1087	30.993814789954815	71.54514003808434
1088	32.44538208414967	68.77402926004584
1089	32.622709215404754	69.29369810921494
1090	31.009257165913297	70.15392628235445
1091	31.219771493325425	69.92449003807485
1092	33.915877636075564	67.26620720681412
1093	31.55870369813463	68.73763342721858
1094	32.23682943937963	68.76107152157859
1095	35.563920085552255	68.59012806567883
1096	33.206104457070055	67.00948762277356
1097	31.581078523983155	67.56866686153855
1098	30.72104054098454	68.40472293869493
1099	29.223538265600606	69.06365550427067
1100	27.977417441509214	70.46463679984376
1101	29.90063560417014	69.40985208409437
1102	31.82547237673513	67.5438638841786
1103	33.57354873020842	64.76046416823246
1104	32.77237665922691	63.25394106261115
1105	34.92549514070259	62.43595135317919
1106	32.21986445971873	66.35904974994094
1107	32.10690831014521	65.24561682148318
1108	32.6207215331754	64.39308079106677
1109	37.43883901807017	61.18869364786523
1110	39.29483778494789	61.53067845487893
1111	43.635272647596786	60.179140414793714
1112	42.275432508438286	58.592377426909536
1113	38.752861156019186	61.333347594203275
1114	38.94660456110509	60.68827705496523
1115	38.39275578468908	61.8409040545326
1116	38.77080571427498	59.587574712232204
1117	39.20845012433272	62.75575470391964
1118	36.88496241367669	62.317881938937994
1119	40.529401716427834	61.094900193276686
1120	36.666198440903074	62.766978371506546
1121	36.52460963601995	63.498158789502426
1122	38.2116756452746	63.2355991605866
1123	37.17640716791873	63.87253635475721
1124	39.00165270671716	61.86750307884396
1125	39.03870115110475	61.06598829581742
1126	38.76688464546419	64.32714824092328
1127	37.819586414379735	63.1992146675663
1128	39.24341347859126	60.017392808935355
1129	36.96055933558877	61.50286127452387
1130	35.197521701882536	62.07369763034899
1131	36.18118867196386	61.694101794708224
1132	42.29607368350804	59.97120772812081
1133	42.68293529307812	56.738297392211386
1134	40.98378922588723	57.11406447929275
1135	46.15003361361997	55.788863871799926
1136	43.72803047909867	55.030107480700664
1137	41.3677683898855	57.17335400506176
1138	40.818353491805304	58.36475718631013
1139	43.46658929404656	56.43925233769725
1140	43.92102835217895	55.84567258718699
1141	45.987157392279606	55.93130061528856
1142	45.39484081010389	57.78304143334194
1143	44.73300781010841	57.301833342884045
1144	45.663183132843166	57.57167502170997
1145	45.97435484116946	57.18621986412352
1146	42.87798602863415	57.51174600018266
1147	43.46995383858957	55.61301102080141
1148	46.10696425451038	54.14141272385627
1149	44.763012148332415	54.691312024497776
1150	46.25363107730224	53.392784908342925
1151	48.07290533146103	54.27629112949179
1152	48.625324570802405	52.91427192034249
1153	45.888266876360085	53.823376964600165
1154	44.51616753252554	56.86504893842653
1155	44.530220017441586	56.37434690838399
1156	42.6587568493639	56.77008627993675
1157	45.947004406778206	55.08006424888169
1158	46.81126972871467	54.52861577021824
1159	45.94049118389706	54.76701238481793
1160	44.68592384543582	54.6932493109888
1161	47.31114338448512	53.730622650969934
1162	47.71077540488836	53.39670943583125
1163	43.17348255991448	55.031559496684956
1164	45.138117051828154	53.121838333167226
1165	44.50795065428817	54.92674694603758
1166	43.84103973661666	53.080234469081034
1167	44.41492738445289	53.41762968199371
1168	41.94159796856051	57.5813445083986
1169	39.826423724775125	57.93654996853043
1170	38.21446984909525	57.43041734986736
1171	37.695091292894126	56.90523602928099
1172	37.464523304791996	58.18215176180271
1173	37.53972262222251	58.510304663654495
1174	35.31421837830649	59.381047882010485
1175	35.88906430958377	61.77863105282164
1176	36.15844391515138	60.02158521805851
1177	35.756279046835346	60.44634264432047
1178	36.952630118876975	61.80090768569513
1179	35.450449297073945	61.704849888840435
1180	31.817785800497052	61.93709133783656
1181	32.41176890784912	61.26892434926071
1182	29.1396105156482	64.24861272648475
1183	31.915102834604788	62.078875235732866
1184	31.288548844872345	62.17708158993089
1185	32.192104959909024	61.730635874926705
1186	32.601471654476505	61.87119280122705
1187	32.54330918820091	60.030793574083795
1188	32.82684562745113	59.99002177108174
1189	30.64670414629368	62.6564268843808
1190	30.102273007120004	62.74888636332585
1191	30.235038886705407	61.59737980418319
1192	32.058672224170714	60.24547684570957
1193	33.091645889051115	60.62296834250779
1194	31.78554447343418	60.41074794761609
1195	34.75296613767998	59.75674535563617
1196	32.65100548672794	60.962015250713215
1197	32.024350881359	60.1506857284657
1198	36.83130366738022	56.40097781576651
1199	34.559322420204424	56.33464044027057
1200	35.83309694328173	55.219993403633566
1201	37.57806919045907	53.05740681589036
1202	37.48355427361326	52.400518904671124
1203	39.96828857251348	51.08738520602407
1204	37.17828702495857	56.184113851747625
1205	36.64994211613289	55.00404046758511
1206	34.013349256305915	55.48784963140698
1207	35.47858489897627	57.5035115559491
1208	34.71495407545282	58.1204516053476
1209	40.97939936976913	55.32820822164132
1210	39.003353764654875	57.11828426450481
1211	39.706677294192914	55.889804971085745
1212	38.2755120304335	56.067990630724694
1213	39.24899812608053	56.097088100530506
1214	41.598302092609345	54.103554438551356
1215	38.52604351405608	55.870397083364146
1216	41.532913134812986	53.39581274620707
1217	42.449496662301115	53.5093091317108
1218	41.512632411973016	54.399280389306355
1219	42.07706941683635	53.295989074439944
1220	44.14869126286528	54.75400194709182
1221	44.81200708904378	53.025629781605254
1222	43.90172557083608	54.874785325867805
1223	40.31044464046958	56.59327496229866
1224	42.09190129366726	57.50748481452978
1225	39.496972051905374	56.846146813338024
1226	38.057120237068624	58.10940341363571
1227	37.63606010272798	60.45578624690449
1228	35.870498475417214	61.43966410490973
1229	41.10946800549087	60.126464258558826
1230	37.4049743353198	61.59259203799874
1231	41.48157470540861	58.550273523153216
1232	38.56695071849236	58.76252536493276
1233	38.50039727287372	59.7535828955889
1234	38.16874220968726	59.37097784529381
1235	40.06072520261826	60.08412748004432
1236	38.16193028935546	60.22214451160233
1237	37.78802229932586	59.021088541237226
1238	35.680580239906696	62.50280998657883
1239	39.24195287770271	58.78517035771044
1240	37.157503877328836	60.52311865829592
1241	39.26693095555162	60.81963167770371
1242	37.126172347035386	62.36820005275458
1243	38.340047260096654	62.36125476580106
1244	38.97405788331327	62.24637769525331
1245	34.207894532987005	65.78488791216809
1246	38.299041779792134	62.37072833803897
1247	38.78961285945149	61.87539413276214
1248	37.98205381096274	60.32265787520163
1249	43.1867654023342	58.74606895028021
1250	45.221337990188154	57.36973275285437
1251	43.93864840819417	56.579934717179206
1252	41.467440899942936	60.655025067116235
1253	37.59375160936952	60.53628255024926
1254	40.419252338292864	59.40978965383769
1255	40.6877751999179	60.26118548599935
1256	41.047843642764605	58.03636418654065
1257	37.55114112597749	62.36558167384254
1258	38.67280583551522	61.37666017514493
1259	35.6510281091515	62.69938428994982
1260	35.23507739757066	63.83881359149321
1261	35.447488580987645	63.38687630956906
1262	35.54316892727276	64.4580090671034
1263	30.886451693901257	66.85986312322778
1264	33.08193784826312	67.17497179940389
1265	32.55139804517961	64.21447703301969
1266	32.250889516063815	65.42045814668715
1267	32.33062341531194	66.50926811817736
1268	36.4472825384824	63.054874600876644
1269	35.444398585557714	62.18777076791222
1270	35.10503676324686	61.655759956605806
1271	35.791120563091255	61.18968075235202
1272	34.8021669664927	61.473383444973756
1273	35.92414143492318	61.85225476475129
1274	37.33566366516299	61.63453367878727
1275	37.80117938563003	62.28806949472591
1276	34.36314420179757	63.862836050042965
1277	34.28697995970068	64.09425139117056
1278	36.43395087680224	63.83025986634631
1279	34.924017895837785	64.23151463562121
1280	35.36838583561559	60.81467541993252
1281	36.82945166402431	60.126804728570754
1282	39.71957615166354	58.67125451618563
1283	36.06783721442306	61.374927431623234
1284	34.58025299673649	62.483316727731754
1285	33.41085579971193	63.44157169291172
1286	38.7414906736132	61.6096576923735
1287	38.30864673696949	59.566460473588656
1288	33.723880464945765	62.68052158973158
1289	33.785689254036306	61.73662584133642
1290	36.64947198414891	63.27720920101789
1291	38.03890355681748	62.90657381846879
1292	36.73020404489444	63.33115471933072
1293	37.513091856263316	62.261951016180014
1294	32.85026794882608	65.89635990951298
1295	36.15764457577002	65.98077606922311
1296	39.53345082084867	63.615081659547236
1297	41.279279318328825	64.356793542034
1298	39.31128724891998	67.4492489696588
1299	41.328532922835954	64.15479987501806
1300	40.702989834983455	66.15224901314818
1301	40.88066867113266	65.14906716235156
1302	38.752489118409834	68.78999912760432
1303	36.307718250189595	67.55095594299101
1304	34.286142005794574	67.85509557663957
1305	34.71434708350548	67.13301199026192
1306	38.6403508691163	65.07049930460478
1307	36.20186976623918	64.80133748982442
1308	38.689960335979066	64.19266653265068
1309	37.12905604498879	63.533379594390105
1310	37.193416991956084	64.75230496507251
1311	37.69091576322364	63.02252319030069
1312	39.4450484774703	63.46876245273477
1313	40.18634086480383	62.98509143451148
1314	38.80011350514917	62.206455796353666
1315	37.53063467635997	64.05769525354147
1316	37.36420066401096	64.62957491629442
1317	40.38083343924963	61.83778349882075
1318	39.1760991427192	64.1313313762533
1319	38.97034491175019	63.08065681438892
1320	34.71668163549293	65.66095161500608
1321	35.72211633799241	65.62032881901868
1322	36.2130953225788	65.63040620479237
1323	38.81963844185282	65.07716662533724
1324	36.67333321776075	66.02270169429188
1325	34.78691859405185	66.14128351743646
1326	38.097337483699164	64.41412053438111
1327	38.15645611542607	66.55697565880733
1328	34.538255614690684	68.05378758935282
1329	37.66425268146422	66.22935113739472
1330	38.016173134322926	66.30301808942512
1331	35.669470519146245	66.98891080536059
1332	37.2729688826869	66.4246936438438
1333	39.81541258416976	65.71723762609496
1334	36.514869705893155	68.83357968547018
1335	34.75251784782583	69.65853727271673
1336	36.13690231839832	69.17946327357096
1337	34.18065889315589	71.10687285800302
1338	29.040188912946633	72.07369219157263
1339	31.38206141493688	71.37824040433674
1340	36.04377847975905	68.93302646612878
1341	34.02535784833361	68.6354608652771
1342	36.14165321645942	67.13266665089829
1343	35.823004023160486	67.53514135336144
1344	36.41186623523831	66.5524090641864
1345	37.37815662200484	66.09055844538892
1346	40.48730948964287	63.66381200402318
1347	40.06707357059895	64.01788747828972
1348	42.22412581470633	62.98162747578492
1349	41.720581770953	63.888860787156204
1350	44.97933327182618	62.27266941914586
1351	44.69579747464457	62.605897352516365
1352	41.54636056290388	66.30333252850606
1353	39.33649571977692	66.43061200628372
1354	39.294358651389565	67.8523675147282
1355	39.26610890826426	67.53054993674833
1356	35.60356378264999	71.7406246411927
1357	39.93522660791366	68.03034374942222
1358	38.973068105021255	67.76508671608661
1359	40.75715399294587	68.5701369064505
1360	40.148151932903005	67.97548688610573
1361	37.433682340318306	69.93501773634803
1362	34.20117617306825	71.98877543614678
1363	30.452207391727256	73.50588731273265
1364	27.841727491139988	75.13215163406086
1365	26.310994205713346	76.15484146859211
1366	28.51153935946444	75.70540278032004
1367	26.735799841328326	76.77441119438572
1368	27.48216556822144	74.85060738538498
1369	26.50400538146425	77.03549549980032
1370	27.292438506989438	74.71299623578051
1371	25.686377940417145	76.99438529802138
1372	26.79713195587846	76.77507546439621
1373	29.223599668040688	75.90463993014897
1374	31.90345848487788	75.38513618178787
1375	29.279065565827874	75.54467917938003
1376	30.18656535790547	76.48035468823275
1377	32.117030060676264	76.92565405165463
1378	27.257581170433205	77.93610517812816
1379	29.464367349105043	75.94182608408218
1380	29.157419225467923	75.5469931927051
1381	32.49901546438458	74.1709329890724
1382	33.30000830454538	74.42767795823899
1383	31.64113441752996	74.9950109718426
1384	30.086695808363846	77.29235301842914
1385	33.85806642228895	74.9142097480775
1386	34.53166834569335	76.0991166133693
1387	33.31305543638859	76.66889591348759
1388	34.57148396264113	76.50061958648826
1389	33.62609618278952	76.40985893012143
1390	34.90377147070852	76.86007720838828
1391	37.66217528274364	73.5354686130531
1392	39.553964377808974	71.80933879891788
1393	39.8529453943557	71.1835742912556
1394	39.272413241383404	71.1249933088539
1395	37.985229095128695	71.61561513535699
1396	39.91047731999174	71.22363948094353
1397	37.543094919656966	72.5323077594066
1398	40.40780649444759	72.14022006698102
1399	40.02007979360166	71.76672229954862
1400	39.64394736462679	72.29777943340434
1401	38.83189624133612	72.36110578151002
1402	41.64250184808257	71.27912960909754
1403	38.065527741604434	75.03921741648777
1404	38.49869767276957	72.8572309005461
1405	36.985548707726224	73.46862823003156
1406	38.06349142764143	72.26887783571105
1407	40.11041806642635	71.2543947885644
1408	40.32878975129132	71.60853999088881
1409	43.00417358985497	70.27084052752203
1410	40.83122451358083	69.88425061248758
1411	40.66750593730148	70.3204471929782
1412	44.8638125888027	67.88852235136065
1413	44.324343230153424	68.20802182674959
1414	45.181618607460926	65.51308241011246
1415	45.411070271569635	65.37438115388025
1416	42.10185926555092	68.38214267128038
1417	40.56110125676463	70.94323417729409
1418	44.50601077012093	69.01946776415534
1419	44.82657479343089	67.7670195964909
1420	48.56690735002292	65.78424524121787
1421	46.41790616999784	66.78585092150023
1422	46.7741327882657	66.90487611613152
1423	43.691204391386705	67.07073036530058
1424	40.598835038116945	69.58073078288535
1425	42.67554010987668	68.25641082241042
1426	42.67663173778782	70.35829001361887
1427	43.45120187199883	67.39690426535397
1428	43.6753182796894	68.43042614233133
1429	43.58577089190099	67.73737683717597
1430	40.180955267499485	67.66992917646016
1431	40.00509119493372	67.87523540635603
1432	39.077007781242116	71.35015720562741
1433	39.535324146554245	70.26290208131537
1434	41.4089277984642	69.48237480652635
1435	44.47163242587374	67.83043716515212
1436	42.49937236561804	68.39425772932158
1437	39.99746537460706	71.70570003167559
1438	42.121034874492466	69.2579936633601
1439	43.74865111243893	68.77380240755807
1440	44.34350701502837	67.81302234474617
1441	44.8640885186874	67.39264306806467
1442	43.48155793243891	68.44551840237663
1443	39.56968620903983	69.3287032819013
1444	40.36546207785947	71.30609205223473
1445	37.26558930646872	72.97476158591735
1446	41.75167788882767	70.70964894069803
1447	41.4431219684661	71.05285723772823
1448	39.94337174025032	72.75709634747736
1449	40.687837994807296	69.0032618889631
1450	42.536055091406446	68.1171386698283
1451	39.98720223917586	69.23793396058255
1452	39.746796433950344	69.81550190688051
1453	34.59487109351494	72.06017501073377
1454	37.14003085780034	70.32782466867664
1455	36.08281330162788	71.55497175598985
1456	35.649624580194484	69.80184758349064
1457	37.88641252064886	69.90034899066806
1458	38.88305050004937	69.07785866005368
1459	40.104327184071394	68.64987777714175
1460	41.3064512898354	70.03693759857856
1461	41.571890448164794	69.71924615192702
1462	42.121123147503816	68.40137799879433
1463	45.51405125615424	68.4437878041415
1464	43.24656248419295	69.1443961027237
1465	42.19703318042501	71.13419308894278
1466	45.65125364652107	71.06504915114799
1467	41.920275457625706	72.10635997204216
1468	41.63436109838269	71.53992814566499
1469	43.27594172929041	71.18582179974624
1470	44.426122724666406	71.26312377190351
1471	42.20663522871055	71.95051605412326
1472	43.21319533767264	71.51512972795884
1473	43.775438424282335	68.70096796949542
1474	46.13350823385236	67.89246849012811
1475	44.85262477873093	70.63080179820841
1476	41.687499532009774	72.49005984508807
1477	40.58782930505431	70.90452417510515
1478	44.17340415856298	68.81586654810026
1479	43.90792639172844	68.61821137123287
1480	45.02217030530058	67.97132259200865
1481	46.04228983402129	68.4316964127942
1482	48.6077899032193	67.3790244948518
1483	50.11776584550793	66.26928777530945
1484	47.86834734156266	66.65348158385629
1485	48.351067038670294	66.65597736074264
1486	48.08137330592321	65.6724192957961
1487	46.501619607329715	66.92776651911745
1488	44.721156906613224	66.5925241341672
1489	45.777041419909345	66.59215771458156
1490	44.79380122912347	66.18327886490754
1491	44.46290020582758	67.4289989946592
1492	45.28004981814402	67.9547093490068
1493	44.33244189359249	66.39188762113045
1494	45.12977696458604	66.76312500882194
1495	42.80734835253249	66.90915191380334
1496	44.99303154055095	65.79505901317893
1497	45.81925456689854	66.98609319805254
1498	43.73941064830014	68.76975017225566
1499	42.71129328953499	71.33889136209807
1500	41.80348182280429	69.16615479499663
1501	42.09750175443252	71.73162496523913
1502	43.132620146717436	71.52376735395228
1503	41.97842630644475	72.06381422168032
1504	36.810529500682016	72.4421292300387
1505	42.90926530652351	71.57582543594576
1506	42.345883138433116	71.07999899220428
1507	41.261132370045	71.41739990109521
1508	40.12079102138003	70.04566590486728
1509	43.19373857208396	67.46191678856346
1510	41.31249409422929	67.12014819169302
1511	44.49520515639012	66.77561693664265
1512	40.96433573154652	66.72371437002643
1513	38.69446992125264	70.08491844196739
1514	36.031441197542954	68.7328423489199
1515	40.55098415090707	68.99807221204532
1516	39.41956996452914	69.17277993449748
1517	39.11250133399635	68.48195378998851
1518	40.4800930488859	67.58465904617368
1519	39.34415236636717	67.67778537830227
1520	35.318219554998294	67.922021300526
1521	37.82833321753827	66.19493027316446
1522	39.613872991766804	63.356208070390736
1523	39.81082961769308	65.0639779633093
1524	39.99315512605286	63.19711654203791
1525	41.64501345586127	64.26498600407392
1526	40.092394048699155	65.78996532469225
1527	38.90875318477281	66.8925400687683
1528	39.44194365934251	66.76392581789051
1529	40.783181483682064	67.14682152533626
1530	42.11812886142522	67.50477018494783
1531	39.745489151111876	69.52123827866532
1532	42.31968988292538	67.36241588653148
1533	44.298005864162995	67.06808722039317
1534	41.79898876265182	68.35880051781456
1535	44.621505549975076	68.40262985319312
1536	42.61401497209306	68.87296803347297
1537	43.0670640445947	69.05011220029664
1538	45.457787715575655	67.95395128022679
1539	45.183321196238516	69.49265600556122
1540	46.713136422835674	68.28424205808943
1541	45.74869830523833	67.37887443174004
1542	42.70591986758325	68.13276636143168
1543	43.86562103400261	66.14470666669453
1544	45.53981140201072	65.9201447761417
1545	45.25810833098528	68.12645957606354
1546	45.40191344575541	68.68008198306327
1547	48.13231595966406	66.09885190053738
1548	48.649245527263574	64.40974495860533
1549	46.992929501997	65.29362651262579
1550	45.81164016458158	63.66297730767032
1551	43.93019599196756	66.54156015223732
1552	44.45019116690975	68.74813932619728
1553	43.22788481993252	69.50139912789436
1554	39.885233710373434	70.54682311192443
1555	46.23180605481138	69.60426600316381
1556	45.44754869681583	67.6675851843789
1557	41.570973284371895	70.84425932787644
1558	40.20661543048933	71.44930209560971
1559	40.8075525321309	73.12660829928618
1560	41.37356030165202	72.46191522864285
1561	43.9001069608757	69.47779071794668
1562	43.36090875763895	69.30184606500768
1563	42.65029698564394	68.64559905355377
1564	44.27262510194116	68.16724735423861
1565	43.57921797496034	68.83906777400723
1566	47.235248306906136	67.76124888564091
1567	48.106648072222015	69.4504218783017
1568	47.09282547944624	68.55881252039401
1569	45.44834114585985	69.49061887619902
1570	47.820831314921406	68.15415180402505
1571	48.6822954195054	67.53616390717049
1572	46.6190973502432	68.20245981813868
1573	45.142189938488045	68.10203575044817
1574	43.010387861031745	67.32268535350933
1575	45.80099246076174	66.46501779824112
1576	46.62355282060769	65.21329511451232
1577	47.049538375195255	66.24205068899376
1578	47.90847539693639	65.08263455481583
1579	45.52080005098538	66.94650720043934
1580	47.24902881030803	65.39005958726185
1581	49.0936340511947	65.62784875898714
1582	47.90778168892852	65.55806925634624
1583	48.51201956243139	65.2287925639123
1584	49.12622931847539	65.35161067971251
1585	53.04336340655441	62.23367507124255
1586	50.742904781382684	64.30651586893376
1587	50.671801108894215	65.94276758176312
1588	53.04567156601803	63.20433107822718
1589	51.81487132531855	62.440090597983406
1590	47.57887828053253	63.347212846134
1591	46.11774428662152	65.73451344132037
1592	45.43233212627062	66.32623913200308
1593	48.128839795365224	64.5203850499889
1594	44.627996499464956	63.99814532842229
1595	43.32956816343204	65.0925414168965
1596	46.91408350767916	63.18541847595964
1597	46.73983596118196	64.61466282153796
1598	48.15825073555538	63.20280032340725
1599	49.143397915088194	62.11645857322948
1600	49.988374425764164	61.75704352655541
1601	53.0207809058758	62.29375384936626
1602	48.933710496719044	62.61019599368223
1603	50.876943161863664	61.678004351428925
1604	47.756689165017626	64.30108942420841
1605	48.40282870979446	65.52461297031525
1606	52.04479635596951	63.9729834426322
1607	51.77569999061082	65.11061661341579
1608	51.19813172881591	63.43084012030555
1609	48.71366675710214	66.41211468270406
1610	51.73010602937356	64.88364241339013
1611	48.8607283558479	65.87899677622293
1612	48.09750566403953	65.49875122512839
1613	45.154655917338175	67.37155526393718
1614	49.133512385701586	67.08064333482476
1615	47.479580133113906	67.52587782898188
1616	49.11021365952868	67.50511901662512
1617	48.850943153780065	66.85229309532113
1618	50.943000501576456	64.87491775993529
1619	47.94165740080125	64.69311966838322
1620	48.846436460884895	65.92156656910865
1621	50.48770249140695	64.36282562591911
1622	47.431244507832105	66.69302310079068
1623	48.443096929384176	67.25024355841161
1624	48.40274317959334	67.63864170029672
1625	48.63036931789484	65.79241968763
1626	48.237740166303354	68.25211256909215
1627	48.605087458042284	67.5071312935475
1628	49.94186617104696	68.27846325158184
1629	49.35608632073011	66.58871136581901
1630	50.31292359933485	67.15968872925613
1631	48.79461208962417	67.93958479732358
1632	48.07690827980415	68.85311962392603
1633	47.88283405965515	69.21782847802673
1634	47.74272318055662	69.59766343798397
1635	49.36074114246635	67.74887825475973
1636	49.922229077030565	68.4171028762224
1637	52.690846458424275	65.883275619085
1638	52.3904713138844	65.19420273828197
1639	50.59516529577436	64.81799784357818
1640	51.885533908315686	64.65646083324742
1641	50.37562855630845	65.47221044464271
1642	49.047893748876284	67.80551498870767
1643	52.479630316119895	65.70183199492753
1644	52.735018497505656	65.54566880993525
1645	54.08480386786525	65.56725238401269
1646	51.80572016818172	66.5044325860572
1647	51.51489504840079	67.27875097306553
1648	49.35758807781715	68.3308795703808
1649	48.09906697339559	68.06898375887597
1650	49.57639916781246	69.65424757022498
1651	51.751871380517905	68.12003053680621
1652	50.70629201779793	67.93587428824601
1653	48.42841319945273	68.23457973890021
1654	52.195182082130884	66.63203378776181
1655	52.116920521338685	68.16404288958157
1656	50.32207733604748	69.28097966399082
1657	49.037556207147105	70.2429238945274
1658	47.20549322592789	70.26925672528223
1659	44.684988285784684	72.08912073811145
1660	45.57675795584359	72.98869191407131
1661	48.303971329151594	73.28558703190191
1662	45.58064552572779	73.62091652914778
1663	43.10593209153085	74.40221978121909
1664	44.46624703361167	73.31596132018034
1665	43.742503450879035	72.66911005620722
1666	41.26690020944685	73.71201161035859
1667	45.90905614754141	71.7441008389202
1668	47.17871732950772	72.28227846874556
1669	48.304328107228855	72.75256704261625
1670	42.6338511121832	73.45930375634329
1671	43.584775054757074	74.34615830572459
1672	43.024333357101426	72.42894479586583
1673	42.91901813084989	72.38732172560327
1674	39.94388471362941	74.79151265976344
1675	37.94348091044239	76.67855263296767
1676	38.285793023052186	74.89544456192002
1677	39.52563668645016	74.52714730234092
1678	39.81232407187291	75.31403532140808
1679	38.50543511034895	75.17646568469365
1680	39.70894224941401	73.65351730674553
1681	39.17923712152302	72.99974273460961
1682	40.14209503300153	72.3710643469932
1683	40.7346769655064	73.26575516131344
1684	41.02092470934929	72.65947485862749
1685	38.10404868677357	73.52294320655041
1686	38.665995086339436	73.35343252717192
1687	42.14546362466978	71.52942384336826
1688	44.70631414760861	70.64309326624486
1689	44.59825171561016	71.62152861662507
1690	44.95885975861808	71.49158125685544
1691	44.0299597493773	69.77624569724998
1692	43.55621766539701	70.06696116961993
1693	45.38568505862575	69.78619677718557
1694	46.379842057594374	70.52211568313227
1695	45.70211325990605	70.19896642959243
1696	42.5714668970486	72.62659306685023
1697	42.67010467566604	74.15554261477106
1698	46.73691068751193	72.39253428365511
1699	47.010668608848206	71.91623991111928
1700	49.22434452810955	70.65625163316113
1701	48.457033551437696	69.43454914270721
1702	41.16090739169912	73.00555602342202
1703	40.305505336865515	73.54380823933448
1704	42.01880130792065	72.85625361336673
1705	41.31000967922857	73.81719944171452
1706	39.099699606714246	75.28757535420708
1707	39.77028062513933	74.45947194412136
1708	38.73749353523727	73.6292132935868
1709	39.2434379199903	73.17283269645758
1710	37.21409199134857	76.34706839616724
1711	37.8958304059782	75.90443010647046
1712	38.76786642486177	75.6558185496329
1713	40.27454469461678	74.29385726194774
1714	39.06270011890316	77.2858051259309
1715	36.861975328156056	77.81503793098715
1716	38.05113120303408	77.53079155943446
1717	36.4392365989314	77.6273465314268
1718	39.48005685226425	75.79914890521651
1719	38.74363744755149	77.3973781432507
1720	38.968121382641996	75.18115364490869
1721	40.39199194120753	75.10118910075843
1722	38.89269572998091	75.74316998736977
1723	38.93197205466327	74.77815893272066
1724	38.972213276390455	75.00628759357794
1725	37.67604452070228	75.25194438894424
1726	36.604247802276106	75.87270016935686
1727	38.75749774252471	74.36631985603292
1728	34.873255809264506	77.39706836764533
1729	35.6996438066666	75.68625377813773
1730	35.84618064489851	75.14477479926458
1731	36.796825476571264	73.83988541113771
1732	38.72962534072021	72.77393569878284
1733	36.555083982596976	74.48489241377357
1734	37.731075713230105	74.06906265240447
1735	36.16196879905768	74.74226550565979
1736	36.65955850885318	73.42280099793084
1737	37.399461644495325	73.37109663309288
1738	37.35253327340854	75.00274012559201
1739	39.372554831349866	73.47601375584044
1740	39.60036046203713	72.96585191611321
1741	38.54021917359669	73.02255948434787
1742	35.77955794374023	75.33348165343268
1743	36.77104682001299	73.67641839872796
1744	37.18004259270599	73.27385099253343
1745	39.00377972872408	70.94584304615492
1746	41.97812250661493	69.39954392044027
1747	38.12215265694826	73.13510584914833
1748	36.372575917012085	74.51854783364561
1749	32.86537249784483	75.12541474298355
1750	31.673631857624542	77.83040826997163
1751	27.83492719896823	78.38457719488088
1752	29.63756330854761	77.72647085938819
1753	30.576523244143836	77.83136994958645
1754	29.386150188157693	78.76290600123957
1755	29.59499004533694	79.40638549755913
1756	30.25424063061288	78.27197525439487
1757	28.115136555111985	78.66096927285689
1758	32.239096475799585	77.21521004204708
1759	32.72992517789047	76.08634660637006
1760	35.296352352386215	75.68683007735517
1761	37.0712224917524	74.84174679499925
1762	33.56666980448935	75.61198244857782
1763	32.266797226604844	75.83937647082958
1764	34.10652083553805	74.86139217737681
1765	31.97210761081799	76.77832547960168
1766	30.187548858477125	77.28375582999657
1767	31.695819747777147	76.45910588068743
1768	35.75529320803825	75.9014345177833
1769	39.47863820008225	73.67435879476228
1770	36.439095567402056	75.28021275470175
1771	35.681800138062755	74.50917521022049
1772	36.84333158723644	72.95941336609577
1773	37.13179139015499	71.42984578739377
1774	39.87117942521711	69.82884574365205
1775	39.125943087437506	69.27283586912128
1776	41.00863587590192	68.65145713174508
1777	38.689120805797394	69.08814212290022
1778	38.69637044393519	69.06564025209191
1779	38.89566591236443	69.20430634952065
1780	40.55481296664876	67.81868178739947
1781	39.711380592895736	67.60708518679394
1782	40.424607865714265	67.79322657169328
1783	40.69583573067336	68.77392720459179
1784	42.26050036140112	66.96682991109539
1785	42.039271277697736	67.20288941446495
1786	41.25862509091838	68.50603148725607
1787	41.31685231124686	68.28710906254652
1788	42.940986862704314	66.21001512957487
1789	39.86500133810303	67.2382984995432
1790	42.17432430388549	65.03293371890307
1791	41.79726991925352	64.52753146081983
1792	43.951195420069546	63.3090522787692
1793	42.50200882252348	64.20824679562566
1794	43.41765381087839	64.23143785507048
1795	43.48461145059679	63.89704797083451
1796	42.786667701965484	63.20845732280642
1797	40.568538480691046	63.775010953294874
1798	44.71507467109906	63.04686222339827
1799	40.54786875717517	64.75155472667412
1800	40.53996361111594	65.04992220437701
1801	42.99465391767495	65.79889387034099
1802	44.155958235930946	64.26027951916954
1803	43.9513712477406	63.18993985335343
1804	44.67995056571235	63.93138528798788
1805	41.87706645857121	65.1848052959118
1806	37.66472789119748	68.54722692492734
1807	37.788905673582676	69.59295933138992
1808	39.19532264934198	68.6279954623534
1809	40.88541146982489	67.55098644840655
1810	40.27911483652832	67.94884934571871
1811	42.62317941870714	67.73093275070934
1812	41.944512684194315	67.72702171071613
1813	42.65713180729387	66.6016033950201
1814	45.298286635120604	66.85499446098554
1815	41.8148957755493	70.27647367284987
1816	42.74693340267756	68.97483482900576
1817	42.79419520190488	67.32016896876283
1818	45.55055995552388	65.73579611004071
1819	42.87248874295	67.53928377133754
1820	42.74495246520131	68.69952555490403
1821	42.38259775622418	68.43849991349232
1822	39.52184298848786	70.04696119188354
1823	39.88933482600876	69.44712448884364
1824	39.228931068199245	69.93655043162899
1825	40.28899672481884	70.93931152379572
1826	38.78976479592353	70.79707638072507
1827	40.04257344648959	69.7024889681364
1828	40.033623493973295	69.0212925148085
1829	40.066220287553975	69.58308912927801
1830	38.50570172143788	71.11946940149463
1831	42.551855390532225	68.9476854874006
1832	41.05810768762937	69.69270800146897
1833	42.0340897892062	69.28639222504648
1834	41.98992489363795	69.83462668924511
1835	43.20790703513539	69.33556558383485
1836	44.47927882567945	67.64151142189326
1837	45.04184731358094	68.77277113702345
1838	43.79284600520787	69.36076383724684
1839	42.78477066385233	68.16526679640313
1840	43.4936708080191	67.80270278411668
1841	44.75441652419596	67.26826099455886
1842	41.99288552387955	69.27994504736621
1843	44.381285436235096	68.25908572529684
1844	42.23412831242858	69.97256372304655
1845	46.06926719543382	68.29802635017455
1846	43.52252370184759	70.56384776082528
1847	44.66332826901961	69.63616752172317
1848	43.54916991405215	69.2034019226843
1849	42.2991901872035	69.68711991884223
1850	43.461257738063004	69.85863046400348
1851	44.58629578641192	68.61473598569927
1852	44.99610991471667	68.97162858282418
1853	47.46201169022944	68.05102823040666
1854	45.34087259421539	68.9218052016254
1855	45.26866257166573	69.18242959684216
1856	47.14563442860649	66.70260987424221
1857	45.29673020939375	66.50669171573185
1858	44.8373028516802	68.91870649762143
1859	47.83370709617629	65.14739916523999
1860	48.94706135512472	65.03336980308728
1861	48.821912165918924	65.50093313860893
1862	53.16106940287014	62.21076709334846
1863	53.52423861005797	63.295240425139504
1864	49.92770020601004	66.0508256138217
1865	52.17693838804756	64.76450952626493
1866	51.942517446394625	65.49043098671106
1867	54.63767357874213	64.54540728833898
1868	55.8953470648499	64.99444597971792
1869	57.492951933434504	65.11709657408828
1870	58.26665219883962	64.90444289285253
1871	55.197800511064244	66.84916595367648
1872	56.10418898175785	66.48950813380934
1873	56.2264399105751	67.06187874552094
1874	59.93182761362361	64.62694101066775
1875	57.71696653696405	65.5351619947868
1876	57.16310086233855	66.01997476222566
1877	57.674050599108014	63.63660011916809
1878	58.098661933062864	63.178609585443425
1879	55.29810707261631	64.60758120489105
1880	53.219466203067036	64.3373821710169
1881	53.247627369717925	66.21978086221233
1882	52.401914874000745	66.16542143551057
1883	51.83663746345749	65.20593377796037
1884	51.951293163613386	66.12430571275937
1885	48.7468969647535	65.96036780551435
1886	49.6460987167324	65.12702855623081
1887	49.93810320346423	65.91837169609434
1888	50.00755321702918	64.28800044449748
1889	49.70797449580055	65.74008200358226
1890	51.90835158601038	66.23597739316929
1891	50.539397462483635	65.90811514954187
1892	50.446742408609545	65.53589550501405
1893	48.47416920302845	68.0981433776986
1894	47.901859706784826	66.87687949731844
1895	47.17971656109878	66.53775013180376
1896	47.203865034900026	66.25591387255949
1897	45.337313466842765	66.74977141970781
1898	44.62471796897871	66.84305076436686
1899	42.26937503823584	68.20199349955274
1900	43.24432785140375	68.18147856756451
1901	44.63858404460455	66.98985989211305
1902	45.76372266294255	65.7114760303204
1903	46.69337182274514	66.11074543866854
1904	44.73798755377846	67.00398632874807
1905	44.40412889679634	68.11303922669636
1906	46.969506360758245	65.89877392527815
1907	46.92533093577336	65.98866176512273
1908	46.29097728054912	65.93546302624395
1909	48.05700938867282	65.49117946398054
1910	49.0423199299463	63.93096215685623
1911	50.24241590536718	61.79422506686648
1912	47.467804906658266	63.638268903137735
1913	47.05843450316655	64.38712411917992
1914	45.23015829697279	66.87969500635461
1915	47.86052204513278	63.67394231012037
1916	50.023612810263096	63.57205598746815
1917	49.57502823834542	65.14904774727768
1918	52.80954184264331	63.442433704017894
1919	47.12912359899315	65.21832672869353
1920	49.60890553104618	64.85944477382547
1921	50.60887840928913	63.27908447703568
1922	47.59075072885817	65.71681899853648
1923	45.70157675654331	66.5872743461703
1924	47.5910075190868	66.8459420665836
1925	45.60369640686316	68.05393684229067
1926	47.26819778612958	67.75885277673284
1927	45.29496695921359	67.97834462382222
1928	41.72161671520065	68.49022972044747
1929	47.48576310724209	66.03623931674053
1930	47.75972881717845	66.50480888775702
1931	47.926625551181964	66.04209676498351
1932	47.838292945258495	66.03110423078924
1933	48.900340677217145	64.16048366828413
1934	47.95196928306786	64.3111080565169
1935	49.32637342668564	62.78269425936566
1936	47.71389353092595	61.8834363122819
1937	50.46218358388079	61.88766127856172
1938	47.2993559892428	62.18545466247599
1939	44.406249695013365	63.92875628709546
1940	45.299379344498085	61.60068427356674
1941	43.27513224105169	64.07645132604196
1942	44.542006908756655	65.53553135273455
1943	43.993474762939535	65.62973871968039
1944	44.84811873460827	64.70353533224153
1945	40.34132069782716	68.37543229471076
1946	42.286559467488885	68.8408004553182
1947	42.84972745842714	66.79113466185825
1948	45.302805209226044	66.7300273931977
1949	47.36401409145419	66.67083777858792
1950	45.6760973157356	67.79413630036686
1951	44.455592552112776	69.58365203186918
1952	45.670190614368344	68.85529336229719
1953	42.90952080735078	70.33126945237638
1954	48.002814726544344	69.30486590757312
1955	42.26261212464399	71.61325397568645
1956	43.79577649748888	69.84132048474231
1957	45.0650618905515	70.34815106081952
1958	47.4742445484386	69.57364188312222
1959	46.502615846285764	69.16213025040786
1960	46.12277071605073	69.28452187609463
1961	46.492815935140655	68.95747735212358
1962	49.76224137680814	66.62957499038063
1963	47.90032807238903	68.33438148556075
1964	47.223050429467236	68.0973761954921
1965	48.880105193351895	67.64110147564355
1966	49.750516235722124	66.38200062462523
1967	49.92072950933123	66.54271512338235
1968	53.130469288255746	65.6794304739722
1969	50.824136493740056	67.35491289222142
1970	50.89226863594267	67.42748634722287
1971	52.052917776198136	64.38854898429841
1972	51.944037963298356	62.84342704938849
1973	48.380357933516024	64.56680688698731
1974	46.533331430539214	65.5178141784919
1975	53.310892939867344	63.53423422329627
1976	53.15489711987588	65.16016534569279
1977	53.96922962841003	64.35705158046794
1978	53.72534643897027	62.20288325829941
1979	51.18329124230033	62.4439379395753
1980	53.83159649388272	61.946704444548516
1981	58.15946862133285	61.304229885525274
1982	59.917970615851566	60.59375339191504
1983	58.93650802832575	60.96382487969994
1984	56.65364258577181	62.888322086745085
1985	57.85264762967185	63.016662987486896
1986	56.146352036475406	62.80012817815518
1987	54.51153597473764	62.630169351970984
1988	57.63732778896761	61.550441574097256
1989	57.68376852649844	62.644503994229275
1990	53.3495561845964	65.06643578665808
1991	58.2944953120703	63.007986947544424
1992	52.243216778654315	64.53892566114226
1993	52.21815937604974	65.28768475035105
1994	53.59812944172475	62.96216409360549
1995	53.73604756469334	62.631771585278564
1996	51.132234490785834	63.473311795381875
1997	52.70539261720582	63.81243351091558
1998	52.184351832437756	61.68793275398718
[truncated: 19,013 more rows]
