# Supplementary material for: Effect of Fc core fucosylation and light chain isotype on IgG1 flexibility
Source: Commun Biol. 2023 Mar 3;6:237. doi: 10.1038/s42003-023-04622-7 (PMC9982779; doi:10.1038/s42003-023-04622-7)
Supplement: Supplementary file 3 — Supplementary Data 1 [file 42003_2023_4622_MOESM3_ESM.zip › ch2_distance_fig1d.csv]

	Distance	Antibody
0	3.893169641494751	Adalimumab G0
1	3.7133781909942627	Adalimumab G0
2	3.725893020629883	Adalimumab G0
3	3.7535157203674316	Adalimumab G0
4	3.7364540100097656	Adalimumab G0
5	3.783979892730713	Adalimumab G0
6	3.754694938659668	Adalimumab G0
7	3.8340394496917725	Adalimumab G0
8	3.9872922897338867	Adalimumab G0
9	3.904459238052368	Adalimumab G0
10	3.878678560256958	Adalimumab G0
11	3.917623519897461	Adalimumab G0
12	3.882650852203369	Adalimumab G0
13	3.9147331714630127	Adalimumab G0
14	3.7286899089813232	Adalimumab G0
15	3.787649154663086	Adalimumab G0
16	3.7819418907165527	Adalimumab G0
17	3.827547550201416	Adalimumab G0
18	3.7502238750457764	Adalimumab G0
19	3.968709945678711	Adalimumab G0
20	3.763603687286377	Adalimumab G0
21	3.974867820739746	Adalimumab G0
22	3.868673801422119	Adalimumab G0
23	3.7823495864868164	Adalimumab G0
24	3.7088303565979004	Adalimumab G0
25	3.5779356956481934	Adalimumab G0
26	3.5675833225250244	Adalimumab G0
27	3.6695990562438965	Adalimumab G0
28	3.710872173309326	Adalimumab G0
29	3.579540967941284	Adalimumab G0
30	3.7077972888946533	Adalimumab G0
31	3.6305787563323975	Adalimumab G0
32	3.5901176929473877	Adalimumab G0
33	3.621347427368164	Adalimumab G0
34	3.556722640991211	Adalimumab G0
35	3.4945030212402344	Adalimumab G0
36	3.556480884552002	Adalimumab G0
37	3.476536989212036	Adalimumab G0
38	3.4306163787841797	Adalimumab G0
39	3.3503665924072266	Adalimumab G0
40	3.4896318912506104	Adalimumab G0
41	3.5746397972106934	Adalimumab G0
42	3.724119186401367	Adalimumab G0
43	3.67695951461792	Adalimumab G0
44	3.720937490463257	Adalimumab G0
45	3.6192169189453125	Adalimumab G0
46	3.67094349861145	Adalimumab G0
47	3.67671275138855	Adalimumab G0
48	3.672255516052246	Adalimumab G0
49	3.6905834674835205	Adalimumab G0
50	3.4978108406066895	Adalimumab G0
51	3.634982109069824	Adalimumab G0
52	3.7160542011260986	Adalimumab G0
53	3.668593168258667	Adalimumab G0
54	3.593008279800415	Adalimumab G0
55	3.692681312561035	Adalimumab G0
56	3.557976722717285	Adalimumab G0
57	3.5107927322387695	Adalimumab G0
58	3.656867265701294	Adalimumab G0
59	3.525911569595337	Adalimumab G0
60	3.542973756790161	Adalimumab G0
61	3.654533624649048	Adalimumab G0
62	3.793405294418335	Adalimumab G0
63	3.7563748359680176	Adalimumab G0
64	3.692627191543579	Adalimumab G0
65	3.670142650604248	Adalimumab G0
66	3.522825241088867	Adalimumab G0
67	3.72483491897583	Adalimumab G0
68	3.5619235038757324	Adalimumab G0
69	3.663784980773926	Adalimumab G0
70	3.7297394275665283	Adalimumab G0
71	3.699645757675171	Adalimumab G0
72	3.623375415802002	Adalimumab G0
73	3.7687597274780273	Adalimumab G0
74	3.732478618621826	Adalimumab G0
75	3.9796156883239746	Adalimumab G0
76	3.944354295730591	Adalimumab G0
77	4.142267227172852	Adalimumab G0
78	4.004202842712402	Adalimumab G0
79	4.0036187171936035	Adalimumab G0
80	3.944636344909668	Adalimumab G0
81	3.995986223220825	Adalimumab G0
82	3.958098888397217	Adalimumab G0
83	4.238832473754883	Adalimumab G0
84	4.1497483253479	Adalimumab G0
85	3.962754011154175	Adalimumab G0
86	3.844869613647461	Adalimumab G0
87	3.895470142364502	Adalimumab G0
88	3.819131851196289	Adalimumab G0
89	3.76482892036438	Adalimumab G0
90	3.7462658882141113	Adalimumab G0
91	3.879713296890259	Adalimumab G0
92	3.787595272064209	Adalimumab G0
93	3.8572587966918945	Adalimumab G0
94	3.838308572769165	Adalimumab G0
95	3.8195431232452393	Adalimumab G0
96	3.74269962310791	Adalimumab G0
97	3.83787202835083	Adalimumab G0
98	3.837885618209839	Adalimumab G0
99	3.887831449508667	Adalimumab G0
100	3.889840841293335	Adalimumab G0
101	4.138970851898193	Adalimumab G0
102	4.097611427307129	Adalimumab G0
103	3.913033962249756	Adalimumab G0
104	3.981099843978882	Adalimumab G0
105	3.889132261276245	Adalimumab G0
106	4.099269866943359	Adalimumab G0
107	3.859541654586792	Adalimumab G0
108	3.9167075157165527	Adalimumab G0
109	4.01959753036499	Adalimumab G0
110	4.109604835510254	Adalimumab G0
111	4.151115894317627	Adalimumab G0
112	4.113533973693848	Adalimumab G0
113	4.10457181930542	Adalimumab G0
114	4.060421466827393	Adalimumab G0
115	4.152790069580078	Adalimumab G0
116	4.2826762199401855	Adalimumab G0
117	4.071829319000244	Adalimumab G0
118	4.012743949890137	Adalimumab G0
119	4.0501179695129395	Adalimumab G0
120	3.8674392700195312	Adalimumab G0
121	4.007294178009033	Adalimumab G0
122	4.228389263153076	Adalimumab G0
123	4.09156608581543	Adalimumab G0
124	4.094631671905518	Adalimumab G0
125	4.129526138305664	Adalimumab G0
126	4.210660934448242	Adalimumab G0
127	4.155667304992676	Adalimumab G0
128	4.030206680297852	Adalimumab G0
129	3.980511426925659	Adalimumab G0
130	3.9025917053222656	Adalimumab G0
131	4.05220890045166	Adalimumab G0
132	4.0200090408325195	Adalimumab G0
133	4.089822769165039	Adalimumab G0
134	3.977970838546753	Adalimumab G0
135	3.813056230545044	Adalimumab G0
136	3.8000895977020264	Adalimumab G0
137	3.8543407917022705	Adalimumab G0
138	4.008170127868652	Adalimumab G0
139	4.001094818115234	Adalimumab G0
140	3.7464070320129395	Adalimumab G0
141	3.914578676223755	Adalimumab G0
142	4.086719036102295	Adalimumab G0
143	3.907592535018921	Adalimumab G0
144	4.027907848358154	Adalimumab G0
145	4.156015872955322	Adalimumab G0
146	4.209260940551758	Adalimumab G0
147	4.06743049621582	Adalimumab G0
148	4.123404026031494	Adalimumab G0
149	4.032569408416748	Adalimumab G0
150	3.9731242656707764	Adalimumab G0
151	4.072939872741699	Adalimumab G0
152	4.099402904510498	Adalimumab G0
153	3.9260096549987793	Adalimumab G0
154	4.043387413024902	Adalimumab G0
155	4.157266616821289	Adalimumab G0
156	4.192682266235352	Adalimumab G0
157	4.066032409667969	Adalimumab G0
158	4.075496673583984	Adalimumab G0
159	3.8756113052368164	Adalimumab G0
160	3.7644879817962646	Adalimumab G0
161	3.888681411743164	Adalimumab G0
162	3.7161004543304443	Adalimumab G0
163	3.7653040885925293	Adalimumab G0
164	3.7038841247558594	Adalimumab G0
165	3.566103219985962	Adalimumab G0
166	3.7933881282806396	Adalimumab G0
167	3.634201765060425	Adalimumab G0
168	3.839514970779419	Adalimumab G0
169	3.7936019897460938	Adalimumab G0
170	3.674009323120117	Adalimumab G0
171	3.7576146125793457	Adalimumab G0
172	3.762350082397461	Adalimumab G0
173	3.714627981185913	Adalimumab G0
174	3.886089324951172	Adalimumab G0
175	3.7450191974639893	Adalimumab G0
176	3.7012200355529785	Adalimumab G0
177	3.9068191051483154	Adalimumab G0
178	3.948666572570801	Adalimumab G0
179	3.8829777240753174	Adalimumab G0
180	4.0642266273498535	Adalimumab G0
181	3.9912960529327393	Adalimumab G0
182	3.982872486114502	Adalimumab G0
183	3.916130304336548	Adalimumab G0
184	3.963604688644409	Adalimumab G0
185	3.886714220046997	Adalimumab G0
186	3.869474411010742	Adalimumab G0
187	3.842151641845703	Adalimumab G0
188	3.925790309906006	Adalimumab G0
189	3.884171485900879	Adalimumab G0
190	3.77372407913208	Adalimumab G0
191	3.782426595687866	Adalimumab G0
192	3.76247239112854	Adalimumab G0
193	3.813342332839966	Adalimumab G0
194	3.81143856048584	Adalimumab G0
195	3.923980951309204	Adalimumab G0
196	4.028777122497559	Adalimumab G0
197	4.042490005493164	Adalimumab G0
198	4.145504951477051	Adalimumab G0
199	4.017154693603516	Adalimumab G0
200	4.008823394775391	Adalimumab G0
201	3.8691654205322266	Adalimumab G0
202	3.811913251876831	Adalimumab G0
203	3.927175283432007	Adalimumab G0
204	4.149724006652832	Adalimumab G0
205	3.9201114177703857	Adalimumab G0
206	4.007087230682373	Adalimumab G0
207	4.083828926086426	Adalimumab G0
208	4.070183753967285	Adalimumab G0
209	4.035750389099121	Adalimumab G0
210	3.9654839038848877	Adalimumab G0
211	3.939639091491699	Adalimumab G0
212	4.040750503540039	Adalimumab G0
213	3.8451590538024902	Adalimumab G0
214	3.849263906478882	Adalimumab G0
215	3.9689993858337402	Adalimumab G0
216	3.914787769317627	Adalimumab G0
217	3.7444355487823486	Adalimumab G0
218	3.8179633617401123	Adalimumab G0
219	3.909353494644165	Adalimumab G0
220	3.9909284114837646	Adalimumab G0
221	4.194141387939453	Adalimumab G0
222	4.1099066734313965	Adalimumab G0
223	4.132938861846924	Adalimumab G0
224	3.845118522644043	Adalimumab G0
225	4.043421745300293	Adalimumab G0
226	3.8838491439819336	Adalimumab G0
227	4.040463447570801	Adalimumab G0
228	3.949219226837158	Adalimumab G0
229	4.135175704956055	Adalimumab G0
230	4.114750385284424	Adalimumab G0
231	3.8933393955230713	Adalimumab G0
232	3.9518208503723145	Adalimumab G0
233	4.005051136016846	Adalimumab G0
234	4.1629462242126465	Adalimumab G0
235	4.2283711433410645	Adalimumab G0
236	4.070832252502441	Adalimumab G0
237	3.9131920337677	Adalimumab G0
238	3.688154697418213	Adalimumab G0
239	3.808236837387085	Adalimumab G0
240	3.957810163497925	Adalimumab G0
241	3.9480252265930176	Adalimumab G0
242	3.821596145629883	Adalimumab G0
243	3.9480984210968018	Adalimumab G0
244	3.9004392623901367	Adalimumab G0
245	4.034982681274414	Adalimumab G0
246	4.099893093109131	Adalimumab G0
247	4.067677021026611	Adalimumab G0
248	4.0536041259765625	Adalimumab G0
249	3.928086280822754	Adalimumab G0
250	3.8828001022338867	Adalimumab G0
251	3.949171304702759	Adalimumab G0
252	3.8839681148529053	Adalimumab G0
253	3.92167067527771	Adalimumab G0
254	3.8774750232696533	Adalimumab G0
255	3.666256904602051	Adalimumab G0
256	3.61209774017334	Adalimumab G0
257	3.7259721755981445	Adalimumab G0
258	3.767774820327759	Adalimumab G0
259	3.7464356422424316	Adalimumab G0
260	3.8301446437835693	Adalimumab G0
261	4.030435085296631	Adalimumab G0
262	3.989292621612549	Adalimumab G0
263	3.818108558654785	Adalimumab G0
264	3.5803942680358887	Adalimumab G0
265	3.629634380340576	Adalimumab G0
266	3.7729833126068115	Adalimumab G0
267	3.8182923793792725	Adalimumab G0
268	3.9179739952087402	Adalimumab G0
269	3.939349889755249	Adalimumab G0
270	3.9655511379241943	Adalimumab G0
271	3.9833333492279053	Adalimumab G0
272	3.994518280029297	Adalimumab G0
273	3.8728435039520264	Adalimumab G0
274	3.8958494663238525	Adalimumab G0
275	3.9242565631866455	Adalimumab G0
276	3.82089900970459	Adalimumab G0
277	3.8766286373138428	Adalimumab G0
278	3.817267417907715	Adalimumab G0
279	3.800628185272217	Adalimumab G0
280	3.843400716781616	Adalimumab G0
281	3.822441577911377	Adalimumab G0
282	3.619889259338379	Adalimumab G0
283	3.8792848587036133	Adalimumab G0
284	3.73496150970459	Adalimumab G0
285	3.733405828475952	Adalimumab G0
286	3.770146131515503	Adalimumab G0
287	4.043423175811768	Adalimumab G0
288	4.145719051361084	Adalimumab G0
289	4.139104843139648	Adalimumab G0
290	4.12421989440918	Adalimumab G0
291	4.256748199462891	Adalimumab G0
292	4.1946282386779785	Adalimumab G0
293	4.169638156890869	Adalimumab G0
294	4.4572038650512695	Adalimumab G0
295	4.369675636291504	Adalimumab G0
296	4.402507305145264	Adalimumab G0
297	4.3413615226745605	Adalimumab G0
298	4.513246536254883	Adalimumab G0
299	4.354577541351318	Adalimumab G0
300	4.332128524780273	Adalimumab G0
301	4.415566444396973	Adalimumab G0
302	4.293913841247559	Adalimumab G0
303	4.237944602966309	Adalimumab G0
304	4.263466835021973	Adalimumab G0
305	4.246283531188965	Adalimumab G0
306	4.441308498382568	Adalimumab G0
307	4.298408031463623	Adalimumab G0
308	4.274035453796387	Adalimumab G0
309	4.12208890914917	Adalimumab G0
310	4.289384365081787	Adalimumab G0
311	4.323390960693359	Adalimumab G0
312	4.402181625366211	Adalimumab G0
313	4.386621475219727	Adalimumab G0
314	4.286142349243164	Adalimumab G0
315	4.428436756134033	Adalimumab G0
316	4.350116729736328	Adalimumab G0
317	4.22426700592041	Adalimumab G0
318	4.188997745513916	Adalimumab G0
319	4.3708295822143555	Adalimumab G0
320	4.377503871917725	Adalimumab G0
321	4.300993919372559	Adalimumab G0
322	4.351076602935791	Adalimumab G0
323	4.356698513031006	Adalimumab G0
324	4.474620342254639	Adalimumab G0
325	4.424333572387695	Adalimumab G0
326	4.259723663330078	Adalimumab G0
327	4.15935754776001	Adalimumab G0
328	4.210599422454834	Adalimumab G0
329	4.098280906677246	Adalimumab G0
330	4.12036657333374	Adalimumab G0
331	4.203129291534424	Adalimumab G0
332	4.385708808898926	Adalimumab G0
333	4.290059566497803	Adalimumab G0
334	4.23388671875	Adalimumab G0
335	4.282733917236328	Adalimumab G0
336	4.242605686187744	Adalimumab G0
337	4.065789699554443	Adalimumab G0
338	3.906754493713379	Adalimumab G0
339	4.179810047149658	Adalimumab G0
340	4.246079444885254	Adalimumab G0
341	4.223292827606201	Adalimumab G0
342	4.244367599487305	Adalimumab G0
343	4.185580253601074	Adalimumab G0
344	4.2865495681762695	Adalimumab G0
345	4.278463840484619	Adalimumab G0
346	4.163721561431885	Adalimumab G0
347	4.384984016418457	Adalimumab G0
348	4.3872904777526855	Adalimumab G0
349	4.428072452545166	Adalimumab G0
350	4.428066253662109	Adalimumab G0
351	4.1035003662109375	Adalimumab G0
352	4.2310051918029785	Adalimumab G0
353	4.195470809936523	Adalimumab G0
354	4.148980140686035	Adalimumab G0
355	4.022765159606934	Adalimumab G0
356	3.9093546867370605	Adalimumab G0
357	4.022786617279053	Adalimumab G0
358	4.040717601776123	Adalimumab G0
359	4.000139236450195	Adalimumab G0
360	4.214158535003662	Adalimumab G0
361	4.074288368225098	Adalimumab G0
362	3.9001221656799316	Adalimumab G0
363	3.9570162296295166	Adalimumab G0
364	4.015709400177002	Adalimumab G0
365	4.016634941101074	Adalimumab G0
366	3.909010648727417	Adalimumab G0
367	4.028964996337891	Adalimumab G0
368	3.9368646144866943	Adalimumab G0
369	3.8317575454711914	Adalimumab G0
370	3.9358162879943848	Adalimumab G0
371	3.9602317810058594	Adalimumab G0
372	3.611483573913574	Adalimumab G0
373	3.559396505355835	Adalimumab G0
374	3.4157018661499023	Adalimumab G0
375	3.4678382873535156	Adalimumab G0
376	3.579376459121704	Adalimumab G0
377	3.5278983116149902	Adalimumab G0
378	3.654025077819824	Adalimumab G0
379	3.439117431640625	Adalimumab G0
380	3.5064589977264404	Adalimumab G0
381	3.486743450164795	Adalimumab G0
382	3.5583298206329346	Adalimumab G0
383	3.5630741119384766	Adalimumab G0
384	3.58903169631958	Adalimumab G0
385	3.59614634513855	Adalimumab G0
386	3.5456631183624268	Adalimumab G0
387	3.6672704219818115	Adalimumab G0
388	3.699782133102417	Adalimumab G0
389	3.6001529693603516	Adalimumab G0
390	3.6987743377685547	Adalimumab G0
391	3.6147966384887695	Adalimumab G0
392	3.6529159545898438	Adalimumab G0
393	3.5675582885742188	Adalimumab G0
394	3.550717353820801	Adalimumab G0
395	3.6647698879241943	Adalimumab G0
396	3.6449930667877197	Adalimumab G0
397	3.5358057022094727	Adalimumab G0
398	3.6086997985839844	Adalimumab G0
399	3.6884682178497314	Adalimumab G0
400	3.863706588745117	Adalimumab G0
401	3.7755229473114014	Adalimumab G0
402	3.777635097503662	Adalimumab G0
403	3.9154491424560547	Adalimumab G0
404	3.9618146419525146	Adalimumab G0
405	3.8524317741394043	Adalimumab G0
406	3.879826307296753	Adalimumab G0
407	3.820281505584717	Adalimumab G0
408	3.833667039871216	Adalimumab G0
409	3.764655113220215	Adalimumab G0
410	3.874898910522461	Adalimumab G0
411	3.870152235031128	Adalimumab G0
412	3.743593454360962	Adalimumab G0
413	3.7390003204345703	Adalimumab G0
414	3.8450372219085693	Adalimumab G0
415	3.805581569671631	Adalimumab G0
416	3.823411464691162	Adalimumab G0
417	3.7970945835113525	Adalimumab G0
418	3.894986152648926	Adalimumab G0
419	3.8998966217041016	Adalimumab G0
420	3.754485845565796	Adalimumab G0
421	3.781888246536255	Adalimumab G0
422	3.6601037979125977	Adalimumab G0
423	3.6773550510406494	Adalimumab G0
424	3.7972984313964844	Adalimumab G0
425	3.7473108768463135	Adalimumab G0
426	3.6177144050598145	Adalimumab G0
427	3.804133415222168	Adalimumab G0
428	3.697572708129883	Adalimumab G0
429	3.7009639739990234	Adalimumab G0
430	3.710421085357666	Adalimumab G0
431	3.845578670501709	Adalimumab G0
432	3.884770393371582	Adalimumab G0
433	3.891913652420044	Adalimumab G0
434	3.736645460128784	Adalimumab G0
435	3.8406574726104736	Adalimumab G0
436	3.8665144443511963	Adalimumab G0
437	3.9382715225219727	Adalimumab G0
438	3.747530221939087	Adalimumab G0
439	3.867142915725708	Adalimumab G0
440	3.864556312561035	Adalimumab G0
441	3.781041383743286	Adalimumab G0
442	3.8583319187164307	Adalimumab G0
443	4.062122344970703	Adalimumab G0
444	3.9490110874176025	Adalimumab G0
445	3.7797904014587402	Adalimumab G0
446	4.050544261932373	Adalimumab G0
447	3.887301206588745	Adalimumab G0
448	3.9283151626586914	Adalimumab G0
449	3.9771432876586914	Adalimumab G0
450	3.8792405128479004	Adalimumab G0
451	3.8433632850646973	Adalimumab G0
452	4.042751789093018	Adalimumab G0
453	3.9575729370117188	Adalimumab G0
454	3.8670225143432617	Adalimumab G0
455	3.7197141647338867	Adalimumab G0
456	3.7751002311706543	Adalimumab G0
457	3.8641490936279297	Adalimumab G0
458	3.6631550788879395	Adalimumab G0
459	3.826935291290283	Adalimumab G0
460	3.862814426422119	Adalimumab G0
461	3.8298966884613037	Adalimumab G0
462	3.787497043609619	Adalimumab G0
463	3.809539318084717	Adalimumab G0
464	3.7574894428253174	Adalimumab G0
465	3.5508580207824707	Adalimumab G0
466	3.7286064624786377	Adalimumab G0
467	3.6292715072631836	Adalimumab G0
468	3.6702706813812256	Adalimumab G0
469	3.587597608566284	Adalimumab G0
470	3.6906683444976807	Adalimumab G0
471	3.8435769081115723	Adalimumab G0
472	3.810859441757202	Adalimumab G0
473	3.9465067386627197	Adalimumab G0
474	3.8880605697631836	Adalimumab G0
475	3.8302109241485596	Adalimumab G0
476	3.953479290008545	Adalimumab G0
477	3.8640100955963135	Adalimumab G0
478	3.8033132553100586	Adalimumab G0
479	3.8064260482788086	Adalimumab G0
480	3.912684917449951	Adalimumab G0
481	3.9222981929779053	Adalimumab G0
482	3.918191909790039	Adalimumab G0
483	3.9646060466766357	Adalimumab G0
484	3.8035695552825928	Adalimumab G0
485	3.788252115249634	Adalimumab G0
486	3.7716939449310303	Adalimumab G0
487	3.7461085319519043	Adalimumab G0
488	3.805741786956787	Adalimumab G0
489	3.839766502380371	Adalimumab G0
490	3.752371072769165	Adalimumab G0
491	3.7134087085723877	Adalimumab G0
492	3.6682052612304688	Adalimumab G0
493	3.8344736099243164	Adalimumab G0
494	3.8909647464752197	Adalimumab G0
495	3.782280921936035	Adalimumab G0
496	3.880241632461548	Adalimumab G0
497	3.8548672199249268	Adalimumab G0
498	3.8779194355010986	Adalimumab G0
499	3.960085868835449	Adalimumab G0
500	3.8577497005462646	Adalimumab G0
501	3.7377030849456787	Adalimumab G0
502	3.7372562885284424	Adalimumab G0
503	3.7601325511932373	Adalimumab G0
504	3.834385871887207	Adalimumab G0
505	3.7398059368133545	Adalimumab G0
506	3.8078954219818115	Adalimumab G0
507	3.823080062866211	Adalimumab G0
508	3.738752841949463	Adalimumab G0
509	3.599203109741211	Adalimumab G0
510	3.648402452468872	Adalimumab G0
511	3.7851619720458984	Adalimumab G0
512	3.6299068927764893	Adalimumab G0
513	3.650317668914795	Adalimumab G0
514	3.7026009559631348	Adalimumab G0
515	3.6845076084136963	Adalimumab G0
516	3.676361560821533	Adalimumab G0
517	3.802680253982544	Adalimumab G0
518	3.815598487854004	Adalimumab G0
519	3.731477975845337	Adalimumab G0
520	3.7697575092315674	Adalimumab G0
521	3.6994237899780273	Adalimumab G0
522	3.784630537033081	Adalimumab G0
523	3.9175164699554443	Adalimumab G0
524	3.8543663024902344	Adalimumab G0
525	3.7803821563720703	Adalimumab G0
526	3.691347122192383	Adalimumab G0
527	3.801365375518799	Adalimumab G0
528	3.874725580215454	Adalimumab G0
529	3.762303113937378	Adalimumab G0
530	3.619858980178833	Adalimumab G0
531	3.6640286445617676	Adalimumab G0
532	3.7742905616760254	Adalimumab G0
533	3.686176300048828	Adalimumab G0
534	3.7584846019744873	Adalimumab G0
535	3.613814353942871	Adalimumab G0
536	3.6643311977386475	Adalimumab G0
537	3.638017416000366	Adalimumab G0
538	3.6654796600341797	Adalimumab G0
539	3.7367398738861084	Adalimumab G0
540	3.7873992919921875	Adalimumab G0
541	3.8016409873962402	Adalimumab G0
542	3.8940627574920654	Adalimumab G0
543	3.7061448097229004	Adalimumab G0
544	3.6534087657928467	Adalimumab G0
545	3.8570520877838135	Adalimumab G0
546	3.753816843032837	Adalimumab G0
547	3.7326009273529053	Adalimumab G0
548	3.73360276222229	Adalimumab G0
549	3.6561620235443115	Adalimumab G0
550	3.744964122772217	Adalimumab G0
551	3.757523536682129	Adalimumab G0
552	3.65118670463562	Adalimumab G0
553	3.7224342823028564	Adalimumab G0
554	3.6523373126983643	Adalimumab G0
555	3.617528200149536	Adalimumab G0
556	3.690596103668213	Adalimumab G0
557	3.7867801189422607	Adalimumab G0
558	3.7516095638275146	Adalimumab G0
559	3.8113274574279785	Adalimumab G0
560	3.7054860591888428	Adalimumab G0
561	3.7451298236846924	Adalimumab G0
562	3.853569269180298	Adalimumab G0
563	3.700981616973877	Adalimumab G0
564	3.8729798793792725	Adalimumab G0
565	3.8506524562835693	Adalimumab G0
566	3.988939046859741	Adalimumab G0
567	4.034612655639648	Adalimumab G0
568	3.9169580936431885	Adalimumab G0
569	3.9025330543518066	Adalimumab G0
570	3.9209933280944824	Adalimumab G0
571	3.7686562538146973	Adalimumab G0
572	3.6742565631866455	Adalimumab G0
573	3.7579054832458496	Adalimumab G0
574	3.668741226196289	Adalimumab G0
575	3.7889676094055176	Adalimumab G0
576	3.790752410888672	Adalimumab G0
577	3.705817222595215	Adalimumab G0
578	3.7343859672546387	Adalimumab G0
579	3.7518489360809326	Adalimumab G0
580	3.7609474658966064	Adalimumab G0
581	3.8142995834350586	Adalimumab G0
582	3.695405960083008	Adalimumab G0
583	3.806766986846924	Adalimumab G0
584	3.631464958190918	Adalimumab G0
585	3.6206905841827393	Adalimumab G0
586	3.6905272006988525	Adalimumab G0
587	3.807821035385132	Adalimumab G0
588	3.749910593032837	Adalimumab G0
589	3.638678550720215	Adalimumab G0
590	3.8536388874053955	Adalimumab G0
591	3.8148841857910156	Adalimumab G0
592	3.8365659713745117	Adalimumab G0
593	3.876436948776245	Adalimumab G0
594	3.775326728820801	Adalimumab G0
595	3.7967138290405273	Adalimumab G0
596	3.663576602935791	Adalimumab G0
597	3.8638710975646973	Adalimumab G0
598	3.9082415103912354	Adalimumab G0
599	4.111211776733398	Adalimumab G0
600	4.059844970703125	Adalimumab G0
601	4.114292621612549	Adalimumab G0
602	3.9522528648376465	Adalimumab G0
603	4.1104536056518555	Adalimumab G0
604	4.082278251647949	Adalimumab G0
605	4.079059600830078	Adalimumab G0
606	3.952178955078125	Adalimumab G0
607	3.995969772338867	Adalimumab G0
608	3.8633809089660645	Adalimumab G0
609	3.889254570007324	Adalimumab G0
610	3.9710683822631836	Adalimumab G0
611	3.9673526287078857	Adalimumab G0
612	3.997208595275879	Adalimumab G0
613	3.7531421184539795	Adalimumab G0
614	3.8021152019500732	Adalimumab G0
615	3.907921314239502	Adalimumab G0
616	3.774599552154541	Adalimumab G0
617	3.7244834899902344	Adalimumab G0
618	3.727008581161499	Adalimumab G0
619	3.7496421337127686	Adalimumab G0
620	3.8177449703216553	Adalimumab G0
621	3.9346635341644287	Adalimumab G0
622	3.805417776107788	Adalimumab G0
623	3.8279683589935303	Adalimumab G0
624	3.810626983642578	Adalimumab G0
625	3.7328948974609375	Adalimumab G0
626	3.8940045833587646	Adalimumab G0
627	3.848642349243164	Adalimumab G0
628	3.8886895179748535	Adalimumab G0
629	3.806535243988037	Adalimumab G0
630	3.8041863441467285	Adalimumab G0
631	3.9135677814483643	Adalimumab G0
632	3.8745675086975098	Adalimumab G0
633	3.735724449157715	Adalimumab G0
634	3.5922839641571045	Adalimumab G0
635	3.544302463531494	Adalimumab G0
636	3.5446364879608154	Adalimumab G0
637	3.4897663593292236	Adalimumab G0
638	3.6533029079437256	Adalimumab G0
639	3.6640982627868652	Adalimumab G0
640	3.7488832473754883	Adalimumab G0
641	3.61991548538208	Adalimumab G0
642	3.72428560256958	Adalimumab G0
643	3.7668375968933105	Adalimumab G0
644	3.7985424995422363	Adalimumab G0
645	3.897364377975464	Adalimumab G0
646	3.779010534286499	Adalimumab G0
647	3.8356032371520996	Adalimumab G0
648	3.8180785179138184	Adalimumab G0
649	3.584836721420288	Adalimumab G0
650	3.7333309650421143	Adalimumab G0
651	3.618229866027832	Adalimumab G0
652	3.5724375247955322	Adalimumab G0
653	3.766676187515259	Adalimumab G0
654	3.701953649520874	Adalimumab G0
655	3.8089828491210938	Adalimumab G0
656	3.642742872238159	Adalimumab G0
657	3.701033115386963	Adalimumab G0
658	3.7878055572509766	Adalimumab G0
659	3.73380446434021	Adalimumab G0
660	3.729491949081421	Adalimumab G0
661	3.828335762023926	Adalimumab G0
662	3.9674909114837646	Adalimumab G0
663	3.9089624881744385	Adalimumab G0
664	3.813495397567749	Adalimumab G0
665	3.946108102798462	Adalimumab G0
666	3.857193946838379	Adalimumab G0
667	3.8196563720703125	Adalimumab G0
668	3.8694512844085693	Adalimumab G0
669	3.797626256942749	Adalimumab G0
670	3.7036166191101074	Adalimumab G0
671	3.6808931827545166	Adalimumab G0
672	3.8614652156829834	Adalimumab G0
673	3.6897830963134766	Adalimumab G0
674	3.7528390884399414	Adalimumab G0
675	3.6609692573547363	Adalimumab G0
676	3.485508441925049	Adalimumab G0
677	3.4024415016174316	Adalimumab G0
678	3.482278823852539	Adalimumab G0
679	3.4913270473480225	Adalimumab G0
680	3.5775420665740967	Adalimumab G0
681	3.620770215988159	Adalimumab G0
682	3.680347442626953	Adalimumab G0
683	3.6499361991882324	Adalimumab G0
684	3.7010350227355957	Adalimumab G0
685	3.7004990577697754	Adalimumab G0
686	3.7777621746063232	Adalimumab G0
687	3.864715337753296	Adalimumab G0
688	3.828209161758423	Adalimumab G0
689	3.905117988586426	Adalimumab G0
690	4.049342155456543	Adalimumab G0
691	4.0446457862854	Adalimumab G0
692	3.9547972679138184	Adalimumab G0
693	3.9756226539611816	Adalimumab G0
694	3.9677703380584717	Adalimumab G0
695	3.9604430198669434	Adalimumab G0
696	3.8599438667297363	Adalimumab G0
697	4.03897762298584	Adalimumab G0
698	3.8284912109375	Adalimumab G0
699	3.749354362487793	Adalimumab G0
700	3.75249981880188	Adalimumab G0
701	3.7444510459899902	Adalimumab G0
702	3.9232780933380127	Adalimumab G0
703	3.9557197093963623	Adalimumab G0
704	4.051185607910156	Adalimumab G0
705	3.8978588581085205	Adalimumab G0
706	4.015273094177246	Adalimumab G0
707	3.725905418395996	Adalimumab G0
708	3.7934863567352295	Adalimumab G0
709	3.7323896884918213	Adalimumab G0
710	3.705458641052246	Adalimumab G0
711	3.7176673412323	Adalimumab G0
712	3.672046422958374	Adalimumab G0
713	3.8184592723846436	Adalimumab G0
714	3.9831926822662354	Adalimumab G0
715	3.9730708599090576	Adalimumab G0
716	3.8981173038482666	Adalimumab G0
717	3.892162322998047	Adalimumab G0
718	3.859776735305786	Adalimumab G0
719	3.877650499343872	Adalimumab G0
720	3.8412325382232666	Adalimumab G0
721	3.7891170978546143	Adalimumab G0
722	3.719503164291382	Adalimumab G0
723	3.7710957527160645	Adalimumab G0
724	3.7668514251708984	Adalimumab G0
725	3.835829734802246	Adalimumab G0
726	3.8776400089263916	Adalimumab G0
727	3.8360331058502197	Adalimumab G0
728	3.9206130504608154	Adalimumab G0
729	3.853586435317993	Adalimumab G0
730	3.886666774749756	Adalimumab G0
731	3.764179229736328	Adalimumab G0
732	3.77138090133667	Adalimumab G0
733	3.8774936199188232	Adalimumab G0
734	3.9741594791412354	Adalimumab G0
735	3.8759701251983643	Adalimumab G0
736	3.772359609603882	Adalimumab G0
737	3.8195831775665283	Adalimumab G0
738	3.739189624786377	Adalimumab G0
739	3.6838481426239014	Adalimumab G0
740	3.730168342590332	Adalimumab G0
741	3.930664300918579	Adalimumab G0
742	3.8190858364105225	Adalimumab G0
743	3.916475534439087	Adalimumab G0
744	3.9656448364257812	Adalimumab G0
745	3.8690178394317627	Adalimumab G0
746	3.8933627605438232	Adalimumab G0
747	3.977799892425537	Adalimumab G0
748	3.8520729541778564	Adalimumab G0
749	3.712815046310425	Adalimumab G0
750	3.7623701095581055	Adalimumab G0
751	3.577603578567505	Adalimumab G0
752	3.742658853530884	Adalimumab G0
753	3.7637200355529785	Adalimumab G0
754	3.7762832641601562	Adalimumab G0
755	3.7899985313415527	Adalimumab G0
756	3.5350327491760254	Adalimumab G0
757	3.71579909324646	Adalimumab G0
758	3.665461540222168	Adalimumab G0
759	3.7305119037628174	Adalimumab G0
760	3.611095666885376	Adalimumab G0
761	3.6272902488708496	Adalimumab G0
762	3.663212537765503	Adalimumab G0
763	3.7857725620269775	Adalimumab G0
764	3.642652750015259	Adalimumab G0
765	3.676180362701416	Adalimumab G0
766	3.6586246490478516	Adalimumab G0
767	3.6319077014923096	Adalimumab G0
768	3.6985819339752197	Adalimumab G0
769	3.6437571048736572	Adalimumab G0
770	3.7634730339050293	Adalimumab G0
771	3.8462750911712646	Adalimumab G0
772	3.7970120906829834	Adalimumab G0
773	3.6349077224731445	Adalimumab G0
774	3.746976375579834	Adalimumab G0
775	3.7809200286865234	Adalimumab G0
776	3.7018210887908936	Adalimumab G0
777	3.7830209732055664	Adalimumab G0
778	3.7010176181793213	Adalimumab G0
779	3.634850025177002	Adalimumab G0
780	3.7090206146240234	Adalimumab G0
781	3.801443338394165	Adalimumab G0
782	3.7396903038024902	Adalimumab G0
783	3.7500832080841064	Adalimumab G0
784	3.8110384941101074	Adalimumab G0
785	3.878056764602661	Adalimumab G0
786	3.9502556324005127	Adalimumab G0
787	3.7703802585601807	Adalimumab G0
788	3.836761951446533	Adalimumab G0
789	3.9831290245056152	Adalimumab G0
790	3.9050381183624268	Adalimumab G0
791	3.827394962310791	Adalimumab G0
792	3.769293785095215	Adalimumab G0
793	3.846691608428955	Adalimumab G0
794	3.830310821533203	Adalimumab G0
795	3.793990135192871	Adalimumab G0
796	3.8226780891418457	Adalimumab G0
797	3.864319086074829	Adalimumab G0
798	3.819040060043335	Adalimumab G0
799	3.7738101482391357	Adalimumab G0
800	3.662823438644409	Adalimumab G0
801	3.7983295917510986	Adalimumab G0
802	3.771125078201294	Adalimumab G0
803	3.88545823097229	Adalimumab G0
804	3.8936538696289062	Adalimumab G0
805	3.852942705154419	Adalimumab G0
806	3.813753843307495	Adalimumab G0
807	3.7874112129211426	Adalimumab G0
808	3.812324285507202	Adalimumab G0
809	3.6573593616485596	Adalimumab G0
810	3.6197447776794434	Adalimumab G0
811	3.775542974472046	Adalimumab G0
812	3.656198501586914	Adalimumab G0
813	3.741513967514038	Adalimumab G0
814	3.561236619949341	Adalimumab G0
815	3.6670186519622803	Adalimumab G0
816	3.77582049369812	Adalimumab G0
817	3.6949009895324707	Adalimumab G0
818	3.7866628170013428	Adalimumab G0
819	3.8310153484344482	Adalimumab G0
820	3.7053613662719727	Adalimumab G0
821	3.7165279388427734	Adalimumab G0
822	3.6127498149871826	Adalimumab G0
823	3.828561782836914	Adalimumab G0
824	3.7036325931549072	Adalimumab G0
825	3.6666111946105957	Adalimumab G0
826	3.6726019382476807	Adalimumab G0
827	3.6170225143432617	Adalimumab G0
828	3.587329149246216	Adalimumab G0
829	3.616075038909912	Adalimumab G0
830	3.7882273197174072	Adalimumab G0
831	3.7969486713409424	Adalimumab G0
832	3.774893045425415	Adalimumab G0
833	3.845125198364258	Adalimumab G0
834	3.8163464069366455	Adalimumab G0
835	3.758431911468506	Adalimumab G0
836	3.6946640014648438	Adalimumab G0
837	3.7453842163085938	Adalimumab G0
838	3.7572553157806396	Adalimumab G0
839	3.916170835494995	Adalimumab G0
840	4.01806116104126	Adalimumab G0
841	4.068757057189941	Adalimumab G0
842	3.8978633880615234	Adalimumab G0
843	3.96182918548584	Adalimumab G0
844	3.995882034301758	Adalimumab G0
845	3.987192392349243	Adalimumab G0
846	3.9835970401763916	Adalimumab G0
847	3.988629102706909	Adalimumab G0
848	3.9405648708343506	Adalimumab G0
849	3.8386402130126953	Adalimumab G0
850	3.83394718170166	Adalimumab G0
851	3.947096347808838	Adalimumab G0
852	3.93935489654541	Adalimumab G0
853	3.7815299034118652	Adalimumab G0
854	3.853804588317871	Adalimumab G0
855	3.900540590286255	Adalimumab G0
856	3.908386468887329	Adalimumab G0
857	3.930941104888916	Adalimumab G0
858	4.013396263122559	Adalimumab G0
859	3.8415768146514893	Adalimumab G0
860	3.830110788345337	Adalimumab G0
861	3.892043352127075	Adalimumab G0
862	3.822253465652466	Adalimumab G0
863	3.7714526653289795	Adalimumab G0
864	3.8227508068084717	Adalimumab G0
865	3.9864614009857178	Adalimumab G0
866	3.9241631031036377	Adalimumab G0
867	3.6925599575042725	Adalimumab G0
868	3.688708543777466	Adalimumab G0
869	3.6582210063934326	Adalimumab G0
870	3.7575368881225586	Adalimumab G0
871	3.815281391143799	Adalimumab G0
872	3.7309303283691406	Adalimumab G0
873	3.865105152130127	Adalimumab G0
874	3.863691806793213	Adalimumab G0
875	3.763417959213257	Adalimumab G0
876	3.792607069015503	Adalimumab G0
877	3.785519599914551	Adalimumab G0
878	3.6610755920410156	Adalimumab G0
879	3.7175471782684326	Adalimumab G0
880	3.6367034912109375	Adalimumab G0
881	3.5735702514648438	Adalimumab G0
882	3.612560272216797	Adalimumab G0
883	3.611161947250366	Adalimumab G0
884	3.527850389480591	Adalimumab G0
885	3.6063807010650635	Adalimumab G0
886	3.656078577041626	Adalimumab G0
887	3.6838786602020264	Adalimumab G0
888	3.6260488033294678	Adalimumab G0
889	3.6222643852233887	Adalimumab G0
890	3.6073379516601562	Adalimumab G0
891	3.4905660152435303	Adalimumab G0
892	3.7266736030578613	Adalimumab G0
893	3.743285894393921	Adalimumab G0
894	3.6882333755493164	Adalimumab G0
895	3.751671075820923	Adalimumab G0
896	3.7169840335845947	Adalimumab G0
897	3.834099292755127	Adalimumab G0
898	3.737481117248535	Adalimumab G0
899	3.6308324337005615	Adalimumab G0
900	3.5330679416656494	Adalimumab G0
901	3.7003676891326904	Adalimumab G0
902	3.6947429180145264	Adalimumab G0
903	3.722529172897339	Adalimumab G0
904	3.5869839191436768	Adalimumab G0
905	3.7587883472442627	Adalimumab G0
906	3.5856807231903076	Adalimumab G0
907	3.5856258869171143	Adalimumab G0
908	3.675926685333252	Adalimumab G0
909	3.61671781539917	Adalimumab G0
910	3.6072819232940674	Adalimumab G0
911	3.626858949661255	Adalimumab G0
912	3.6238064765930176	Adalimumab G0
913	3.668117046356201	Adalimumab G0
914	3.7475106716156006	Adalimumab G0
915	3.672508955001831	Adalimumab G0
916	3.7059760093688965	Adalimumab G0
917	3.631150722503662	Adalimumab G0
918	3.5785765647888184	Adalimumab G0
919	3.423677682876587	Adalimumab G0
920	3.6143479347229004	Adalimumab G0
921	3.7556071281433105	Adalimumab G0
922	3.5721182823181152	Adalimumab G0
923	3.752408027648926	Adalimumab G0
924	3.664261817932129	Adalimumab G0
925	3.6845157146453857	Adalimumab G0
926	3.632232189178467	Adalimumab G0
927	3.5581042766571045	Adalimumab G0
928	3.7584877014160156	Adalimumab G0
929	3.7352819442749023	Adalimumab G0
930	3.6655213832855225	Adalimumab G0
931	3.6683716773986816	Adalimumab G0
932	3.7387948036193848	Adalimumab G0
933	3.7746787071228027	Adalimumab G0
934	3.77970290184021	Adalimumab G0
935	3.6254520416259766	Adalimumab G0
936	3.6406826972961426	Adalimumab G0
937	3.8030827045440674	Adalimumab G0
938	3.8190691471099854	Adalimumab G0
939	3.733415126800537	Adalimumab G0
940	3.5903420448303223	Adalimumab G0
941	3.600419044494629	Adalimumab G0
942	3.69634747505188	Adalimumab G0
943	3.6741456985473633	Adalimumab G0
944	3.5287420749664307	Adalimumab G0
945	3.618387222290039	Adalimumab G0
946	3.5657958984375	Adalimumab G0
947	3.596421957015991	Adalimumab G0
948	3.7761430740356445	Adalimumab G0
949	3.6701438426971436	Adalimumab G0
950	3.689638376235962	Adalimumab G0
951	3.7853705883026123	Adalimumab G0
952	3.7186124324798584	Adalimumab G0
953	3.5729546546936035	Adalimumab G0
954	3.6860272884368896	Adalimumab G0
955	3.6740052700042725	Adalimumab G0
956	3.663099765777588	Adalimumab G0
957	3.8375344276428223	Adalimumab G0
958	3.829761028289795	Adalimumab G0
959	3.707131862640381	Adalimumab G0
960	3.640252113342285	Adalimumab G0
961	3.6939802169799805	Adalimumab G0
962	3.8201186656951904	Adalimumab G0
963	3.775869131088257	Adalimumab G0
964	3.675144672393799	Adalimumab G0
965	3.653353452682495	Adalimumab G0
966	3.6784331798553467	Adalimumab G0
967	3.679034948348999	Adalimumab G0
968	3.8874311447143555	Adalimumab G0
969	3.9718942642211914	Adalimumab G0
970	3.6196813583374023	Adalimumab G0
971	3.6579346656799316	Adalimumab G0
972	3.738053321838379	Adalimumab G0
973	3.79738712310791	Adalimumab G0
974	3.6312320232391357	Adalimumab G0
975	3.5822830200195312	Adalimumab G0
976	3.5544090270996094	Adalimumab G0
977	3.610912322998047	Adalimumab G0
978	3.8583524227142334	Adalimumab G0
979	3.682912826538086	Adalimumab G0
980	3.7812728881835938	Adalimumab G0
981	3.8827896118164062	Adalimumab G0
982	3.727813720703125	Adalimumab G0
983	3.6347098350524902	Adalimumab G0
984	3.5791242122650146	Adalimumab G0
985	3.5385892391204834	Adalimumab G0
986	3.4915714263916016	Adalimumab G0
987	3.580413341522217	Adalimumab G0
988	3.5823681354522705	Adalimumab G0
989	3.4757704734802246	Adalimumab G0
990	3.5203936100006104	Adalimumab G0
991	3.746934652328491	Adalimumab G0
992	3.832984447479248	Adalimumab G0
993	3.69559907913208	Adalimumab G0
994	3.718200206756592	Adalimumab G0
995	3.6797494888305664	Adalimumab G0
996	3.58660888671875	Adalimumab G0
997	3.651630163192749	Adalimumab G0
998	3.7387096881866455	Adalimumab G0
999	3.876295328140259	Adalimumab G0
1000	3.8591995239257812	Adalimumab G0
1001	3.884685516357422	Adalimumab G0
1002	3.969794273376465	Adalimumab G0
1003	4.019400119781494	Adalimumab G0
1004	3.9643967151641846	Adalimumab G0
1005	3.809170722961426	Adalimumab G0
1006	3.828765869140625	Adalimumab G0
1007	3.9336061477661133	Adalimumab G0
1008	3.86324143409729	Adalimumab G0
1009	3.79740047454834	Adalimumab G0
1010	3.716810464859009	Adalimumab G0
1011	3.8754425048828125	Adalimumab G0
1012	3.6927385330200195	Adalimumab G0
1013	3.8823678493499756	Adalimumab G0
1014	3.7159621715545654	Adalimumab G0
1015	3.7793333530426025	Adalimumab G0
1016	3.8187384605407715	Adalimumab G0
1017	3.5655577182769775	Adalimumab G0
1018	3.5861012935638428	Adalimumab G0
1019	3.687368631362915	Adalimumab G0
1020	3.7699615955352783	Adalimumab G0
1021	3.8206233978271484	Adalimumab G0
1022	3.636549234390259	Adalimumab G0
1023	3.7593154907226562	Adalimumab G0
1024	3.579782009124756	Adalimumab G0
1025	3.750661611557007	Adalimumab G0
1026	3.5897679328918457	Adalimumab G0
1027	3.6936652660369873	Adalimumab G0
1028	3.6858465671539307	Adalimumab G0
1029	3.620805501937866	Adalimumab G0
1030	3.8497161865234375	Adalimumab G0
1031	3.6481783390045166	Adalimumab G0
1032	3.444619655609131	Adalimumab G0
1033	3.4224774837493896	Adalimumab G0
1034	3.5142548084259033	Adalimumab G0
1035	3.4732882976531982	Adalimumab G0
1036	3.5524351596832275	Adalimumab G0
1037	3.624896287918091	Adalimumab G0
1038	3.8090550899505615	Adalimumab G0
1039	3.8749356269836426	Adalimumab G0
1040	3.605766534805298	Adalimumab G0
1041	3.5914556980133057	Adalimumab G0
1042	3.538954257965088	Adalimumab G0
1043	3.549424648284912	Adalimumab G0
1044	3.599418878555298	Adalimumab G0
1045	3.467649221420288	Adalimumab G0
1046	3.5258171558380127	Adalimumab G0
1047	3.547435998916626	Adalimumab G0
1048	3.4331727027893066	Adalimumab G0
1049	3.525825023651123	Adalimumab G0
1050	3.47825288772583	Adalimumab G0
1051	3.5459744930267334	Adalimumab G0
1052	3.5705411434173584	Adalimumab G0
1053	3.558250665664673	Adalimumab G0
1054	3.557180166244507	Adalimumab G0
1055	3.702188730239868	Adalimumab G0
1056	3.548551559448242	Adalimumab G0
1057	3.514126777648926	Adalimumab G0
1058	3.524726390838623	Adalimumab G0
1059	3.5766797065734863	Adalimumab G0
1060	3.468662738800049	Adalimumab G0
1061	3.6807987689971924	Adalimumab G0
1062	3.592750310897827	Adalimumab G0
1063	3.764749050140381	Adalimumab G0
1064	3.639352560043335	Adalimumab G0
1065	3.8302645683288574	Adalimumab G0
1066	3.782925844192505	Adalimumab G0
1067	3.619722843170166	Adalimumab G0
1068	3.721630573272705	Adalimumab G0
1069	3.563462734222412	Adalimumab G0
1070	3.6920876502990723	Adalimumab G0
1071	3.687302827835083	Adalimumab G0
1072	3.582871437072754	Adalimumab G0
1073	3.626624345779419	Adalimumab G0
1074	3.7684218883514404	Adalimumab G0
1075	3.827366828918457	Adalimumab G0
1076	3.6928341388702393	Adalimumab G0
1077	3.5278005599975586	Adalimumab G0
1078	3.638049364089966	Adalimumab G0
1079	3.63449764251709	Adalimumab G0
1080	3.751415967941284	Adalimumab G0
1081	3.798905611038208	Adalimumab G0
1082	3.426379919052124	Adalimumab G0
1083	3.5753633975982666	Adalimumab G0
1084	3.640202283859253	Adalimumab G0
1085	3.8386552333831787	Adalimumab G0
1086	3.5752859115600586	Adalimumab G0
1087	3.643812417984009	Adalimumab G0
1088	3.817587375640869	Adalimumab G0
1089	3.832350492477417	Adalimumab G0
1090	3.8850138187408447	Adalimumab G0
1091	3.6699156761169434	Adalimumab G0
1092	3.5794897079467773	Adalimumab G0
1093	3.695850133895874	Adalimumab G0
1094	3.8005759716033936	Adalimumab G0
1095	3.762648344039917	Adalimumab G0
1096	3.581712245941162	Adalimumab G0
1097	3.7267918586730957	Adalimumab G0
1098	3.808095932006836	Adalimumab G0
1099	3.5399813652038574	Adalimumab G0
1100	3.607465982437134	Adalimumab G0
1101	3.698880195617676	Adalimumab G0
1102	3.6649553775787354	Adalimumab G0
1103	3.6155943870544434	Adalimumab G0
1104	3.6368753910064697	Adalimumab G0
1105	3.692659616470337	Adalimumab G0
1106	3.711181163787842	Adalimumab G0
1107	3.758700370788574	Adalimumab G0
1108	3.8195724487304688	Adalimumab G0
1109	3.8485801219940186	Adalimumab G0
1110	3.7160391807556152	Adalimumab G0
1111	3.718801736831665	Adalimumab G0
1112	3.7582178115844727	Adalimumab G0
1113	3.644312858581543	Adalimumab G0
1114	3.7712135314941406	Adalimumab G0
1115	3.727322816848755	Adalimumab G0
1116	3.6472342014312744	Adalimumab G0
1117	3.659907102584839	Adalimumab G0
1118	3.795792818069458	Adalimumab G0
1119	3.6541407108306885	Adalimumab G0
1120	3.758120536804199	Adalimumab G0
1121	3.735295534133911	Adalimumab G0
1122	3.716137170791626	Adalimumab G0
1123	3.994434356689453	Adalimumab G0
1124	3.8464512825012207	Adalimumab G0
1125	3.8452115058898926	Adalimumab G0
1126	3.849020481109619	Adalimumab G0
1127	3.7597105503082275	Adalimumab G0
1128	3.695578098297119	Adalimumab G0
1129	3.7568657398223877	Adalimumab G0
1130	3.7543132305145264	Adalimumab G0
1131	3.651956796646118	Adalimumab G0
1132	3.7637104988098145	Adalimumab G0
1133	3.853290319442749	Adalimumab G0
1134	3.7653703689575195	Adalimumab G0
1135	3.6933014392852783	Adalimumab G0
1136	3.789039373397827	Adalimumab G0
1137	3.668152332305908	Adalimumab G0
1138	3.870650291442871	Adalimumab G0
1139	3.7953526973724365	Adalimumab G0
1140	3.9535715579986572	Adalimumab G0
1141	4.072050094604492	Adalimumab G0
1142	3.9625449180603027	Adalimumab G0
1143	3.8445026874542236	Adalimumab G0
1144	4.185652256011963	Adalimumab G0
1145	4.067699909210205	Adalimumab G0
1146	4.108284950256348	Adalimumab G0
1147	3.9643449783325195	Adalimumab G0
1148	3.782233715057373	Adalimumab G0
1149	3.897573709487915	Adalimumab G0
1150	3.879882335662842	Adalimumab G0
1151	3.840696096420288	Adalimumab G0
1152	3.9489638805389404	Adalimumab G0
1153	3.8478410243988037	Adalimumab G0
1154	3.8422133922576904	Adalimumab G0
1155	3.983531951904297	Adalimumab G0
1156	3.9668874740600586	Adalimumab G0
1157	3.9456989765167236	Adalimumab G0
1158	3.932016134262085	Adalimumab G0
1159	4.000826358795166	Adalimumab G0
1160	3.971884250640869	Adalimumab G0
1161	3.946004867553711	Adalimumab G0
1162	3.728408098220825	Adalimumab G0
1163	3.659346580505371	Adalimumab G0
1164	3.736253023147583	Adalimumab G0
1165	3.805536985397339	Adalimumab G0
1166	3.8369245529174805	Adalimumab G0
1167	3.870523452758789	Adalimumab G0
1168	3.977994203567505	Adalimumab G0
1169	4.057224273681641	Adalimumab G0
1170	4.063868999481201	Adalimumab G0
1171	3.9137682914733887	Adalimumab G0
1172	4.026301860809326	Adalimumab G0
1173	4.066312789916992	Adalimumab G0
1174	4.028853416442871	Adalimumab G0
1175	3.9299120903015137	Adalimumab G0
1176	3.893888473510742	Adalimumab G0
1177	3.906315565109253	Adalimumab G0
1178	3.7710211277008057	Adalimumab G0
1179	3.9560530185699463	Adalimumab G0
1180	3.984511137008667	Adalimumab G0
1181	3.959183692932129	Adalimumab G0
1182	3.9055850505828857	Adalimumab G0
1183	4.017014980316162	Adalimumab G0
1184	3.8722407817840576	Adalimumab G0
1185	3.9318461418151855	Adalimumab G0
1186	3.998725652694702	Adalimumab G0
1187	4.149459362030029	Adalimumab G0
1188	4.119158744812012	Adalimumab G0
1189	3.946978807449341	Adalimumab G0
1190	3.8718812465667725	Adalimumab G0
1191	3.8688268661499023	Adalimumab G0
1192	3.9417781829833984	Adalimumab G0
1193	3.8881595134735107	Adalimumab G0
1194	3.900249719619751	Adalimumab G0
1195	4.062315940856934	Adalimumab G0
1196	4.129840850830078	Adalimumab G0
1197	4.028992176055908	Adalimumab G0
1198	3.9104807376861572	Adalimumab G0
1199	3.9033215045928955	Adalimumab G0
1200	4.035840034484863	Adalimumab G0
1201	3.8094191551208496	Adalimumab G0
1202	3.9904606342315674	Adalimumab G0
1203	3.738877296447754	Adalimumab G0
1204	3.728477716445923	Adalimumab G0
1205	3.771625280380249	Adalimumab G0
1206	3.8425281047821045	Adalimumab G0
1207	3.7028026580810547	Adalimumab G0
1208	3.8465988636016846	Adalimumab G0
1209	3.7143664360046387	Adalimumab G0
1210	3.8226451873779297	Adalimumab G0
1211	3.694272518157959	Adalimumab G0
1212	3.72212290763855	Adalimumab G0
1213	3.8442649841308594	Adalimumab G0
1214	3.8155105113983154	Adalimumab G0
1215	3.904289484024048	Adalimumab G0
1216	3.977107286453247	Adalimumab G0
1217	3.99111270904541	Adalimumab G0
1218	3.899723768234253	Adalimumab G0
1219	3.8457648754119873	Adalimumab G0
1220	3.8816657066345215	Adalimumab G0
1221	3.8818628787994385	Adalimumab G0
1222	3.682771682739258	Adalimumab G0
1223	3.6958305835723877	Adalimumab G0
1224	3.8589696884155273	Adalimumab G0
1225	3.678293466567993	Adalimumab G0
1226	3.7901360988616943	Adalimumab G0
1227	3.826077938079834	Adalimumab G0
1228	3.9106392860412598	Adalimumab G0
1229	3.8833093643188477	Adalimumab G0
1230	3.7158560752868652	Adalimumab G0
1231	3.7819724082946777	Adalimumab G0
1232	3.871860980987549	Adalimumab G0
1233	4.0378499031066895	Adalimumab G0
1234	3.998396873474121	Adalimumab G0
1235	4.005311489105225	Adalimumab G0
1236	3.989650249481201	Adalimumab G0
1237	3.937161445617676	Adalimumab G0
1238	3.916154146194458	Adalimumab G0
1239	3.936199426651001	Adalimumab G0
1240	3.9445223808288574	Adalimumab G0
1241	3.8410837650299072	Adalimumab G0
1242	3.957634210586548	Adalimumab G0
1243	3.9516987800598145	Adalimumab G0
1244	3.836717128753662	Adalimumab G0
1245	3.7969319820404053	Adalimumab G0
1246	3.837489604949951	Adalimumab G0
1247	3.85322642326355	Adalimumab G0
1248	3.974001884460449	Adalimumab G0
1249	3.932758331298828	Adalimumab G0
1250	3.9716975688934326	Adalimumab G0
1251	3.7252423763275146	Adalimumab G0
1252	3.883213996887207	Adalimumab G0
1253	3.824824333190918	Adalimumab G0
1254	3.7525887489318848	Adalimumab G0
1255	3.8883445262908936	Adalimumab G0
1256	3.8782737255096436	Adalimumab G0
1257	3.7196450233459473	Adalimumab G0
1258	3.7089059352874756	Adalimumab G0
1259	3.537691354751587	Adalimumab G0
1260	3.6080541610717773	Adalimumab G0
1261	3.7367920875549316	Adalimumab G0
1262	3.8408212661743164	Adalimumab G0
1263	3.8348240852355957	Adalimumab G0
1264	3.8618061542510986	Adalimumab G0
1265	3.8253002166748047	Adalimumab G0
1266	3.8731558322906494	Adalimumab G0
1267	3.893746852874756	Adalimumab G0
1268	3.8000659942626953	Adalimumab G0
1269	3.916355848312378	Adalimumab G0
1270	3.9794960021972656	Adalimumab G0
1271	3.9282939434051514	Adalimumab G0
1272	3.9284698963165283	Adalimumab G0
1273	3.7653145790100098	Adalimumab G0
1274	3.7647197246551514	Adalimumab G0
1275	3.716735363006592	Adalimumab G0
1276	3.7288153171539307	Adalimumab G0
1277	3.675601005554199	Adalimumab G0
1278	3.7682199478149414	Adalimumab G0
1279	3.782273769378662	Adalimumab G0
1280	3.5938162803649902	Adalimumab G0
1281	3.8093693256378174	Adalimumab G0
1282	3.6764042377471924	Adalimumab G0
1283	3.6703104972839355	Adalimumab G0
1284	3.839475631713867	Adalimumab G0
1285	3.8396453857421875	Adalimumab G0
1286	3.7260220050811768	Adalimumab G0
1287	3.6975934505462646	Adalimumab G0
1288	3.7620913982391357	Adalimumab G0
1289	3.797738790512085	Adalimumab G0
1290	3.7398691177368164	Adalimumab G0
1291	3.640434503555298	Adalimumab G0
1292	3.8084802627563477	Adalimumab G0
1293	3.9607083797454834	Adalimumab G0
1294	3.9977691173553467	Adalimumab G0
1295	3.8310489654541016	Adalimumab G0
1296	3.8397088050842285	Adalimumab G0
1297	3.8452036380767822	Adalimumab G0
1298	3.86698317527771	Adalimumab G0
1299	3.7229690551757812	Adalimumab G0
1300	3.898833751678467	Adalimumab G0
1301	3.760225772857666	Adalimumab G0
1302	3.797964572906494	Adalimumab G0
1303	3.6859986782073975	Adalimumab G0
1304	3.908651828765869	Adalimumab G0
1305	3.9280455112457275	Adalimumab G0
1306	3.6873257160186768	Adalimumab G0
1307	3.6666030883789062	Adalimumab G0
1308	3.7866265773773193	Adalimumab G0
1309	3.773266315460205	Adalimumab G0
1310	3.8451578617095947	Adalimumab G0
1311	3.860722541809082	Adalimumab G0
1312	3.8505070209503174	Adalimumab G0
1313	3.8979697227478027	Adalimumab G0
1314	3.710905075073242	Adalimumab G0
1315	3.684776544570923	Adalimumab G0
1316	3.7344212532043457	Adalimumab G0
1317	3.708702564239502	Adalimumab G0
1318	3.819289445877075	Adalimumab G0
1319	3.8670685291290283	Adalimumab G0
1320	3.968330144882202	Adalimumab G0
1321	3.829132318496704	Adalimumab G0
1322	3.8294918537139893	Adalimumab G0
1323	3.653104305267334	Adalimumab G0
1324	3.865602970123291	Adalimumab G0
1325	3.8918139934539795	Adalimumab G0
1326	4.011723041534424	Adalimumab G0
1327	3.8830199241638184	Adalimumab G0
1328	3.899244546890259	Adalimumab G0
1329	3.762573480606079	Adalimumab G0
1330	3.6882503032684326	Adalimumab G0
1331	3.724247932434082	Adalimumab G0
1332	3.6282382011413574	Adalimumab G0
1333	3.679532527923584	Adalimumab G0
1334	3.682982921600342	Adalimumab G0
1335	3.798942804336548	Adalimumab G0
1336	3.7257184982299805	Adalimumab G0
1337	3.7178516387939453	Adalimumab G0
1338	3.9370787143707275	Adalimumab G0
1339	3.8690390586853027	Adalimumab G0
1340	3.852804183959961	Adalimumab G0
1341	3.793325185775757	Adalimumab G0
1342	3.789015293121338	Adalimumab G0
1343	3.5617167949676514	Adalimumab G0
1344	3.6505088806152344	Adalimumab G0
1345	3.5962343215942383	Adalimumab G0
1346	3.511303424835205	Adalimumab G0
1347	3.770780324935913	Adalimumab G0
1348	3.7076733112335205	Adalimumab G0
1349	3.8259146213531494	Adalimumab G0
1350	3.7288811206817627	Adalimumab G0
1351	3.811587333679199	Adalimumab G0
1352	3.7146453857421875	Adalimumab G0
1353	3.6651418209075928	Adalimumab G0
1354	3.590894937515259	Adalimumab G0
1355	3.7267751693725586	Adalimumab G0
1356	3.7655482292175293	Adalimumab G0
1357	3.7157468795776367	Adalimumab G0
1358	3.755828380584717	Adalimumab G0
1359	3.5488440990448	Adalimumab G0
1360	3.480100154876709	Adalimumab G0
1361	3.5730020999908447	Adalimumab G0
1362	3.5770485401153564	Adalimumab G0
1363	3.7746479511260986	Adalimumab G0
1364	3.7570345401763916	Adalimumab G0
1365	3.7633602619171143	Adalimumab G0
1366	3.878092050552368	Adalimumab G0
1367	4.05641508102417	Adalimumab G0
1368	4.059375762939453	Adalimumab G0
1369	4.039412498474121	Adalimumab G0
1370	4.021743297576904	Adalimumab G0
1371	4.00157356262207	Adalimumab G0
1372	3.938425302505493	Adalimumab G0
1373	3.9048850536346436	Adalimumab G0
1374	3.8221218585968018	Adalimumab G0
1375	3.826019048690796	Adalimumab G0
1376	3.740351915359497	Adalimumab G0
1377	3.803826093673706	Adalimumab G0
1378	3.8231945037841797	Adalimumab G0
1379	3.726501703262329	Adalimumab G0
1380	3.8619344234466553	Adalimumab G0
1381	3.754826307296753	Adalimumab G0
1382	3.834001064300537	Adalimumab G0
1383	3.6683664321899414	Adalimumab G0
1384	3.7180633544921875	Adalimumab G0
1385	3.955446481704712	Adalimumab G0
1386	3.8854923248291016	Adalimumab G0
1387	3.8611536026000977	Adalimumab G0
1388	4.007566928863525	Adalimumab G0
1389	3.8830838203430176	Adalimumab G0
1390	3.779494285583496	Adalimumab G0
1391	3.806422233581543	Adalimumab G0
1392	3.9713103771209717	Adalimumab G0
1393	4.013514041900635	Adalimumab G0
1394	3.838124990463257	Adalimumab G0
1395	3.8048129081726074	Adalimumab G0
1396	3.8870108127593994	Adalimumab G0
1397	3.943169355392456	Adalimumab G0
1398	4.03496789932251	Adalimumab G0
1399	3.85923171043396	Adalimumab G0
1400	3.9035215377807617	Adalimumab G0
1401	3.8344297409057617	Adalimumab G0
1402	3.938023567199707	Adalimumab G0
1403	3.83998703956604	Adalimumab G0
1404	3.9415972232818604	Adalimumab G0
1405	3.996500015258789	Adalimumab G0
1406	3.939603090286255	Adalimumab G0
1407	3.908212184906006	Adalimumab G0
1408	3.7823238372802734	Adalimumab G0
1409	3.6985788345336914	Adalimumab G0
1410	3.8511698246002197	Adalimumab G0
1411	3.8449454307556152	Adalimumab G0
1412	3.7914469242095947	Adalimumab G0
1413	3.9300825595855713	Adalimumab G0
1414	3.9126598834991455	Adalimumab G0
1415	4.015882968902588	Adalimumab G0
1416	4.07421875	Adalimumab G0
1417	4.0833563804626465	Adalimumab G0
1418	4.002629280090332	Adalimumab G0
1419	3.9667813777923584	Adalimumab G0
1420	3.992640733718872	Adalimumab G0
1421	3.831714153289795	Adalimumab G0
1422	4.009551048278809	Adalimumab G0
1423	3.8822054862976074	Adalimumab G0
1424	3.956387758255005	Adalimumab G0
1425	3.8685014247894287	Adalimumab G0
1426	3.7870516777038574	Adalimumab G0
1427	3.7279345989227295	Adalimumab G0
1428	3.818660020828247	Adalimumab G0
1429	3.837122678756714	Adalimumab G0
1430	3.659304618835449	Adalimumab G0
1431	3.685809850692749	Adalimumab G0
1432	3.7850048542022705	Adalimumab G0
1433	3.676645040512085	Adalimumab G0
1434	3.7415287494659424	Adalimumab G0
1435	3.7263946533203125	Adalimumab G0
1436	3.7590596675872803	Adalimumab G0
1437	3.8290553092956543	Adalimumab G0
1438	3.7524337768554688	Adalimumab G0
1439	3.7558228969573975	Adalimumab G0
1440	3.8116884231567383	Adalimumab G0
1441	3.798109769821167	Adalimumab G0
1442	3.823235034942627	Adalimumab G0
1443	3.871976137161255	Adalimumab G0
1444	4.105245113372803	Adalimumab G0
1445	3.9998717308044434	Adalimumab G0
1446	4.025968074798584	Adalimumab G0
1447	3.9775633811950684	Adalimumab G0
1448	3.9177212715148926	Adalimumab G0
1449	3.863631010055542	Adalimumab G0
1450	3.668987274169922	Adalimumab G0
1451	3.7949583530426025	Adalimumab G0
1452	3.8335766792297363	Adalimumab G0
1453	3.897434711456299	Adalimumab G0
1454	4.0373711585998535	Adalimumab G0
1455	3.8278589248657227	Adalimumab G0
1456	3.75437593460083	Adalimumab G0
1457	3.7883753776550293	Adalimumab G0
1458	3.828090190887451	Adalimumab G0
1459	3.6441493034362793	Adalimumab G0
1460	3.7290267944335938	Adalimumab G0
1461	3.638585329055786	Adalimumab G0
1462	3.787557601928711	Adalimumab G0
1463	3.747478723526001	Adalimumab G0
1464	3.6544971466064453	Adalimumab G0
1465	3.6866800785064697	Adalimumab G0
1466	3.5827841758728027	Adalimumab G0
1467	3.602293014526367	Adalimumab G0
1468	3.6497886180877686	Adalimumab G0
1469	3.6544792652130127	Adalimumab G0
1470	3.7029645442962646	Adalimumab G0
1471	3.5459489822387695	Adalimumab G0
1472	3.656080722808838	Adalimumab G0
1473	3.7155683040618896	Adalimumab G0
1474	3.8207316398620605	Adalimumab G0
1475	3.801765203475952	Adalimumab G0
1476	3.708556652069092	Adalimumab G0
1477	3.7623116970062256	Adalimumab G0
1478	3.6902811527252197	Adalimumab G0
1479	3.772995710372925	Adalimumab G0
1480	3.627532482147217	Adalimumab G0
1481	3.7327866554260254	Adalimumab G0
1482	3.696570634841919	Adalimumab G0
1483	3.8227837085723877	Adalimumab G0
1484	3.7099406719207764	Adalimumab G0
1485	3.860265016555786	Adalimumab G0
1486	3.821178674697876	Adalimumab G0
1487	3.845580816268921	Adalimumab G0
1488	3.8344757556915283	Adalimumab G0
1489	3.690946340560913	Adalimumab G0
1490	3.855590581893921	Adalimumab G0
1491	3.8249425888061523	Adalimumab G0
1492	3.6655588150024414	Adalimumab G0
1493	3.710106134414673	Adalimumab G0
1494	3.5542678833007812	Adalimumab G0
1495	3.7467634677886963	Adalimumab G0
1496	3.750593662261963	Adalimumab G0
1497	3.6906511783599854	Adalimumab G0
1498	3.646682024002075	Adalimumab G0
1499	3.778738021850586	Adalimumab G0
1500	3.5647621154785156	Adalimumab G0
1501	3.4776711463928223	Adalimumab G0
1502	3.5192158222198486	Adalimumab G0
1503	3.4166860580444336	Adalimumab G0
1504	3.672873020172119	Adalimumab G0
1505	3.878068685531616	Adalimumab G0
1506	3.8450746536254883	Adalimumab G0
1507	3.725700855255127	Adalimumab G0
1508	3.6375510692596436	Adalimumab G0
1509	3.5624940395355225	Adalimumab G0
1510	3.6826372146606445	Adalimumab G0
1511	3.683877944946289	Adalimumab G0
1512	3.6772327423095703	Adalimumab G0
1513	3.5928995609283447	Adalimumab G0
1514	3.578076124191284	Adalimumab G0
1515	3.4851760864257812	Adalimumab G0
1516	3.5376839637756348	Adalimumab G0
1517	3.533811569213867	Adalimumab G0
1518	3.454695463180542	Adalimumab G0
1519	3.487058639526367	Adalimumab G0
1520	3.452307939529419	Adalimumab G0
1521	3.681431293487549	Adalimumab G0
1522	3.432044744491577	Adalimumab G0
1523	3.589061737060547	Adalimumab G0
1524	3.4059133529663086	Adalimumab G0
1525	3.538724899291992	Adalimumab G0
1526	3.6785058975219727	Adalimumab G0
1527	3.66440749168396	Adalimumab G0
1528	3.564587116241455	Adalimumab G0
1529	3.5170364379882812	Adalimumab G0
1530	3.4671754837036133	Adalimumab G0
1531	3.301111936569214	Adalimumab G0
1532	3.4682750701904297	Adalimumab G0
1533	3.547048330307007	Adalimumab G0
1534	3.421447515487671	Adalimumab G0
1535	3.1823537349700928	Adalimumab G0
1536	3.350179672241211	Adalimumab G0
1537	3.4880459308624268	Adalimumab G0
1538	3.354923725128174	Adalimumab G0
1539	3.4156391620635986	Adalimumab G0
1540	3.35115909576416	Adalimumab G0
1541	3.4434714317321777	Adalimumab G0
1542	3.4790682792663574	Adalimumab G0
1543	3.5145421028137207	Adalimumab G0
1544	3.6557154655456543	Adalimumab G0
1545	3.7361576557159424	Adalimumab G0
1546	3.537489175796509	Adalimumab G0
1547	3.4956583976745605	Adalimumab G0
1548	3.347027540206909	Adalimumab G0
1549	3.249821662902832	Adalimumab G0
1550	3.2633588314056396	Adalimumab G0
1551	3.226247787475586	Adalimumab G0
1552	3.2369656562805176	Adalimumab G0
1553	3.4711742401123047	Adalimumab G0
1554	3.396737575531006	Adalimumab G0
1555	3.476196765899658	Adalimumab G0
1556	3.464805841445923	Adalimumab G0
1557	3.461928367614746	Adalimumab G0
1558	3.3222875595092773	Adalimumab G0
1559	3.345076084136963	Adalimumab G0
1560	3.29746675491333	Adalimumab G0
1561	3.340066432952881	Adalimumab G0
1562	3.2877790927886963	Adalimumab G0
1563	3.3804821968078613	Adalimumab G0
1564	3.3560969829559326	Adalimumab G0
1565	3.3209707736968994	Adalimumab G0
1566	3.414379596710205	Adalimumab G0
1567	3.3520936965942383	Adalimumab G0
1568	3.3067946434020996	Adalimumab G0
1569	3.2244904041290283	Adalimumab G0
1570	3.295973777770996	Adalimumab G0
1571	3.4930410385131836	Adalimumab G0
1572	3.39217209815979	Adalimumab G0
1573	3.588871717453003	Adalimumab G0
1574	3.449018955230713	Adalimumab G0
1575	3.3584816455841064	Adalimumab G0
1576	3.3860809803009033	Adalimumab G0
1577	3.3912529945373535	Adalimumab G0
1578	3.310019016265869	Adalimumab G0
1579	3.113008499145508	Adalimumab G0
1580	3.1717493534088135	Adalimumab G0
1581	3.2553927898406982	Adalimumab G0
1582	3.2578585147857666	Adalimumab G0
1583	3.290065050125122	Adalimumab G0
1584	3.3445377349853516	Adalimumab G0
1585	3.388632297515869	Adalimumab G0
1586	3.394801616668701	Adalimumab G0
1587	3.349271774291992	Adalimumab G0
1588	3.3703207969665527	Adalimumab G0
1589	3.501230001449585	Adalimumab G0
1590	3.4847097396850586	Adalimumab G0
1591	3.4152417182922363	Adalimumab G0
1592	3.316425323486328	Adalimumab G0
1593	3.398437261581421	Adalimumab G0
1594	3.4902377128601074	Adalimumab G0
1595	3.3503732681274414	Adalimumab G0
1596	3.27492356300354	Adalimumab G0
1597	3.2032928466796875	Adalimumab G0
1598	3.220860242843628	Adalimumab G0
1599	3.200770378112793	Adalimumab G0
1600	3.176985502243042	Adalimumab G0
1601	3.3164966106414795	Adalimumab G0
1602	3.316786289215088	Adalimumab G0
1603	3.3827831745147705	Adalimumab G0
1604	3.6088950634002686	Adalimumab G0
1605	3.5726263523101807	Adalimumab G0
1606	3.3104336261749268	Adalimumab G0
1607	3.4886817932128906	Adalimumab G0
1608	3.4955925941467285	Adalimumab G0
1609	3.4417314529418945	Adalimumab G0
1610	3.3863797187805176	Adalimumab G0
1611	3.460308790206909	Adalimumab G0
1612	3.535209894180298	Adalimumab G0
1613	3.429109811782837	Adalimumab G0
1614	3.6984167098999023	Adalimumab G0
1615	3.6922976970672607	Adalimumab G0
1616	3.589306592941284	Adalimumab G0
1617	3.6086361408233643	Adalimumab G0
1618	3.6015267372131348	Adalimumab G0
1619	3.425058126449585	Adalimumab G0
1620	3.3868911266326904	Adalimumab G0
1621	3.2726266384124756	Adalimumab G0
1622	3.2121009826660156	Adalimumab G0
1623	3.4613730907440186	Adalimumab G0
1624	3.6442184448242188	Adalimumab G0
1625	3.5877320766448975	Adalimumab G0
1626	3.5887835025787354	Adalimumab G0
1627	3.59940505027771	Adalimumab G0
1628	3.5695395469665527	Adalimumab G0
1629	3.6577343940734863	Adalimumab G0
1630	3.5792458057403564	Adalimumab G0
1631	3.7636773586273193	Adalimumab G0
1632	3.6932151317596436	Adalimumab G0
1633	3.711501121520996	Adalimumab G0
1634	3.5812134742736816	Adalimumab G0
1635	3.5406312942504883	Adalimumab G0
1636	3.576136589050293	Adalimumab G0
1637	3.51340651512146	Adalimumab G0
1638	3.67688250541687	Adalimumab G0
1639	3.624537944793701	Adalimumab G0
1640	3.5566086769104004	Adalimumab G0
1641	3.7799606323242188	Adalimumab G0
1642	3.6585140228271484	Adalimumab G0
1643	3.7666332721710205	Adalimumab G0
1644	3.804804563522339	Adalimumab G0
1645	3.815757989883423	Adalimumab G0
1646	3.8508057594299316	Adalimumab G0
1647	3.8102335929870605	Adalimumab G0
1648	3.8997979164123535	Adalimumab G0
1649	3.9240453243255615	Adalimumab G0
1650	3.8401453495025635	Adalimumab G0
1651	4.0014472007751465	Adalimumab G0
1652	3.888096332550049	Adalimumab G0
1653	3.986980438232422	Adalimumab G0
1654	3.8803789615631104	Adalimumab G0
1655	3.9321651458740234	Adalimumab G0
1656	3.894963026046753	Adalimumab G0
1657	3.9809634685516357	Adalimumab G0
1658	4.069072723388672	Adalimumab G0
1659	3.9823341369628906	Adalimumab G0
1660	3.938774585723877	Adalimumab G0
1661	3.9420158863067627	Adalimumab G0
1662	4.039183616638184	Adalimumab G0
1663	3.949749231338501	Adalimumab G0
1664	4.0061187744140625	Adalimumab G0
1665	3.8907761573791504	Adalimumab G0
1666	3.9216725826263428	Adalimumab G0
1667	3.8970584869384766	Adalimumab G0
1668	3.981299638748169	Adalimumab G0
1669	3.9985768795013428	Adalimumab G0
1670	3.8881683349609375	Adalimumab G0
1671	3.869112730026245	Adalimumab G0
1672	3.8569180965423584	Adalimumab G0
1673	3.9448044300079346	Adalimumab G0
1674	3.8928916454315186	Adalimumab G0
1675	3.908050537109375	Adalimumab G0
1676	3.9076480865478516	Adalimumab G0
1677	3.8196558952331543	Adalimumab G0
1678	3.809385299682617	Adalimumab G0
1679	3.945892333984375	Adalimumab G0
1680	4.027004718780518	Adalimumab G0
1681	4.121257781982422	Adalimumab G0
1682	4.168332099914551	Adalimumab G0
1683	3.9096970558166504	Adalimumab G0
1684	3.9991612434387207	Adalimumab G0
1685	3.888134002685547	Adalimumab G0
1686	3.795820713043213	Adalimumab G0
1687	3.831737756729126	Adalimumab G0
1688	3.724520206451416	Adalimumab G0
1689	3.724194288253784	Adalimumab G0
1690	3.8232481479644775	Adalimumab G0
1691	3.935335397720337	Adalimumab G0
1692	3.8777706623077393	Adalimumab G0
1693	3.801557779312134	Adalimumab G0
1694	3.7988617420196533	Adalimumab G0
1695	3.7689990997314453	Adalimumab G0
1696	3.772881269454956	Adalimumab G0
1697	3.709639072418213	Adalimumab G0
1698	3.76383638381958	Adalimumab G0
1699	3.7429938316345215	Adalimumab G0
1700	3.6403489112854004	Adalimumab G0
1701	3.6525044441223145	Adalimumab G0
1702	3.7962512969970703	Adalimumab G0
1703	3.653886318206787	Adalimumab G0
1704	3.597179412841797	Adalimumab G0
1705	3.702435255050659	Adalimumab G0
1706	3.6743338108062744	Adalimumab G0
1707	3.5402767658233643	Adalimumab G0
1708	3.590526580810547	Adalimumab G0
1709	3.6705756187438965	Adalimumab G0
1710	3.6583828926086426	Adalimumab G0
1711	3.8413050174713135	Adalimumab G0
1712	3.824953317642212	Adalimumab G0
1713	3.6003873348236084	Adalimumab G0
1714	3.5672202110290527	Adalimumab G0
1715	3.6432018280029297	Adalimumab G0
1716	3.7160232067108154	Adalimumab G0
1717	3.7675437927246094	Adalimumab G0
1718	3.8601973056793213	Adalimumab G0
1719	3.8454387187957764	Adalimumab G0
1720	3.9291017055511475	Adalimumab G0
1721	4.064071178436279	Adalimumab G0
1722	3.9801461696624756	Adalimumab G0
1723	3.9392590522766113	Adalimumab G0
1724	3.8376688957214355	Adalimumab G0
1725	3.7279818058013916	Adalimumab G0
1726	4.084528923034668	Adalimumab G0
1727	3.966625690460205	Adalimumab G0
1728	3.8472397327423096	Adalimumab G0
1729	3.716597557067871	Adalimumab G0
1730	3.867265224456787	Adalimumab G0
1731	3.8331868648529053	Adalimumab G0
1732	3.758225679397583	Adalimumab G0
1733	3.5580368041992188	Adalimumab G0
1734	3.643974542617798	Adalimumab G0
1735	3.621927261352539	Adalimumab G0
1736	3.6446166038513184	Adalimumab G0
1737	3.6898598670959473	Adalimumab G0
1738	3.641371726989746	Adalimumab G0
1739	3.6555633544921875	Adalimumab G0
1740	3.7973601818084717	Adalimumab G0
1741	3.6648051738739014	Adalimumab G0
1742	3.6827263832092285	Adalimumab G0
1743	3.739384412765503	Adalimumab G0
1744	3.6678922176361084	Adalimumab G0
1745	3.700444459915161	Adalimumab G0
1746	3.6638011932373047	Adalimumab G0
1747	3.7711973190307617	Adalimumab G0
1748	3.678121328353882	Adalimumab G0
1749	3.706411838531494	Adalimumab G0
1750	3.785688877105713	Adalimumab G0
1751	4.007380962371826	Adalimumab G0
1752	4.074976921081543	Adalimumab G0
1753	4.091434001922607	Adalimumab G0
1754	4.039874076843262	Adalimumab G0
1755	4.024694919586182	Adalimumab G0
1756	3.932774066925049	Adalimumab G0
1757	3.8486666679382324	Adalimumab G0
1758	3.708183765411377	Adalimumab G0
1759	3.700167179107666	Adalimumab G0
1760	3.693531036376953	Adalimumab G0
1761	3.7570393085479736	Adalimumab G0
1762	3.7205846309661865	Adalimumab G0
1763	3.845395088195801	Adalimumab G0
1764	3.669097423553467	Adalimumab G0
1765	3.8625316619873047	Adalimumab G0
1766	4.034761428833008	Adalimumab G0
1767	4.187751293182373	Adalimumab G0
1768	4.057085037231445	Adalimumab G0
1769	4.104979038238525	Adalimumab G0
1770	4.050776481628418	Adalimumab G0
1771	4.109219551086426	Adalimumab G0
1772	4.099834442138672	Adalimumab G0
1773	4.090953350067139	Adalimumab G0
1774	4.142442226409912	Adalimumab G0
1775	4.131511211395264	Adalimumab G0
1776	4.062160968780518	Adalimumab G0
1777	4.008442401885986	Adalimumab G0
1778	4.045182228088379	Adalimumab G0
1779	4.02103328704834	Adalimumab G0
1780	4.254048824310303	Adalimumab G0
1781	4.093166828155518	Adalimumab G0
1782	4.222742080688477	Adalimumab G0
1783	4.161518573760986	Adalimumab G0
1784	4.212744235992432	Adalimumab G0
1785	4.173902988433838	Adalimumab G0
1786	4.163882255554199	Adalimumab G0
1787	4.111305236816406	Adalimumab G0
1788	4.06265926361084	Adalimumab G0
1789	4.143082141876221	Adalimumab G0
1790	4.082641124725342	Adalimumab G0
1791	4.011069297790527	Adalimumab G0
1792	3.949816942214966	Adalimumab G0
1793	3.980093479156494	Adalimumab G0
1794	3.896919012069702	Adalimumab G0
1795	4.098324775695801	Adalimumab G0
1796	4.083518981933594	Adalimumab G0
1797	4.156929969787598	Adalimumab G0
1798	4.087022304534912	Adalimumab G0
1799	4.030420780181885	Adalimumab G0
1800	3.9805970191955566	Adalimumab G0
1801	4.1594438552856445	Adalimumab G0
1802	4.157795429229736	Adalimumab G0
1803	3.976318359375	Adalimumab G0
1804	4.0466108322143555	Adalimumab G0
1805	3.9592316150665283	Adalimumab G0
1806	4.113068580627441	Adalimumab G0
1807	4.211122989654541	Adalimumab G0
1808	4.105072975158691	Adalimumab G0
1809	4.017772197723389	Adalimumab G0
1810	4.175285816192627	Adalimumab G0
1811	4.073285102844238	Adalimumab G0
1812	4.0422892570495605	Adalimumab G0
1813	4.055355548858643	Adalimumab G0
1814	4.052455902099609	Adalimumab G0
1815	4.10650634765625	Adalimumab G0
1816	4.156886100769043	Adalimumab G0
1817	4.111928462982178	Adalimumab G0
1818	3.9414966106414795	Adalimumab G0
1819	4.050636291503906	Adalimumab G0
1820	4.014138698577881	Adalimumab G0
1821	4.050985813140869	Adalimumab G0
1822	4.005380630493164	Adalimumab G0
1823	4.023304462432861	Adalimumab G0
1824	3.9525561332702637	Adalimumab G0
1825	4.046152591705322	Adalimumab G0
1826	4.067779541015625	Adalimumab G0
1827	3.856566905975342	Adalimumab G0
1828	3.8815395832061768	Adalimumab G0
1829	3.910475730895996	Adalimumab G0
1830	3.732616424560547	Adalimumab G0
1831	3.864206552505493	Adalimumab G0
1832	3.790391445159912	Adalimumab G0
1833	3.7264440059661865	Adalimumab G0
1834	3.880286693572998	Adalimumab G0
1835	4.035857677459717	Adalimumab G0
1836	3.9877657890319824	Adalimumab G0
1837	3.9719905853271484	Adalimumab G0
1838	4.05296516418457	Adalimumab G0
1839	3.990919828414917	Adalimumab G0
1840	3.9144983291625977	Adalimumab G0
1841	3.8792943954467773	Adalimumab G0
1842	3.6977145671844482	Adalimumab G0
1843	3.9423625469207764	Adalimumab G0
1844	3.9696903228759766	Adalimumab G0
1845	3.984341859817505	Adalimumab G0
1846	4.026566028594971	Adalimumab G0
1847	3.9459688663482666	Adalimumab G0
1848	4.033388137817383	Adalimumab G0
1849	4.124594688415527	Adalimumab G0
1850	4.089169979095459	Adalimumab G0
1851	4.09358549118042	Adalimumab G0
1852	3.9432003498077393	Adalimumab G0
1853	3.9458868503570557	Adalimumab G0
1854	3.964492082595825	Adalimumab G0
1855	3.803769588470459	Adalimumab G0
1856	3.902822494506836	Adalimumab G0
1857	3.928845167160034	Adalimumab G0
1858	4.0597243309021	Adalimumab G0
1859	4.056361675262451	Adalimumab G0
1860	4.000323295593262	Adalimumab G0
1861	3.991783857345581	Adalimumab G0
1862	4.016086101531982	Adalimumab G0
1863	4.002511501312256	Adalimumab G0
1864	4.13753604888916	Adalimumab G0
1865	4.114527702331543	Adalimumab G0
1866	4.107513904571533	Adalimumab G0
1867	3.9697909355163574	Adalimumab G0
1868	3.8993563652038574	Adalimumab G0
1869	4.028878211975098	Adalimumab G0
1870	4.047543525695801	Adalimumab G0
1871	3.983877420425415	Adalimumab G0
1872	3.8834228515625	Adalimumab G0
1873	3.912400007247925	Adalimumab G0
1874	3.856940984725952	Adalimumab G0
1875	4.000747203826904	Adalimumab G0
1876	3.952303886413574	Adalimumab G0
1877	3.969839334487915	Adalimumab G0
1878	4.007679462432861	Adalimumab G0
1879	4.162837982177734	Adalimumab G0
1880	3.9613559246063232	Adalimumab G0
1881	3.87593936920166	Adalimumab G0
1882	3.933025598526001	Adalimumab G0
1883	3.7233967781066895	Adalimumab G0
1884	4.080158710479736	Adalimumab G0
1885	4.044918537139893	Adalimumab G0
1886	4.013669490814209	Adalimumab G0
1887	4.149225234985352	Adalimumab G0
1888	4.126758098602295	Adalimumab G0
1889	4.243651866912842	Adalimumab G0
1890	4.177042484283447	Adalimumab G0
1891	4.1408281326293945	Adalimumab G0
1892	4.046111106872559	Adalimumab G0
1893	3.9166367053985596	Adalimumab G0
1894	3.928989887237549	Adalimumab G0
1895	3.8420705795288086	Adalimumab G0
1896	3.9436702728271484	Adalimumab G0
1897	4.096648693084717	Adalimumab G0
1898	3.87809419631958	Adalimumab G0
1899	3.9768803119659424	Adalimumab G0
1900	3.8733556270599365	Adalimumab G0
1901	3.7861175537109375	Adalimumab G0
1902	3.89320969581604	Adalimumab G0
1903	3.963648796081543	Adalimumab G0
1904	3.995112180709839	Adalimumab G0
1905	3.740593671798706	Adalimumab G0
1906	3.788776397705078	Adalimumab G0
1907	3.92045259475708	Adalimumab G0
1908	3.7941975593566895	Adalimumab G0
1909	3.987476110458374	Adalimumab G0
1910	3.95430064201355	Adalimumab G0
1911	3.8857734203338623	Adalimumab G0
1912	3.7982735633850098	Adalimumab G0
1913	3.8959531784057617	Adalimumab G0
1914	3.867885112762451	Adalimumab G0
1915	4.006399631500244	Adalimumab G0
1916	4.01870584487915	Adalimumab G0
1917	3.872453212738037	Adalimumab G0
1918	3.8707704544067383	Adalimumab G0
1919	3.845708131790161	Adalimumab G0
1920	3.9424326419830322	Adalimumab G0
1921	3.911799430847168	Adalimumab G0
1922	3.9681951999664307	Adalimumab G0
1923	4.107613563537598	Adalimumab G0
1924	4.015121936798096	Adalimumab G0
1925	4.131802558898926	Adalimumab G0
1926	4.204999923706055	Adalimumab G0
1927	4.069404125213623	Adalimumab G0
1928	3.9270801544189453	Adalimumab G0
1929	3.9303345680236816	Adalimumab G0
1930	4.007181167602539	Adalimumab G0
1931	3.873969793319702	Adalimumab G0
1932	3.936272144317627	Adalimumab G0
1933	3.9271721839904785	Adalimumab G0
1934	3.950172185897827	Adalimumab G0
1935	3.885695219039917	Adalimumab G0
1936	3.9411256313323975	Adalimumab G0
1937	3.8714518547058105	Adalimumab G0
1938	3.9394400119781494	Adalimumab G0
1939	3.844663619995117	Adalimumab G0
1940	3.970073938369751	Adalimumab G0
1941	3.785917043685913	Adalimumab G0
1942	3.5817112922668457	Adalimumab G0
1943	3.5863935947418213	Adalimumab G0
1944	3.6201729774475098	Adalimumab G0
1945	3.6533024311065674	Adalimumab G0
1946	3.7591097354888916	Adalimumab G0
1947	3.76263689994812	Adalimumab G0
1948	3.7073535919189453	Adalimumab G0
1949	3.7695422172546387	Adalimumab G0
1950	3.537616729736328	Adalimumab G0
1951	3.5139620304107666	Adalimumab G0
1952	3.7304532527923584	Adalimumab G0
1953	3.814849615097046	Adalimumab G0
1954	3.712211847305298	Adalimumab G0
1955	3.6211788654327393	Adalimumab G0
1956	3.6193864345550537	Adalimumab G0
1957	3.5436458587646484	Adalimumab G0
1958	3.726443290710449	Adalimumab G0
1959	3.7026243209838867	Adalimumab G0
1960	3.812434196472168	Adalimumab G0
1961	3.706676483154297	Adalimumab G0
1962	3.7824575901031494	Adalimumab G0
1963	3.8486645221710205	Adalimumab G0
1964	3.817776918411255	Adalimumab G0
1965	3.7654807567596436	Adalimumab G0
1966	3.708458185195923	Adalimumab G0
1967	3.6613688468933105	Adalimumab G0
1968	3.6335203647613525	Adalimumab G0
1969	3.789198875427246	Adalimumab G0
1970	3.7514829635620117	Adalimumab G0
1971	3.6955628395080566	Adalimumab G0
1972	3.6683387756347656	Adalimumab G0
1973	3.83086895942688	Adalimumab G0
1974	3.6495883464813232	Adalimumab G0
1975	3.474173069000244	Adalimumab G0
1976	3.7252302169799805	Adalimumab G0
1977	3.741717576980591	Adalimumab G0
1978	3.779409885406494	Adalimumab G0
1979	3.7235405445098877	Adalimumab G0
1980	3.730248212814331	Adalimumab G0
1981	3.753120183944702	Adalimumab G0
1982	3.6574995517730713	Adalimumab G0
1983	3.696044683456421	Adalimumab G0
1984	3.878200054168701	Adalimumab G0
1985	3.7497782707214355	Adalimumab G0
1986	3.7085976600646973	Adalimumab G0
1987	3.509284257888794	Adalimumab G0
1988	3.623155117034912	Adalimumab G0
1989	3.822796583175659	Adalimumab G0
1990	3.756460428237915	Adalimumab G0
1991	3.9296913146972656	Adalimumab G0
1992	3.9723379611968994	Adalimumab G0
1993	3.9453482627868652	Adalimumab G0
1994	3.9565250873565674	Adalimumab G0
1995	3.8332595825195312	Adalimumab G0
1996	3.946017265319824	Adalimumab G0
1997	4.062711715698242	Adalimumab G0
1998	4.1322784423828125	Adalimumab G0
[truncated: 82,120 more rows]
