# Supplementary material for: Effect of Fc core fucosylation and light chain isotype on IgG1 flexibility
Source: Commun Biol. 2023 Mar 3;6:237. doi: 10.1038/s42003-023-04622-7 (PMC9982779; doi:10.1038/s42003-023-04622-7)
Supplement: Supplementary file 4 — Supplementary Data 2 [file 42003_2023_4622_MOESM4_ESM.zip]

Archive with 85 entries (79 files):
- cmd/
- cmd/amber10_eht/
- cmd/charmm36/
- cmd/.DS_Store
- __MACOSX/cmd/._.DS_Store
- cmd/amber10_eht/.DS_Store
- __MACOSX/cmd/amber10_eht/._.DS_Store
- cmd/amber10_eht/avelumab_g0_md.z.prmtop
- __MACOSX/cmd/amber10_eht/._avelumab_g0_md.z.prmtop
- cmd/amber10_eht/avelumab_g0_md.a.0.coor
- __MACOSX/cmd/amber10_eht/._avelumab_g0_md.a.0.coor
- cmd/amber10_eht/avelumab_g0f_md.z.prmtop
- __MACOSX/cmd/amber10_eht/._avelumab_g0f_md.z.prmtop
- cmd/amber10_eht/avelumab_g0f_md.a.0.coor
- __MACOSX/cmd/amber10_eht/._avelumab_g0f_md.a.0.coor
- cmd/amber10_eht/adam_g0f_md.a.0.coor
- __MACOSX/cmd/amber10_eht/._adam_g0f_md.a.0.coor
- cmd/amber10_eht/adam_g0_md.z.prmtop
- __MACOSX/cmd/amber10_eht/._adam_g0_md.z.prmtop
- cmd/amber10_eht/adam_g0_md.a.0.coor
- __MACOSX/cmd/amber10_eht/._adam_g0_md.a.0.coor
- cmd/amber10_eht/adam_g0f_md.z.prmtop
- __MACOSX/cmd/amber10_eht/._adam_g0f_md.z.prmtop
- cmd/charmm36/adam_g0.parm7
- __MACOSX/cmd/charmm36/._adam_g0.parm7
- cmd/charmm36/.DS_Store
- __MACOSX/cmd/charmm36/._.DS_Store
- cmd/charmm36/dihe_avelumab_g0f.restraint
- __MACOSX/cmd/charmm36/._dihe_avelumab_g0f.restraint
- cmd/charmm36/dihe_adam_g0.restraint
- __MACOSX/cmd/charmm36/._dihe_adam_g0.restraint
- cmd/charmm36/input/
- cmd/charmm36/avelumab_g0f.rst7
- __MACOSX/cmd/charmm36/._avelumab_g0f.rst7
- cmd/charmm36/avelumab_g0f.parm7
- __MACOSX/cmd/charmm36/._avelumab_g0f.parm7
- cmd/charmm36/dihe_avelumab_g0.restraint
- __MACOSX/cmd/charmm36/._dihe_avelumab_g0.restraint
- cmd/charmm36/dihe_adam_g0f.restraint
- __MACOSX/cmd/charmm36/._dihe_adam_g0f.restraint
- cmd/charmm36/avelumab_g0.rst7
- __MACOSX/cmd/charmm36/._avelumab_g0.rst7
- cmd/charmm36/avelumab_g0.parm7
- __MACOSX/cmd/charmm36/._avelumab_g0.parm7
- cmd/charmm36/adam_g0f.parm7
- __MACOSX/cmd/charmm36/._adam_g0f.parm7
- cmd/charmm36/adam_g0.rst7
- __MACOSX/cmd/charmm36/._adam_g0.rst7
- cmd/charmm36/adam_g0f.rst7
- __MACOSX/cmd/charmm36/._adam_g0f.rst7
- cmd/charmm36/input/step4.1_equilibration.mdin
- __MACOSX/cmd/charmm36/input/._step4.1_equilibration.mdin
- cmd/charmm36/input/step5_production.mdin
- __MACOSX/cmd/charmm36/input/._step5_production.mdin
- cmd/charmm36/input/step4.0_minimization.mdin
- __MACOSX/cmd/charmm36/input/._step4.0_minimization.mdin
- amd/
- __MACOSX/._amd
- amd/adam_g0_equi.rst7
- __MACOSX/amd/._adam_g0_equi.rst7
- amd/.DS_Store
- __MACOSX/amd/._.DS_Store
- amd/avelumab_g0f_equi.rst7
- __MACOSX/amd/._avelumab_g0f_equi.rst7
- amd/input/
- amd/avelumab_g0.prmtop
- __MACOSX/amd/._avelumab_g0.prmtop
- amd/adam_g0f.prmtop
- __MACOSX/amd/._adam_g0f.prmtop
- amd/avelumab_g0_equi.rst7
- __MACOSX/amd/._avelumab_g0_equi.rst7
- amd/avelumab_g0f.prmtop
- __MACOSX/amd/._avelumab_g0f.prmtop
- amd/adam_g0.prmtop
- __MACOSX/amd/._adam_g0.prmtop
- amd/adam_g0f_equi.rst7
- __MACOSX/amd/._adam_g0f_equi.rst7
- amd/input/amd_adam_g0f.in
- __MACOSX/amd/input/._amd_adam_g0f.in
- amd/input/amd_avelumab_g0.in
- __MACOSX/amd/input/._amd_avelumab_g0.in
- amd/input/amd_avelumab_g0f.in
- __MACOSX/amd/input/._amd_avelumab_g0f.in
- amd/input/amd_adam_g0.in
- __MACOSX/amd/input/._amd_adam_g0.in
