# Supplementary material for: Effect of Fc core fucosylation and light chain isotype on IgG1 flexibility
Source: Commun Biol. 2023 Mar 3;6:237. doi: 10.1038/s42003-023-04622-7 (PMC9982779; doi:10.1038/s42003-023-04622-7)
Supplement: Supplementary file 4 — Supplementary Data 2 [file 42003_2023_4622_MOESM4_ESM.zip › cmd/charmm36/dihe_avelumab_g0f.restraint]

&rst
    iat=20035, 20039, 20037, 20054,
    r1=47.5, r2=57.5,
    r3=62.5, r4=72.5,
    rk2=FC,
    rk3=FC,
/

&rst
    iat=20039, 20037, 20054, 20050,
    r1=-72.5, r2=-62.5,
    r3=-57.5, r4=-47.5,
    rk2=FC,
    rk3=FC,
/

&rst
    iat=20037, 20054, 20050, 20040,
    r1=47.5, r2=57.5,
    r3=62.5, r4=72.5,
    rk2=FC,
    rk3=FC,
/

&rst
    iat=20054, 20050, 20040, 20035,
    r1=-72.5, r2=-62.5,
    r3=-57.5, r4=-47.5,
    rk2=FC,
    rk3=FC,
/

&rst
    iat=20050, 20040, 20035, 20039,
    r1=47.5, r2=57.5,
    r3=62.5, r4=72.5,
    rk2=FC,
    rk3=FC,
/

&rst
    iat=20040, 20035, 20039, 20037,
    r1=-72.5, r2=-62.5,
    r3=-57.5, r4=-47.5,
    rk2=FC,
    rk3=FC,
/

&rst
    iat=20061, 20065, 20063, 20080,
    r1=47.5, r2=57.5,
    r3=62.5, r4=72.5,
    rk2=FC,
    rk3=FC,
/

&rst
    iat=20065, 20063, 20080, 20076,
    r1=-72.5, r2=-62.5,
    r3=-57.5, r4=-47.5,
    rk2=FC,
    rk3=FC,
/

&rst
    iat=20063, 20080, 20076, 20066,
    r1=47.5, r2=57.5,
    r3=62.5, r4=72.5,
    rk2=FC,
    rk3=FC,
/

&rst
    iat=20080, 20076, 20066, 20061,
    r1=-72.5, r2=-62.5,
    r3=-57.5, r4=-47.5,
    rk2=FC,
    rk3=FC,
/

&rst
    iat=20076, 20066, 20061, 20065,
    r1=47.5, r2=57.5,
    r3=62.5, r4=72.5,
    rk2=FC,
    rk3=FC,
/

&rst
    iat=20066, 20061, 20065, 20063,
    r1=-72.5, r2=-62.5,
    r3=-57.5, r4=-47.5,
    rk2=FC,
    rk3=FC,
/

&rst
    iat=20088, 20092, 20090, 20100,
    r1=47.5, r2=57.5,
    r3=62.5, r4=72.5,
    rk2=FC,
    rk3=FC,
/

&rst
    iat=20092, 20090, 20100, 20097,
    r1=-72.5, r2=-62.5,
    r3=-57.5, r4=-47.5,
    rk2=FC,
    rk3=FC,
/

&rst
    iat=20090, 20100, 20097, 20093,
    r1=47.5, r2=57.5,
    r3=62.5, r4=72.5,
    rk2=FC,
    rk3=FC,
/

&rst
    iat=20100, 20097, 20093, 20088,
    r1=-72.5, r2=-62.5,
    r3=-57.5, r4=-47.5,
    rk2=FC,
    rk3=FC,
/

&rst
    iat=20097, 20093, 20088, 20092,
    r1=47.5, r2=57.5,
    r3=62.5, r4=72.5,
    rk2=FC,
    rk3=FC,
/

&rst
    iat=20093, 20088, 20092, 20090,
    r1=-72.5, r2=-62.5,
    r3=-57.5, r4=-47.5,
    rk2=FC,
    rk3=FC,
/

&rst
    iat=20108, 20112, 20110, 20120,
    r1=47.5, r2=57.5,
    r3=62.5, r4=72.5,
    rk2=FC,
    rk3=FC,
/

&rst
    iat=20112, 20110, 20120, 20116,
    r1=-72.5, r2=-62.5,
    r3=-57.5, r4=-47.5,
    rk2=FC,
    rk3=FC,
/

&rst
    iat=20110, 20120, 20116, 20113,
    r1=47.5, r2=57.5,
    r3=62.5, r4=72.5,
    rk2=FC,
    rk3=FC,
/

&rst
    iat=20120, 20116, 20113, 20108,
    r1=-72.5, r2=-62.5,
    r3=-57.5, r4=-47.5,
    rk2=FC,
    rk3=FC,
/

&rst
    iat=20116, 20113, 20108, 20112,
    r1=47.5, r2=57.5,
    r3=62.5, r4=72.5,
    rk2=FC,
    rk3=FC,
/

&rst
    iat=20113, 20108, 20112, 20110,
    r1=-72.5, r2=-62.5,
    r3=-57.5, r4=-47.5,
    rk2=FC,
    rk3=FC,
/

&rst
    iat=20129, 20133, 20131, 20148,
    r1=47.5, r2=57.5,
    r3=62.5, r4=72.5,
    rk2=FC,
    rk3=FC,
/

&rst
    iat=20133, 20131, 20148, 20144,
    r1=-72.5, r2=-62.5,
    r3=-57.5, r4=-47.5,
    rk2=FC,
    rk3=FC,
/

&rst
    iat=20131, 20148, 20144, 20134,
    r1=47.5, r2=57.5,
    r3=62.5, r4=72.5,
    rk2=FC,
    rk3=FC,
/

&rst
    iat=20148, 20144, 20134, 20129,
    r1=-72.5, r2=-62.5,
    r3=-57.5, r4=-47.5,
    rk2=FC,
    rk3=FC,
/

&rst
    iat=20144, 20134, 20129, 20133,
    r1=47.5, r2=57.5,
    r3=62.5, r4=72.5,
    rk2=FC,
    rk3=FC,
/

&rst
    iat=20134, 20129, 20133, 20131,
    r1=-72.5, r2=-62.5,
    r3=-57.5, r4=-47.5,
    rk2=FC,
    rk3=FC,
/

&rst
    iat=20157, 20161, 20159, 20169,
    r1=47.5, r2=57.5,
    r3=62.5, r4=72.5,
    rk2=FC,
    rk3=FC,
/

&rst
    iat=20161, 20159, 20169, 20165,
    r1=-72.5, r2=-62.5,
    r3=-57.5, r4=-47.5,
    rk2=FC,
    rk3=FC,
/

&rst
    iat=20159, 20169, 20165, 20162,
    r1=47.5, r2=57.5,
    r3=62.5, r4=72.5,
    rk2=FC,
    rk3=FC,
/

&rst
    iat=20169, 20165, 20162, 20157,
    r1=-72.5, r2=-62.5,
    r3=-57.5, r4=-47.5,
    rk2=FC,
    rk3=FC,
/

&rst
    iat=20165, 20162, 20157, 20161,
    r1=47.5, r2=57.5,
    r3=62.5, r4=72.5,
    rk2=FC,
    rk3=FC,
/

&rst
    iat=20162, 20157, 20161, 20159,
    r1=-72.5, r2=-62.5,
    r3=-57.5, r4=-47.5,
    rk2=FC,
    rk3=FC,
/

&rst
    iat=20178, 20182, 20180, 20197,
    r1=47.5, r2=57.5,
    r3=62.5, r4=72.5,
    rk2=FC,
    rk3=FC,
/

&rst
    iat=20182, 20180, 20197, 20193,
    r1=-72.5, r2=-62.5,
    r3=-57.5, r4=-47.5,
    rk2=FC,
    rk3=FC,
/

&rst
    iat=20180, 20197, 20193, 20183,
    r1=47.5, r2=57.5,
    r3=62.5, r4=72.5,
    rk2=FC,
    rk3=FC,
/

&rst
    iat=20197, 20193, 20183, 20178,
    r1=-72.5, r2=-62.5,
    r3=-57.5, r4=-47.5,
    rk2=FC,
    rk3=FC,
/

&rst
    iat=20193, 20183, 20178, 20182,
    r1=47.5, r2=57.5,
    r3=62.5, r4=72.5,
    rk2=FC,
    rk3=FC,
/

&rst
    iat=20183, 20178, 20182, 20180,
    r1=-72.5, r2=-62.5,
    r3=-57.5, r4=-47.5,
    rk2=FC,
    rk3=FC,
/

&rst
    iat=20206, 20210, 20208, 20219,
    r1=-72.5, r2=-62.5,
    r3=-57.5, r4=-47.5,
    rk2=FC,
    rk3=FC,
/

&rst
    iat=20210, 20208, 20219, 20215,
    r1=47.5, r2=57.5,
    r3=62.5, r4=72.5,
    rk2=FC,
    rk3=FC,
/

&rst
    iat=20208, 20219, 20215, 20211,
    r1=-72.5, r2=-62.5,
    r3=-57.5, r4=-47.5,
    rk2=FC,
    rk3=FC,
/

&rst
    iat=20219, 20215, 20211, 20206,
    r1=47.5, r2=57.5,
    r3=62.5, r4=72.5,
    rk2=FC,
    rk3=FC,
/

&rst
    iat=20215, 20211, 20206, 20210,
    r1=-72.5, r2=-62.5,
    r3=-57.5, r4=-47.5,
    rk2=FC,
    rk3=FC,
/

&rst
    iat=20211, 20206, 20210, 20208,
    r1=47.5, r2=57.5,
    r3=62.5, r4=72.5,
    rk2=FC,
    rk3=FC,
/

&rst
    iat=20227, 20231, 20229, 20246,
    r1=47.5, r2=57.5,
    r3=62.5, r4=72.5,
    rk2=FC,
    rk3=FC,
/

&rst
    iat=20231, 20229, 20246, 20242,
    r1=-72.5, r2=-62.5,
    r3=-57.5, r4=-47.5,
    rk2=FC,
    rk3=FC,
/

&rst
    iat=20229, 20246, 20242, 20232,
    r1=47.5, r2=57.5,
    r3=62.5, r4=72.5,
    rk2=FC,
    rk3=FC,
/

&rst
    iat=20246, 20242, 20232, 20227,
    r1=-72.5, r2=-62.5,
    r3=-57.5, r4=-47.5,
    rk2=FC,
    rk3=FC,
/

&rst
    iat=20242, 20232, 20227, 20231,
    r1=47.5, r2=57.5,
    r3=62.5, r4=72.5,
    rk2=FC,
    rk3=FC,
/

&rst
    iat=20232, 20227, 20231, 20229,
    r1=-72.5, r2=-62.5,
    r3=-57.5, r4=-47.5,
    rk2=FC,
    rk3=FC,
/

&rst
    iat=20253, 20257, 20255, 20272,
    r1=47.5, r2=57.5,
    r3=62.5, r4=72.5,
    rk2=FC,
    rk3=FC,
/

&rst
    iat=20257, 20255, 20272, 20268,
    r1=-72.5, r2=-62.5,
    r3=-57.5, r4=-47.5,
    rk2=FC,
    rk3=FC,
/

&rst
    iat=20255, 20272, 20268, 20258,
    r1=47.5, r2=57.5,
    r3=62.5, r4=72.5,
    rk2=FC,
    rk3=FC,
/

&rst
    iat=20272, 20268, 20258, 20253,
    r1=-72.5, r2=-62.5,
    r3=-57.5, r4=-47.5,
    rk2=FC,
    rk3=FC,
/

&rst
    iat=20268, 20258, 20253, 20257,
    r1=47.5, r2=57.5,
    r3=62.5, r4=72.5,
    rk2=FC,
    rk3=FC,
/

&rst
    iat=20258, 20253, 20257, 20255,
    r1=-72.5, r2=-62.5,
    r3=-57.5, r4=-47.5,
    rk2=FC,
    rk3=FC,
/

&rst
    iat=20280, 20284, 20282, 20292,
    r1=47.5, r2=57.5,
    r3=62.5, r4=72.5,
    rk2=FC,
    rk3=FC,
/

&rst
    iat=20284, 20282, 20292, 20289,
    r1=-72.5, r2=-62.5,
    r3=-57.5, r4=-47.5,
    rk2=FC,
    rk3=FC,
/

&rst
    iat=20282, 20292, 20289, 20285,
    r1=47.5, r2=57.5,
    r3=62.5, r4=72.5,
    rk2=FC,
    rk3=FC,
/

&rst
    iat=20292, 20289, 20285, 20280,
    r1=-72.5, r2=-62.5,
    r3=-57.5, r4=-47.5,
    rk2=FC,
    rk3=FC,
/

&rst
    iat=20289, 20285, 20280, 20284,
    r1=47.5, r2=57.5,
    r3=62.5, r4=72.5,
    rk2=FC,
    rk3=FC,
/

&rst
    iat=20285, 20280, 20284, 20282,
    r1=-72.5, r2=-62.5,
    r3=-57.5, r4=-47.5,
    rk2=FC,
    rk3=FC,
/

&rst
    iat=20300, 20304, 20302, 20312,
    r1=47.5, r2=57.5,
    r3=62.5, r4=72.5,
    rk2=FC,
    rk3=FC,
/

&rst
    iat=20304, 20302, 20312, 20308,
    r1=-72.5, r2=-62.5,
    r3=-57.5, r4=-47.5,
    rk2=FC,
    rk3=FC,
/

&rst
    iat=20302, 20312, 20308, 20305,
    r1=47.5, r2=57.5,
    r3=62.5, r4=72.5,
    rk2=FC,
    rk3=FC,
/

&rst
    iat=20312, 20308, 20305, 20300,
    r1=-72.5, r2=-62.5,
    r3=-57.5, r4=-47.5,
    rk2=FC,
    rk3=FC,
/

&rst
    iat=20308, 20305, 20300, 20304,
    r1=47.5, r2=57.5,
    r3=62.5, r4=72.5,
    rk2=FC,
    rk3=FC,
/

&rst
    iat=20305, 20300, 20304, 20302,
    r1=-72.5, r2=-62.5,
    r3=-57.5, r4=-47.5,
    rk2=FC,
    rk3=FC,
/

&rst
    iat=20321, 20325, 20323, 20340,
    r1=47.5, r2=57.5,
    r3=62.5, r4=72.5,
    rk2=FC,
    rk3=FC,
/

&rst
    iat=20325, 20323, 20340, 20336,
    r1=-72.5, r2=-62.5,
    r3=-57.5, r4=-47.5,
    rk2=FC,
    rk3=FC,
/

&rst
    iat=20323, 20340, 20336, 20326,
    r1=47.5, r2=57.5,
    r3=62.5, r4=72.5,
    rk2=FC,
    rk3=FC,
/

&rst
    iat=20340, 20336, 20326, 20321,
    r1=-72.5, r2=-62.5,
    r3=-57.5, r4=-47.5,
    rk2=FC,
    rk3=FC,
/

&rst
    iat=20336, 20326, 20321, 20325,
    r1=47.5, r2=57.5,
    r3=62.5, r4=72.5,
    rk2=FC,
    rk3=FC,
/

&rst
    iat=20326, 20321, 20325, 20323,
    r1=-72.5, r2=-62.5,
    r3=-57.5, r4=-47.5,
    rk2=FC,
    rk3=FC,
/

&rst
    iat=20349, 20353, 20351, 20361,
    r1=47.5, r2=57.5,
    r3=62.5, r4=72.5,
    rk2=FC,
    rk3=FC,
/

&rst
    iat=20353, 20351, 20361, 20357,
    r1=-72.5, r2=-62.5,
    r3=-57.5, r4=-47.5,
    rk2=FC,
    rk3=FC,
/

&rst
    iat=20351, 20361, 20357, 20354,
    r1=47.5, r2=57.5,
    r3=62.5, r4=72.5,
    rk2=FC,
    rk3=FC,
/

&rst
    iat=20361, 20357, 20354, 20349,
    r1=-72.5, r2=-62.5,
    r3=-57.5, r4=-47.5,
    rk2=FC,
    rk3=FC,
/

&rst
    iat=20357, 20354, 20349, 20353,
    r1=47.5, r2=57.5,
    r3=62.5, r4=72.5,
    rk2=FC,
    rk3=FC,
/

&rst
    iat=20354, 20349, 20353, 20351,
    r1=-72.5, r2=-62.5,
    r3=-57.5, r4=-47.5,
    rk2=FC,
    rk3=FC,
/

&rst
    iat=20370, 20374, 20372, 20389,
    r1=47.5, r2=57.5,
    r3=62.5, r4=72.5,
    rk2=FC,
    rk3=FC,
/

&rst
    iat=20374, 20372, 20389, 20385,
    r1=-72.5, r2=-62.5,
    r3=-57.5, r4=-47.5,
    rk2=FC,
    rk3=FC,
/

&rst
    iat=20372, 20389, 20385, 20375,
    r1=47.5, r2=57.5,
    r3=62.5, r4=72.5,
    rk2=FC,
    rk3=FC,
/

&rst
    iat=20389, 20385, 20375, 20370,
    r1=-72.5, r2=-62.5,
    r3=-57.5, r4=-47.5,
    rk2=FC,
    rk3=FC,
/

&rst
    iat=20385, 20375, 20370, 20374,
    r1=47.5, r2=57.5,
    r3=62.5, r4=72.5,
    rk2=FC,
    rk3=FC,
/

&rst
    iat=20375, 20370, 20374, 20372,
    r1=-72.5, r2=-62.5,
    r3=-57.5, r4=-47.5,
    rk2=FC,
    rk3=FC,
/

&rst
    iat=20398, 20402, 20400, 20411,
    r1=-72.5, r2=-62.5,
    r3=-57.5, r4=-47.5,
    rk2=FC,
    rk3=FC,
/

&rst
    iat=20402, 20400, 20411, 20407,
    r1=47.5, r2=57.5,
    r3=62.5, r4=72.5,
    rk2=FC,
    rk3=FC,
/

&rst
    iat=20400, 20411, 20407, 20403,
    r1=-72.5, r2=-62.5,
    r3=-57.5, r4=-47.5,
    rk2=FC,
    rk3=FC,
/

&rst
    iat=20411, 20407, 20403, 20398,
    r1=47.5, r2=57.5,
    r3=62.5, r4=72.5,
    rk2=FC,
    rk3=FC,
/

&rst
    iat=20407, 20403, 20398, 20402,
    r1=-72.5, r2=-62.5,
    r3=-57.5, r4=-47.5,
    rk2=FC,
    rk3=FC,
/

&rst
    iat=20403, 20398, 20402, 20400,
    r1=47.5, r2=57.5,
    r3=62.5, r4=72.5,
    rk2=FC,
    rk3=FC,
/
