# Supplementary material for: Effect of Fc core fucosylation and light chain isotype on IgG1 flexibility
Source: Commun Biol. 2023 Mar 3;6:237. doi: 10.1038/s42003-023-04622-7 (PMC9982779; doi:10.1038/s42003-023-04622-7)
Supplement: Supplementary file 4 — Supplementary Data 2 [file 42003_2023_4622_MOESM4_ESM.zip › cmd/charmm36/dihe_adam_g0.restraint]

&rst
    iat=20247, 20251, 20249, 20266,
    r1=47.5, r2=57.5,
    r3=62.5, r4=72.5,
    rk2=FC,
    rk3=FC,
/

&rst
    iat=20251, 20249, 20266, 20262,
    r1=-72.5, r2=-62.5,
    r3=-57.5, r4=-47.5,
    rk2=FC,
    rk3=FC,
/

&rst
    iat=20249, 20266, 20262, 20252,
    r1=47.5, r2=57.5,
    r3=62.5, r4=72.5,
    rk2=FC,
    rk3=FC,
/

&rst
    iat=20266, 20262, 20252, 20247,
    r1=-72.5, r2=-62.5,
    r3=-57.5, r4=-47.5,
    rk2=FC,
    rk3=FC,
/

&rst
    iat=20262, 20252, 20247, 20251,
    r1=47.5, r2=57.5,
    r3=62.5, r4=72.5,
    rk2=FC,
    rk3=FC,
/

&rst
    iat=20252, 20247, 20251, 20249,
    r1=-72.5, r2=-62.5,
    r3=-57.5, r4=-47.5,
    rk2=FC,
    rk3=FC,
/

&rst
    iat=20274, 20278, 20276, 20293,
    r1=47.5, r2=57.5,
    r3=62.5, r4=72.5,
    rk2=FC,
    rk3=FC,
/

&rst
    iat=20278, 20276, 20293, 20289,
    r1=-72.5, r2=-62.5,
    r3=-57.5, r4=-47.5,
    rk2=FC,
    rk3=FC,
/

&rst
    iat=20276, 20293, 20289, 20279,
    r1=47.5, r2=57.5,
    r3=62.5, r4=72.5,
    rk2=FC,
    rk3=FC,
/

&rst
    iat=20293, 20289, 20279, 20274,
    r1=-72.5, r2=-62.5,
    r3=-57.5, r4=-47.5,
    rk2=FC,
    rk3=FC,
/

&rst
    iat=20289, 20279, 20274, 20278,
    r1=47.5, r2=57.5,
    r3=62.5, r4=72.5,
    rk2=FC,
    rk3=FC,
/

&rst
    iat=20279, 20274, 20278, 20276,
    r1=-72.5, r2=-62.5,
    r3=-57.5, r4=-47.5,
    rk2=FC,
    rk3=FC,
/

&rst
    iat=20301, 20305, 20303, 20313,
    r1=47.5, r2=57.5,
    r3=62.5, r4=72.5,
    rk2=FC,
    rk3=FC,
/

&rst
    iat=20305, 20303, 20313, 20310,
    r1=-72.5, r2=-62.5,
    r3=-57.5, r4=-47.5,
    rk2=FC,
    rk3=FC,
/

&rst
    iat=20303, 20313, 20310, 20306,
    r1=47.5, r2=57.5,
    r3=62.5, r4=72.5,
    rk2=FC,
    rk3=FC,
/

&rst
    iat=20313, 20310, 20306, 20301,
    r1=-72.5, r2=-62.5,
    r3=-57.5, r4=-47.5,
    rk2=FC,
    rk3=FC,
/

&rst
    iat=20310, 20306, 20301, 20305,
    r1=47.5, r2=57.5,
    r3=62.5, r4=72.5,
    rk2=FC,
    rk3=FC,
/

&rst
    iat=20306, 20301, 20305, 20303,
    r1=-72.5, r2=-62.5,
    r3=-57.5, r4=-47.5,
    rk2=FC,
    rk3=FC,
/

&rst
    iat=20321, 20325, 20323, 20333,
    r1=47.5, r2=57.5,
    r3=62.5, r4=72.5,
    rk2=FC,
    rk3=FC,
/

&rst
    iat=20325, 20323, 20333, 20329,
    r1=-72.5, r2=-62.5,
    r3=-57.5, r4=-47.5,
    rk2=FC,
    rk3=FC,
/

&rst
    iat=20323, 20333, 20329, 20326,
    r1=47.5, r2=57.5,
    r3=62.5, r4=72.5,
    rk2=FC,
    rk3=FC,
/

&rst
    iat=20333, 20329, 20326, 20321,
    r1=-72.5, r2=-62.5,
    r3=-57.5, r4=-47.5,
    rk2=FC,
    rk3=FC,
/

&rst
    iat=20329, 20326, 20321, 20325,
    r1=47.5, r2=57.5,
    r3=62.5, r4=72.5,
    rk2=FC,
    rk3=FC,
/

&rst
    iat=20326, 20321, 20325, 20323,
    r1=-72.5, r2=-62.5,
    r3=-57.5, r4=-47.5,
    rk2=FC,
    rk3=FC,
/

&rst
    iat=20342, 20346, 20344, 20361,
    r1=47.5, r2=57.5,
    r3=62.5, r4=72.5,
    rk2=FC,
    rk3=FC,
/

&rst
    iat=20346, 20344, 20361, 20357,
    r1=-72.5, r2=-62.5,
    r3=-57.5, r4=-47.5,
    rk2=FC,
    rk3=FC,
/

&rst
    iat=20344, 20361, 20357, 20347,
    r1=47.5, r2=57.5,
    r3=62.5, r4=72.5,
    rk2=FC,
    rk3=FC,
/

&rst
    iat=20361, 20357, 20347, 20342,
    r1=-72.5, r2=-62.5,
    r3=-57.5, r4=-47.5,
    rk2=FC,
    rk3=FC,
/

&rst
    iat=20357, 20347, 20342, 20346,
    r1=47.5, r2=57.5,
    r3=62.5, r4=72.5,
    rk2=FC,
    rk3=FC,
/

&rst
    iat=20347, 20342, 20346, 20344,
    r1=-72.5, r2=-62.5,
    r3=-57.5, r4=-47.5,
    rk2=FC,
    rk3=FC,
/

&rst
    iat=20370, 20374, 20372, 20382,
    r1=47.5, r2=57.5,
    r3=62.5, r4=72.5,
    rk2=FC,
    rk3=FC,
/

&rst
    iat=20374, 20372, 20382, 20378,
    r1=-72.5, r2=-62.5,
    r3=-57.5, r4=-47.5,
    rk2=FC,
    rk3=FC,
/

&rst
    iat=20372, 20382, 20378, 20375,
    r1=47.5, r2=57.5,
    r3=62.5, r4=72.5,
    rk2=FC,
    rk3=FC,
/

&rst
    iat=20382, 20378, 20375, 20370,
    r1=-72.5, r2=-62.5,
    r3=-57.5, r4=-47.5,
    rk2=FC,
    rk3=FC,
/

&rst
    iat=20378, 20375, 20370, 20374,
    r1=47.5, r2=57.5,
    r3=62.5, r4=72.5,
    rk2=FC,
    rk3=FC,
/

&rst
    iat=20375, 20370, 20374, 20372,
    r1=-72.5, r2=-62.5,
    r3=-57.5, r4=-47.5,
    rk2=FC,
    rk3=FC,
/

&rst
    iat=20391, 20395, 20393, 20410,
    r1=47.5, r2=57.5,
    r3=62.5, r4=72.5,
    rk2=FC,
    rk3=FC,
/

&rst
    iat=20395, 20393, 20410, 20406,
    r1=-72.5, r2=-62.5,
    r3=-57.5, r4=-47.5,
    rk2=FC,
    rk3=FC,
/

&rst
    iat=20393, 20410, 20406, 20396,
    r1=47.5, r2=57.5,
    r3=62.5, r4=72.5,
    rk2=FC,
    rk3=FC,
/

&rst
    iat=20410, 20406, 20396, 20391,
    r1=-72.5, r2=-62.5,
    r3=-57.5, r4=-47.5,
    rk2=FC,
    rk3=FC,
/

&rst
    iat=20406, 20396, 20391, 20395,
    r1=47.5, r2=57.5,
    r3=62.5, r4=72.5,
    rk2=FC,
    rk3=FC,
/

&rst
    iat=20396, 20391, 20395, 20393,
    r1=-72.5, r2=-62.5,
    r3=-57.5, r4=-47.5,
    rk2=FC,
    rk3=FC,
/

&rst
    iat=20419, 20423, 20421, 20438,
    r1=47.5, r2=57.5,
    r3=62.5, r4=72.5,
    rk2=FC,
    rk3=FC,
/

&rst
    iat=20423, 20421, 20438, 20434,
    r1=-72.5, r2=-62.5,
    r3=-57.5, r4=-47.5,
    rk2=FC,
    rk3=FC,
/

&rst
    iat=20421, 20438, 20434, 20424,
    r1=47.5, r2=57.5,
    r3=62.5, r4=72.5,
    rk2=FC,
    rk3=FC,
/

&rst
    iat=20438, 20434, 20424, 20419,
    r1=-72.5, r2=-62.5,
    r3=-57.5, r4=-47.5,
    rk2=FC,
    rk3=FC,
/

&rst
    iat=20434, 20424, 20419, 20423,
    r1=47.5, r2=57.5,
    r3=62.5, r4=72.5,
    rk2=FC,
    rk3=FC,
/

&rst
    iat=20424, 20419, 20423, 20421,
    r1=-72.5, r2=-62.5,
    r3=-57.5, r4=-47.5,
    rk2=FC,
    rk3=FC,
/

&rst
    iat=20446, 20450, 20448, 20465,
    r1=47.5, r2=57.5,
    r3=62.5, r4=72.5,
    rk2=FC,
    rk3=FC,
/

&rst
    iat=20450, 20448, 20465, 20461,
    r1=-72.5, r2=-62.5,
    r3=-57.5, r4=-47.5,
    rk2=FC,
    rk3=FC,
/

&rst
    iat=20448, 20465, 20461, 20451,
    r1=47.5, r2=57.5,
    r3=62.5, r4=72.5,
    rk2=FC,
    rk3=FC,
/

&rst
    iat=20465, 20461, 20451, 20446,
    r1=-72.5, r2=-62.5,
    r3=-57.5, r4=-47.5,
    rk2=FC,
    rk3=FC,
/

&rst
    iat=20461, 20451, 20446, 20450,
    r1=47.5, r2=57.5,
    r3=62.5, r4=72.5,
    rk2=FC,
    rk3=FC,
/

&rst
    iat=20451, 20446, 20450, 20448,
    r1=-72.5, r2=-62.5,
    r3=-57.5, r4=-47.5,
    rk2=FC,
    rk3=FC,
/

&rst
    iat=20473, 20477, 20475, 20485,
    r1=47.5, r2=57.5,
    r3=62.5, r4=72.5,
    rk2=FC,
    rk3=FC,
/

&rst
    iat=20477, 20475, 20485, 20482,
    r1=-72.5, r2=-62.5,
    r3=-57.5, r4=-47.5,
    rk2=FC,
    rk3=FC,
/

&rst
    iat=20475, 20485, 20482, 20478,
    r1=47.5, r2=57.5,
    r3=62.5, r4=72.5,
    rk2=FC,
    rk3=FC,
/

&rst
    iat=20485, 20482, 20478, 20473,
    r1=-72.5, r2=-62.5,
    r3=-57.5, r4=-47.5,
    rk2=FC,
    rk3=FC,
/

&rst
    iat=20482, 20478, 20473, 20477,
    r1=47.5, r2=57.5,
    r3=62.5, r4=72.5,
    rk2=FC,
    rk3=FC,
/

&rst
    iat=20478, 20473, 20477, 20475,
    r1=-72.5, r2=-62.5,
    r3=-57.5, r4=-47.5,
    rk2=FC,
    rk3=FC,
/

&rst
    iat=20493, 20497, 20495, 20505,
    r1=47.5, r2=57.5,
    r3=62.5, r4=72.5,
    rk2=FC,
    rk3=FC,
/

&rst
    iat=20497, 20495, 20505, 20501,
    r1=-72.5, r2=-62.5,
    r3=-57.5, r4=-47.5,
    rk2=FC,
    rk3=FC,
/

&rst
    iat=20495, 20505, 20501, 20498,
    r1=47.5, r2=57.5,
    r3=62.5, r4=72.5,
    rk2=FC,
    rk3=FC,
/

&rst
    iat=20505, 20501, 20498, 20493,
    r1=-72.5, r2=-62.5,
    r3=-57.5, r4=-47.5,
    rk2=FC,
    rk3=FC,
/

&rst
    iat=20501, 20498, 20493, 20497,
    r1=47.5, r2=57.5,
    r3=62.5, r4=72.5,
    rk2=FC,
    rk3=FC,
/

&rst
    iat=20498, 20493, 20497, 20495,
    r1=-72.5, r2=-62.5,
    r3=-57.5, r4=-47.5,
    rk2=FC,
    rk3=FC,
/

&rst
    iat=20514, 20518, 20516, 20533,
    r1=47.5, r2=57.5,
    r3=62.5, r4=72.5,
    rk2=FC,
    rk3=FC,
/

&rst
    iat=20518, 20516, 20533, 20529,
    r1=-72.5, r2=-62.5,
    r3=-57.5, r4=-47.5,
    rk2=FC,
    rk3=FC,
/

&rst
    iat=20516, 20533, 20529, 20519,
    r1=47.5, r2=57.5,
    r3=62.5, r4=72.5,
    rk2=FC,
    rk3=FC,
/

&rst
    iat=20533, 20529, 20519, 20514,
    r1=-72.5, r2=-62.5,
    r3=-57.5, r4=-47.5,
    rk2=FC,
    rk3=FC,
/

&rst
    iat=20529, 20519, 20514, 20518,
    r1=47.5, r2=57.5,
    r3=62.5, r4=72.5,
    rk2=FC,
    rk3=FC,
/

&rst
    iat=20519, 20514, 20518, 20516,
    r1=-72.5, r2=-62.5,
    r3=-57.5, r4=-47.5,
    rk2=FC,
    rk3=FC,
/

&rst
    iat=20542, 20546, 20544, 20554,
    r1=47.5, r2=57.5,
    r3=62.5, r4=72.5,
    rk2=FC,
    rk3=FC,
/

&rst
    iat=20546, 20544, 20554, 20550,
    r1=-72.5, r2=-62.5,
    r3=-57.5, r4=-47.5,
    rk2=FC,
    rk3=FC,
/

&rst
    iat=20544, 20554, 20550, 20547,
    r1=47.5, r2=57.5,
    r3=62.5, r4=72.5,
    rk2=FC,
    rk3=FC,
/

&rst
    iat=20554, 20550, 20547, 20542,
    r1=-72.5, r2=-62.5,
    r3=-57.5, r4=-47.5,
    rk2=FC,
    rk3=FC,
/

&rst
    iat=20550, 20547, 20542, 20546,
    r1=47.5, r2=57.5,
    r3=62.5, r4=72.5,
    rk2=FC,
    rk3=FC,
/

&rst
    iat=20547, 20542, 20546, 20544,
    r1=-72.5, r2=-62.5,
    r3=-57.5, r4=-47.5,
    rk2=FC,
    rk3=FC,
/

&rst
    iat=20563, 20567, 20565, 20582,
    r1=47.5, r2=57.5,
    r3=62.5, r4=72.5,
    rk2=FC,
    rk3=FC,
/

&rst
    iat=20567, 20565, 20582, 20578,
    r1=-72.5, r2=-62.5,
    r3=-57.5, r4=-47.5,
    rk2=FC,
    rk3=FC,
/

&rst
    iat=20565, 20582, 20578, 20568,
    r1=47.5, r2=57.5,
    r3=62.5, r4=72.5,
    rk2=FC,
    rk3=FC,
/

&rst
    iat=20582, 20578, 20568, 20563,
    r1=-72.5, r2=-62.5,
    r3=-57.5, r4=-47.5,
    rk2=FC,
    rk3=FC,
/

&rst
    iat=20578, 20568, 20563, 20567,
    r1=47.5, r2=57.5,
    r3=62.5, r4=72.5,
    rk2=FC,
    rk3=FC,
/

&rst
    iat=20568, 20563, 20567, 20565,
    r1=-72.5, r2=-62.5,
    r3=-57.5, r4=-47.5,
    rk2=FC,
    rk3=FC,
/
