# Supplementary material for: Effect of Fc core fucosylation and light chain isotype on IgG1 flexibility
Source: Commun Biol. 2023 Mar 3;6:237. doi: 10.1038/s42003-023-04622-7 (PMC9982779; doi:10.1038/s42003-023-04622-7)
Supplement: Supplementary file 4 — Supplementary Data 2 [file 42003_2023_4622_MOESM4_ESM.zip › cmd/charmm36/avelumab_g0f.rst7]

571400
 131.4616804 144.8882329 105.6678655 132.3924321 144.4335454 105.6130488
 131.4850110 145.6756047 106.3622627 131.2472308 145.2976750 104.7203648
 130.3962204 143.9172345 105.9994482 130.6906187 143.3897962 106.8920018
 129.1190548 144.7124864 106.2671052 128.5543985 144.9217856 105.3304596
 129.4195171 145.7160971 106.6527792 128.2381512 144.1557944 107.3910679
 127.8610557 144.9852260 108.0303686 128.7963264 143.4577268 108.0490659
 127.0415935 143.4331883 106.8276284 127.1098202 142.2403879 106.6079803
 126.0181191 144.1293420 106.3975188 126.0507043 145.1415719 106.3820887
 125.2448133 143.6353958 106.0125826 130.2804888 142.8828422 104.8715644
 131.1033774 142.9427751 103.9616361 129.3783657 141.8952191 104.9534699
 128.7074474 141.8636944 105.6980819 129.3285035 140.7624465 104.0001614
 129.6196317 141.1245133 103.0228391 130.3328150 139.6853676 104.4252915
 131.3601874 140.1146969 104.3642722 130.3073608 138.7994995 103.7488863
 130.0969127 139.2996321 105.7658075 129.3412525 138.6980040 105.7554755
 127.9592634 140.0858720 103.7866631 127.7516051 139.5623309 102.6940298
 126.9982421 140.1612833 104.7192918 127.1566101 140.6384255 105.5846713
 125.6120462 139.7094895 104.5251368 125.3478182 139.8133284 103.4799210
 125.5162003 138.2261658 104.9095239 125.8005796 138.0659267 105.9710896
 126.2003702 137.6246235 104.2710144 124.4865169 137.8380376 104.7578217
 124.6156771 140.5686026 105.3371881 124.5887309 140.5203690 106.5661976
 123.7656385 141.3479761 104.6584413 123.7323458 141.3038549 103.6560238
 122.7691904 142.2123518 105.3063910 123.2330198 142.6914460 106.1578129
 122.2924080 143.3016912 104.3238976 121.2953025 143.6871443 104.6286934
 122.1829139 142.8495419 103.3169990 123.2372876 144.5107980 104.2210916
 124.2875775 144.1495350 104.2230528 123.0111614 145.2910171 102.9237774
 121.9733419 145.6748340 102.8684976 123.1933203 144.6420374 102.0405971
 123.7002945 146.1590803 102.8745201 123.0748460 145.4450173 105.4114416
 123.3002637 144.9109135 106.3539598 122.0427146 145.8479754 105.4742724
 123.7843064 146.2947539 105.3390939 121.6000629 141.3849776 105.8638035
 120.9825996 140.5892093 105.1509824 121.2543419 141.6070711 107.1318242
 121.6879865 142.3534758 107.6479671 120.2334993 140.8250074 107.8435726
 120.2003225 139.8311598 107.4230811 120.6237691 140.6497903 109.3180265
 120.8959034 141.6282843 109.7697327 121.7580237 139.8150375 109.3707834
 122.4945997 140.3054824 108.9880926 119.5434933 139.9704652 110.1589471
 119.1364573 139.0842772 109.6338052 118.6992976 140.6733258 110.3370583
 119.9451032 139.6687472 111.1492453 118.8404966 141.4291696 107.6506642
 118.6180663 142.6082481 107.9369903 117.9091830 140.6117721 107.1562259
 118.1506787 139.6725027 106.9091241 116.5103421 140.9422830 106.8686344
 116.3317951 141.9769137 107.1266443 116.2380603 140.7090074 105.3713225
 115.1391237 140.6506773 105.2095639 116.6529710 139.7152284 105.0831718
 116.7882893 141.7997927 104.4407756 117.8950302 141.8467640 104.5184502
 116.3791729 142.7919200 104.7249009 116.4317080 141.5380587 102.9788009
 117.2945146 141.3625160 102.1302471 115.1680494 141.4686620 102.6213976
 114.4491045 141.4075127 103.3216116 114.9457135 141.2538702 101.6703541
 115.5486443 140.0662910 107.7005342 115.9151327 138.9536457 108.0856416
 114.2859189 140.4842419 107.9197413 113.7387175 141.8031528 107.6312739
 113.9273979 142.0848015 106.5716393 114.2205107 142.5409229 108.3110049
 113.2404336 139.5899687 108.4048825 113.6072276 139.0064862 109.2372875
 112.0929095 140.5126970 108.8273195 112.2729317 140.8511680 109.8727718
 111.0921860 140.0384790 108.7642933 112.2360333 141.7196197 107.8983103
 111.6981450 141.5299012 106.9434094 111.8621966 142.6462677 108.3654297
 112.8468405 138.6220648 107.2785151 112.3406828 139.0502542 106.2449252
 113.0646784 137.3186218 107.4648532 113.4567067 137.0110453 108.3260202
 112.9309389 136.3189211 106.3928372 113.6086414 136.5985669 105.5962650
 113.3664120 134.9622025 106.9594365 112.7955209 134.7018217 107.8748184
 114.4467670 134.9818124 107.1920239 113.2145073 134.1612098 106.2020343
 111.5284410 136.2296262 105.7438903 111.4049706 135.8111027 104.5919887
 110.4753238 136.6837020 106.4327126 110.6255377 137.1309154 107.3101698
 109.1453205 136.9006969 105.8535160 109.2645539 137.1333240 104.8057867
 108.2752827 135.6480238 105.9967411 108.0336310 135.4365996 107.0593793
 108.8506343 134.7840471 105.5944645 107.1076093 135.7849479 105.2091418
 106.4157987 136.1568702 105.7840048 108.4463573 138.0956111 106.5084675
 108.5808487 138.2997140 107.7156075 107.6655909 138.8448564 105.7283320
 107.6379703 138.6363249 104.7427996 106.7774454 139.9336678 106.1604736
 106.5610954 139.8181452 107.2140563 107.4258455 141.3211929 105.9422777
 107.6802207 141.4335819 104.8623890 106.4883225 142.4649007 106.3605181
 106.2160377 142.3731555 107.4344113 105.5511284 142.4637841 105.7652388
 106.9849254 143.4466488 106.2125841 108.7032643 141.4841104 106.7800366
 109.4723150 140.7404542 106.4891223 108.4699556 141.3417413 107.8569754
 109.1250205 142.5012107 106.6427885 105.4484016 139.7831755 105.4119307
 105.2581731 140.2994495 104.3117088 104.5341254 139.0023610 105.9843089
 104.6860376 138.5942953 106.8892938 103.1968422 138.7830264 105.4268755
 103.2942507 138.6306062 104.3615995 102.5631416 137.5382053 106.0541099
 101.5075480 137.4236874 105.7162018 102.5607041 137.6357022 107.1622773
 103.2918695 136.3873836 105.6694100 103.1427251 136.2578561 104.7121517
 102.2845813 139.9979455 105.6285777 102.3120281 140.6405770 106.6763970
 101.4109174 140.2530564 104.6549213 101.4435363 139.7323014 103.7959226
 100.3396579 141.2464102 104.7121614 100.6875219 142.1252991 104.1903209
 100.0784223 141.4359561 105.7452365  99.0676748 140.7493375 104.0173876
  98.8984908 139.5498339 103.7947016  98.1944059 141.6845694 103.6396316
  98.4134553 142.6443440 103.7827213  96.8842328 141.4267286 103.0176358
  96.9249099 140.4628582 102.5353652  95.7901423 141.4368927 104.0949136
  94.7689853 141.4140118 103.6576465  95.8827330 142.3598629 104.7075326
  95.9257398 140.3228541 104.9482063  95.8719561 139.5318998 104.3790155
  96.5656573 142.4767778 101.9401325  97.1587886 143.5577209 101.9745605
  95.6309867 142.2183352 101.0007245  94.9006380 140.9713996 100.8193344
  94.0880820 140.9257727 101.5766656  95.5715659 140.0913643 100.9147603
  95.2829434 143.1567471  99.9308862  96.1575612 143.2585671  99.3026761
  94.1045647 142.5215023  99.1845983  94.1003304 142.7902223  98.1068108
  93.1362851 142.8222318  99.6463734  94.3049685 141.0258072  99.4126522
  93.3620369 140.4508000  99.3184732  95.0442920 140.6324340  98.6787254
  94.9319445 144.5633559 100.4352514  94.2092218 144.7262908 101.4224181
  95.4670742 145.5868472  99.7676580  96.0644780 145.3996613  98.9769368
  95.2590378 147.0002783 100.0980370  94.1976010 147.1651919 100.2262339
  95.6582381 147.5826254  99.2822289  95.9413320 147.4935805 101.3829318
  95.9095938 148.6925227 101.6490111  96.5780916 146.6184691 102.1701239
  96.6162759 145.6530280 101.9127254  97.2015512 146.9926589 103.4462607
  96.6041569 147.7862037 103.8627593  97.1458648 145.8114250 104.4369043
  97.4786090 146.1619822 105.4418205  97.8509032 145.0149655 104.1088652
  95.7451093 145.1913234 104.6001587  95.7318442 144.5588027 105.5129611
  95.5220694 144.5414285 103.7286414  94.6385939 146.2299658 104.7441568
  94.6485585 147.0558382 105.6409459  93.6973098 146.2833673 103.8267390
  93.7467413 145.6902892 103.0173988  92.9714680 146.9535935 103.9390808
  98.6240994 147.5488153 103.2546321  99.1143177 147.6520111 102.1312259
  99.2879613 147.9334710 104.3490271  98.8944998 147.8347738 105.2584137
 100.6588977 148.4693601 104.3332008 101.0678008 148.3641216 103.3383526
 100.6703075 149.9570772 104.7028092 101.6966604 150.3737083 104.5779140
 100.3640009 150.0973017 105.7649144  99.7801904 150.6849963 103.8722989
  98.9023508 150.5962905 104.2893307 101.5798017 147.6784561 105.2654415
 101.1334941 147.2023220 106.3065385 102.8536100 147.5431021 104.8926728
 103.1671223 148.0163676 104.0625322 103.8925021 146.7731066 105.5968638
 103.6296309 146.7239969 106.6461416 104.0036895 145.3251445 105.0451030
 104.8354757 144.8106986 105.5842999 102.7351151 144.5183142 105.3727673
 101.8681465 144.8845193 104.7866799 102.4876542 144.6063438 106.4534791
 102.8817501 143.4400094 105.1498749 104.3426639 145.2929468 103.5367242
 105.2316759 145.9326311 103.3421176 103.4896608 145.7228536 102.9650598
 104.6495631 143.8906530 102.9924641 103.7763244 143.2139860 103.1054522
 105.5088129 143.4369682 103.5315646 104.9041650 143.9391574 101.9119138
 105.2482663 147.4943643 105.5206280 105.4203539 148.4779806 104.7968610
 106.2468873 147.0221652 106.2665028 106.0887010 146.2623016 106.8982257
 107.6328873 147.5071498 106.1683611 107.8067244 147.8388754 105.1556122
 107.8664288 148.6918350 107.1215397 107.5150908 148.4144185 108.1436114
 107.1016058 149.7819103 106.6558461 106.2590647 149.4097441 106.3496727
 109.3101204 149.1901078 107.1894134 109.6902456 149.4157913 106.1698012
 109.9766522 148.4414322 107.6647917 109.3615514 150.1254424 107.7883982
 108.6209578 146.3695817 106.4141751 108.3705306 145.4897144 107.2344567
 109.7261681 146.3849981 105.6712010 109.8332836 147.1150682 104.9864892
 110.7876415 145.3771646 105.6664259 110.5669725 144.6046968 106.3870542
 110.9100690 144.7427100 104.2589583 111.2311992 145.5322121 103.5381445
 111.9849971 143.6450052 104.2996488 111.6999872 142.8520836 105.0208839
 112.9776425 144.0376760 104.5962751 112.1063259 143.1737389 103.3023751
 109.5599445 144.1882332 103.7417336 108.7885229 144.9903739 103.7729922
 109.2131033 143.3741704 104.4147634 109.6040214 143.6770532 102.2967218
 110.2073770 142.7494430 102.2158048 110.0377524 144.4451711 101.6223788
 108.5768983 143.4509897 101.9400000 112.0919901 146.0696355 106.0647169
 112.4458956 147.0813534 105.4641025 112.8276250 145.5361416 107.0412002
 112.5616607 144.7147575 107.5395833 114.1132568 146.0905817 107.4901190
 114.1869962 147.1117693 107.1466671 114.1701581 146.1434046 109.0204311
 113.3671597 146.8272551 109.3823842 115.1522750 146.5573084 109.3463663
 113.9640088 144.8587808 109.5787189 114.4976379 144.8051628 110.3846891
 115.3231335 145.3621858 106.8919661 115.2408569 144.2067549 106.4845596
 116.4501109 146.0665075 106.7959617 116.4458855 147.0391556 107.0461090
 117.7269114 145.5749067 106.2838219 117.7650506 144.4967885 106.3714288
 117.8512690 145.9905568 104.8160507 117.5733334 147.0631190 104.7296465
 117.1116511 145.3960510 104.2416296 119.4797073 145.7747510 104.0714243
 118.8514715 146.1579806 107.1479009 119.0093110 147.3754260 107.2293835
 119.5718648 145.2952101 107.8612748 119.4178017 144.3102036 107.7512237
 120.4235016 145.6645321 109.0043986 120.4386613 146.7410594 109.1030423
 119.8553316 145.0997188 110.3213062 120.5545126 145.3458333 111.1530776
 119.6846331 143.7051996 110.2683984 118.9682525 143.5330189 109.6339852
 118.4784016 145.6626490 110.6654664 117.7117978 145.3738123 109.9160886
 118.5242835 146.7697473 110.7047459 118.1417775 145.3234338 111.6645234
 121.8763365 145.2285993 108.7981917 122.1359602 144.1241704 108.3109102
 122.8167717 146.1203652 109.1316482 122.5351345 147.0087597 109.5051883
 124.2568836 145.9632937 108.8982296 124.4749366 146.3899742 107.9301878
 124.5107674 144.9154629 108.9729497 125.1142471 146.6966785 109.9360372
 124.8289042 146.6565522 111.1323906 126.1865599 147.3635010 109.4978054
 126.4164410 147.3802924 108.5140608 127.1557499 148.0621716 110.3670373
 126.7081272 148.1989648 111.3387573 128.4466220 147.2411065 110.5733801
 129.0579294 147.7350617 111.3666386 129.2393437 147.2180085 109.4065280
 128.5967584 147.2292779 108.6457629 128.2112298 145.8042654 111.0368379
 127.6534802 145.2227775 110.2755893 127.6096049 145.8025492 111.9731337
 129.1717340 145.2943965 111.2499264 127.5249631 149.4563091 109.8442302
 127.2100377 149.8320038 108.7126378 128.3172270 150.1941608 110.6237626
 128.5739249 149.9131328 111.5478830 128.9793648 151.4274474 110.1854787
 128.2299133 152.1078786 109.8124070 129.6681427 152.0860257 111.3844039
 128.8769872 152.4718383 112.0674566 130.3008129 152.9479486 111.0748919
 130.4488426 151.1313598 112.0864472 131.0020875 151.6166473 112.7113862
 129.9914429 151.2204151 109.0470707 130.3175712 152.1874335 108.3652197
 130.4245374 149.9820201 108.7635977 130.1229167 149.2182742 109.3294806
 131.2886027 149.6778185 107.6084460 132.0184437 150.4731525 107.5416495
 132.0722065 148.3686583 107.8229144 132.5073822 148.3696269 108.8482230
 132.9334683 148.3369714 107.1171060 131.2946395 147.1960806 107.6190445
 130.5824962 147.2363632 108.2901322 130.5474025 149.6680721 106.2605438
 131.2111212 149.6486084 105.2205420 129.2089141 149.6660834 106.2775957
 128.7444324 149.6526950 107.1625539 128.3103923 149.4731076 105.1328067
 128.8408807 149.7996863 104.2492861 127.9869595 147.9749857 104.9766143
 128.9377901 147.4208337 104.8538820 127.3644272 147.8053589 104.0742789
 127.2681926 147.3788436 106.1866431 126.1062583 146.9527541 106.0509431
 127.8600541 147.3285947 107.2810013 127.0632516 150.3841857 105.2063715
 127.2068970 151.5976880 105.0657438 125.8529232 149.8524838 105.4433619
 125.7697724 148.8604200 105.5911079 124.5873565 150.6143728 105.4532547
 124.4690997 151.0730978 104.4808927 123.3999497 149.6567694 105.6945404
 123.6445176 148.9823721 106.5502617 122.0613758 150.3496181 105.9896496
 121.8233801 151.0935752 105.1995640 122.0793735 150.8711317 106.9693403
 121.2428953 149.5988190 106.0219384 123.1883788 148.8121320 104.4357447
 124.0928179 148.2095013 104.2083812 122.9764194 149.4740178 103.5710985
 122.3295535 148.1200943 104.5676209 124.5788126 151.7618317 106.4637650
 123.9494255 152.7819149 106.2005862 125.3252265 151.6675889 107.5675094
 125.8433389 150.8257951 107.7487617 125.5099118 152.7832922 108.4984264
 126.0413972 152.4093006 109.3599307 124.5426868 153.1904163 108.7476218
 126.3357891 153.9230558 107.9025930 125.8847002 155.0694331 107.9006278
 127.4816333 153.6045447 107.2947273 127.7459460 152.6458009 107.1949248
 128.4059468 154.5906436 106.7262889 129.3284524 154.0709768 106.5213721
 128.5261587 155.4076422 107.4157135 127.9523738 155.2127230 105.4004481
 128.2610972 156.3727877 105.1389911 127.1825085 154.4897110 104.5787365
 126.9570304 153.5448684 104.8284763 126.8796297 154.8936480 103.1995087
 127.2848251 155.8828775 103.0308319 127.5795778 153.9348128 102.2241720
 127.3547235 154.1960730 101.1681946 127.2226553 152.8943571 102.4032237
 129.0882438 153.9561914 102.3816012 129.7259157 152.9919448 103.1865435
 129.1526700 152.2041986 103.6470729 131.1055683 153.0838343 103.4389398
 131.5763762 152.3704809 104.0934814 131.8587358 154.1384385 102.8806051
 133.1899102 154.2317241 103.1408696 133.4835752 155.1033409 102.8531453
 129.8416142 155.0012990 101.8099333 129.3547047 155.7395524 101.1952595
 131.2256342 155.0919120 102.0540051 131.7988138 155.8988897 101.6290672
 125.3812685 155.0205224 102.9109922 124.5491141 154.3505043 103.5201561
 125.0382930 155.8882704 101.9529123 125.7230241 156.4822757 101.5417654
 123.6611267 156.1038157 101.4881821 122.9759731 155.5803087 102.1442096
 123.3206436 157.6034390 101.5702030 122.3767963 157.8006315 101.0114851
 124.1222921 158.2008686 101.0859131 123.1162297 158.1161486 102.9906856
 123.3598743 157.4548535 103.9910095 122.6575894 159.3369715 103.1245837
 122.4159187 159.6388729 104.0437759 122.5516217 159.9236186 102.3239803
 123.3886764 155.4928277 100.0987929 122.2429162 155.4739710  99.6656357
 124.3870998 154.8602571  99.4696713 125.3036943 154.9109580  99.8425016
 124.2546494 154.0685382  98.2333388 123.6197158 154.6266022  97.5526158
 125.6423280 153.8961607  97.5880690 125.5204844 153.4528766  96.5755102
 126.2377222 153.1810361  98.1995313 126.4679437 155.1573402  97.4153090
 125.9489974 156.2524191  96.6970395 124.9435457 156.2189112  96.2987390
 126.7407756 157.3986594  96.4932792 126.3372331 158.2324015  95.9369943
 128.0519604 157.4560541  97.0087559 128.8167308 158.5587397  96.7987063
 128.2796331 159.2047011  96.3015071 127.7741950 155.2181810  97.9440063
 128.1790005 154.3808388  98.4923632 128.5683983 156.3626978  97.7398605
 129.5496462 156.4055099  98.1755316 123.5645909 152.7018909  98.4670809
 123.9852071 151.6759842  97.9203210 122.5920494 152.6669771  99.3821126
 122.2755402 153.5411940  99.7519366 121.8261025 151.4824127  99.7874146
 122.4168524 150.6157511  99.5381257 121.5972646 151.4504409 101.3157238
 122.6080405 151.4901678 101.7933325 120.7864199 152.6410815 101.8385152
 119.7676042 152.6440303 101.3977166 121.2814966 153.6024840 101.5883777
 120.6829879 152.5848336 102.9434897 120.9035147 150.1688438 101.7970863
 121.4919964 149.2712943 101.5177399 119.8848810 150.0750078 101.3646952
 120.8056567 150.1796010 102.9033060 120.5397810 151.3964166  98.9647836
 119.8874269 152.4091201  98.7042614 120.1896028 150.1843635  98.5390297
 120.7367130 149.3978508  98.8335053 119.1340319 149.9234711  97.5530264
 118.4822290 150.7863901  97.5020680 119.7728548 149.6309551  96.1920222
 119.3417999 148.7432358  95.6832443 120.8668932 149.4553895  96.3074336
 119.5609527 150.7300290  95.3432771 118.5906494 150.8262516  95.2589163
 118.2389104 148.7501774  97.9306352 118.6482917 147.8993113  98.7173492
 117.0721943 148.6554533  97.2768426 116.8214238 149.3645344  96.6170830
 116.1474990 147.5184827  97.3890271 116.6816347 146.7006779  97.8474487
 114.9412459 147.8585816  98.2648513 114.2306902 147.0009300  98.2494392
 114.3818034 148.7137384  97.8371865 115.2308984 148.1326099  99.7022009
 115.6531031 149.3006256 100.2409676 115.8689338 150.2003210  99.6752154
 115.7580983 149.1639634 101.6110192 115.9805520 149.8756407 102.2418224
 115.3771973 147.9039831 102.0233942 115.0685528 147.2097958 100.8172149
 114.6410782 145.8684472 100.9242817 114.3901002 145.3090951 100.0358041
 114.5039514 145.2530180 102.1802977 114.1599087 144.2298624 102.2484609
 115.2408715 147.3006493 103.2796576 115.4632172 147.8412458 104.1824476
 114.7847771 145.9732345 103.3519142 114.6484388 145.4942152 104.3075214
 115.6509738 146.9885399  96.0409550 115.4992839 147.7480790  95.0812568
 115.2958768 145.7014343  96.0183871 115.4049478 145.1661684  96.8620527
 114.9078135 144.9152201  94.8433956 114.6032171 145.5992797  94.0659639
 116.1073633 144.0667122  94.3748864 115.9021661 143.6275665  93.3734092
 116.2753075 143.2224756  95.0806573 117.4104179 144.8359630  94.2894656
 117.7125063 145.5860374  93.1397104 117.0608330 145.5331251  92.2843013
 118.8451346 146.4207288  93.1189377 119.0568317 147.0250639  92.2515540
 119.7025705 146.4721406  94.2361295 120.8041508 147.2665764  94.2104062
 121.3019449 147.1004397  95.0334673 118.2680838 144.8806229  95.4045700
 118.0272488 144.3186481  96.2943147 119.4104120 145.6985514  95.3796841
 120.0379162 145.7424441  96.2511543 113.7181357 143.9929853  95.1535064
 113.5299018 143.6149196  96.3082324 112.9855348 143.5582494  94.1229858
 113.1988995 143.8991743  93.2030874 111.9055420 142.5593443  94.1844203
 111.8888880 142.1217863  95.1721648 110.5530626 143.2463660  93.9200613
 110.5654040 143.7140393  92.9101929 110.4530224 144.0635323  94.6635413
 109.3316424 142.3167041  94.0533268 109.3369100 141.8435378  95.0609198
 109.3684647 141.5133448  93.2873090 107.9949793 143.0356722  93.8857060
 107.8908442 144.2526559  93.8880805 106.9091233 142.3062037  93.7561939
 106.0257460 142.7682381  93.7475065 106.9428546 141.3077962  93.7736442
 112.1512710 141.4216861  93.1798383 112.7470136 141.6560591  92.1285581
 111.6450673 140.2213660  93.4659126 111.2215626 140.0851610  94.3692664
 111.7177060 139.0244247  92.6258732 111.8846206 139.3225862  91.5984624
 112.8987360 138.1835455  93.1299610 112.6610811 137.8296095  94.1601440
 113.7819731 138.8612607  93.2045866 113.2862514 136.9935103  92.2423929
 113.5487260 137.3609380  91.2270130 112.4465398 136.2741207  92.1515327
 114.4607222 136.2077346  92.8142345 114.7254564 136.2003195  94.0094587
 115.1901292 135.4925097  91.9959877 114.9884233 135.5047989  91.0101954
 116.0084719 135.0471641  92.3648078 110.4030692 138.2206830  92.6888835
 109.7001324 138.2302362  93.6976969 110.1253737 137.4405040  91.6416242
 110.7610087 137.4264765  90.8746525 109.1018823 136.3840627  91.6127472
 108.7626803 136.2043184  92.6245146 107.9229028 136.8159750  90.7243706
 107.1529721 136.0237319  90.7488952 108.2660237 136.9301930  89.6778928
 107.2050717 139.2962243  90.5204002 108.0023052 139.6813161  90.0515042
 107.1993694 138.0576731  91.1764241 106.3640191 140.0757179  91.2257720
 106.1975893 141.1402658  91.0395754 105.8227524 139.3875487  92.2413947
 106.3368159 138.1150342  92.2281086 106.0476699 137.3729208  92.9594637
 109.7252411 135.0801250  91.0759984 110.7872979 135.1509140  90.4495304
 109.0820916 133.9064379  91.2349683 107.8984638 133.6466382  92.0455110
 106.9950329 133.9982528  91.5014369 107.9676737 134.1455563  93.0392820
 109.5544264 132.6627143  90.6281336 110.4845487 132.4133368  91.1188951
 108.4524635 131.6323916  90.8941635 108.8271560 130.5924175  90.9432641
 107.6681045 131.6990543  90.1072000 107.8380838 132.1282397  92.2028167
 106.8083157 131.7508872  92.3658455 108.4762232 131.8218351  93.0631291
 109.8670938 132.8114018  89.1286700 109.1040471 133.4199704  88.3782008
 111.0272934 132.2978281  88.7102074 111.6255741 131.8279480  89.3530619
 111.5249423 132.3976355  87.3322244 110.6799510 132.2593812  86.6898616
 112.2949643 131.6523834  87.1950928 112.1436929 133.7480360  86.9352670
 112.6290524 133.8619879  85.8110259 112.1687477 134.7563805  87.8193205
 111.7749359 134.6463582  88.7316160 112.7621827 136.0764811  87.5386603
 112.9329812 136.1564940  86.4771296 111.8099492 137.2137068  87.9374435
 112.2654422 138.1879039  87.6391925 111.6973073 137.2228519  89.0437073
 110.4255902 137.0972292  87.2854833 109.9151157 136.1778110  87.6548447
 110.5569972 137.0052603  86.1847303 109.5812580 138.3386554  87.5962408
 110.0262317 139.2307857  87.1014501 109.6088552 138.5093458  88.6953977
 108.1438486 138.1070059  87.1203063 107.7736061 137.1435140  87.5225931
 108.0900046 138.0907589  86.0115155 107.2316867 139.1562459  87.6327680
 107.7085246 140.0897968  87.6106861 106.8531011 138.9372986  88.5771229
 106.4262788 139.2439117  86.9714670 114.1198855 136.2663802  88.2160712
 114.3416214 135.7423176  89.3080697 114.9342767 137.1659051  87.6726726
 114.7797841 137.4840117  86.7351201 115.9771244 137.8432245  88.4418312
 116.5189328 137.0820468  88.9838408 116.9275965 138.5447358  87.4659820
 116.3805823 139.2785538  86.8369336 117.3972616 137.7951902  86.7964651
 117.7425165 139.0802210  87.9968931 115.3804816 138.8477950  89.4578655
 114.2281306 139.2747876  89.3141074 116.1582988 139.2802617  90.4690900
 117.3757485 138.6589510  90.9572950 118.2240254 138.9658872  90.3049252
 117.2773036 137.5523420  90.9727685 115.8701991 140.4931704  91.2260774
 114.8916513 140.3729394  91.6660490 116.9877835 140.6167519  92.2692739
 116.6120256 140.9933112  93.2415603 117.8008837 141.2880740  91.9072943
 117.5532737 139.2000887  92.3705409 118.6137887 139.1827919  92.6938909
 116.9385641 138.5958971  93.0756062 115.8209621 141.7256588  90.3086326
 116.5985833 141.8432191  89.3673203 114.9304997 142.6729025  90.6120683
 114.2548918 142.4713479  91.3239798 114.6885631 143.9030092  89.8367896
 115.5415535 144.0884070  89.1968766 113.4443623 143.6408165  88.9592440
 112.6589239 143.1590787  89.5864139 113.7465325 142.8808545  88.2123667
 112.8297472 144.8588025  88.2491789 112.3316100 144.5018119  87.3167710
 113.6321614 145.5626783  87.9398434 111.7746353 145.5549633  89.1219493
 112.2275138 145.8563870  90.0873006 110.9559564 144.8396636  89.3598934
 111.1957148 146.7847143  88.4203978 110.4349417 146.4906172  87.6649923
 112.0058142 147.3516189  87.9164043 110.5643143 147.6816165  89.4086391
 111.3242173 148.1130336  89.9908324 109.9226815 147.1381030  90.0175716
 109.9968347 148.4178687  88.9221792 114.5672162 145.1061068  90.7761044
 113.9813831 144.9849144  91.8480233 115.0992758 146.2722449  90.3878682
 115.5269237 146.3456978  89.4937877 115.1907618 147.4696446  91.2440283
 115.7111336 147.1799365  92.1436301 116.0299882 148.5467264  90.5247413
 115.4866118 148.8693781  89.6083260 116.9979151 148.1028006  90.2030214
 116.3389844 149.7962093  91.3801149 115.3932994 150.2027639  91.8056849
 117.2970733 149.5125904  92.5324126 118.2706733 149.1485965  92.1413042
 116.8920690 148.7528569  93.2298798 117.4929403 150.4443817  93.1019473
 116.9591543 150.9051761  90.5306834 116.3427014 151.1170515  89.6315638
 117.9743289 150.6076987  90.1931829 117.0562746 151.8437380  91.1157992
 113.8235815 148.0229637  91.6950836 112.9115851 148.2117749  90.8856678
 113.7425984 148.3737271  92.9818380 114.5075091 148.1527167  93.5928228
 112.5844287 148.9968979  93.6338244 111.8552840 149.2544471  92.8831228
 111.9410956 148.0126932  94.6227939 111.0841450 148.5039075  95.1390929
 112.6842599 147.7323109  95.4037139 111.4345606 146.7319394  93.9512397
 111.0136396 146.0899852  94.7559665 112.3030769 146.1823672  93.5301187
 110.1881406 146.9364688  92.6435842 108.7590520 147.4119593  93.6523877
 108.9543581 148.3478906  94.2173706 108.5151260 146.6206508  94.3925113
 107.8565869 147.5746990  93.0270437 112.9199479 150.3092570  94.3567665
 112.0798961 151.2046904  94.3581170 114.1236202 150.4508694  94.9348245
 114.7687382 149.6879358  94.9248286 114.5896685 151.6807314  95.6103602
 114.0237534 152.5155226  95.2312255 114.3827003 151.5967026  97.1432295
 114.8976793 150.6733995  97.4874431 115.0466898 152.7572164  97.9005708
 114.7227563 153.7292349  97.4788159 116.1551125 152.7106979  97.8544494
 114.7605692 152.7307641  98.9722593 112.9010177 151.4801135  97.5760316
 112.8810393 151.3022082  98.6768254 112.4438350 150.5845914  97.1030502
 112.0245322 152.7072455  97.2789232 112.0128495 152.9317214  96.1921048
 112.4013093 153.6060038  97.8107279 110.9794144 152.5203124  97.6031362
 116.0664722 151.9575830  95.2967392 116.8982474 151.0574393  95.4433695
 116.4007582 153.2137591  94.9868657 115.6751500 153.9074386  94.9039727
 117.7637988 153.7386883  94.8614240 118.4591261 152.9365831  95.0483354
 118.0248061 154.2406094  93.4343363 117.7868941 153.4214704  92.7209827
 119.1116725 154.4640036  93.3301162 117.2735522 155.4823972  92.9852929
 116.0612178 155.3628642  92.2773755 115.6413361 154.3855104  92.0968433
 115.3944014 156.5148872  91.8166012 114.4575562 156.4202625  91.2922489
 115.9450876 157.7923276  92.0543816 115.2908718 158.9059749  91.6343324
 114.4366377 158.6377883  91.2807594 117.8176672 156.7584603  93.2268043
 118.7433792 156.8515601  93.7741488 117.1616788 157.9127728  92.7564640
 117.5724639 158.8925830  92.9545245 118.0860973 154.8159064  95.9065971
 117.2078926 155.5836943  96.3060870 119.3648341 154.8855891  96.2901264
 120.0431486 154.2833698  95.8712940 119.9559071 155.8730607  97.2068088
 120.8582406 155.4183072  97.5918350 120.3738648 157.1367479  96.4325027
 120.8406447 157.8584293  97.1357403 119.4916400 157.6064559  95.9553408
 121.4233479 156.8381335  95.3577937 122.4790964 156.2613974  95.7060386
 121.1681253 157.1734316  94.1727812 119.0845665 156.1656382  98.4485801
 118.4917163 157.2378040  98.5766664 118.9703213 155.1799682  99.3482421
 119.4704723 154.3320696  99.1642969 118.0876262 155.1496920 100.5379411
 118.3043918 154.2228450 101.0433851 118.3852083 156.2863318 101.5510649
 118.2189801 157.2728567 101.0574316 117.4705425 156.2066321 102.7787796
 117.5202731 155.1902845 103.2209537 116.4148778 156.4302148 102.5161282
 117.7853224 156.9460265 103.5467733 119.8232743 156.2446382 102.0781474
 120.5425733 156.3508331 101.2413594 120.0183820 155.2886115 102.6053558
 119.9973942 157.0774042 102.7939783 116.5900288 155.0806954 100.2272442
 115.9189974 154.1920619 100.7521663 116.0390566 156.0616500  99.5090718
 116.6416942 156.7589503  99.1085356 114.6213850 156.4447992  99.6355076
 114.1464170 155.8043598 100.3506120 114.5294081 157.8725717 100.1986409
 114.8300982 157.8452298 101.2708008 113.4844125 158.2454465 100.1617873
 115.4078136 158.7696990  99.5368724 114.9421661 159.1532165  98.7673762
 113.7579812 156.3247580  98.3803543 112.5294381 156.2900371  98.4856934
 114.3620887 156.3028924  97.1940044 115.3543114 156.1759212  97.1475833
 113.7258507 156.8117238  95.9776962 112.8391177 157.3718829  96.2515910
 114.7077445 157.7798009  95.2995184 114.1789995 158.4054574  94.5506126
 115.4878734 157.1888663  94.7747579 115.3839322 158.7056976  96.2954033
 114.7412259 159.5126864  96.9504588 116.6255591 158.4395434  96.6214654
 117.0011996 158.9776004  97.3748315 117.0626385 157.5955688  96.3106944
 113.2925362 155.6818906  95.0349101 114.0915948 154.8018144  94.7225939
 112.0609350 155.7247577  94.5095332 111.4375997 156.4649578  94.7366238
 111.5881814 154.7279076  93.5308300 112.0539944 153.7967187  93.8144769
 110.0760424 154.4789276  93.6713598 109.8506586 154.3714468  94.7561228
 109.8381606 153.5065278  93.1853442 109.1863261 155.5665411  93.0432174
 109.3250526 155.5500460  91.9380989 109.5011933 156.5720360  93.3973187
 107.7004728 155.3388238  93.3526050 107.4296262 154.2834901  93.1194188
 107.0590197 155.9900230  92.7200809 107.3842050 155.6055199  94.7699077
 107.4342085 154.8557298  95.4361846 107.0793636 156.7599251  95.3329568
 106.9828984 157.8703769  94.6536664 107.5104375 157.8725576  93.8092182
 107.1375619 158.6724643  95.2353302 106.8753571 156.8071804  96.6139616
 106.8677973 155.9413722  97.1185236 106.7788789 157.7074839  97.0496067
 112.0214231 155.0895528  92.0945235 111.9061881 156.2581053  91.7196194
 112.5094362 154.1355565  91.2818679 112.8624351 152.7758124  91.6570649
 111.9929702 152.2847936  92.1373877 113.7199224 152.8081212  92.3660448
 112.7558612 154.3272877  89.8528896 113.1459105 155.3196237  89.6777170
 113.7511369 153.2171334  89.4948803 114.7706662 153.5143173  89.8252950
 113.7801954 152.9647098  88.4144581 113.2507815 152.0652437  90.3612565
 112.3464893 151.6200443  89.8901065 114.0051581 151.2709500  90.5045687
 111.4614722 154.2073208  89.0276313 110.4040461 153.8295171  89.5357882
 111.5788582 154.4171194  87.7152228 112.3844461 154.8510130  87.3211823
 110.5630965 154.0285523  86.7307611 109.6767601 154.6126223  86.9316355
 111.0666386 154.3223105  85.3138767 110.2973971 154.0902033  84.5449276
 111.9653425 153.6873857  85.1353804 111.4495468 155.6785626  85.2126169
 112.0586458 155.7261636  84.4551774 110.2049870 152.5388650  86.8323367
 111.0492675 151.6981335  87.1421933 108.9528220 152.1911058  86.5181213
 108.3109118 152.8563616  86.1439680 108.4708814 150.8083169  86.6286752
 109.1775405 150.1403240  86.1550374 107.4972791 150.7816522  86.1723921
 108.2671779 150.3428460  88.0768736 108.4577447 149.1630700  88.3766168
 107.9439839 151.2664640  88.9882250 107.9100007 152.2259504  88.7183012
 107.5754777 151.0029768  90.3877033 107.3074368 149.9609182  90.4901054
 108.7384440 151.3273093  91.3480052 109.0507978 152.3886964  91.2044079
 108.3577320 151.0967543  92.8139929 107.9336039 150.0819603  92.9588778
 107.6141283 151.8449404  93.1570980 109.2542625 151.1910581  93.4657030
 109.9327232 150.4194042  91.0600235 110.3191483 150.5848191  90.0320839
 109.6274195 149.3624480  91.1859333 110.7521292 150.6307525  91.7738514
 106.3390375 151.8281333  90.7389316 106.2243143 152.9840927  90.3353543
 105.4047642 151.2381938  91.4864580 105.5319167 150.3085527  91.8082900
 104.1835985 151.9324450  91.9068562 103.7811812 152.4330468  91.0366033
 103.1514119 150.9228883  92.4152103 103.4758260 150.4640163  93.3750664
 103.0136011 150.1098133  91.6667599 101.9209063 151.5814234  92.6071023
 101.5591463 151.6799428  91.7068040 104.4793099 153.0249689  92.9446233
 105.3967099 152.8957816  93.7601045 103.6526513 154.0744873  92.9846317
 102.8573631 154.0909687  92.3788172 103.7467590 155.1567174  93.9779125
 104.7144062 155.6175264  93.8510751 102.6331959 156.1922335  93.7154250
 102.6710393 156.5244455  92.6545429 102.8166764 157.0538667  94.3773803
 101.2167256 155.6749039  93.9454923 100.9474160 154.4887073  93.9906585
 100.2543747 156.5548880  94.0714873  99.3194018 156.2033029  94.1139510
 100.4465073 157.5298934  94.0057144 103.7089187 154.6473712  95.4334844
 104.2828278 155.2762926  96.3199810 103.1280170 153.4595489  95.6373698
 102.6534467 153.0511743  94.8583090 103.0021741 152.7128463  96.8924064
 102.4025214 153.3054797  97.5686299 102.2956436 151.3896026  96.5690769
 102.2367511 150.7849731  97.4981046 102.9036854 150.8133994  95.8353180
 100.8692110 151.5657399  96.0199142 100.9041648 152.0536348  95.0215197
 100.3050842 152.2304013  96.7118259 100.1054497 150.2422766  95.8926729
  99.0969722 150.4305636  95.4576219  99.9353944 149.8230642  96.9020326
 100.7802286 149.2414542  95.0427100 100.5685278 149.2142266  94.0627783
 101.5152709 148.2166065  95.4392915 101.8521777 147.9972050  96.6718506
 102.0973915 147.0250357  96.8377912 101.4466280 148.5477507  97.4032105
 101.9277640 147.3552993  94.5594686 101.4547027 147.3777866  93.6854111
 102.3295721 146.4812029  94.9074091 104.3140363 152.3858244  97.6185449
 104.2649965 152.0778742  98.8113998 105.4446536 152.3561031  96.9103570
 105.4081387 152.6110433  95.9457139 106.7484562 151.9325737  97.4414075
 106.5872814 151.3034126  98.3090212 107.4991138 151.1231833  96.3762999
 108.5480349 150.9317519  96.6972683 107.5418916 151.7108652  95.4342306
 106.8771549 149.7735968  96.0646198 105.8726656 149.6503067  95.0856373
 105.5396131 150.5242627  94.5525158 105.2911828 148.3967596  94.8222701
 104.5037850 148.2999782  94.0916375 105.7098084 147.2639395  95.5399443
 105.2474711 146.3027874  95.3606256 107.2985280 148.6348618  96.7715486
 108.0590730 148.7239050  97.5292653 106.7137134 147.3842799  96.5154688
 107.0163851 146.5189804  97.0856684 107.5945926 153.1229466  97.9114495
 107.5957238 154.1794774  97.2726495 108.3590158 152.9393789  98.9908887
 108.3105903 152.0806575  99.5098130 109.2271870 153.9651587  99.5909483
 109.6666617 154.5578828  98.8002399 108.3880878 154.8670326 100.5033375
 107.6417792 155.4110418  99.8801822 109.0205789 155.6290840 101.0130329
 107.6887839 154.1128729 101.4735567 107.3703907 153.2960756 101.0533052
 110.3888363 153.3497424 100.3840099 110.2744646 152.2322289 100.8866199
 111.5118279 154.0638030 100.4917609 111.5937249 154.9606298 100.0539672
 112.6888673 153.6301369 101.2538555 113.5107153 153.5818456 100.5599375
 112.4987469 152.6800724 101.7326107 113.0921021 154.6090490 102.3605288
 112.6771634 155.7672104 102.3646705 113.9130500 154.1437121 103.3017652
 114.2237122 153.1961602 103.2602215 114.3515085 154.8913366 104.4864089
 114.5277004 155.9192510 104.2003192 113.2493497 154.8280557 105.5507747
 112.3037705 155.2264318 105.1309760 113.5352497 155.4482189 106.4263263
 113.0345145 153.4900322 105.9507622 112.7658690 153.0062535 105.1528104
 115.6640617 154.3400900 105.0650591 116.0374025 153.1974498 104.7843262
 116.3470914 155.1326635 105.9037049 116.0192013 156.0518444 106.1111454
 117.5421377 154.7416188 106.6741167 117.5100433 153.6753461 106.8266245
 118.8233351 155.1079407 105.8895389 118.7402526 156.1678675 105.5546584
 118.8702818 154.4677068 104.9817542 120.1268559 154.9613093 106.6957193
 120.1965152 153.9372072 107.1268363 120.1142352 155.6904544 107.5397163
 121.3729577 155.2453424 105.8481665 121.2265945 156.1950174 105.2832495
 121.5179683 154.4182924 105.1181701 122.5868829 155.3808867 106.7746568
 122.6795355 154.4863092 107.4243688 122.4720116 156.2771413 107.4239920
 123.8406659 155.5298535 106.0060223 123.7686572 156.3463534 105.3494320
 123.9620964 154.6616025 105.4281629 124.6605803 155.5965541 106.6489538
 117.5199017 155.3763440 108.0673158 117.1389070 156.5350736 108.2046209
 118.0041253 154.6460500 109.0710942 118.2471421 153.6868046 108.8914367
 118.3471551 155.1589944 110.4011876 118.7033687 156.1751188 110.2975318
 117.1215996 155.1406479 111.3133197 116.7688419 154.1125405 111.5133464
 116.3142188 155.7091812 110.7992476 117.4482066 155.7804193 112.5307800
 116.6400391 155.8872265 113.0680541 119.4739544 154.3185538 111.0109392
 119.3884871 153.0888845 111.0502657 120.5614538 154.9639109 111.4438380
 120.5582480 155.9622316 111.4219350 121.7688616 154.2745522 111.9163070
 121.5050725 153.7652462 112.8313029 122.5380140 155.0170551 112.0540907
 122.2795399 153.2290210 110.9135891 122.2934865 153.4691291 109.7073202
 122.6029447 152.0293936 111.4061949 122.5467722 151.8668535 112.3838502
 123.0757481 150.8876198 110.6033015 123.7331974 151.2658784 109.8348551
 123.8843282 149.9360173 111.5059398 124.2300061 149.0691190 110.9084821
 123.1928846 149.5660146 112.2912818 125.1082429 150.5355518 112.1691539
 125.5917912 151.6033181 111.8403452 125.6746546 149.8385574 113.1260148
 126.5327231 150.1711437 113.5100975 125.3378829 148.9185956 113.3322080
 121.9535606 150.1268632 109.8533638 122.1284917 148.9556051 109.5082442
 120.7739054 150.7350580 109.6900796 120.6614484 151.6987120 109.9441336
 119.5621850 150.0796091 109.1745776 119.8125729 149.0975389 108.8019205
 118.5154194 149.9178393 110.2910352 118.2369214 150.9197001 110.6848767
 119.0738177 149.1854371 111.3557945 119.8996874 149.6241169 111.5735445
 117.2489798 149.1847711 109.8509855 117.5083017 148.2482417 109.3143267
 116.6321422 149.8212878 109.1839230 116.6383812 148.9096169 110.7350711
 118.9629813 150.8676244 108.0169361 118.7066412 152.0616635 108.1423886
 118.6147016 150.1763325 106.9349931 118.8337901 149.1964161 106.8961172
 117.6818927 150.6470933 105.9169406 117.5263466 151.7086469 106.0394703
 118.2827368 150.4059391 104.5283759 118.4727353 149.3243727 104.3597398
 119.2503187 150.9465810 104.4465659 117.6095402 150.7873350 103.7314486
 116.3149606 149.9699693 106.1069240 116.2185960 148.8980195 106.7084567
 115.2350114 150.5622656 105.6017261 115.3088990 151.4878018 105.2120114
 113.9103432 149.9223610 105.5772905 114.0522095 148.8554070 105.5011198
 113.1299087 150.1938093 106.8705947 112.0875239 149.8131699 106.7884428
 113.0992293 151.2836527 107.0848751 113.7631121 149.5214473 107.9429290
 114.7125920 149.6876229 107.8409130 113.0966600 150.3168631 104.3447627
 113.0834346 151.4795482 103.9425893 112.4272233 149.3270143 103.7576854
 112.4814645 148.4091702 104.1648224 111.5199806 149.4223978 102.6176812
 111.6729557 150.3603095 102.1009058 111.8431187 148.2511542 101.6665487
 112.0429007 147.3444915 102.2823797 112.7847025 148.5050587 101.1372898
 110.7786984 147.8720021 100.6218400 109.8430907 147.5505333 101.1389546
 110.4565580 149.0173142  99.6640834 111.3873527 149.4244649  99.2167755
 109.9311611 149.8382623 100.1951858 109.7981326 148.6597161  98.8467473
 111.2759185 146.6932576  99.7850500 111.4973025 145.8212516 100.4373014
 112.2021236 146.9677276  99.2407991 110.5036471 146.3901390  99.0464047
 110.0795593 149.4084681 103.1363934 109.6160103 148.3987986 103.6684797
 109.3621096 150.5130584 102.9556859 109.7634001 151.2919978 102.4670079
 107.9572613 150.6711241 103.3416347 107.6712033 149.8570315 103.9918713
 107.7526546 151.9764291 104.1251340 108.2090308 152.8236592 103.5669191
 108.4221597 151.8801964 105.3609771 107.9389076 151.2053315 105.8749349
 106.2876857 152.2877805 104.4306901 105.7895900 151.4236277 104.9191412
 105.7326279 152.5398635 103.5031625 106.2147156 153.1587973 105.1188061
 107.0712542 150.5707674 102.1027175 107.2910796 151.2535687 101.0968273
 106.0738861 149.6872431 102.1732298 105.8904161 149.2044957 103.0347705
 105.1687769 149.3340956 101.0753727 105.3588528 149.9820631 100.2307996
 105.3530084 147.8584028 100.6323757 104.9679628 147.1939868 101.4401987
 104.5227748 147.6098494  99.3563089 104.8554554 148.2769545  98.5337101
 103.4406113 147.7819861  99.5340758 104.6268665 146.5595084  99.0114689
 106.8399618 147.4772908 100.4164419 107.4301486 147.7374197 101.3234444
 107.2422637 148.0823416  99.5775380 107.0873548 145.9851527 100.1485711
 106.5721218 145.6434588  99.2263430 106.7167464 145.3717250 100.9978287
 108.1731286 145.7843472 100.0256866 103.7381120 149.5875606 101.5494322
 103.3634920 149.1720732 102.6432251 102.9292338 150.2427593 100.7250027
 103.2762800 150.5805909  99.8507341 101.5201197 150.5427956 101.0148675
 101.2520937 150.0988022 101.9591858 101.3358457 152.0577105 101.1369742
 101.9752396 152.4177458 101.9760712 100.2862946 152.2944647 101.4099841
 101.7317692 152.7072694  99.9451878 102.7038542 152.6857325  99.9079826
 100.5706809 149.9216908  99.9879383 101.0202341 149.4009292  98.9678254
  99.2602964 149.9427035 100.2527382  98.9566516 150.2702730 101.1448515
  98.2117400 149.6049976  99.2807520  98.2154691 150.3651421  98.5134972
  97.2728286 149.5706744  99.8046310  98.3625123 148.2539070  98.5656451
  98.1505441 148.2155196  97.3571962  98.8368904 147.2036934  99.2517311
  98.9831890 147.2961385 100.2401726  99.3586511 145.9639160  98.6476378
 100.3272740 146.1894446  98.2306281  99.5244012 144.8895946  99.7413038
  99.6443471 143.8835106  99.2759171  98.5908175 144.8703626 100.3441909
 100.7317379 145.0778539 100.6785980 100.7654855 146.1329341 101.0346143
 100.5911207 144.1534326 101.8907886 100.5452000 143.0928697 101.5623787
  99.6635689 144.3938238 102.4511818 101.4602175 144.2740197 102.5713567
 102.0576374 144.7504139  99.9929803 102.2229340 145.4074517  99.1138092
 102.0648969 143.6972913  99.6384119 102.9078895 144.8893013 100.6929654
  98.4975254 145.4066920  97.4937517  97.3320011 145.0490438  97.6857543
  99.1188653 145.2401063  96.3261405 100.1086885 145.4205552  96.2869318
  98.5779865 144.4913910  95.1869160  97.5055018 144.6276384  95.1410732
  99.2244090 145.0034598  93.8873162  99.0306268 144.2704439  93.0744600
 100.3255649 145.0516191  94.0439508  98.6564090 146.3557987  93.4223212
  98.6147808 147.0563738  94.2849194  97.6242524 146.2191965  93.0357805
  99.5098697 147.0220649  92.3413979 100.1004651 148.0782650  92.5509126
  99.6841558 146.4459845  91.1781456  99.3208420 145.5129142  90.9926088
 100.1638695 146.9461791  90.4649788  98.8391788 142.9908033  95.3886292
  99.8133501 142.6180444  96.0367550  98.0194881 142.1017877  94.8166980
  97.2211606 142.4275258  94.3035019  98.1871963 140.6525616  95.0048567
  98.1891706 140.4477755  96.0669805  96.9973251 139.9422844  94.3505365
  96.9665315 140.1632636  93.2609494  96.0478143 140.3032794  94.8031690
  97.0595685 138.8436080  94.4988622  99.5316833 140.1347968  94.4492313
 100.1125955 139.1808500  94.9626204 100.0388384 140.7759951  93.4030939
  99.4574005 141.4478729  92.9136916 101.3326883 140.5487953  92.7628935
 101.5076662 139.4818755  92.7588071 101.2609360 140.9998974  91.2881880
 100.5195940 140.3600344  90.7578758 102.2524286 140.7910461  90.8232785
 100.9099221 142.4831038  91.0427373 101.3189912 142.7791381  90.0519853
 101.3701804 143.1360636  91.8102638  99.4046211 142.8217080  90.9831145
  98.5723416 142.0957619  91.5743608  99.0855183 143.8935870  90.4246615
 102.5342520 141.1409979  93.5335911 103.6781421 140.9178366  93.1330357
 102.3121335 141.7643689  94.6981330 101.3868602 142.0105503  94.9937801
 103.3693643 142.0019437  95.6950694 104.2774431 142.2692306  95.1721117
 103.0148020 143.1661740  96.6381190 103.8565740 143.3458883  97.3420922
 102.1204346 142.9019983  97.2396044 102.7197241 144.5128079  95.9725372
 103.2596813 144.8635681  94.9008118 101.9606132 145.3041982  96.5746810
 103.6954977 140.7290373  96.5117134 104.6261735 140.7403970  97.3166926
 102.9782779 139.6096646  96.3043166 102.1832175 139.6248392  95.7023291
 103.3877281 138.2960440  96.8206231 103.6801914 138.4349056  97.8508611
 102.2229038 137.2933051  96.8065465 101.8350401 137.1652709  95.7724587
 101.4065854 137.7501875  97.4118465 102.6466554 135.9295096  97.3933083
 103.4201692 136.0821991  98.1736607 103.0873476 135.2867741  96.6054638
 101.5022939 135.1735788  98.0802139 101.3657449 133.9507991  97.8348526
 100.7292505 135.8019460  98.8359101 104.6233523 137.7995203  96.0559099
 104.5652899 137.4932538  94.8628485 105.7729168 137.8741419  96.7254097
 105.7450262 138.0122754  97.7160565 107.0826022 138.0222438  96.0969935
 107.1598291 137.3359131  95.2656299 107.1793816 139.4843907  95.6212025
 107.0799710 140.1820520  96.4801510 106.3458495 139.6996653  94.9174608
 108.1340869 139.6889791  95.0977228 108.2220386 137.7046979  97.0839127
 107.9924646 137.3667104  98.2481645 109.4590621 137.9314097  96.6430538
 109.6099070 138.1193614  95.6720072 110.6203862 138.1229832  97.5147366
 110.3041288 138.0764109  98.5492703 111.6639781 137.0304558  97.2703091
 112.6151173 137.2679454  97.7915437 111.8624431 136.9105628  96.1869385
 111.1936765 135.6941263  97.8326052 111.1414228 135.5609329  99.0773422
 110.8098547 134.7815366  97.0625437 111.2218624 139.5216610  97.3276336
 111.2311330 140.0559858  96.2187905 111.7564536 140.1016061  98.4036676
 111.6545846 139.6395316  99.2902167 112.4061136 141.4126667  98.4315054
 112.5530278 141.7434116  97.4147230 111.5289667 142.4329361  99.1718369
 112.0945636 143.3745635  99.3500420 111.2516178 142.0209184 100.1683164
 110.2460775 142.8251618  98.4583481 109.0604363 142.0980677  98.6814312
 109.0734281 141.2396703  99.3353580 107.8624055 142.4870033  98.0521280
 106.9488997 141.9339933  98.2109343 107.8490458 143.5912916  97.1786895
 106.7007805 143.9258897  96.5346949 106.9410955 144.3264228  95.6896596
 110.2346826 143.9313620  97.5861278 111.1454818 144.4817586  97.4081005
 109.0385896 144.3145306  96.9455115 109.0310042 145.1574032  96.2730357
 113.8008396 141.3373414  99.0697839 114.0144397 140.6137179 100.0456435
 114.7407946 142.1419303  98.5656140 114.4928339 142.7581200  97.8151268
 116.1550865 142.1311728  98.9708492 116.2352458 141.6958435  99.9554936
 116.9847959 141.3091031  97.9746259 118.0154423 141.1545683  98.3660798
 117.0758178 141.8575571  97.0102125 116.4158155 139.9462515  97.6508497
 116.7109020 138.8406860  98.4708337 117.3687845 138.9598675  99.3184090
 116.1543982 137.5812586  98.1755843 116.3655717 136.7206217  98.7894208
 115.3229909 137.4255186  97.0504457 114.8173685 136.2059155  96.7493557
 114.5289094 136.2375044  95.8233141 115.5701107 139.7955657  96.5350939
 115.3335357 140.6459249  95.9143021 115.0309092 138.5359647  96.2327313
 114.3876166 138.4217654  95.3801562 116.7345867 143.5448604  99.0427245
 116.2417102 144.4332846  98.3514408 117.8534732 143.7161248  99.7512246
 118.1948468 142.9715118 100.3196785 118.6322707 144.9612677  99.7784769
 118.1664096 145.6606042  99.1042748 118.5639155 145.5613092 101.1896777
 117.4963173 145.7885412 101.4070519 119.0986262 146.5370883 101.2049272
 119.1871779 144.4936683 102.5166994 120.0856536 144.8010542  99.2716447
 120.5742081 143.6794595  99.1209267 120.7953723 145.9139831  99.0300613
 120.3311678 146.8025268  99.0583566 122.2542786 145.9463051  98.7892340
 122.6932397 145.1263376  99.3374509 122.5950104 145.7807855  97.3017401
 122.0054765 144.9144571  96.9400948 123.6736396 145.5385903  97.1671561
 122.2500046 146.9198544  96.5211845 122.9996064 147.5366771  96.5217170
 122.9161854 147.2240005  99.3052785 122.2607955 148.2593059  99.3967166
 124.2254193 147.1803879  99.5752644 124.7118760 146.3012121  99.5143020
 125.0412162 148.3420318  99.9595559 124.6774031 149.2145113  99.4320915
 124.9205847 148.5760143 101.4697364 125.2630461 147.6870531 102.0431404
 123.8429136 148.7347436 101.6978987 125.6408686 149.7227900 101.8877648
 126.5762178 149.4695518 101.9813384 126.5187592 148.1695426  99.5947364
 127.0271044 147.0540995  99.4631883 127.2426651 149.2854908  99.5274705
 126.7842625 150.1702984  99.5458245 128.7019303 149.3228186  99.5622368
 129.0811656 148.6413107  98.8138011 129.1573451 150.7579734  99.2530295
 128.7616390 151.4517078 100.0289595 128.7185897 151.0684921  98.2812528
 130.6602544 150.9482700  99.1456067 131.4003766 150.2349368  98.1839737
 130.8995973 149.5612558  97.5085157 132.7996039 150.3811427  98.1143272
 133.3699576 149.8179599  97.3926669 133.4664760 151.2359000  99.0168879
 134.8217314 151.3281481  98.9871041 135.0854719 151.8995560  99.7161588
 131.3235807 151.8280884 100.0227633 130.7603196 152.3898813 100.7454230
 132.7220162 151.9746272  99.9596178 133.2210610 152.6559528 100.6308307
 129.2262832 148.8518010 100.9251119 128.5249088 148.9431066 101.9336212
 130.4753691 148.3889110 100.9585081 130.9846441 148.2454752 100.1016520
 131.2999955 148.2777564 102.1629390 130.7835495 148.7291160 102.9977957
 131.6096554 146.8090596 102.4958272 131.7609037 146.2502972 101.5445509
 130.5180841 146.2509276 103.1959549 129.7426269 146.5173332 102.6828170
 132.8273356 146.6063235 103.4045631 132.7137896 147.1550731 104.3630567
 133.7539410 146.9525359 102.9000473 132.9832329 145.5242320 103.5969359
 132.5807629 149.0833056 101.9514242 133.3413596 148.8079755 101.0253875
 132.8449433 149.9913515 102.8945039 132.1542293 150.1189926 103.6080820
 134.0484778 150.8329569 103.0579878 133.8698863 151.7728451 102.5603407
 134.2730512 151.1003710 104.5565089 133.5586504 151.8869905 104.8938496
 135.2897308 151.4923154 104.7709438 134.0351392 149.9271796 105.3194989
 133.0746022 149.7841072 105.3060046 135.3454264 150.2716638 102.4601915
 135.9827224 150.9426093 101.6483498 135.6954946 149.0281940 102.8029277
 135.1205955 148.5708586 103.4750221 136.9027683 148.3101351 102.3626747
 137.7274662 149.0087921 102.4163054 137.1941730 147.1803264 103.3612720
 136.3984472 146.4025115 103.3170579 137.2144664 147.5945493 104.3955532
 138.4477796 146.5896505 103.0994982 138.4176235 146.3338305 102.1650815
 136.8638795 147.8112941 100.8983120 137.3455720 146.7153245 100.6002364
 136.3442222 148.6142769  99.9640230 135.9947459 149.5087492 100.2535781
 136.2619322 148.3326865  98.5160143 135.6994482 149.1536755  98.1037530
 137.6441896 148.4170071  97.8484797 138.1187435 149.3879121  98.1232351
 137.5394147 148.4042768  96.7450596 138.5052277 147.3652137  98.2450201
 138.2467679 147.1361488  99.1545691 135.4474355 147.0874007  98.1221661
 135.6888057 146.4731036  97.0822558 134.4516284 146.7181469  98.9304246
 134.2609193 147.2544536  99.7533909 133.5827400 145.5535261  98.6897975
 133.7766472 145.1771697  97.6966741 133.8929379 144.4055144  99.6726955
 133.1946508 143.5540477  99.4967510 133.7415030 144.8029747 101.0104689
 133.9726112 144.0292121 101.5411879 135.3126347 143.8546913  99.5278652
 136.0599836 144.6123784  99.8489018 135.5269911 143.5946136  98.4695679
 135.4434183 142.9432238 100.1493490 132.1002013 145.9419108  98.6934658
 131.7385486 147.1215492  98.7240718 131.2065941 144.9617317  98.5414460
 131.5017988 144.0121097  98.4607955 129.7509396 145.1445937  98.5747564
 129.5198411 146.0890914  99.0492295 129.1449189 145.1192469  97.1638214
 128.0370876 145.2370963  97.2572830 129.3240705 144.1346993  96.6873550
 129.6212058 146.2247695  96.2210528 129.6240940 147.1940522  96.7636096
 128.8480434 146.2802655  95.4177278 131.0077696 146.0273105  95.5849304
 131.3232790 144.9764371  95.7240719 131.7749942 146.6739022  96.0678282
 130.9790317 146.3247487  94.1391760 131.0377584 145.5689893  93.4841000
 130.5841739 147.4582571  93.5938753 130.4779753 148.5499332  94.2887770
 130.9483913 148.5897209  95.1556468 130.0300113 149.3508145  93.8828469
 130.2687897 147.5099052  92.3362250 130.3556956 146.6653488  91.8076153
 129.9700707 148.3784895  91.9614887 129.0984077 144.0603709  99.4186716
 129.6694666 142.9915413  99.6184816 127.8745462 144.3310963  99.8505834
 127.4612690 145.2284726  99.6677344 127.0336891 143.4083683 100.6036082
 127.4106051 142.4030963 100.4648568 127.1036268 143.7296439 102.1077640
 128.1581971 143.5448339 102.4308500 126.7450624 145.1782945 102.4647682
 125.7169278 145.4142893 102.1227832 127.4433737 145.8978590 101.9889023
 126.7841546 145.3302898 103.5654659 126.1923912 142.7819740 102.8771829
 126.3593691 141.7361486 102.5519406 125.1246101 143.0130066 102.6846298
 126.3755134 142.8561710 103.9688378 125.6125211 143.4113057 100.0370362
 125.1116207 144.4410597  99.5842719 124.9751172 142.2425866 100.0517032
 125.4069456 141.4358209 100.4475277 123.5891281 142.0339866  99.6405350
 123.1171396 142.9916543  99.4696574 123.5578931 141.2272207  98.3351588
 122.6531908 140.5892044  98.3017358 124.4269787 140.5347408  98.2893785
 123.5441634 142.0689961  97.0714834 124.7329150 142.6402902  96.5814122
 125.6555785 142.4824082  97.1146557 124.7150741 143.4181313  95.4091123
 125.6298483 143.8539611  95.0363660 123.5035121 143.6326887  94.7272526
 123.4789539 144.2360463  93.8323880 122.3339731 142.2898248  96.3857778
 121.4164724 141.8682776  96.7661277 122.3142869 143.0661250  95.2139474
 121.3809113 143.2441127  94.6999379 122.7673063 141.3921123 100.7725175
 123.3072725 140.9675629 101.7975791 121.4444138 141.4718974 100.6336116
 121.0779477 141.9209040  99.8160694 120.4659948 141.0931969 101.6453656
 119.5634602 141.6257250 101.4021065 120.8454283 141.3528415 102.6207232
 120.1068814 139.6078371 101.6719928 119.8809760 138.9747951 100.6402741
 119.9236286 139.0953169 102.8885101 120.1359377 139.6780106 103.6723940
 119.4866677 137.7199799 103.2045933 120.1255129 137.0549638 102.6594356
 119.6230575 137.4355739 104.7115541 119.0250531 136.5396123 104.9995834
 119.1952127 138.5396116 105.4757084 119.8962122 139.2081358 105.3735178
 121.0747902 137.1674740 105.1072998 121.7337606 138.0084047 104.7991902
 121.4551219 136.2408896 104.6300848 121.1724352 137.0509222 106.2066723
 118.0601319 137.3747703 102.7522572 117.7534066 136.1907709 102.6170869
 117.2568925 138.3709310 102.3662204 117.5792888 139.3139352 102.4535240
 115.9468608 138.2040992 101.7325059 115.9131306 137.2491649 101.2272433
 115.8335802 139.0330617 101.0521295 114.7464028 138.2575563 102.6786284
 114.8417990 137.9737047 103.8707668 113.6006153 138.6386928 102.1119257
 113.6120578 138.9716097 101.1670992 112.2912153 138.7018588 102.7703221
 112.2794772 138.0412888 103.6237684 111.9525022 140.1384025 103.2103525
 112.0211063 140.8239538 102.3324437 112.8705932 140.5933177 104.1735218
 112.7365061 139.9929651 104.9343829 110.5556706 140.2462395 103.8272014
 110.4167107 139.4910966 104.6277885 109.7641058 140.0954504 103.0634417
 110.3935821 141.2513115 104.2659108 111.2151333 138.2430941 101.7954906
 110.9367785 138.9476794 100.8242558 110.5032946 137.1600606 102.1183499
 110.7741126 136.5775870 102.8864747 109.2426725 136.8354381 101.4399722
 109.3957796 136.9517086 100.3747889 108.8615335 135.3707473 101.7077460
 108.8047469 135.1927631 102.8046085 109.6868034 134.7514618 101.3071562
 107.5199389 134.9887498 101.0489017 107.2802653 135.6893427 100.2167573
 106.7206393 135.1255087 101.8155217 107.4512922 133.5621339 100.4844508
 106.3727955 133.2819860 100.4322401 107.9455941 132.8337246 101.1580252
 107.9984386 133.4955629  99.0488725 107.6314439 134.3683024  98.4628174
 107.6546011 132.5775735  98.5326822 109.4771172 133.5101305  98.9936438
 109.9161803 132.6594968  99.3770834 109.8795369 134.3548528  99.4777662
 109.8346008 133.7082132  98.0194329 108.1495788 137.8239082 101.8512129
 108.0124558 138.1349642 103.0297932 107.3212536 138.2498213 100.9049437
 107.4924421 138.0034623  99.9460564 106.0328650 138.9027846 101.1726744
 105.8819266 138.9899428 102.2394506 105.9798210 140.3182820 100.5725783
 106.2797923 140.2572961  99.5002233 104.5889961 140.9657207 100.6538330
 104.2096186 140.9562269 101.6980459 103.8614576 140.4444496  99.9959687
 104.6403071 142.0216562 100.3107933 106.9497049 141.2424608 101.3199021
 107.9889266 140.8571204 101.2713067 106.6597009 141.3194902 102.3899221
 106.9259801 142.2612625 100.8784268 104.9220698 138.0078805 100.6428086
 105.0568126 137.3977818  99.5852355 103.8140975 137.9451966 101.3774066
 103.7743973 138.4517042 102.2330960 102.5642013 137.2903265 100.9693629
 102.6167910 137.0543994  99.9195950 102.2837014 135.9992736 101.7553515
 101.3305985 135.5465523 101.3841020 102.1585454 136.2805484 103.1345779
 101.4081732 136.8853773 103.1911851 103.3860254 134.9546007 101.5963846
 104.3525615 135.3411842 101.9826595 103.5106397 134.6976843 100.5230054
 103.1312276 134.0311882 102.1581638 101.4104563 138.2655494 101.1413131
 101.4299063 139.0602228 102.0816183 100.3905604 138.1906000 100.2902673
 100.3868094 137.4441234  99.6042734  99.2815126 139.1594696 100.2400199
  99.3878527 139.8574326 101.0586850  99.3330673 139.9980065  98.9475440
  99.1464469 139.3403372  98.0672152  98.3009311 141.1326482  98.9875475
  98.4855870 141.7979225  99.8569090  97.2712335 140.7308761  99.0456112
  98.3746133 141.7503370  98.0666611 100.7094444 140.6620191  98.7899934
 101.5211205 139.9114909  98.7020808 100.9316252 141.3227157  99.6543005
 100.7289513 141.2790739  97.8687009  97.9692795 138.4176359 100.4901254
  97.1313748 138.2174443  99.6110514  97.8437858 137.9267819 101.7214900
  98.4853902 138.2206614 102.4343582  96.8408988 136.9568379 102.1384747
  96.7816763 136.1954683 101.3735077  97.2801830 136.3177008 103.4714474
  96.5333505 135.5542020 103.7804195  97.3071156 137.1091699 104.2571236
  98.6657355 135.6428186 103.4434097  99.4317178 136.4052990 103.1719053
  99.0060208 135.0995922 104.8298649  98.2632646 134.3327657 105.1391891
  98.9910638 135.9225957 105.5776682 100.0159269 134.6371725 104.8288633
  98.7434641 134.4915645 102.4389052  98.5683150 134.8550826 101.4030845
  97.9830410 133.7154735 102.6703901  99.7473077 134.0169833 102.4625690
  95.4657231 137.6234100 102.2481902  95.2667990 138.5159700 103.0710521
  94.5161794 137.2044519 101.4114836  94.7284359 136.4392919 100.8063823
  93.1705202 137.7931267 101.3495781  93.2228308 138.8497299 101.5564056
  92.5617289 137.2693653 102.0721132  92.4507778 137.6503508 100.0051020
  91.2771302 137.9945725  99.9106737  93.0984008 137.0750321  98.9859108
  94.0810907 136.9281960  99.0091951  92.3730923 136.4543774  97.8701199
  91.7425217 137.2267474  97.4552316  93.3768040 136.0061438  96.7847298
  94.0022322 136.8932406  96.5284579  92.8227373 135.7180611  95.8652599
  94.2868487 134.8448028  97.2166912  93.6771805 133.9290732  97.3590188
  94.7811734 135.0863487  98.1807483  95.4051307 134.5316095  96.2197136
  96.5893711 134.5504454  96.5292696  95.0884544 134.1946988  94.9894932
  95.8515514 133.9667526  94.3778757  94.1470872 134.2322466  94.6609000
  91.4457671 135.3239578  98.3982037  91.7462830 134.7350986  99.4402013
  90.2957209 135.0386201  97.7572784  89.8115648 135.6308992  96.5201486
  90.6033119 135.6164886  95.7400375  89.4919741 136.6765797  96.7035531
  89.3004029 134.1072190  98.2985779  89.1146358 134.3729228  99.3291676
  88.0513098 134.2952767  97.4290691  87.4289201 135.1128963  97.8605671
  87.4256087 133.3840562  97.3333247  88.6230719 134.7705141  96.0942660
  88.9919162 133.8904531  95.5207654  87.8927083 135.3354448  95.4847924
  89.7848486 132.6492356  98.3056407  90.6048851 132.2533041  97.4730074
  89.2225866 131.8219899  99.2039992  88.4324222 132.1144414  99.7341722
  89.5054945 130.3762084  99.2428054  90.5738363 130.2695425  99.3392490
  88.8351524 129.6790734 100.4437526  87.7347007 129.6311690 100.2787742
  89.0131149 130.2982907 101.3500904  89.4036904 128.2616581 100.6972534
  90.4624037 128.3685043 101.0239507  89.3962729 127.6700408  99.7548657
  88.5885732 127.5036500 101.7577027  87.6000265 127.2028411 101.3441171
  88.3940131 128.2058578 102.6002893  89.3173775 126.2983971 102.3768849
  88.7408193 125.9722062 103.2742154  90.3383736 126.5954676 102.6961498
  89.4322618 125.1147692 101.4888553  90.3994809 125.0432980 101.1217413
  88.7329858 125.1530029 100.7056621  89.2241424 124.2492663 102.0445171
  89.0829165 129.7238977  97.9264648  87.9315821 129.8369287  97.5144866
  89.9946950 128.9593372  97.3372346  90.9108333 128.9049562  97.7403659
  89.7309256 128.0869046  96.2037934  88.6621749 128.0250354  96.0370471
  90.4118546 128.6572956  94.9564795  91.4947672 128.8155524  95.1576169
  89.9629504 129.6407243  94.6979463  90.3305239 127.9577304  94.0991713
  90.2106620 126.6759356  96.5469030  91.3725481 126.4900678  96.9125188
  89.3058185 125.7009557  96.4721600  88.3795439 125.8886171  96.1378922
  89.6205596 124.2980661  96.7321537  90.2518720 124.2736519  97.6046705
  88.3185583 123.5168367  96.9996745  88.5278586 122.4266800  97.0447497
  87.6216417 123.7000620  96.1584687  87.6070827 123.9063665  98.2870249
  88.0963968 124.6444050  99.1288656  86.4230307 123.3874828  98.5074851
  85.9225980 123.7190263  99.3085233  85.9432423 122.9012479  97.7814831
  90.4218195 123.7060907  95.5528617  90.1906814 124.1030997  94.4094628
  91.3292843 122.7425097  95.7951777  91.6659935 122.1627444  97.0838520
  90.7668206 121.9840370  97.7115307  92.3712100 122.8578311  97.5933038
  92.1674931 122.1609174  94.7526043  92.7097893 122.9498521  94.2525497
  93.1207522 121.1999445  95.4710654  94.0634952 121.7387886  95.7167462
  93.3699405 120.2990496  94.8728192  92.3767351 120.8552855  96.7597433
  91.6209221 120.0649961  96.5453006  93.0543950 120.5113772  97.5662936
  91.3590394 121.4645211  93.6599452  90.6603178 120.4772411  93.8992030
  91.5973721 121.8971640  92.4233080  92.1623023 122.7102484  92.2802875
  91.3541293 121.0648914  91.2446247  90.3888494 120.5950329  91.3565180
  91.3346489 121.8747970  89.9368104  91.0879677 121.1980078  89.0828297
  92.5843517 122.4586165  89.6677982  92.8270107 122.9824352  90.4497174
  90.3022509 123.0022977  89.9629959  90.5154454 123.7371286  90.7669557
  89.2792719 122.5968514  90.1093312  90.3151589 123.5469704  88.9915928
  92.4130430 119.9608194  91.2078556  93.5624744 120.1806569  91.5930205
  92.0207953 118.7478831  90.8119410  91.0761997 118.5683448  90.5414384
  92.9047980 117.5732768  90.8125489  93.9345943 117.9018234  90.8456664
  92.6498540 116.6424927  92.0188318  91.6369561 116.1921110  91.9148579
  93.6922748 115.5167174  92.0739210  94.7160055 115.9415409  92.1629107
  93.6644437 114.8784007  91.1657729  93.5167108 114.8596994  92.9532072
  92.6983405 117.3688693  93.3667280  91.9215728 118.1590674  93.4343360
  93.6923963 117.8443470  93.5057062  92.5372464 116.6513686  94.1990960
  92.7124753 116.8045632  89.5143692  91.6027431 116.3434029  89.2386908
  93.8020242 116.6038572  88.7779392  94.6744757 116.9980026  89.0905715
  93.8849319 115.7170361  87.6094702  92.8909651 115.3828136  87.3450518
  94.4829385 116.4543790  86.3988845  95.5642783 116.6642479  86.5735162
  93.8218172 117.6814402  86.1961545  94.0321072 118.2441446  86.9500785
  94.3066661 115.6746571  85.0978396  93.2299028 115.4994357  84.8924972
  94.8223051 114.6931353  85.1363051  94.7270559 116.2516116  84.2458903
  94.7129864 114.4840052  87.9758941  95.6549814 114.5872167  88.7604742
  94.3656173 113.3109739  87.4400384  93.6065847 113.2451193  86.7958695
  95.0312698 112.0346019  87.7309099  96.0125347 112.2327459  88.1358597
  94.1942911 111.2719988  88.7755491  93.1544043 111.1643446  88.3984657
  94.1487109 111.8906788  89.6990692  94.7200562 109.8730595  89.1494913
  94.7753378 109.2326410  88.2375877  96.0910028 109.9076457  89.8186245
  96.0528426 110.5060556  90.7519582  96.8568458 110.3433098  89.1472463
  96.4126279 108.8757898  90.0775173  93.7498215 109.2224184  90.1315579
  92.7419841 109.1404265  89.6732324  93.6737455 109.8244755  91.0607484
  94.0912192 108.2023637  90.4074636  95.2354151 111.2229426  86.4443004
  94.3163283 111.1203418  85.6324836  96.4150859 110.6163302  86.2997040
  97.1250800 110.7514187  86.9934784  96.8596596 109.9171440  85.0939951
  95.9933648 109.7732204  84.4663585  97.8883880 110.7938388  84.3745161
  98.3857332 110.2249187  83.5569924  98.6812358 111.0924846  85.0922983
  97.3207111 112.0419939  83.7392283  96.5229346 111.9222285  82.5895783
  96.3075793 110.9480160  82.1752521  96.0094101 113.0701900  81.9724771
  95.3903736 112.9546705  81.1000981  96.3131097 114.3434967  82.4804973
  95.9343560 115.2250238  81.9866013  97.6074941 113.3143975  84.2693846
  98.2173072 113.4003120  85.1561374  97.1120412 114.4653220  83.6307977
  97.3305616 115.4412753  84.0324273  97.4985290 108.5398424  85.3615455
  98.1342330 108.3478271  86.4057426  97.4304250 107.6222818  84.3740752
  96.6502932 107.7424647  83.1419906  96.8961582 108.6816216  82.5977052
  95.5685163 107.7257306  83.3964470  98.2091752 106.3854104  84.3359792
  98.2201341 105.9544070  85.3258604  97.4646383 105.5156046  83.3130537
  96.5731121 105.0605721  83.7978039  98.0762658 104.7090125  82.8619211
  97.0101606 106.5382743  82.2760841  97.8620117 106.7941305  81.6061350
  96.1589138 106.1783273  81.6641548  99.6743652 106.6356072  83.8998647
  99.9971232 107.7282491  83.4211403 100.5421348 105.6050481  83.9558794
 100.3288708 104.3305581  84.6238426  99.7888213 103.6597427  83.9182425
  99.7573272 104.4297007  85.5730755 101.8706411 105.6287811  83.3404309
 102.4000451 106.4715643  83.7598547 102.5149881 104.2769471  83.6790262
 103.6005926 104.3702945  83.8812047 102.3705430 103.5435636  82.8506741
 101.7218946 103.7755678  84.8823797 101.7208512 102.6690516  84.9676755
 102.1227480 104.2252024  85.8150271 101.8354249 105.8254183  81.8195220
 100.8404076 105.5275322  81.1567428 102.9990670 106.1496488  81.2462877
 103.7844387 106.3431199  81.8206111 103.2207396 105.9947516  79.8028172
 102.3028041 106.2620020  79.2960727 104.3068603 106.9347994  79.2804409
 104.1197687 107.9580052  79.6698012 104.2401476 106.9613871  78.1683944
 105.6089371 106.5140838  79.6350089 105.6873178 106.5774699  80.5951308
 103.5420914 104.5446864  79.4333541 104.1850549 103.8255333  80.2030098
 103.2066386 104.1472148  78.2053322 102.7278079 104.7446315  77.5658028
 103.5942089 102.8527169  77.6269220 103.2267224 102.0685526  78.2716932
 102.9701998 102.6710889  76.2308740 102.0390377 102.0753963  76.3530608
 103.6238444 102.0822977  75.5449823 102.5930969 103.8939722  75.6077857
 103.4247351 104.4380573  75.5390004 105.1156033 102.6567668  77.5598333
 105.5908054 101.5300804  77.6487918 105.8844024 103.7400972  77.4746322
 105.4435837 104.6188309  77.2813460 107.3374220 103.6981712  77.3056491
 107.5880258 102.7694122  76.8130442 107.8030931 104.8240730  76.3710040
 108.8538071 104.5884753  76.0813814 107.8135858 105.7971931  76.9102632
 106.9687755 104.9318706  75.0791156 106.5971720 103.9344490  74.7660029
 107.5904116 105.3404327  74.2565107 105.7810546 105.8787798  75.2780654
 104.6580765 105.4208289  75.5999070 106.0469246 107.0964377  75.2054884
 108.0938401 103.7054612  78.6435323 109.1489832 103.0855217  78.7453364
 107.5089520 104.2558851  79.7147098 106.6671026 104.7876461  79.6099539
 108.0047583 104.0022034  81.0780541 109.0752700 104.1555153  81.0726518
 107.3903796 104.9787875  82.1050518 106.3066986 104.7763829  82.2470805
 107.5005401 106.0124982  81.7217500 108.1446774 104.8597113  83.4394564
 109.2392413 104.9180332  83.2631110 107.9129959 103.8736822  83.8810039
 107.8049590 105.9039946  84.5115151 108.6924424 106.2181398  85.3460299
 106.6320731 106.3336269  84.6003174 107.7694332 102.5322742  81.4693789
 108.6701879 101.8904582  82.0129710 106.6366509 101.9538721  81.0463029
 105.9262858 102.5095190  80.6155478 106.3370639 100.5255465  81.2001650
 106.5004162 100.2575978  82.2328353 104.8554169 100.2739352  80.8490768
 104.6552911  99.1824030  80.8102113 104.6667626 100.6847232  79.8334235
 103.8444963 100.9120724  81.8286478 104.1533290 101.9599469  82.0529825
 102.4473016 100.9414270  81.2065744 102.0916265  99.9196855  80.9619922
 102.4470859 101.5483220  80.2770815 101.7164149 101.4016532  81.9070520
 103.7281658 100.1319812  83.1371607 104.7108697 100.1000347  83.6526412
 103.3829516  99.0957299  82.9470132 103.0035409 100.6333157  83.8141534
 107.2984555  99.6371569  80.3845836 107.7250005  98.5987434  80.8830349
 107.7500839 100.0778558  79.2033545 107.3245623 100.8738140  78.7742787
 108.8266992  99.4177253  78.4396502 108.6206137  98.3562279  78.3968670
 108.8687271  99.9712964  77.0072433 109.8077923  99.6544467  76.4956770
 108.8864116 101.0812329  77.0672317 107.6909892  99.4866344  76.1442618
 106.7440462  99.5383711  76.7234655 107.8499945  98.4222913  75.8682813
 107.4824503 100.3098257  74.8718087 108.0298258 101.3792564  74.6672872
 106.6581329  99.8479745  73.9562569 106.5064389 100.4318316  73.1657739
 106.0463729  99.0944206  74.1890722 110.2114083  99.5623619  79.1002098
 111.0295014  98.6506163  78.9973422 110.4463960 100.6310300  79.8678406
 109.7869119 101.3834788  79.8757686 111.6035214 100.7840517  80.7583682
 112.4598670 100.3410946  80.2705186 111.8872737 102.2841312  80.9311628
 111.0290187 102.7845735  81.4273882 112.0235444 102.7325717  79.9294467
 112.8007147 102.4516345  81.5412176 111.4492863 100.0359689  82.1081570
 112.2100663 100.2763598  83.0460765 110.4475171  99.1529952  82.2185607
 109.8687518  99.0004926  81.4185743 110.0588195  98.3851457  83.4062089
 109.0785338  98.0280436  83.1293929 110.9614523  97.1452218  83.5851746
 111.7878624  97.3298701  84.2992528 111.4171772  96.8870049  82.6032798
 110.1593118  95.9209163  84.0053315 109.9850653  94.9961093  83.2308102
 109.6018730  95.9254119  85.1945631 108.9402740  95.1967195  85.4249104
 109.7940364  96.6818406  85.8171950 109.8182585  99.2259431  84.6836607
 109.9596819  98.7337139  85.8051645 109.4004925 100.4844553  84.5118828
 109.3085499 100.8356785  83.5760378 108.9257931 101.4069067  85.5545116
 109.0321324 100.9492539  86.5272555 109.7396295 102.7163943  85.4833665
 109.1318573 103.5722813  85.8601936 109.9680377 102.9248236  84.4124599
 111.0471776 102.7455491  86.2838051 111.7178091 101.9588622  85.8790940
 110.8289018 102.5414204  87.3494472 111.6959838 104.1367606  86.1346907
 110.9181073 104.9188144  86.2838681 112.0813699 104.2393697  85.0931768
 112.8340909 104.3386966  87.1408413 113.6267531 103.5774102  86.9695957
 112.4581766 104.2379749  88.1814542 113.4612672 105.6787307  87.0092489
 112.8310657 106.4929890  87.1162646 113.8814808 105.8414731  86.0488587
 114.2601943 105.7840210  87.6577645 107.4302070 101.6918066  85.3525355
 106.8591099 101.4200498  84.3031908 106.8022830 102.3319197  86.3252764
 107.2125877 102.4332764  87.2310567 105.4996820 102.9650015  86.1800461
 105.3649102 103.2730055  85.1502910 104.4256534 101.9402890  86.5785569
 104.6643917 101.4954904  87.5665733 104.4075305 101.1146813  85.8356840
 103.4169385 102.3945055  86.6294220 105.4473607 104.2382895  87.0374173
 106.0639007 104.2917928  88.1007036 104.6542274 105.2282998  86.6283145
 104.2804412 105.2293551  85.7051495 104.2926197 106.3732035  87.4759710
 104.4600455 106.1136497  88.5100699 105.0825163 107.6481726  87.1569441
 104.7201594 108.1030408  86.2067816 106.4407682 107.3755852  86.9873066
 106.5097524 106.9081687  86.1112694 105.0085866 108.6581759  88.3006634
 105.4367258 108.2206889  89.2285419 103.9583510 108.9498401  88.5068683
 105.5820008 109.5736932  88.0413384 102.8227148 106.6884480  87.2998731
 102.3801974 107.0086097  86.2001928 102.0717547 106.6579500  88.3931831
 102.4535140 106.3435418  89.2670372 100.7269725 107.2094049  88.4383519
 100.2867343 107.1974569  87.4486764  99.8410316 106.3832803  89.3759878
  98.8788901 106.9255424  89.5244689 100.3352511 106.2882437  90.3656042
  99.4898620 104.9717977  88.8732606  98.9796682 105.0462013  87.8832299
 100.6733078 104.0069965  88.7585402 101.2716205 104.0120278  89.6945514
 101.3321089 104.2747058  87.9105615 100.3096394 102.9744284  88.5770911
  98.5287981 104.3661448  89.8856744  97.6182526 104.9923389  89.9829333
  99.0116103 104.2802066  90.8826526  98.2253618 103.3509026  89.5583371
 100.8667489 108.6659062  88.8756477 101.5474742 108.9637287  89.8599444
 100.2978867 109.5852293  88.0999992  99.7111231 109.2939674  87.3403100
 100.6192542 111.0138091  88.1987406 101.3445558 111.1719707  88.9851829
 101.2638268 111.5181228  86.8962361 100.6225729 111.2382530  86.0292070
 101.4233901 113.0387983  86.9168699 101.7818101 113.3849809  87.9076468
 100.4511283 113.5278707  86.6990993 102.1499630 113.3697536  86.1451669
 102.6351700 110.8683623  86.6924372 102.5292891 109.7794498  86.4922297
 103.2802931 111.0006372  87.5830538 103.1471334 111.3265928  85.8213115
  99.3877900 111.8121418  88.5922503  98.4084091 111.8579171  87.8557868
  99.4537556 112.4507826  89.7549495 100.3051941 112.4144954  90.2899049
  98.4061126 113.2791426  90.3326714  97.5217951 113.2324230  89.7122372
  98.0803613 112.7229044  91.7146606  98.9922464 112.7400977  92.3457760
  97.8066372 111.6545195  91.5782228  96.7221637 113.5292424  92.5799463
  98.8730598 114.7366114  90.3827510  99.9682866 115.0340025  90.8584051
  98.0748696 115.6432275  89.8270167  97.1794563 115.3575078  89.4705825
  98.4589331 117.0252604  89.5529101  99.3687186 117.2653951  90.0852711
  98.7019332 117.1897824  88.0424583  98.9608445 118.2428757  87.8149952
  97.7657514 116.9388114  87.4974264  99.8395478 116.3042502  87.5029263
  99.6128609 115.2388151  87.7380078  99.9419173 116.4320437  85.9879945
 100.1791870 117.4799302  85.7080836  98.9838041 116.1361577  85.5124028
 100.7405827 115.7687801  85.5929739 101.2068271 116.6606525  88.0849905
 101.2135444 116.5244481  89.1844004 101.4668668 117.7161930  87.8608666
 101.9886617 116.0004626  87.6580044  97.3810024 117.9573924  90.0987097
  96.1997173 117.8056457  89.7820137  97.7919798 118.8402902  91.0037340
  98.7733625 118.9741818  91.1709524  96.9283862 119.5843216  91.9152231
  95.9004172 119.2985715  91.7425838  97.3001491 119.2743613  93.3880157
  98.2628592 119.7777576  93.6354431  96.1992862 119.8306004  94.3054490
  95.2374405 119.3221182  94.0851403  96.0558318 120.9186541  94.1544295
  96.4538765 119.6590789  95.3728318  97.4740376 117.7680485  93.7198299
  96.7367266 117.1786493  93.1306059  97.2261348 117.6178409  94.7936389
  98.8879253 117.2032581  93.5127086  99.6231321 117.7499093  94.1404625
  99.2147934 117.2732061  92.4569221  98.9148427 116.1290681  93.7983683
  97.0679078 121.0722699  91.5877574  98.1811262 121.5967489  91.5737368
  95.9670915 121.7629452  91.3000249  95.0745271 121.3021193  91.2959575
  95.9991418 123.1170388  90.7263584  96.9338955 123.5948513  90.9877328
  95.9217733 123.0722912  89.1868332  96.9532539 122.9176732  88.8038893
  95.6028291 124.0426130  88.7415437  95.1003996 122.0300801  88.6848400
  94.1700300 122.2587503  88.8770040  94.9186709 124.0419346  91.2703732
  93.8663985 123.6118988  91.7487602  95.1427861 125.3348909  91.0550282
  96.0109484 125.6036334  90.6227755  94.1479539 126.3975015  91.1692540
  94.7222168 127.2905301  90.9646047  93.0925672 126.2279614  90.0535367
  92.1735524 125.7311035  90.4206886  93.5092029 125.6037810  89.2374178
  92.7387242 127.5733659  89.4362371  93.6679543 128.2093651  88.8946308
  91.5889682 128.0367140  89.5924283  93.5824158 126.6202559  92.5872114
  92.4683279 127.1320988  92.7509551  94.3814372 126.3117038  93.6181960
  95.2980120 125.9531892  93.4344628  93.9989624 126.4408805  95.0289389
  92.9248785 126.5459896  95.0626023  94.3206335 125.1571774  95.8139045
  93.6692284 124.3586304  95.4158486  94.0467755 125.2750183  96.8873953
  95.7452508 124.6316169  95.7479070  96.1299809 123.7610473  94.7115068
  95.4198843 123.4884971  93.9475873  97.4313654 123.2303951  94.6790612
  97.7238998 122.5652192  93.8834919  98.3549541 123.5592796  95.6825795
  99.3512784 123.1444493  95.6540437  96.6676188 124.9388884  96.7651506
  96.3633791 125.5770734  97.5790797  97.9684325 124.4041918  96.7342270
  98.6703117 124.6371061  97.5202088  94.5517736 127.6925569  95.7273077
  95.5996669 128.2315266  95.3698680  93.8494820 128.1220872  96.7794547
  93.0040937 127.6344273  97.0088403  94.2988983 129.0865121  97.7900479
  95.3510686 128.9238388  97.9447044  94.0613013 130.5323199  97.3202071
  92.9972410 130.6687582  97.0223905  94.6912117 130.7436365  96.4284250
  94.3806054 131.5525837  98.3988504  95.6591699 132.1366167  98.4868298
  96.3985679 131.9246933  97.7308316  95.9716182 133.0034470  99.5546511
  96.9516430 133.4537706  99.6200760  94.9952088 133.2974978 100.5309711
  95.2642475 134.1483871 101.5526352  94.5121325 134.1048781 102.1441692
  93.4055319 131.8722731  99.3623298  92.4172746 131.4479819  99.2869366
  93.7139623 132.7241301 100.4355046  92.9445079 132.9656794 101.1523741
  93.5516839 128.8230431  99.1132504  92.3335670 128.6368780  99.0585616
  94.2039946 128.8537992 100.2957341  93.5182622 128.6556347 101.5658584
  92.8840683 127.7415044 101.5271744  92.8910340 129.5494587 101.7749152
  95.6425382 129.0571233 100.5319074  95.9869455 129.8928788  99.9470130
  95.7487584 129.3401162 102.0359820  95.5476956 130.4187293 102.2237349
  96.7259428 129.0792864 102.4789251  94.6135294 128.5025039 102.6163525
  94.9228325 127.4335778 102.6757343  94.3028556 128.8351632 103.6275788
  96.4794037 127.8365518 100.1068813  95.9352191 126.8621382  99.6005670
  97.8045766 127.8802192 100.2658935  98.2173157 128.6769131 100.7023024
  98.7221686 126.8440047  99.7578871  99.7260438 127.2288791  99.8540122
  98.4634146 126.6421120  98.7286046  98.6992906 125.4881428 100.4853546
  99.4515444 124.5919765 100.1087856  97.8803867 125.3315547 101.5282374
  97.2036648 126.0364548 101.7216639  97.8709886 124.1817081 102.4310787
  98.8948849 123.8722567 102.5947364  97.3028988 124.6572524 103.7740979
  96.2630751 125.0317211 103.6500745  97.9161668 125.4794008 104.1963258
  97.2733761 123.8284483 104.5137621  97.1394962 122.9498100 101.8536058
  96.0841135 122.5479679 102.3420147  97.6913463 122.3294464 100.8042900
  98.4861672 122.7320839 100.3504866  97.2361810 121.0043375 100.3403118
  96.1978912 120.8856051 100.6182234  97.2652574 120.8331270  98.8062288
  97.0281436 119.7666657  98.5623824  96.1639067 121.6912831  98.1735964
  96.3174382 122.7632538  98.4196740  95.1637964 121.3875697  98.5437603
  96.1768552 121.5872370  97.0672552  98.6027720 121.1772162  98.1380945
  99.4191989 120.5295404  98.5213397  98.8759831 122.2365049  98.3238259
  98.5326836 121.0229369  97.0398954  97.9893161 119.8821984 101.0574180
  99.1790611 119.6661572 100.8434413  97.2619781 119.0992070 101.8504937
  96.3047485 119.3456975 102.0244349  97.6693769 117.7366784 102.2301516
  98.7113548 117.7460464 102.5152265  96.8033128 117.2091364 103.3845785
  95.7659351 117.0384899 103.0194699  96.7333208 118.1535005 104.4263076
  96.4125479 118.9759221 104.0348861  97.3420780 115.9140508 103.9907521
  98.3866822 116.0765852 104.3196841  97.3237953 115.0862873 103.2503919
  96.7267514 115.6046465 104.8637376  97.4798899 116.8326912 101.0124642
  96.4830890 117.0016265 100.3135659  98.3591064 115.8535471 100.7731291
  99.1610652 115.7178428 101.3441693  98.2601822 114.9011954  99.6461680
  97.2609951 114.9418627  99.2355415  99.2663903 115.2337329  98.5175648
 100.2974258 114.9815411  98.8676078  98.9673672 114.4171429  97.2499119
  97.9402400 114.6237496  96.8798386  99.0593871 113.3256003  97.4302900
  99.6830250 114.6830546  96.4442088  99.2825324 116.7204000  98.1226836
  99.5917226 117.3642226  98.9728184  98.2791629 117.0477483  97.7810301
 100.0039910 116.8885463  97.2943052  98.4861868 113.4709785 100.1471784
  99.4071471 113.2383223 100.9288587  97.6702149 112.5114269  99.7012942
  96.9086263 112.7462103  99.0852783  97.8036031 111.0888991 100.0211166
  98.8572389 110.8684464 100.1317865  97.0810065 110.8118670 101.3497040
  95.9985234 111.0438992 101.2652029  97.5026992 111.4667542 102.1424433
  97.1992039 109.7570027 101.6707145  97.2808409 110.1878229  98.8832861
  96.5643004 110.6358982  97.9911833  97.6202559 108.8963237  98.9327652
  98.1290645 108.5339078  99.7007110  97.2754340 107.9016571  97.9060027
  96.5125312 108.3083924  97.2558930  98.5246321 107.5749204  97.0745652
  98.3690319 106.6241672  96.5147106  99.3728216 107.3982683  97.7707780
  98.9639642 108.5878395  96.0617399  99.7212702 109.6793352  96.3139025
 100.0571913 109.9839593  97.2959343 100.0174488 110.3260829  95.1298009
 100.5448359 111.1544313  95.0284137  99.4800027 109.6667040  94.0459498
  98.7560997 108.5749803  94.6145181  98.0602604 107.7303134  93.7206800
  97.4985345 106.8907316  94.1032505  98.0955673 107.9563145  92.3305315
  97.5606724 107.2935362  91.6639601  99.5457026 109.8845066  92.6631531
 100.1377919 110.6895838  92.2602703  98.8406028 109.0264748  91.8019437
  98.8669528 109.1884861  90.7347094  96.6838427 106.6149602  98.5080533
  97.0167744 106.2473468  99.6389639  95.8665799 105.9078313  97.7140583
  95.6367391 106.3023325  96.8169259  95.2890775 104.5631844  97.9426932
  95.6811608 104.1469857  98.8586156  93.7493142 104.6446844  98.0220191
  93.2704971 103.7501770  97.5561708  93.4051272 105.5265605  97.4387418
  93.1653930 104.7195435  99.4382345  93.4773960 103.8045577  99.9962335
  92.0589389 104.6810536  99.3811127  93.6094087 105.9612739 100.2152330
  93.4512788 106.8550036  99.5700033  94.6912750 105.8721387 100.4482014
  92.7951247 106.0691790 101.5054051  92.9429358 105.1714341 102.1434962
  91.7166157 106.1530972 101.2451952  93.1794746 107.2694288 102.2844903
  93.0136600 108.1467694 101.7348244  94.1611277 107.2531528 102.6023085
  92.5256549 107.3025319 103.1016824  95.6840071 103.6067780  96.8094838
  95.8098767 104.0475950  95.6667147  95.7544138 102.3045294  97.0954793
  95.6252387 101.9795308  98.0370505  96.0431764 101.2259229  96.1364933
  95.9836738 101.6116917  95.1278201  97.4704562 100.7213750  96.3927741
  97.5654399 100.3325474  97.4293717  98.2021534 101.5411712  96.2514522
  97.7312707  99.9036015  95.6885821  94.9797171 100.1098627  96.2213228
  95.2993463  98.9608352  96.5158291  93.7028246 100.5138041  96.1364887
  93.5533281 101.4140970  95.7445289  92.4984182  99.8510248  96.6673322
  91.7315827 100.6099444  96.6075591  91.9718307  98.7044128  95.7757283
  91.5425275  99.1237237  94.8460800  91.1340725  98.1817010  96.2880745
  92.9628095  97.6282284  95.3270075  93.1456059  96.6347885  96.0651210
  93.3629703  97.6405665  94.1392933  92.5423424  99.5451138  98.1790531
  91.7102075 100.0682444  98.9194042  93.5795824  98.8694811  98.6688569
  94.2093889  98.4703492  97.9938652  93.9664378  98.8920137 100.0781617
  94.5688282  98.0113453 100.2387090  93.0720415  98.9035390 100.6858739
  94.8306913 100.1050739 100.4595693  95.4998206 100.7011736  99.6145201
  94.9093149 100.3492006 101.7744539  94.2463961  99.8807889 102.3464497
  95.9524437 101.1098523 102.4944631  95.6525565 101.1008655 103.5146732
  97.2792387 100.3445405 102.4051387  98.1157877 100.8887850 102.8965484
  97.5437211 100.1922996 101.3336017  97.1380473  99.0872037 103.0399308
  97.0691160  98.4198310 102.3388444  96.1788630 102.6007897 102.1477403
  95.8795565 103.0705421 101.0518437  96.7962787 103.3781402 103.0619313
  96.9267969 103.1210610 104.4927884  97.3958925 102.1294999 104.6804876
  95.9150479 103.1553676 104.9529018  97.5306712 104.5856648 102.6952964
  96.9701511 105.1557594 101.9673775  97.7139140 105.3497894 104.0087566
  96.8085515 105.9656623 104.2012054  98.6047037 106.0128334 104.0115862
  97.8068264 104.2387127 105.0575926  98.8604578 103.8813006 105.1181728
  97.4874616 104.5726363 106.0655837  98.8721802 104.1964037 102.0470484
  99.6821356 103.4860175 102.6476986  99.1330426 104.6612637 100.8236577
  98.4422691 105.1987107 100.3330893 100.3149655 104.2636729 100.0362627
 100.5348855 103.2284740 100.2632571 100.0377142 104.3154403  98.5199043
  99.8853479 105.3713906  98.2119203 101.1853832 103.7206581  97.6982865
 101.3753177 102.6654797  97.9799025 102.1241406 104.2950579  97.8335834
 100.9353350 103.7421019  96.6157791  98.7875629 103.5109024  98.1542574
  97.8892909 103.8838378  98.6827052  98.9250930 102.4399647  98.4184726
  98.6007945 103.5781259  97.0604409 101.5428562 105.0785985 100.4592730
 101.9663852 106.0189110  99.7935753 102.1179788 104.7180794 101.6111658
 101.6844092 103.9763843 102.1236395 103.2845936 105.3765513 102.2340798
 103.1808957 106.4370513 102.0437179 103.2309113 105.1943802 103.7640327
 102.2539786 105.5740449 104.1336546 104.0418883 105.8012262 104.2284561
 103.3654741 103.7273406 104.2150280 104.2510497 103.2684670 103.7181728
 102.4671147 103.1486546 103.9012473 103.5550037 103.6343524 105.7348111
 102.6374954 104.0093334 106.2100599 104.4146714 104.2703013 106.0383582
 103.7775516 102.1729018 106.1410137 104.6219267 101.7399131 105.5703847
 102.8542176 101.6107602 105.9018922 104.0677345 102.0436445 107.5923098
 103.2446744 102.3591355 108.1433556 104.8918697 102.6290306 107.8270477
 104.2903528 101.0451580 107.7893678 104.6502924 105.0060583 101.6125828
 105.6572897 104.9704137 102.3140504 104.6753979 104.6503424 100.3285057
 103.8395873 104.7231415  99.7829247 105.8682797 104.2477470  99.5805424
 106.7110505 104.8237165  99.9407753 106.1110371 102.7467380  99.7978755
 105.2494710 102.1504121  99.4253999 106.2374254 102.5505390 100.8818320
 107.0321530 102.4152026  99.2764409 105.7000243 104.5684344  98.0844556
 104.5778352 104.6607697  97.5955603 106.7997085 104.7647126  97.3489296
 107.7001678 104.8151537  97.7813936 106.7829810 105.0741790  95.9067910
 106.1114113 104.3836610  95.4146430 107.7953567 104.9862084  95.5409581
 106.3069645 106.4876761  95.5290869 106.6597784 106.9830064  94.4625448
 105.5901156 107.1809770  96.4205910 105.2823035 106.7190721  97.2465297
 105.1172501 108.5590120  96.2264449 104.7198619 108.6324680  95.2269613
 103.9682956 108.8977493  97.2016120 104.3507139 108.8247965  98.2480442
 103.4261196 110.3128249  96.9609788 103.0425084 110.4089734  95.9216180
 104.2155669 111.0741913  97.1210813 102.5932755 110.5312367  97.6619288
 102.7824135 107.9357444  97.0467508 103.0805883 106.8866208  97.2572593
 102.3726589 107.9828878  96.0149708 101.9717745 108.1993955  97.7571043
 106.2630511 109.5748453  96.3450569 106.7769800 109.8288091  97.4308052
 106.5721111 110.2497548  95.2379941 106.1980253 109.9285829  94.3621347
 107.3099359 111.5209030  95.1895498 107.9247057 111.5877325  96.0770838
 108.2214190 111.6132536  93.9397258 109.1145105 112.2242521  94.2048929
 107.7024871 112.1484397  93.1123338 108.6787664 110.2612582  93.3595295
 107.8232275 109.7331534  92.8905814 109.0799933 109.6161810  94.1689382
 109.7620245 110.3959096  92.2825927 109.5587336 111.1186891  91.2741907
 110.8216947 109.7500510  92.4768776 106.2847909 112.6713739  95.2131351
 105.1896544 112.5154157  94.6737966 106.5453545 113.8222475  95.8441529
 107.4202072 113.9559987  96.3078811 105.5844333 114.9548219  95.8718622
 105.1056639 115.0208456  94.9049518 104.5015777 114.7403299  96.9503213
 105.0015328 114.4956684  97.9141680 103.6807133 113.6670951  96.5487336
 104.2407475 113.1289833  95.9536587 103.5420334 115.9110116  97.1639120
 103.0695278 116.2131131  96.2049209 104.0674493 116.7916889  97.5853924
 102.7344741 115.6322421  97.8750240 106.2844265 116.2942090  96.0818927
 107.1685997 116.4150565  96.9271327 105.8838841 117.3104742  95.3168588
 105.1266302 117.1829653  94.6653919 106.4176055 118.6805374  95.4021590
 107.4953796 118.6393771  95.3632067 105.8791083 119.5524764  94.2537670
 106.2863897 120.5908143  94.3327102 104.4743374 119.6264217  94.3340775
 104.2680118 119.6362713  95.2842182 106.2303894 119.0235912  92.8696904
 105.9656021 117.9518770  92.7707840 107.3142115 119.1356263  92.6718186
 105.6787854 119.5839224  92.0849733 105.9953217 119.3697326  96.6967742
 104.8321181 119.2421134  97.0863274 106.7928069 120.3279518  97.1827765
 107.7156002 120.4694829  96.8373241 106.2317585 121.4388943  97.9678864
 105.5953578 121.0020895  98.7197962 107.3513383 122.2028233  98.6924247
 108.0248165 122.6820726  97.9467825 107.9573023 121.4712181  99.2740926
 106.7646626 123.2553208  99.6450739 106.0156364 122.7658615 100.3086299
 106.2357938 124.0405636  99.0543684 107.8451738 123.9159993 100.5076592
 108.6015493 124.3960544  99.8481988 108.3551510 123.1282820 101.1088499
 107.1807002 124.9521803 101.4225957 106.3763120 124.4747089 102.0257463
 106.7310173 125.7715437 100.8184871 108.1518806 125.5548296 102.3678996
 108.9594917 125.9702577 101.8711073 108.4885778 124.8361310 103.0437978
 107.6897602 126.3185063 102.9129488 105.4031480 122.3490633  97.0337039
 105.8897398 122.6450853  95.9410533 104.1953354 122.8068643  97.4227655
 103.4132581 122.3638747  98.5692481 103.7441120 122.9291351  99.4675952
 103.5124116 121.2670631  98.7382051 103.3939146 123.7127388  96.5984068
 103.2112871 123.2003518  95.6643575 102.1007622 123.9630231  97.3810278
 101.2333275 124.1238364  96.7090850 102.2057080 124.8419661  98.0583064
 101.9626749 122.7051332  98.2349639 101.3382330 122.8655934  99.1379422
 101.5223168 121.8831648  97.6277633 104.1032306 125.0312136  96.2524169
 104.8694790 125.5656603  97.0565781 103.7803518 125.5898497  95.0829538
 103.1084737 125.1217109  94.5012770 104.2776237 126.8834892  94.5802745
 104.5341994 127.5068191  95.4223363 105.5239267 126.6437909  93.7228000
 105.2597516 126.0768574  92.8002284 106.2375381 126.0191184  94.3080329
 106.1327633 127.8777391  93.3924352 107.0881595 127.7214126  93.3662444
 103.1863138 127.6110150  93.7777336 102.1323894 127.0250637  93.5290864
 103.3805588 128.8810925  93.3911772 104.2888602 129.2748093  93.4955558
 102.3630250 129.6432219  92.6386131 101.4065281 129.2481525  92.9357859
 102.3104814 131.1387991  93.0169504 101.7183516 131.6875097  92.2456487
 103.3267626 131.5799529  93.0503155 101.5702877 131.3238997  94.3554182
 102.2149326 130.9541560  95.1804913 100.6618529 130.6791726  94.3256724
 101.1073289 132.7591114  94.6605553 101.0166953 133.3345208  93.7134426
 101.8685756 133.2621948  95.2978422  99.7320341 132.7405169  95.3581830
  99.7292465 132.0295153  96.1813548  98.9538085 132.4002667  94.6580205
  99.3646293 134.0576232  95.9260473  99.5072413 134.7821884  95.1810466
 100.0119237 134.2518398  96.7386782  98.3705699 134.1046857  96.2490548
 102.4020103 129.4072014  91.1245918 103.4605624 129.3908566  90.5050812
 101.2098836 129.2701043  90.5470935 100.3948130 129.3211666  91.1314187
 100.9204357 129.2287159  89.1137003 101.8253620 128.9372590  88.5961760
  99.8440756 128.1547865  88.8174714 100.3258259 127.1513164  88.8986214
  99.4910549 128.2520842  87.7663539  98.6428791 128.1597884  89.7784449
  98.3134120 129.2049221  89.9632959  98.9392277 127.7182488  90.7530930
  97.4550636 127.3463798  89.2687127  97.3983451 126.1254443  89.3538566
  96.4642422 128.0115656  88.7311054  95.5930878 127.5339497  88.5986404
  96.4799772 129.0132618  88.7253664 100.5602908 130.6301508  88.5745985
 100.3321835 131.5749903  89.3329297 100.5122154 130.7645095  87.2460540
 100.5293702 129.9590068  86.6568997 100.4717047 132.0372446  86.4992786
 101.3918751 132.5659001  86.6964820 100.3813404 131.7207597  85.0008499
 101.3403404 131.2616428  84.6679133 100.2022562 132.6439681  84.4028142
  99.3442976 130.7839386  84.7617650  99.1283683 130.8117912  83.8103385
  99.3424720 133.0131918  86.8636882  99.5263392 134.2194662  86.7360207
  98.2079841 132.5273746  87.3726047  98.1060501 131.5406758  87.4889808
  97.0667137 133.3381723  87.8186092  97.0884850 134.2725792  87.2787526
  95.7589899 132.6157753  87.4472818  95.7742420 132.3689356  86.3640612
  94.9006722 133.2998811  87.6286899  95.5283581 131.3347168  88.2299106
  96.4111039 130.8049052  88.8935556  94.3583206 130.7604418  88.0935819
  94.1942871 129.8485872  88.5071351  93.6201200 131.2240605  87.6129289
  97.1231718 133.7412843  89.3104722  96.0919587 134.0519133  89.9042458
  98.3060691 133.6959846  89.9346419  99.1060884 133.3536281  89.4392604
  98.5269033 134.0370481  91.3449486  99.5646615 133.7875341  91.5217946
  98.3791226 135.5692532  91.5181463  97.3051342 135.8380865  91.5581203
  98.8175485 136.0455831  90.6111417  99.1030636 136.1533188  92.7214778
  99.6752570 135.4665967  93.5494587  99.1407239 137.4590014  92.8353358
  99.6334905 137.8430644  93.6224071  98.7909727 138.0443188  92.1107115
  97.7234649 133.1512413  92.3342988  97.3836619 133.5723782  93.4396397
  97.4608739 131.8903236  91.9646317  97.6476990 131.6195383  91.0222076
  97.0382719 130.7912953  92.8606910  96.8181113 131.1844908  93.8434970
  95.7854473 130.1178109  92.2969587  95.5620500 129.2081997  92.9023826
  95.9745520 129.7725267  91.2546608  94.5237444 130.9975525  92.3126706
  94.5718645 131.7464509  91.4910946  94.4312102 131.5296485  93.2846876
  93.3620268 130.0236011  92.1219853  93.4028451 129.3247270  92.9884642
  93.5718024 129.4463905  91.1905370  91.9476561 130.5866693  92.0510224
  91.8574385 131.3239679  91.2229824  91.6529014 131.0613400  93.0102632
  91.0181220 129.4653088  91.7672601  91.1764760 128.6631408  92.4103958
  91.2707657 129.0508088  90.8139567  90.0221140 129.7286534  91.6934866
  98.1626811 129.7602455  93.0313613  99.1968229 129.9025663  92.3893702
  97.9830175 128.7213183  93.8484091  97.1183502 128.5942569  94.3449596
  98.9758355 127.6594218  94.0736984  99.9361925 128.0247333  93.7503299
  99.0946699 127.3558052  95.5742747  99.8872440 126.5970318  95.7579343
  98.1250872 126.9238711  95.8997759  99.3845603 128.5410687  96.4824482
  98.3418688 129.0851512  97.2520732  97.3559465 128.6528431  97.1881691
  98.5880751 130.1641886  98.1191406  97.7965521 130.5710020  98.7229573
  99.8654259 130.7492614  98.1844606 100.0193910 131.8701899  98.9350863
 100.6600733 132.4936333  98.5283785 100.6827342 129.0780688  96.5953751
 101.4876806 128.6467953  96.0194137 100.9206282 130.1954841  97.4279311
 101.9003606 130.6443578  97.4779449  98.7142928 126.3745175  93.2523759
  97.5863883 126.1069856  92.8293583  99.7818945 125.5936865  93.0390599
 100.6792847 125.9198444  93.3478141  99.8302678 124.3025375  92.3482522
  98.8561083 123.8411029  92.4103970 100.1886718 124.5409067  90.8756094
 101.1772829 125.0363709  90.7796625  99.4259130 125.1968630  90.4058405
 100.2003850 123.5874800  90.3039422 100.8580534 123.3416375  92.9956445
 101.8148049 123.7895543  93.6340825 100.6964721 122.0300755  92.7822374
  99.8978756 121.7209751  92.2508302 101.5933532 120.9632009  93.2382155
 102.6118254 121.3266012  93.1956004 101.2257299 120.6111323  94.6890996
 100.1718442 120.2680578  94.7536395 101.3372655 121.5092610  95.3314262
 101.8827523 119.8110157  95.0904067 101.5228977 119.7115036  92.3290978
 100.5153523 119.4774045  91.6602959 102.5581676 118.8695824  92.3697042
 103.3483284 119.0945948  92.9499277 102.6499210 117.5821172  91.6655326
 101.7205615 117.4034338  91.1441952 103.8043442 117.5551809  90.6510694
 103.5855635 116.7503813  89.9158525 104.7743423 117.3086346  91.1327659
 103.9774913 118.7692844  89.9488553 104.9297218 118.8634524  89.7502078
 102.8742114 116.4298755  92.6483363 103.6358019 116.5710766  93.6068159
 102.3036054 115.2571977  92.3693856 101.6474101 115.1723192  91.6092647
 102.4914962 114.0247741  93.1418920 103.4246853 114.0941761  93.6802227
 101.3435060 113.8696069  94.1420054 100.3801103 113.7124687  93.6117698
 101.2502089 114.8114613  94.7298902 101.5902456 112.7976177  95.0291399
 102.2327160 113.1285650  95.6881274 102.5979926 112.8080684  92.2166939
 101.8049844 112.6361063  91.2914961 103.5985427 111.9634195  92.4505672
 104.1866921 112.1036768  93.2513207 104.0372095 110.9022139  91.5500190
 103.3052705 110.7508024  90.7673199 105.3980483 111.3025026  90.9407624
 105.7294823 110.5423213  90.2039956 106.1619339 111.3297426  91.7481990
 105.4444298 112.6443913  90.2342551 106.5439721 113.5095045  90.4218639
 107.3649735 113.2055330  91.0542272 106.5715135 114.7610545  89.7750640
 107.3986063 115.4370383  89.9167489 105.5146018 115.1322357  88.9222005
 105.5193537 116.3292687  88.2901836 104.9343176 116.2186075  87.5286470
 104.3861558 113.0315982  89.3945569 103.5398542 112.3785776  89.2545514
 104.4202683 114.2697226  88.7401693 103.6017884 114.5571835  88.1038254
 104.1484676 109.5886570  92.3173463 105.1708957 109.3277898  92.9451615
 103.1267141 108.7353089  92.2525930 102.3174115 108.9412679  91.6969827
 103.2232223 107.3649626  92.7478405 103.7738085 107.3655666  93.6781869
 101.8103973 106.8309905  93.0441176 101.1558564 107.0350205  92.1711220
 101.3979923 107.4135858  93.8972988 101.7246122 105.3287183  93.3845531
 101.9589913 104.7326604  92.4697306 102.6877701 104.9139176  94.4989612
 102.4647593 105.4626532  95.4373686 103.7433392 105.1104868  94.2169953
 102.5988749 103.8303154  94.7035396 100.3050205 104.9847223  93.8368696
  99.5747386 105.2225154  93.0338898 100.0336753 105.5665967  94.7430056
 100.2258207 103.9030843  94.0756006 104.0501480 106.5435035  91.7469399
 103.5162583 105.9533828  90.8064159 105.3738747 106.5735897  91.9238535
 105.7560727 107.0965176  92.6896001 106.3133084 105.7191814  91.1995361
 106.0379923 105.7298902  90.1540320 107.7559759 106.2179690  91.3183282
 108.4531329 105.4751571  90.8660908 108.0432902 106.3435464  92.3871063
 107.9157369 107.4420991  90.6219692 107.6001391 108.1382235  91.2145881
 106.1873408 104.2764364  91.6903142 106.0349272 104.0055381  92.8817562
 106.1674737 103.3551020  90.7352161 106.3281471 103.6306603  89.7810810
 105.6073888 102.0162989  90.8683027 105.7727626 101.6628709  91.8769298
 104.0940920 102.1644601  90.5696474 103.9616154 102.3672557  89.4855234
 103.7129842 103.0663612  91.1019553 103.2000082 100.9875649  90.9906376
 103.6433602 100.0330077  90.6376472 103.0195378 100.9415828  92.5097114
 102.5510614 101.8885937  92.8518657 103.9969749 100.8239260  93.0224761
 102.3611722 100.0940785  92.7968328 101.8185269 101.1003708  90.3485152
 101.9098868 101.2564355  89.2537802 101.2536847 101.9528458  90.7820939
 101.2325971 100.1729899  90.5199061 106.3279148 101.0521340  89.9009752
 107.0539361 101.4770555  88.9988618 106.0890776  99.7504920  90.0469818
 105.5307356  99.4274672  90.8135447 106.5949868  98.6850441  89.1603784
 107.3467318  99.1259609  88.5296900 107.3012363  97.5642030  89.9658478
 106.6721977  96.6447348  90.0144203 107.5806264  97.9446745  91.3011263
 106.7245867  97.9973024  91.7591018 108.6732699  97.2137266  89.3880909
 109.3397613  98.1001339  89.3706011 108.5844386  96.8170366  88.3578650
 109.1486498  96.4279504  90.0119358 105.4410112  98.1494972  88.2749007
 104.3070329  98.0649999  88.7696365 105.6403868  97.8493067  86.9698271
 106.9115948  97.8990728  86.2614637 107.4916278  96.9914903  86.5390184
 107.4900266  98.8144967  86.5056609 104.5653464  97.4921965  86.0217588
 103.9381805  98.3641187  85.9194134 105.2773970  97.0833195  84.7285471
 104.6695892  97.3393234  83.8440656 105.5297872  95.9940726  84.7222767
 106.5866756  97.8530464  84.7735335 107.3783021  97.3403855  84.1905225
 106.4522145  98.8855740  84.3864748 103.6582309  96.3350294  86.4541497
 102.4873647  96.2743576  86.0811438 104.1886039  95.4250279  87.2624737
 105.1673403  95.4804663  87.5225223 103.5455193  94.2086493  87.7502055
 103.0075084  93.7534375  86.9302658 104.6106478  93.2162479  88.2727011
 104.1122170  92.2358588  88.4539020 104.9983098  93.5641479  89.2587367
 105.8325468  92.9700088  87.3532132 105.4964193  92.7141084  86.3285329
 106.4289932  92.1203999  87.7463259 106.7962559  94.1711512  87.2514163
 106.7460553  95.0364774  88.1562392 107.4696752  94.3227839  86.2104494
 102.5315327  94.5446081  88.8527067 101.4421986  93.9741933  88.8929085
 102.7945782  95.5830546  89.6569901 103.6789289  96.0402332  89.5669870
 101.8216903  96.1625082  90.5934365 101.4111398  95.3691156  91.1989169
 102.5089242  97.1857150  91.5090797 101.7579696  97.6108414  92.2136243
 102.8790200  98.0213245  90.8735126 103.6900807  96.6221217  92.3124775
 104.4383986  96.1515545  91.6358909 103.3488458  95.8413881  93.0226283
 104.4166333  97.7387135  93.0501536 105.2012580  98.4746815  92.4748944
 104.1560233  97.9542215  94.3201098 104.5102287  98.7972116  94.7077023
 103.5070036  97.3764915  94.8086018 100.6686005  96.8221528  89.8173039
  99.4986397  96.5041596  90.0453453 101.0126094  97.5614328  88.7564259
 101.9867324  97.7129171  88.5868354 100.0906528  98.1346338  87.7636763
  99.3325043  98.6825858  88.3064665 100.8995772  99.1356494  86.9163045
 101.7390875  98.5932667  86.4359517 101.3585696  99.8770263  87.6045102
 100.1511371  99.8904279  85.8660165 100.3375106  99.7627308  84.5328371
 101.0913345  99.1338766  84.0752955  99.4263994 100.5531941  83.8613125
  99.1660152 100.4903896  82.9016686  98.6218588 101.2491290  84.7341561
  99.0806220 100.8719572  86.0300912  98.4327556 101.4629995  87.1382807
  98.7441390 101.2122293  88.1401141  97.3614041 102.3607263  86.9558263
  96.8457482 102.7779974  87.8088853  97.5546489 102.1338740  84.5424108
  97.2064286 102.3528643  83.5446522  96.9176957 102.6873764  85.6640041
  96.0638606 103.3348842  85.5323028  99.3292640  97.0768321  86.9201458
  98.4335282  97.4240529  86.1429012  99.5997063  95.7782074  87.1331027
 100.3693548  95.5369199  87.7224147  98.8853439  94.6290928  86.5474781
  97.9649943  95.0049007  86.1332274  99.7428286  94.0291188  85.4074390
 100.1776984  93.0533565  85.7274734 100.6147899  94.6924557  85.2298940
  98.9838084  93.8183286  84.0836585  98.1983671  93.0428702  84.2507821
  99.6996751  93.4057060  83.3458358  98.3211152  95.0828900  83.5036404
  97.5045154  95.3790230  84.1960890  97.8410716  94.8323175  82.5299976
  99.2908198  96.2574059  83.3017981  99.8883388  96.0834313  82.3809957
  99.9772714  96.4075924  84.1582497  98.5569344  97.5274005  83.1030820
  98.1007030  97.8666653  83.9708767  97.8369143  97.4807557  82.3296634
  99.1455397  98.3103253  82.7432060  98.4020603  93.5788397  87.5674759
  98.0247663  92.4783835  87.1777754  98.3523772  93.9300314  88.8572514
  98.7442913  94.8059852  89.1288191  97.8663940  93.0563887  89.9500190
  97.2485482  92.2764125  89.5243839  99.0533507  92.3844735  90.6464554
  99.5376249  91.6840279  89.9255156  98.7160645  91.7819273  91.5218314
  99.9998081  93.3523499  91.0510451 100.5464415  93.5191060  90.2558515
  96.9803089  93.7563565  90.9948516  96.3354018  93.0909336  91.8119442
  96.8789909  95.0873002  90.9542010  97.4366498  95.6020403  90.3107133
  95.9089237  95.8632902  91.7352561  95.6828863  95.3187684  92.6317984
  96.5549138  97.1828676  92.1792273  95.8066445  97.8278817  92.6933274
  96.9378057  97.7325920  91.2935672  98.8772429  96.3013908  92.8483972
  99.1016506  95.8908899  91.9576165  97.7033322  96.9601779  93.1357719
  99.6346937  96.2851036  93.9531859 100.6091887  95.8014002  94.0140184
  99.0146879  96.9297646  94.9528083  97.7725038  97.3431481  94.4474720
  97.0511008  97.8622763  95.0620133  94.5850394  96.0178269  90.9601858
  94.5056620  95.6039330  89.8029576  93.5344369  96.5820063  91.5772247
  93.5827871  96.8588192  92.5503590  92.2474563  96.8775784  90.9095653
  92.4137731  96.8080673  89.8419942  91.1944875  95.7980145  91.2214631
  91.6237899  94.8097122  90.9438023  90.3336929  95.9699991  90.5300166
  90.6473100  95.7565849  92.6624140  89.5356334  95.7139340  92.5853678
  90.8886630  96.6898875  93.2147081  91.0856322  94.5217437  93.4698531
  91.1351874  93.6163561  92.8247497  90.3179145  94.3240428  94.2559467
  92.3544954  94.7378122  94.1821736  92.4018704  95.4944676  94.8583963
  93.5488510  94.2257465  93.9796093  93.8011378  93.3606668  93.0349351
  94.7575039  93.1402452  92.8107716  93.1467551  93.2559669  92.2916669
  94.5155479  94.6269685  94.7467085  95.4284376  94.2338234  94.6690672
  94.2677980  95.4193495  95.3306341  91.7275822  98.3134309  91.0846784
  90.8577177  98.7270032  90.3265692  92.3440217  99.1274592  91.9428802
  92.9502842  98.7365097  92.6500607  92.3133186 100.5933532  91.8260853
  92.2059321 100.8551389  90.7845126  91.1022174 101.2076911  92.5477584
  90.2186870 100.5418542  92.4119907  90.8644872 102.1849757  92.0701189
  91.3667619 101.4570550  93.9140921  91.8438198 100.6690265  94.2190933
  93.6140568 101.2199041  92.3303740  94.2903960 100.6571641  93.1865340
  93.8744180 102.4535199  91.9157429  93.4029658 102.8342812  91.1117665
  94.6524151 103.4182712  92.6831499  94.7834894 103.0534776  93.6918559
  96.0212344 103.6403551  92.0336897  96.5307328 104.5186499  92.4891856
  95.8696161 103.8611627  90.9546214  96.9842508 102.4708009  92.1378027
  97.0658107 101.5176139  91.1019337  96.4223919 101.6091531  90.2408909
  98.0016640 100.4669518  91.1806528  98.0746774  99.7322939  90.3954067
  98.8368364 100.3511167  92.3089269  99.7070197  99.3146385  92.4039946
  99.6366816  98.9584895  93.2983280  97.8379687 102.3680014  93.2518242
  97.7796622 103.1031164  94.0402285  98.7620779 101.3087976  93.3415486
  99.4155732 101.2302980  94.1966588  93.8496479 104.7195475  92.7828591
  93.0740471 105.0417392  91.8823177  94.0220016 105.4838876  93.8582471
  94.6590089 105.1919449  94.5767080  93.4091507 106.8137782  93.9974660
  93.1867059 107.1958187  93.0111443  92.0971728 106.7666684  94.7928683
  91.6504606 107.7830389  94.8580131  92.2654944 106.4141587  95.8328031
  91.1483194 105.9227246  94.1615189  91.5337340 105.0378752  94.1670491
  94.3767099 107.8112945  94.6227686  95.2554833 107.4257009  95.3948359
  94.2095017 109.0845281  94.2700154  93.4429028 109.3045508  93.6597406
  94.9385585 110.2218385  94.8192705  95.6112739 109.8873659  95.5983565
  95.7389416 110.9126881  93.7147798  95.0438424 111.1676920  92.8830292
  96.4778546 110.1877234  93.3082494  96.6028772 112.4092026  94.2691457
  93.9416228 111.2009498  95.4414426  92.9896703 111.6291156  94.7813415
  94.1981476 111.5860881  96.6872482  95.0293799 111.2527973  97.1424142
  93.3451966 112.4431245  97.5002607  92.6097466 112.8977811  96.8548534
  92.6024373 111.6315704  98.5756489  91.7944284 111.0870119  98.0441163
  92.1029465 112.3262385  99.2841095  93.4663160 110.5980611  99.3181642
  94.3248169 111.1032092  99.8050014  93.8612091 109.8400600  98.6051721
  92.6737285 109.8624015 100.3892888  92.9572167 109.9288853 101.5770141
  91.7700841 108.9776914 100.0404164  91.5457238 108.8672991  99.0508606
  91.1127477 108.6404582 100.7050401  94.1207086 113.6029061  98.1141685
  95.3040196 113.4879370  98.4324624  93.4160319 114.7117780  98.3215106
  92.4677438 114.7577346  97.9922732  93.9318756 115.9212887  98.9576985
  94.8247770 115.6432914  99.4921943  94.2871718 117.0185024  97.9317060
  94.6794260 117.9067025  98.4859328  95.3972425 116.5638906  96.9835788
  95.0398924 115.7572440  96.3078045  96.2619201 116.1735081  97.5594164
  95.7408230 117.4136522  96.3589840  93.0985601 117.4666377  97.0736285
  92.2905950 117.9016388  97.6971407  92.6810777 116.6039066  96.5116963
  93.4273274 118.2243060  96.3318827  92.9622897 116.4617989 100.0008337
  91.7490699 116.3925887  99.8146172  93.5018311 117.0980503 101.0404385
  94.4998502 117.1454056 101.0870807  92.7355637 117.8159426 102.0740274
  91.7124375 117.9237225 101.7434658  92.7241398 117.0564344 103.4108766
  93.7656242 116.8179428 103.7198666  92.0353242 115.8396116 103.2679211
  91.1066481 116.0557310 103.0557163  92.0379923 117.8265722 104.5410740
  91.0123789 118.1309465 104.2467498  92.6167382 118.7368545 104.8062453
  91.9821468 117.2078821 105.4560661  93.2947611 119.2242113 102.2421546
  94.4993113 119.4047010 102.4080807  92.4119669 120.2204992 102.1722208
  91.4451863 119.9916538 102.0185262  92.7303338 121.6366510 101.9989648
  93.7605736 121.8222663 102.2709390  92.5051881 121.9570960 100.5170352
  91.4853410 121.6322663 100.2143759  93.2327595 121.3632214  99.9206719
  91.6814332 124.3064388  99.8610851  90.7652462 124.0463254  99.5564642
  92.6970380 123.4043421 100.1871056  92.3070364 125.4654668  99.6105880
  91.8294483 126.3760198  99.2394863  93.6307266 125.3319953  99.7766441
  93.8978529 124.0378274 100.1381781  94.9073246 123.6936158 100.3141205
  91.8492164 122.4990782 102.9064103  90.6886741 122.7756540 102.5924592
  92.3538530 122.8524401 104.0859227  93.3438172 122.8375258 104.2498544
  91.5830879 123.4581319 105.1830081  92.1914420 123.3855818 106.0626927
  91.3728871 124.9716837 104.9665370  91.1381146 125.4428885 105.9470570
  90.4715659 125.0940471 104.3371241  92.5252369 125.7431268 104.2916544
  92.2643849 126.8189192 104.2103947  92.7097597 125.3647314 103.2649883
  93.8707017 125.6552954 105.0339421  94.5056045 126.7206927 105.1879296
  94.2786930 124.5259657 105.3889640  90.2924604 122.6603987 105.4687570
  89.1709432 123.1398743 105.2946869  90.4615153 121.3479252 105.6765349
  91.3985180 121.0068298 105.7333755  89.3871239 120.3514671 105.8063627
  88.6615421 120.7656124 106.4703601  89.8256553 119.4403167 106.1847125
  88.6568993 119.9809198 104.5038068  88.1861698 118.8511102 104.3683448
  88.6384962 120.8622028 103.4984245  89.0172505 121.7806745 103.6339651
  87.9791165 120.6129276 102.2056711  86.9668936 120.2891926 102.4007932
  87.9419016 121.8843192 101.3481513  87.2952522 121.7015619 100.4602696
  88.9562594 122.1472930 100.9791301  87.4166286 122.9827123 102.0771931
  86.7007682 122.6760129 102.6667765  88.7105833 119.4961389 101.4577685
  89.8793165 119.6550709 101.1160476  88.0622522 118.3453668 101.2689841
  87.0928065 118.2505237 101.4854490  88.7285161 117.0955584 100.8612863
  89.7795969 117.2869105 100.7245681  88.6063204 116.0459975 101.9758361
  87.5307307 115.8953407 102.2087350  89.2814474 116.5298268 103.1205171
  88.7181879 117.2388406 103.4797408  89.2421061 114.6987746 101.6355585
  90.2974185 114.8238967 101.3160552  88.6896651 114.1836100 100.8203431
  89.2215068 114.0240702 102.5192965  88.2152236 116.5941354  99.5110961
  87.0154708 116.6439034  99.2485918  89.1282189 116.1723907  98.6289617
  90.0907721 116.1150148  98.9119951  88.8692386 115.8629498  97.2108515
  87.8255077 115.6064440  97.0855697  89.2123464 117.0903308  96.3277643
  90.2834601 117.3534642  96.4939169  89.0108862 116.8038061  94.8318063
  87.9537219 116.5159909  94.6411251  89.6874781 115.9935070  94.4910277
  89.2468053 117.7167172  94.2415593  88.3662546 118.3249267  96.6709602
  88.5497654 118.6548082  97.7140723  87.2865357 118.0963816  96.5584434
  88.6336183 119.1635432  95.9923636  89.7060727 114.6531568  96.7763479
  90.9103287 114.6375643  97.0025789  89.1145672 113.6927529  96.0575825
  88.1418495 113.7570107  95.8528632  89.8055132 112.5006255  95.5187257
  90.8701944 112.6270074  95.6471728  89.3920541 111.2579735  96.3414185
  88.3001063 111.0779789  96.3063970  89.6570424 111.5143258  97.3913263
  90.1197371 109.9495840  95.9594296  91.0821943 110.1597549  95.4537405
  89.4949052 109.3370757  95.2761964  90.4836785 109.0710896  97.1648856
  89.6516339 108.9005718  98.0784383  91.6600386 108.6462126  97.2608516
  89.5945645 112.3279029  93.9990179  88.6731814 112.9116277  93.4115867
  90.4922012 111.5760637  93.3469612  91.2930030 111.2442270  93.8569070
  90.3900892 111.0299444  91.9816115  89.3531276 111.0309598  91.6785910
  91.2558220 111.8469698  90.9964484  91.2032036 111.3854408  89.9822875
  92.3165662 111.7903264  91.3364702  90.8816518 113.3292064  90.8612876
  91.6351674 113.8294636  90.2079713  90.9704014 113.7909570  91.8666657
  89.4864318 113.5459574  90.2464721  88.7633303 112.8110933  90.6617192
  89.5596528 113.3602672  89.1506235  88.9426995 114.9594181  90.4779713
  87.9527226 115.0135746  90.0055149  89.5735676 115.7434590  90.0382373
  88.7805473 115.2316292  91.9269912  89.6538205 115.6588983  92.2855515
  88.6142936 114.3173047  92.4236914  87.9780933 115.8695216  92.0832443
  90.8469119 109.5658408  91.9771629  91.7452575 109.2072149  92.7336202
  90.3158499 108.7655082  91.0500546  89.6446582 109.1159334  90.4033262
  90.5584725 107.3110291  90.9573410  91.3711333 107.0402936  91.6159420
  89.3040294 106.5415593  91.4014118  88.4504806 106.8125607  90.7348354
  88.9503143 106.9380184  92.7033703  89.6897765 106.6702872  93.2818961
  89.4654132 105.0192925  91.4016448  90.3554178 104.7111797  91.9882433
  89.5828059 104.6519793  90.3609156  88.5613024 104.5408830  91.8356552
  90.9676879 106.8906109  89.5435403  90.3858786 107.3555882  88.5569979
  91.9348906 105.9722836  89.4534794  92.3385984 105.5875607  90.2912668
  92.5262936 105.4250300  88.2223409  91.7962644 105.7719180  87.5458487
  93.8939521 106.1039969  87.9560550  93.7108586 107.2040292  87.9916596
  94.9847702 105.7807211  88.9844162  95.2856038 104.7141577  88.9014491
  94.6294120 105.9672546  90.0179633  95.8838889 106.4077129  88.8025229
  94.4641648 105.7761917  86.5780412  93.8400355 106.2349257  85.7868194
  94.5015444 104.6779633  86.4206041  95.4953341 106.1769306  86.4726388
  92.6127400 103.8907980  88.3105070  93.0481363 103.3413375  89.3218448
  92.1619382 103.1834264  87.2755073  91.8429493 103.6665365  86.4652732
  92.1541813 101.7253497  87.2113970  91.9370526 101.3613995  88.2015445
  90.9763988 101.2722982  86.3391002  91.0866301 101.6576504  85.3047152
  90.0266981 101.6592509  86.7655814  90.9197366 100.1621631  86.3017325
  93.5000415 101.1690915  86.6860597  93.8479251 101.4536747  85.5346452
  94.2345823 100.3639596  87.4823470  94.0015426 100.1128589  88.8926143
  92.9442075  99.8099210  89.0528330  94.2393870 101.0388696  89.4566376
  95.3044583  99.4888777  87.0069420  95.9320364 100.0420015  86.3212898
  96.0465330  99.0353924  88.2628410  96.7667148  99.8277118  88.5543557
  96.5878436  98.0746696  88.1472265  94.9211794  98.9681853  89.2870499
  94.3609656  98.0190469  89.1352388  95.2637583  99.0409369  90.3375826
  94.7273572  98.3041221  86.2197385  93.5308002  98.0176617  86.2614138
  95.5758285  97.6121028  85.4578758  96.5477413  97.6493792  85.6863386
  95.2483187  97.3697141  84.0352153  96.0681113  96.8178007  83.6190834
  93.9974490  96.4898866  83.8200840  93.0708033  97.1105323  83.8209438
  93.8824063  95.5637878  84.8738065  93.7015554  96.1394612  85.6358648
  94.0901483  95.6800286  82.5273459  94.9605693  94.9909259  82.5580582
  94.1999044  96.3394203  81.6414180  93.1750744  95.0665316  82.3843876
  95.2371763  98.7288730  83.3254322  96.1051069  99.5374873  83.6420096
  94.3450913  98.9972706  82.3762324  93.6984227  98.3109742  82.0604311
  94.2274084 100.2957709  81.7110327  94.5706632 101.0741839  82.3796366
  95.0524144 100.3272058  80.4048792  94.6762811 101.1737288  79.7809971
  94.8651197  99.3943486  79.8270670  96.5719437 100.5690648  80.5320371
  96.7484453 101.3952361  81.2521248  96.9753579 100.8802291  79.5455296
  97.4461402  99.3800590  80.9815074  98.6028268  99.6225107  81.4097763
  97.0106599  98.2029955  80.9807397  92.7427697 100.5705203  81.4080015
  92.0364018  99.6783425  80.9430980  92.2604656 101.7894433  81.6790944
  92.8639620 102.4476040  82.1093196  90.9179017 102.2681776  81.3110867
  90.7403763 101.9812998  80.2885917  89.8507061 101.6358436  82.2213380
  90.0268082 101.9536821  83.2705358  89.9665081 100.5307737  82.2035132
  88.1483325 102.0583847  81.7477779  90.7656431 103.8028973  81.3151731
  90.0573675 104.3514798  80.4744610  91.3888721 104.5826840  82.2005670
  91.1964126 105.5595557  82.0991447  92.0417791 104.2375844  83.4745123
  91.8501360 103.2070546  83.7265319  93.5555351 104.4550269  83.3710200
  93.9868977 103.8708582  82.5302225  94.0588522 104.1219840  84.3062435
  93.7781808 105.8270448  83.1431412  93.4283930 106.2553202  83.9341698
  91.4104202 105.0499054  84.5921484  90.4826589 105.8479043  84.2920538
  91.8464739 104.8845488  85.7626673 115.5081116 151.2199630  74.3379980
 115.9087827 152.0805779  74.7608182 114.5316908 151.4298803  73.9831757
 116.1018295 150.8665268  73.5659597 115.3534876 150.1529133  75.3656595
 114.9055748 150.6007215  76.2374931 114.4331658 149.0048617  74.8856456
 114.5363894 148.1160251  75.5477205 114.7425579 148.7002975  73.8593583
 112.9377752 149.3724074  74.8705106 112.5320516 149.4443540  75.9022278
 112.3831644 148.6087498  74.3174976 112.7613960 150.7303418  74.2058862
 113.0339711 150.7989731  72.9911358 112.8359054 151.7193991  74.9632778
 116.7280298 149.6304186  75.7647223 117.7006505 149.9449792  75.0862676
 116.8239781 148.8973952  76.8777886 116.0135577 148.6932863  77.4217672
 118.0705816 148.3579409  77.4531864 118.8608547 148.4071227  76.7178204
 118.4702743 149.1664168  78.7107502 117.5744709 149.2295703  79.3730667
 119.6285963 148.5601798  79.5144733 120.5355010 148.4720983  78.8831289
 119.3782301 147.5506530  79.8969220 119.8635693 149.1936582  80.3945466
 118.8913819 150.5966188  78.3505479 118.0575033 151.1334617  77.8548346
 119.7621122 150.5809225  77.6620864 119.1647203 151.1644824  79.2633350
 117.8639824 146.8775355  77.7867092 116.7613419 146.4908259  78.1773699
 118.9080593 146.0525878  77.6641583 119.7666458 146.3761381  77.2580663
 118.8784469 144.6680619  78.1453860 118.2836034 144.6514380  79.0465475
 118.2312675 143.7603880  77.0741125 118.9635336 143.5756833  76.2567914
 117.3780358 144.3068271  76.6127942 117.7224515 142.4125343  77.6090804
 118.5247909 141.8712595  78.1516758 117.4169634 141.7678467  76.7560057
 116.5452668 142.5775493  78.5634006 116.6993820 142.9332441  79.7168678
 115.3212800 142.3967167  78.1133195 114.5801241 142.3998727  78.7774265
 115.1601116 142.1921124  77.1511057 120.2739824 144.1632784  78.5402535
 121.2545409 144.4447333  77.8418487 120.3369420 143.3517137  79.6024078
 119.5176204 143.1638157  80.1418843 121.4653557 142.4712645  79.9316764
 122.2747777 142.6516922  79.2390212 121.9638140 142.7102017  81.3737965
 122.8709632 142.0854427  81.5412336 121.1825383 142.3503610  82.0781610
 122.2984464 144.1553124  81.7855695 121.3669819 144.7657819  81.7377371
 122.8310887 144.1817225  83.2204310 123.7602587 143.5782602  83.3009844
 122.0876862 143.7522731  83.9230349 123.0535516 145.2189970  83.5437012
 123.3585227 144.7984923  80.8935852 123.0019112 144.8485353  79.8437286
 124.2926223 144.1963873  80.9204660 123.5865900 145.8275751  81.2396476
 121.0231527 141.0055110  79.7578225 119.8796236 140.6793478  80.0693361
 121.9095892 140.1187328  79.2962074 122.8116230 140.4329211  78.9848336
 121.6199276 138.6883829  79.0883578 120.7873259 138.3959592  79.7131387
 121.2919057 138.4408421  77.5999082 121.1925145 137.3485091  77.4138291
 122.1556991 138.7994823  76.9920596 120.0207044 139.1223362  77.0596194
 120.0744084 140.2172861  77.2569931 119.9312690 138.9149848  75.5460247
 119.8692459 137.8519742  75.2690273 120.8276510 139.3425801  75.0451223
 119.0364330 139.4283894  75.1342176 118.7451093 138.5515502  77.6807590
 118.7528932 138.6728530  78.7844562 118.6287811 137.4794301  77.4309815
 117.8598507 139.0911032  77.2842429 122.8147064 137.8122560  79.4967086
 123.8974237 137.9648978  78.9325563 122.6194497 136.8711814  80.4266755
 121.7890242 136.8790923  80.9941630 123.6674127 135.9736171  80.9437625
 124.6239335 136.4324493  80.7323183 123.5773414 135.8035915  82.4706611
 124.4852831 135.2552154  82.8162671 122.6963387 135.1725778  82.7326090
 123.5212987 137.1260424  83.2404586 124.0034360 137.9301525  82.6502892
 124.0583241 137.0188159  84.2073612 122.0918752 137.5681208  83.5716460
 121.1564422 137.3005392  82.7824375 121.9030526 138.1603740  84.6541571
 123.7032779 134.5779619  80.3016992 122.7010920 134.0353018  79.8425526
 124.8880469 133.9672201  80.3425237 125.6842616 134.4689621  80.6831287
 125.2069395 132.6409154  79.8115234 124.4087025 131.9603827  80.0738845
 125.3439362 132.7550235  78.2876657 124.4235088 133.2075666  77.8566148
 125.4647358 131.7528556  77.8187910 126.4605381 133.5555222  77.9531988
 126.3969314 134.3764451  78.4754960 126.5127774 132.1045571  80.4318179
 127.1357113 132.7695582  81.2630621 126.9699652 130.9196136  80.0116392
 126.4545856 130.3859500  79.3459582 128.2844110 130.3685885  80.3833080
 129.0158949 131.1635214  80.3957682 128.5242195 129.6173589  79.6484347
 128.3530417 129.6733701  81.7495354 129.3982716 129.1257881  82.1010055
 127.2515624 129.6478824  82.5039396 126.4477870 130.1535711  82.1982829
 127.0615194 128.7264411  83.6253545 126.3351534 129.1667456  84.2866810
 128.0130206 128.5481092  84.1063017 126.5143712 127.3677879  83.1711187
 126.0916883 127.1995909  82.0268709 126.5251929 126.3894894  84.0774833
 126.8589388 126.5698240  84.9976404 126.0462437 125.0305120  83.8306186
 126.5862420 124.6428631  82.9771789 124.9769874 125.0792155  83.6852471
 126.3136291 124.0950624  85.0127713 126.6058945 124.5531562  86.1209066
 126.2447905 122.7830815  84.7620731 125.9982712 122.4450205  83.8632201
 126.7099993 121.7657871  85.7076263 126.5353527 122.1280697  86.7083248
 125.9243383 120.4574521  85.5098758 126.2159990 120.0032023  84.5361389
 124.8365131 120.6808333  85.4648652 126.1712098 119.4383309  86.6413605
 127.2637931 119.3428381  86.8500618 125.4465511 119.8382592  87.9238039
 124.3811397 120.0652612  87.7184567 125.9247979 120.7309552  88.3719224
 125.4818559 119.0168188  88.6673148 125.6686527 118.0609487  86.2348933
 126.2263796 117.7128404  85.3402892 124.5857968 118.0793819  86.0007054
 125.8372305 117.3290443  87.0537119 128.2212192 121.5439791  85.5390987
 128.6904079 121.3372585  84.4213092 128.9734657 121.5263718  86.6403985
 128.5620867 121.7126385  87.5350555 130.4368174 121.3573694  86.6402342
 130.7180228 120.8469549  85.7284724 131.1174086 122.7444906  86.6367185
 130.6450929 123.3245550  85.8048466 130.9060508 123.5200264  87.9382971
 131.3650469 122.9887084  88.7993614 129.8242989 123.6644958  88.1428445
 131.3791310 124.5191797  87.8555713 132.6202235 122.6842052  86.3390677
 132.8135578 121.9975497  85.4928107 133.1820140 122.3126907  87.2222073
 133.0121913 123.6904681  86.0747711 130.9036298 120.4540334  87.7893480
 130.2371974 120.3366874  88.8169504 132.0472241 119.7936040  87.6117331
 132.5546547 119.8871608  86.7571841 132.6753447 118.9587408  88.6419302
 131.8893736 118.3701291  89.0876044 133.6801018 118.0070002  87.9699318
 134.3831420 117.5900601  88.7233108 134.2674459 118.6253765  87.2604875
 132.9868969 116.8532753  87.2137607 133.7265320 116.3773480  86.5310023
 132.1583751 117.2471666  86.5883455 132.4578817 115.7462179  88.1274198
 132.9565464 115.5150798  89.2159976 131.4792388 114.9787036  87.6958832
 131.0944587 114.3007403  88.3237825 131.0537654 115.1358400  86.8060222
 133.3449216 119.8151166  89.7436316 133.8169882 120.9209566  89.4499309
 133.4465023 119.3241309  90.9980452 132.8795591 118.0795861  91.4966469
 133.5629661 117.2421634  91.2241230 131.8726076 117.8855202  91.0782174
 134.1291945 120.0271976  92.0868897 133.6095419 120.9629302  92.2329289
 134.0374414 119.1052376  93.3075208 133.9408832 119.6743427  94.2539172
 134.9231964 118.4303115  93.3661564 132.8106013 118.2441495  93.0119072
 132.8276956 117.2685177  93.5400270 131.8809719 118.7927775  93.2805777
 135.5870749 120.3739549  91.7515405 136.2736292 119.6291417  91.0554174
 136.0587503 121.5311011  92.2169007 135.4546937 122.1219797  92.7666120
 137.3738769 122.0842681  91.8765151 138.1118732 121.2965662  91.9426260
 137.5711929 122.8864109  92.5691413 137.4797754 122.6743868  90.4593993
 138.4442659 123.3821229  90.1768383 136.4792256 122.4564463  89.5963425
 135.6860107 121.9214601  89.8927547 136.4859671 122.8502554  88.1867386
 135.5869230 122.4484003  87.7425301 137.3891952 122.4617837  87.7384603
 136.4830026 124.3598846  87.9114136 136.4981941 125.1934762  88.8221343
 136.4470061 124.6985251  86.6171046 136.4082613 123.9988574  85.9072266
 136.4717749 126.0696766  86.0899784 136.3782308 126.7451847  86.9216934
 137.8085346 126.3322214  85.3770116 137.8930349 125.6609307  84.4907949
 138.6498641 126.0772916  86.0630677 137.9479004 127.6779701  84.9528234
 138.4484526 128.1365001  85.6594674 135.2849288 126.3446329  85.1560728
 134.7794984 125.4259435  84.5121071 134.8416831 127.6040848  85.0895893
 135.3535119 128.2905775  85.6121669 133.7739996 128.1136835  84.2141744
 133.7218361 127.4940391  83.3302341 132.4229669 128.1145970  84.9668275
 131.6775329 128.7304804  84.4109439 132.5826309 128.5907810  85.9581231
 131.7533035 126.7440689  85.1827939 132.4440775 126.0751195  85.7467349
 130.4678741 126.9369430  85.9905228 129.7696962 127.6086844  85.4476906
 130.6932104 127.3792719  86.9826249 129.9644102 125.9585609  86.1481829
 131.3725261 126.0727161  83.8617519 132.2765487 125.8622679  83.2516632
 130.6881525 126.7195328  83.2704789 130.8644693 125.1030523  84.0502368
 134.0971263 129.5413076  83.7394160 134.8663192 130.2542044  84.3868197
 133.4210154 130.0025935  82.6768171 132.7948428 129.4064558  82.1771314
 133.4301856 131.4111063  82.2450944 133.8399049 132.0121449  83.0443194
 134.3407453 131.5982653  81.0195298 133.8960745 131.0936427  80.1326185
 135.3190353 131.1140514  81.2338495 134.5629508 133.0945186  80.7418576
 134.9844660 133.5707791  81.6553666 133.5938392 133.5922023  80.5114970
 135.5169114 133.3098619  79.5621298 135.0514606 132.9015325  78.6340828
 136.4776847 132.7664582  79.7173897 135.7856069 134.7450733  79.3413925
 135.2402310 135.2244736  78.6591796 136.6473017 135.4995821  80.0033157
 137.4091508 135.0350035  80.9533130 137.4013758 134.0447708  81.1241697
 138.2198389 135.5600576  81.1767719 136.7412537 136.7672112  79.7257287
 136.2600531 137.1640868  78.9495893 137.3400965 137.3612819  80.2608269
 132.0090802 131.9237815  82.0120692 131.4717722 131.8436951  80.9045715
 131.4222481 132.5086544  83.0544806 131.9195438 132.6344022  83.9123595
 130.1434472 133.1997758  82.9291744 129.4439628 132.5112011  82.4736893
 129.5853369 133.6510803  84.2851103 128.5327567 133.9822941  84.1293754
 130.1567278 134.5317894  84.6508125 129.5912082 132.5976887  85.4026869
 130.6438116 132.4063599  85.7209061 128.8005997 133.1449833  86.5815648
 127.7507776 133.3473976  86.2805530 129.2473297 134.0934111  86.9459862
 128.7930967 132.4084117  87.4128966 128.9457685 131.2754008  84.9924551
 129.5048863 130.8066267  84.1549188 127.8978749 131.4392431  84.6654975
 128.9425370 130.5601607  85.8395158 130.3154186 134.3913029  81.9884694
 131.3341916 135.0846177  82.0210599 129.3354737 134.5863262  81.1155444
 128.5224584 133.9956782  81.1514789 129.4177247 135.4826749  79.9652111
 130.2027895 136.2117071  80.1168219 129.7255285 134.6573724  78.7068465
 129.8274894 135.3619166  77.8550839 128.9144330 133.9316230  78.4844275
 130.9547974 133.9559047  78.8314182 130.8657047 133.2975418  79.5405559
 128.0968036 136.2381400  79.8216353 127.0375009 135.6212874  79.7188175
 128.1398016 137.5661479  79.8614724 129.0240142 138.0425719  79.9373456
 126.9791340 138.4516724  79.8332021 126.0941841 137.8682767  79.6433232
 126.8372509 139.1539939  81.1909851 127.8350732 139.5412774  81.4851304
 126.5563531 138.3861652  81.9437268 125.6301634 140.5132212  81.2378667
 127.1011690 139.4646726  78.6917398 128.0754371 140.2128933  78.6294954
 126.0834729 139.5493506  77.8386335 125.3040440 138.9242436  77.9183679
 125.9601122 140.6019332  76.8338469 126.9425817 140.9889369  76.5899440
 125.3601190 140.0058039  75.5562426 124.3664375 139.5514045  75.7554869
 126.0322791 139.2129612  75.1592299 125.2486464 140.7803855  74.7675887
 125.1223367 141.7658415  77.3845689 124.0722177 141.5431531  77.9896580
 125.5501794 143.0010016  77.1242381 126.4272435 143.1429580  76.6539227
 124.8360572 144.2279117  77.4603659 123.9203270 143.9715997  77.9755241
 125.7166261 145.0704519  78.3895798 126.6627419 145.3450986  77.8756418
 125.9780832 144.4820368  79.2948050 125.1980138 145.9984952  78.6976685
 124.4290769 145.0016659  76.1956551 125.1198747 144.9771540  75.1773612
 123.2973851 145.7046114  76.2528677 122.7200304 145.6612536  77.0683313
 122.7245736 146.4054942  75.0982875 123.5365208 146.7623892  74.4791482
 121.8695659 145.4277479  74.2858639 122.4864813 144.5584355  73.9653575
 121.4374017 145.9113928  73.3884285 120.7687271 144.9770488  75.0465828
 121.1293870 144.5594038  75.8463883 121.8953802 147.6289479  75.4990272
 121.3169829 147.6727275  76.5857089 121.8144760 148.6148430  74.5977358
 122.3065054 148.5473289  73.7362931 120.9772648 149.8145110  74.7482916
 120.0893445 149.5458222  75.2975768 120.7385300 150.1659923  73.7548944
 121.6126797 150.9968225  75.4904226 120.9269771 151.9754963  75.7688874
 122.9014639 150.9249382  75.8385848 123.4385146 150.1202571  75.5990190
 123.6366737 151.9974831  76.5189641 123.2806301 152.9439395  76.1316658
 123.3865851 151.9320705  78.0371680 122.2878387 151.9570381  78.2099126
 123.8115337 152.8335229  78.5330020 123.9355951 150.6984787  78.7363499
 123.2485210 149.4764407  78.6406360 122.3484438 149.4176175  78.0490013
 123.7237119 148.3336074  79.3049520 123.1903766 147.3978373  79.2081249
 124.8990451 148.4082568  80.0715753 125.2749306 147.5291733  80.5763208
 125.1051895 150.7730676  79.5164291 125.6402676 151.7075819  79.5947062
 125.5822393 149.6306805  80.1852557 126.4807595 149.6915066  80.7827949
 125.1410066 151.9268473  76.2252585 125.6583085 150.8844640  75.8234068
 125.8582260 153.0146224  76.5142616 125.4194919 153.8664420  76.7869564
 127.3260933 153.0915874  76.4466761 127.6454799 152.6746975  75.5011722
 127.7898329 154.5586065  76.5091048 127.5586687 154.9962598  77.5074534
 127.0803221 155.3114181  75.5542613 127.6906133 155.4300983  74.8103774
 129.2761725 154.7262215  76.1939322 129.5116969 154.3411393  75.1800503
 129.9139707 154.1835592  76.9225838 129.5611744 155.8013914  76.2278436
 127.9603342 152.2623047  77.5682427 128.2684184 152.7757099  78.6453231
 128.1412842 150.9628591  77.3308671 127.8181934 150.5809146  76.4630576
 128.6641375 149.9878769  78.2968108 127.9345501 149.8570029  79.0773639
 128.8603636 148.6750894  77.5303636 129.4994176 148.8670859  76.6376575
 127.8766546 148.3250198  77.1427118 129.4706058 147.5294786  78.3095641
 128.7154820 146.8465716  79.2793347 127.7077898 147.1640336  79.4989807
 129.2564313 145.7204410  79.9246545 128.6649925 145.1757516  80.6448708
 130.5488139 145.2741356  79.6011427 130.9556567 144.3967883  80.0812936
 130.7734195 147.0922128  78.0034729 131.3472382 147.5987016  77.2403977
 131.3038271 145.9542971  78.6325760 132.2811091 145.5872903  78.3481397
 129.9673973 150.4395046  78.9738783 130.0771472 150.4130273  80.2002718
 130.8977874 150.9759085  78.1844728 130.7418634 151.0822227  77.2016389
 132.2029681 151.5114428  78.5970541 132.7101550 150.7618463  79.1875654
 133.0331325 151.7719004  77.3344094 133.3238389 150.7972376  76.8851898
 133.9655147 152.3251787  77.5818598 132.2599112 152.4803164  76.3796170
 132.8578157 152.8536211  75.7150565 132.1591085 152.7807100  79.4659680
 133.2130241 153.2364045  79.9026422 130.9722541 153.3269241  79.7653755
 130.1534043 152.9511108  79.3334349 130.7758466 154.4341586  80.7233765
 131.7312958 154.9100143  80.8985819 129.8505484 155.5025280  80.1286497
 130.2335395 155.8031139  79.1259841 129.8571565 156.4104103  80.7729081
 128.5160341 155.0463846  80.0040799 128.5139498 154.2600764  79.4303151
 130.2724351 153.9867133  82.1070754 130.2617356 154.7817384  83.0429213
 129.9116739 152.7078078  82.2638331 130.0260347 152.0742641  81.5006864
 129.2498637 152.1660013  83.4543279 129.0045038 152.9789726  84.1282155
 127.9566205 151.4637647  83.0165109 127.7893666 150.5252347  83.5928918
 128.0452951 151.1614511  81.9495422 126.6889636 152.2826091  83.1710575
 126.1608032 153.0406120  82.1068243 126.7152769 153.1322552  81.1849888
 124.8910245 153.6492073  82.2360374 124.4752023 154.2040725  81.4105899
 124.1462864 153.4908938  83.4263293 122.8801128 153.9742783  83.5336277
 122.4663211 153.5571173  84.3213928 125.9825627 152.2026944  84.3816939
 126.3941159 151.6336048  85.2026563 124.7077034 152.7820145  84.5034806
 124.1475734 152.6529762  85.4180050 130.1461874 151.2097332  84.2605229
 130.8475679 150.3645252  83.6914827 130.0432431 151.2585899  85.5968255
 129.4839223 151.9567109  86.0556616 130.5761112 150.2123868  86.4876474
 131.5541765 149.9220428  86.1299981 130.7236532 150.7124120  87.9505699
 129.7314708 151.0719700  88.2959492 131.1878878 149.5781201  88.8916891
 132.1775560 149.1930844  88.5651546 130.4668571 148.7360757  88.9041591
 131.2896196 149.9513887  89.9315389 131.7135481 151.8948007  88.0584313
 131.5123582 152.6340159  87.2511541 132.7440886 151.5048906  87.9172643
 131.6524207 152.6404172  89.3986061 131.9746279 151.9903134  90.2384015
 130.6255642 153.0114553  89.6015414 132.3448846 153.5090609  89.3689935
 129.6554320 148.9858186  86.3875558 128.4302731 149.1122312  86.4578295
 130.2508656 147.8004612  86.2474289 131.2526120 147.7473093  86.2524316
 129.5386626 146.5272666  86.1108182 128.4713672 146.7037078  86.1512434
 129.8710535 145.8791619  84.7596182 129.4249261 144.8626577  84.7103999
 130.9740539 145.7626232  84.6801408 129.3842704 146.6754547  83.5406407
 129.7448968 146.1447561  82.6317373 129.8942999 147.6640613  83.5443739
 127.5949473 146.9545379  83.3897889 126.9396595 145.2622113  83.3217200
 127.1783907 144.6987269  84.2480909 127.3569558 144.6959317  82.4623914
 125.8332282 145.2680602  83.2172948 129.8585483 145.5820024  87.2754099
 130.8977729 145.6957501  87.9293133 128.9513415 144.6486578  87.5495808
 128.1000694 144.6101328  87.0122595 128.9691290 143.7761542  88.7219528
 129.9918193 143.6278236  89.0288017 128.1863331 144.4966447  89.8396907
 127.1789062 144.7725784  89.4536509 128.7217770 145.4512676  90.0468546
 128.0344320 143.7015049  91.1421805 128.9576186 143.1292929  91.3270563
 127.2258292 142.9490941  91.0120308 127.7081153 144.7115403  92.6124910
 125.9791497 145.1293207  92.3042192 125.3283356 144.2356397  92.3888347
 125.8541764 145.5358340  91.2788519 125.6131248 145.8926232  93.0243811
 128.4068570 142.3856301  88.3954883 127.5061166 142.2525640  87.5706991
 128.8864805 141.3630580  89.1077169 129.6609537 141.5081668  89.7222795
 128.1977406 140.0781333  89.2463713 127.3222913 140.0715475  88.6078958
 129.0867667 138.9010966  88.8199314 128.6395021 137.9479463  89.1833389
 130.0783597 139.0002534  89.3142497 129.2880327 138.7380080  87.3417842
 130.2911202 139.2892382  86.6269257 131.0639614 139.9131474  87.0495980
 130.1960604 138.9038774  85.3057343 130.8189123 139.1254846  84.5859253
 129.1125850 138.0825744  85.0907662 128.5034017 137.9606079  86.3772338
 127.3442294 137.1573189  86.4563872 126.8315512 137.0464248  87.3999199
 126.8256807 136.5111646  85.3155537 125.9290505 135.9112277  85.3996944
 128.6098432 137.4431274  83.9467460 129.0982309 137.5522005  82.9904982
 127.4552662 136.6499112  84.0642454 127.0487654 136.1485288  83.1960315
 127.6787999 139.9116378  90.6796294 128.3792614 140.2002541  91.6580334
 126.4477678 139.4155685  90.7775239 125.9493421 139.1924209  89.9313204
 125.7132975 139.0698444  92.0065049 126.3861842 139.0973940  92.8515468
 124.5240160 140.0386214  92.2327561 123.7387060 139.8333881  91.4649096
 123.9048549 139.8990724  93.6310464 124.6610115 140.1019243  94.4189208
 123.4835580 138.8865980  93.7989188 123.0756611 140.6274894  93.7570018
 124.9241585 141.5140189  92.0833472 125.2796300 141.7292191  91.0540654
 125.7227671 141.7784895  92.8070346 124.0430489 142.1646876  92.2722626
 125.2198103 137.6293044  91.8331124 125.1094749 137.1612769  90.7024200
 124.9132262 136.8943708  92.8998643 125.0690820 137.2400849  93.8312025
 124.3290689 135.5513788  92.7861150 123.7340108 135.5274781  91.8828665
 125.4536176 134.5087593  92.6488240 126.1651364 134.8590402  91.8680312
 125.0263512 133.5465765  92.2866338 126.1975500 134.2666150  93.9624254
 125.4901018 133.8629705  94.7241942 126.6209172 135.2138041  94.3640028
 127.3145013 133.2501523  93.7511878 128.1465260 133.6861766  93.1554126
 126.9117846 132.3580875  93.2194227 127.8204245 132.8214594  95.0527361
 127.3613315 133.1426011  95.9058152 128.6511653 131.8432645  95.3161437
 129.3055146 131.2187291  94.3855103 130.0475367 130.5855527  94.6567483
 129.2562453 131.5407015  93.4469715 128.8111453 131.4781274  96.5464605
 128.8830043 130.4881660  96.6973497 128.2608684 132.0217837  97.2041451
 123.3495140 135.2329574  93.9103196 123.1831648 136.0125399  94.8439962
 122.6945350 134.0866651  93.7867941 122.8132383 133.5610234  92.9395206
 121.6450843 133.6135249  94.6779801 121.7965923 134.0104374  95.6744348
 120.3258394 134.1186146  94.0898030 120.2158611 133.7364430  93.0475762
 120.4079112 135.2269540  94.0296078 119.0974154 133.7468884  94.9192335
 119.2607913 134.0597227  95.9732139 118.9316539 132.6498273  94.8988197
 117.8447953 134.4121822  94.3711158 117.6705799 134.5828260  93.1685599
 116.9297669 134.8029492  95.2181325 116.1383344 135.2990625  94.8565735
 117.0792439 134.7002140  96.2065003 121.6663727 132.0858180  94.7551072
 121.4349059 131.4105126  93.7502562 121.8807675 131.5256439  95.9468156
 122.0948239 132.0795868  96.7460980 121.6748795 130.0929409  96.1649219
 122.2548403 129.5805791  95.4116444 122.2266921 129.7086261  97.5411613
 121.7200868 130.2817537  98.3451534 123.3151327 129.9381006  97.5878789
 122.1000950 128.6230160  97.7384192 120.1744510 129.7409651  95.9835841
 119.3269135 130.5829630  96.2934838 119.8038688 128.5420937  95.4846803
 120.6914143 127.4547260  95.0890018 120.9918379 126.8868425  95.9977765
 121.5978035 127.8252691  94.5622212 118.4314021 128.2450743  95.0558439
 118.2262657 128.8843074  94.2106299 118.4474890 126.7671169  94.6495519
 117.6982052 126.5520412  93.8662032 118.2888165 126.1025535  95.5267256
 119.8759577 126.5731253  94.1447990 120.2068475 125.5145700  94.1601691
 119.9637426 126.9697479  93.1071371 117.3586591 128.5596837  96.1150565
 117.2899585 127.9158962  97.1656591 116.5341316 129.5825517  95.8544252
 116.6750131 130.0929059  95.0089380 115.4987979 130.0681379  96.7762279
 114.8325432 129.2482834  97.0022889 114.9966336 130.8939718  96.2920072
 116.0427480 130.5997450  98.1116859 115.6039729 130.1292356  99.1646414
 117.0741745 131.4553147  98.0769028 117.4777393 131.7059915  97.1976646
 117.7415055 132.0879302  99.2362431 117.0922948 132.0072106 100.0807722
 119.0802463 131.3663374  99.5376166 119.5588666 131.8006253 100.4436684
 119.7690356 131.5595088  98.6809029 118.9978039 129.8426158  99.7355785
 120.0328963 129.4372996  99.8278291 118.5716125 129.3991949  98.8123177
 118.2023501 129.4348919 100.9878410 117.3028547 130.0761926 101.1041808
 118.8422253 129.6088466 101.8845082 117.7598403 127.9649527 100.9630655
 117.2703688 127.7074938 101.9291915 118.6305589 127.2909781 100.8120577
 116.7782593 127.7106833  99.8785197 117.2541649 127.7110922  98.9440457
 116.1074380 128.5166015  99.8495292 116.2655076 126.8157216  99.9929405
 117.9836303 133.5883313  98.9823199 117.6129292 134.1105867  97.9314926
 118.6258249 134.2600317  99.9410873 118.8536062 133.8051196 100.7943324
 119.1320992 135.6305202  99.8155143 119.6217188 135.8777003 100.7411175
 118.3018926 136.2821084  99.6000791 120.1744800 135.8328559  98.7105974
 120.6072114 134.8869369  98.0458494 120.5861306 137.0899994  98.5354636
 120.2881985 137.8066081  99.1703128 121.5247300 137.5148664  97.4974216
 121.5881949 136.7367277  96.7485900 121.0081803 138.7966347  96.8155703
 121.7252122 139.0990078  96.0194913 120.9668799 139.6042813  97.5785277
 119.6035507 138.7152945  96.1928756 118.8685812 138.5433985  97.0103984
 119.2736623 140.0375883  95.5001500 119.9834137 140.2292904  94.6677281
 119.3322393 140.8808526  96.2188994 118.2437583 140.0055319  95.0864739
 119.4475371 137.5836258  95.1816650 119.6288309 136.6037802  95.6728768
 120.1664962 137.7000610  94.3434394 118.4156330 137.5676068  94.7702679
 122.9453144 137.6869700  98.0611125 123.1399898 138.1801714  99.1714079
 123.9396232 137.3363392  97.2506157 123.7121924 136.9401923  96.3552817
 125.3668996 137.3131486  97.5830029 125.5230174 137.7902011  98.5411935
 125.8082469 135.8387142  97.6648781 125.6613707 135.3728893  96.6639835
 125.1184921 135.3121579  98.3643336 127.2526734 135.5993744  98.1454794
 127.3987600 135.9286496  99.1875688 127.9729900 136.1454507  97.5011978
 127.6602571 134.1134103  98.0717009 128.8099497 133.7537754  98.4111957
 126.8761400 133.2834958  97.5630672 126.1531196 138.0922115  96.5164177
 125.9488909 137.8979130  95.3144336 127.0571431 138.9877320  96.9256969
 127.2452168 139.1082442  97.8939349 127.9417643 139.6699800  95.9771163
 127.3525351 139.9271674  95.1063835 128.5137891 140.9643060  96.5693492
 129.0836050 140.7182292  97.4942841 127.6807902 141.6340311  96.8666920
 129.4159391 141.7024944  95.6261921 129.1080649 142.0402692  94.3531133
 128.1448118 141.8661031  93.8808982 130.2148765 142.5806147  93.7375868
 130.3029050 142.7350409  92.7753457 131.2915884 142.6583650  94.5911021
 130.7989224 142.1329530  95.8228941 131.6895950 142.1247489  96.9176525
 131.3686448 141.7112587  97.8647545 133.0094486 142.5895295  96.7764941
 133.7071272 142.4972937  97.5955591 132.6024052 143.1366450  94.4416913
 132.9550292 143.5318758  93.5044530 133.4614910 143.1079024  95.5514977
 134.4771302 143.4693281  95.4730137 129.0608531 138.7367012  95.4956105
 129.5401254 137.8968649  96.2524316 129.5144467 138.9240084  94.2508375
 129.0882991 139.6031172  93.6581050 130.5768727 138.1196651  93.6353842
 130.9534105 137.4124285  94.3632447 130.0251670 137.3061503  92.4453974
 129.7497859 137.9960950  91.6157405 131.0598068 136.3071135  91.9315922
 131.3450647 135.6007492  92.7395025 131.9773386 136.8116104  91.5625601
 130.6290729 135.7142475  91.0977027 128.7670780 136.5089144  92.8116882
 127.9359882 137.1747916  93.1232718 128.9866374 135.8169785  93.6539681
 128.4158734 135.9117323  91.9434006 131.7720246 138.9907668  93.2407250
 132.8629870 138.8243726  93.7812940 131.6001656 139.9192112  92.2939181
 130.6892148 140.0813039  91.9172749 132.7139249 140.7126011  91.7502685
 133.3392204 141.0181782  92.5770187 133.5185096 139.8189255  90.7994145
 132.8986687 139.5216752  89.9239709 133.8271884 138.8855052  91.3220742
 134.6783222 140.4721347  90.3473099 135.2430348 140.6919832  91.1105620
 132.2432818 141.9965156  91.0492868 131.0432495 142.1952193  90.8506503
 133.1389725 142.9395941  90.7447574 134.1100100 142.7486910  90.9286257
 132.8343416 144.1893192  90.0217524 132.0736093 143.9768637  89.2856248
 132.3521554 145.2791893  90.9795231 132.1714752 146.2358770  90.4346049
 133.1149265 145.4638447  91.7713650 131.1383981 144.8672924  91.5749852
 130.9701540 143.9821313  91.1990797 134.0244371 144.7355755  89.2396311
 135.1704594 144.5112040  89.6231299 133.7416389 145.4808838  88.1673225
 132.7841021 145.6692711  87.9258428 134.7221992 146.0203195  87.2208190
 135.6711346 146.0955724  87.7323329 134.8994521 145.0483598  86.0329749
 135.1674355 144.0582591  86.4695129 133.6046698 144.8772111  85.2213648
 133.2969180 145.8362560  84.7553100 132.7756773 144.5153828  85.8642305
 133.7534028 144.1341446  84.4113964 136.0634181 145.4701181  85.1165274
 136.9367172 145.7621067  85.7440605 135.7675331 146.3667106  84.5327175
 136.5161017 144.3471894  84.1728539 135.7019880 144.0365728  83.4878546
 136.8421608 143.4594098  84.7574016 137.3784623 144.6849696  83.5590114
 134.3506198 147.4426644  86.7757013 133.1832880 147.7564242  86.5251635
 135.3560410 148.3119113  86.6899804 136.2898689 148.0109003  86.8988363
 135.1875065 149.7301880  86.3522508 134.2768247 150.0586664  86.8362697
 136.3749539 150.5181950  86.9369204 136.6932005 151.3614495  86.2873171
 137.2618844 149.8549927  87.0305515 136.0604686 151.0800874  88.3140976
 135.7754662 150.2088407  89.3867663 135.8398845 149.1414421  89.2468068
 135.3998442 150.7264229  90.6423214 135.1824027 150.0681450  91.4670746
 135.3172036 152.1232703  90.8317683 134.9606299 152.6338010  92.0389350
 135.2342958 153.5516665  92.0475228 135.9786468 152.4744121  88.5070037
 136.1920645 153.1526673  87.6928852 135.6078749 152.9934815  89.7630735
 135.5469127 154.0633322  89.8922016 134.9443352 149.9732867  84.8459362
 135.1194302 149.0479125  84.0432338 134.5141882 151.1858980  84.4279596
 134.2891031 152.3664351  85.2539632 135.2539786 152.9149471  85.3611190
 133.8973692 152.1173964  86.2593354 134.1039920 151.4708388  83.0457534
 133.2708663 150.8367039  82.7997659 133.6878945 152.9471018  83.0393110
 132.8492175 153.1336204  82.3448719 134.5349933 153.6128753  82.7586660
 133.3037891 153.2355667  84.4850772 133.3938733 154.3129264  84.7429916
 132.2630435 152.9068519  84.6832764 135.2020754 151.1807118  82.0131392
 134.9657944 150.4944205  81.0193397 136.4429614 151.5471794  82.3465583
 136.6220500 152.0228724  83.2046865 137.6613845 151.3132451  81.5603051
 137.4468183 151.5065309  80.5177861 138.7317654 152.3083739  82.0259705
 138.4128190 153.3447467  81.7735623 139.6915211 152.1208625  81.4948280
 138.9180055 152.1940227  83.4286178 139.6830902 152.7624512  83.6263014
 138.2198903 149.8836682  81.6364632 139.2546524 149.6038910  81.0386193
 137.5964776 148.9786672  82.3992205 136.7684454 149.2648201  82.8816161
 138.0462611 147.5941613  82.5964243 138.3310944 147.1874472  81.6356092
 137.2325398 147.0561653  83.0484109 139.2502509 147.4156967  83.5310150
 139.2891874 146.4478911  84.2819819 140.1744314 148.3787077  83.5785765
 140.0760299 149.1536954  82.9496454 141.4580518 148.2843826  84.2928981
 142.0337222 149.1571917  84.0210848 141.9515083 147.3743201  83.9795088
 141.4251913 148.2522227  85.8304731 142.4790614 148.3992998  86.4404601
 140.2598849 148.0964229  86.4728690 139.4468536 147.9334660  85.9229471
 140.1338287 147.9593800  87.9346276 141.0716855 147.5731715  88.3128543
 139.8253495 149.3004240  88.6571907 138.7236285 149.4676395  88.6745780
 140.3176074 149.1770863  90.1106452 141.4296145 149.1353658  90.1346920
 139.9119821 148.2700990  90.6010315 140.0007691 150.0555245  90.7101586
 140.4287880 150.5580101  87.9848535 140.0726860 150.6197141  86.9319742
 141.5375496 150.4585499  87.9617331 140.0556715 151.8807429  88.6680248
 140.5461772 151.9649010  89.6610918 138.9569389 151.9623824  88.8019622
 140.3977020 152.7440978  88.0542581 139.0464408 146.9247590  88.2544913
 137.9237468 147.0474060  87.7565989 139.3672663 145.9356117  89.0997988
 140.2867341 145.9128230  89.5022301 138.4654054 144.8303748  89.4783319
 137.4635083 145.1107904  89.1974798 138.7923334 143.5133288  88.7515570
 138.0205387 142.7644362  89.0356266 140.0384043 142.9659510  89.1177875
 140.7341756 143.5942014  88.8779949 138.8088927 143.6506014  87.2329181
 139.6023112 144.3511110  86.8948630 137.8326454 144.0291890  86.8715518
 139.0002946 142.6636375  86.7563706 138.4416235 144.5853390  90.9897646
 139.4457440 144.7951713  91.6676985 137.2968698 144.1332572  91.5115472
 136.5228248 143.9819360  90.8950933 137.0366114 143.9096845  92.9413940
 137.9854164 143.8084115  93.4539683 136.2620298 145.1095644  93.5135071
 136.0389265 144.9508862  94.5919696 135.2937735 145.2226191  92.9802597
 137.0018789 146.4308597  93.4118259 137.8831060 146.8217101  94.4373150
 138.0110216 146.1990552  95.3110371 138.6134266 148.0175996  94.3253584
 139.3020539 148.3083087  95.1073394 138.4597500 148.8320230  93.1907867
 139.0327494 149.7445471  93.1051443 136.8472730 147.2499944  92.2762845
 136.1956628 146.9428810  91.4734459 137.5790983 148.4464969  92.1658642
 137.4949573 149.0599588  91.2828258 136.2655393 142.5978572  93.1623080
 135.5038901 142.1757971  92.2892693 136.4452600 141.9448188  94.3176306
 137.0415465 142.3150634  95.0240067 135.9521533 140.5811360  94.5812082
 135.1355895 140.3589304  93.9075562 137.0894955 139.5743155  94.3539630
 136.7412331 138.5339788  94.5422587 137.9092647 139.7819074  95.0715391
 137.6640320 139.6180227  92.9556067 137.0604000 138.8702963  91.9308245
 136.2293021 138.2188145  92.1532840 137.5249243 138.9926348  90.6094905
 137.0471634 138.4303496  89.8253595 138.5927266 139.8678010  90.3112500
 139.0097523 140.0255737  89.0281560 139.6734804 140.7343157  89.0320079
 138.7473452 140.4722921  92.6667860 139.1711745 141.1022994  93.4313039
 139.2052759 140.6065914  91.3438826 140.0222959 141.2783761  91.1245744
 135.4066295 140.4065546  96.0027208 135.9880646 140.9243402  96.9587387
 134.3500422 139.6056649  96.1457769 133.8941433 139.2155604  95.3417341
 133.8016743 139.1946493  97.4339938 133.8265339 140.0436812  98.1044520
 132.3518070 138.7498086  97.2232675 132.3063452 137.8225617  96.6123401
 131.7832205 139.5237991  96.6703457 131.8363974 138.5643837  98.1891474
 134.6349688 138.0711776  98.0698677 135.1711393 137.2117362  97.3734498
 134.6813806 138.0081995  99.3982463 134.3386861 138.7568520  99.9703935
 135.4897280 137.0410254 100.1615199 136.5105497 137.1104949  99.8081562
 135.4458074 137.4489701 101.6410635 136.0310558 136.7164937 102.2333699
 134.4101679 137.4950394 102.0312810 136.0938510 138.8221245 101.8195026
 137.2702374 138.8918123 102.2310213 135.5045481 139.8384076 101.3818880
 135.0928202 135.5667897  99.9525462 135.9300727 134.6793027 100.0770449
 133.8806506 135.3129915  99.4542637 133.2598767 136.0789463  99.3156028
 133.4263857 134.0054542  98.9407332 133.6116006 133.2626659  99.7015979
 131.9033293 134.1073401  98.6967894 131.4210373 134.3144743  99.6821648
 131.3077732 132.9193009  98.2309978 130.3464366 133.1654959  98.2203172
 131.5142668 135.2609359  97.7609149 132.1980534 135.3469021  96.8983242
 131.5302027 136.2223919  98.3126289 130.4835269 135.1373656  97.3668878
 134.2034849 133.5277388  97.6900415 134.2305919 132.3331567  97.3753356
 134.8709794 134.4381084  96.9626816 134.8695983 135.3953645  97.2562460
 135.4960333 134.1859454  95.6459270 135.6831513 133.1259375  95.5583396
 134.5379010 134.5751892  94.5035979 135.0321156 134.2904597  93.5458999
 133.2142548 133.8024943  94.5734582 132.6711602 133.9602018  95.5203267
 133.3991890 132.7146803  94.4628082 132.5385738 134.1225954  93.7572139
 134.2308654 136.0747533  94.4357179 135.1570885 136.6726896  94.3073293
 133.7187482 136.4146823  95.3592248 133.5639890 136.2890024  93.5748076
 136.8709734 134.8458626  95.4224206 137.5016262 134.5806584  94.3937435
 137.3716922 135.6635374  96.3638656 136.8277428 135.8812147  97.1695061
 138.7158280 136.2812368  96.3195121 138.7285745 137.0034448  95.5157210
 139.0379538 136.9902818  97.6530159 140.1420529 137.1138622  97.7479114
 138.7025079 136.3588598  98.5043711 138.4544756 138.4098679  97.7419958
 137.3621244 138.3601082  97.5566038 138.8931285 139.0481544  96.9516479
 138.7096534 139.0550157  99.1138418 139.8030318 139.2175267  99.2440827
 138.3781562 138.3479082  99.9067865 137.9431788 140.3797804  99.2330740
 136.8672800 140.1839280  99.0322991 138.3272614 141.1358917  98.5177286
 138.0097387 140.9357076 100.6058973 138.9899879 141.1158624 100.8856322
 137.5941319 140.1991451 101.2562966 137.4324050 141.7887365 100.6895456
 139.7941067 135.2331279  96.0142748 139.8178166 134.1602924  96.6098652
 140.6547800 135.5229110  95.0381108 140.5756629 136.3981478  94.5730360
 141.7206965 134.6149535  94.5862114 142.2427918 134.2469056  95.4601069
 142.3670700 135.1685530  93.9376880 141.2628253 133.3695225  93.8086378
 142.1005325 132.7256793  93.1838999 139.9585935 133.0488280  93.7748070
 139.3156709 133.5598550  94.3457325 139.4066102 131.9327625  92.9837614
 140.1844374 131.2052676  92.8192265 138.2662176 131.2300123  93.7458008
 137.9188531 130.3662155  93.1334640 137.4039438 131.9235875  93.8649884
 138.6706912 130.6981252  95.1299562 138.7757230 131.5435797  95.8461492
 139.6654495 130.2028507  95.0538635 137.6679431 129.6671777  95.6752941
 137.9959624 129.3506565  96.6925268 137.6834759 128.7611698  95.0271358
 136.2964718 130.2070890  95.8013297 136.1485360 130.9793676  96.4117229
 135.1999563 129.7372976  95.2297462 135.1602513 128.6824833  94.4742693
 134.2404628 128.2994475  94.2963707 135.9584489 128.0874188  94.3820407
 134.0648993 130.3315800  95.4325541 134.0283111 131.0787753  96.1041088
 133.2362961 129.9567286  94.9982498 138.9193002 132.3759429  91.6048266
 139.0414485 131.6202267  90.6417784 138.2639641 133.5345660  91.5239808
 138.1877682 134.1021257  92.3425459 137.5623127 134.0190339  90.3241803
 137.5601593 133.2454079  89.5677924 136.1018695 134.3541652  90.6893689
 135.6227640 134.8380610  89.8096371 136.1067708 135.0897737  91.5245085
 135.1422382 133.2329350  91.0950644 135.5419315 131.9053221  91.3609352
 136.5533991 131.5847385  91.2330260 134.6127343 130.9407310  91.7869287
 134.9405686 129.9299307  91.9851991 133.2595705 131.2849836  91.9327501
 132.5394916 130.5461026  92.2521850 133.7830827 133.5626773  91.2421297
 133.4635951 134.5745895  91.0541925 132.8469058 132.5963209  91.6476740
 131.8064315 132.8619104  91.7541226 138.2838940 135.2281478  89.6908652
 139.1927671 135.8046647  90.2884294 137.9008332 135.6299607  88.4730324
 137.2021182 135.0961952  87.9862018 138.4585442 136.8102933  87.7806226
 138.7282033 137.5473321  88.5210610 139.7299192 136.4563731  86.9897344
 139.4786382 135.7955547  86.1314024 140.6363780 135.7487044  87.8039700
 140.5856865 136.1483542  88.6853783 140.4652168 137.6995439  86.4901728
 140.7585597 138.3442957  87.3479294 139.8395099 138.3002453  85.7982030
 141.3956003 137.4078109  85.9552078 137.4287160 137.4419277  86.8389636
 136.9889105 136.8088702  85.8781023 137.0458641 138.6969052  87.0867897
 137.4938625 139.2200323  87.8161537 136.1053426 139.4509858  86.2398788
 135.4431409 138.7404293  85.7680716 135.2188641 140.3807881  87.1003046
 134.8594139 139.7560325  87.9508061 136.0376840 141.5435137  87.6725739
 136.3649648 142.2302163  86.8662792 136.9377043 141.1536927  88.1852617
 135.4547744 142.1218598  88.4172942 133.9629590 140.8845401  86.3562420
 133.3984918 139.9949013  85.9976729 134.2655069 141.4756416  85.4635385
 133.0215808 141.7348736  87.2214338 133.4983604 142.7049882  87.4626292
 132.7907721 141.2095428  88.1714981 132.0736755 141.9437392  86.6820246
 136.8611933 140.1673334  85.1121995 138.0098087 140.5733038  85.2722268
 136.2425331 140.2763571  83.9392704 135.3105381 139.9158636  83.8237224
 136.8150386 140.9555991  82.7657792 137.3808208 141.8126374  83.1016145
 137.7637898 140.0127702  82.0051303 138.6960966 139.8962715  82.6069267
 138.0650123 140.4329712  81.0189540 137.1959454 138.7271145  81.8284409
 136.9784135 138.4270345  82.7208264 135.7013182 141.4999515  81.8682105
 134.5458408 141.0997782  82.0048535 136.0078494 142.4379429  80.9671829
 136.9430919 142.7665938  80.8357629 135.0148404 143.0198101  80.0516308
 134.2402068 142.2817652  79.8882470 134.3621997 144.2645828  80.6816753
 133.9854961 143.9752401  81.6879351 133.4765459 144.5416625  80.0682657
 135.2919835 145.4869802  80.8187765 135.5440433 145.8873125  79.8104859
 136.2465888 145.1802463  81.2994634 134.6539474 146.5992035  81.6612035
 135.3508574 147.4645299  81.7316751 134.4462715 146.2134067  82.6846073
 133.4010942 147.0788119  81.0650353 133.3390594 147.0317797  80.0607024
 132.4990453 147.8556614  81.6242103 132.6375414 148.3726020  82.8067437
 133.5522794 148.3685132  83.2105935 131.9545534 149.0428051  83.1135714
 131.4147731 148.1248378  80.9722857 131.2857487 147.6920895  80.0842864
 130.8701089 148.9260840  81.2166394 135.6052169 143.3015826  78.6768549
 136.7422874 143.7534220  78.5799334 134.8032772 143.1021689  77.6392221
 133.8769893 142.7425668  77.7854094 135.1063049 143.4997300  76.2712044
 136.1426792 143.8137878  76.2206759 134.9385667 142.3149399  75.3122016
 133.8781133 142.0176751  75.2111384 135.5115087 141.4435833  75.6943853
 135.4753967 142.6421089  73.9164273 135.3752353 143.8116594  73.4762408
 135.9828966 141.7262543  73.2374035 134.2478705 144.7151932  75.8959807
 133.0614383 144.6136599  75.5662419 134.8838172 145.8858727  75.9437960
 135.8415519 145.9041441  76.2222745 134.2726594 147.1685910  75.6067829
 133.2507130 147.1618741  75.9626157 135.0447915 148.2853063  76.3323144
 134.8279746 149.2734201  75.8702822 136.1256517 148.0793753  76.2322742
 134.7267210 148.3935018  77.8165819 133.8461201 147.7456990  78.3614851
 135.3941396 149.2946529  78.4944042 135.1334615 149.5016727  79.4411063
 136.1666449 149.7653900  78.0720816 134.1506998 147.4225475  74.0906790
 133.5279533 148.4076214  73.7067348 134.6521767 146.5266820  73.2299242
 135.1187858 145.7002584  73.5681634 134.3439743 146.5252395  71.7878943
 134.1453351 147.5416435  71.4765098 135.5519689 146.0414090  70.9690194
 136.4535836 146.6183855  71.2759864 135.3764320 146.2566555  69.8883549
 135.8005639 144.6499130  71.1043901 135.6751638 144.4106007  72.0601119
 133.0835092 145.7153315  71.4514156 132.5646683 145.8226159  70.3434950
 132.5885712 144.9019459  72.4000274 133.1068699 144.7877958  73.2463918
 131.4705002 143.9549020  72.2157416 130.9785416 144.1728225  71.2751191
 132.0237452 142.5159294  72.1296097 131.1888519 141.7895654  71.9936127
 132.5433937 142.2661050  73.0806507 133.0002646 142.3375184  70.9560248
 133.7887045 143.1085952  71.0494240 132.4746788 142.5285824  69.9952706
 133.6698585 140.9563622  70.9567847 132.9423836 140.1842475  70.6230038
 133.9628778 140.6897397  71.9976759 134.9155715 140.9253213  70.0576355
 134.6807024 141.2223335  69.0183930 135.3275419 139.8915915  70.0455364
 135.9834672 141.8245955  70.5652856 136.0546943 141.6933779  71.6175813
 135.6995612 142.8248962  70.4454666 136.8947154 141.6689959  70.0980742
 130.3820963 144.0829948  73.2892117 129.5540638 143.1873701  73.4232697
 130.4030847 145.1530974  74.0894654 131.0921862 145.8474903  73.9092091
 129.4808917 145.3924859  75.2102451 129.9443537 146.1592858  75.8039999
 128.1464231 145.9563279  74.6890411 127.4950595 146.2331063  75.5453799
 127.6152627 145.1682679  74.1099080 128.3331530 147.1963851  73.8420965
 128.7283735 148.2449978  74.3195460 128.1585293 147.0916002  72.5454560
 128.3688246 147.8981334  72.0003322 127.9230061 146.1995999  72.1614240
 129.3145934 144.1765317  76.1505845 128.2083269 143.8688034  76.5881365
 130.3875577 143.4091753  76.3647082 131.2759752 143.6984305  76.0035321
 130.3235605 142.0860717  77.0061170 129.2937906 141.8351416  77.2168758
 130.8509157 140.9992356  76.0569227 131.8700867 141.2721997  75.7027195
 130.0021750 140.8791192  74.9358477 129.9608374 141.7489187  74.5068767
 130.8969511 139.6022640  76.6753676 129.8803285 139.2858753  76.9930040
 131.5809566 139.5485057  77.5446036 131.2450225 138.8681106  75.9145064
 131.0564275 142.0929010  78.3457700 132.1818788 142.5782744  78.4538399
 130.4311661 141.5252163  79.3734505 129.5344233 141.1000788  79.1933196
 130.9752641 141.3048475  80.7100522 131.9208254 141.8207970  80.8003498
 129.9659031 141.8549793  81.7349290 129.0041162 141.3120778  81.6141399
 129.7588829 142.9213070  81.5003936 130.4289592 141.7472041  83.1971050
 130.7964347 140.7184551  83.4063524 131.5548903 142.7344436  83.4845825
 131.2242745 143.7743387  83.2802681 132.4419184 142.5171465  82.8524822
 131.8656809 142.6600491  84.5469742 129.2602221 142.0182037  84.1405666
 128.5200675 141.1912172  84.0766328 128.7459604 142.9621128  83.8695272
 129.6034887 142.0827113  85.1946905 131.2385453 139.8078225  80.9167598
 130.4001479 138.9770797  80.5839924 132.3460538 139.4570406  81.5583111
 133.0355941 140.1440867  81.8081208 132.7306004 138.0783468  81.8483339
 131.9063213 137.4111832  81.6377003 133.9419218 137.6942474  81.0013762
 134.3304432 136.7001980  81.3207391 134.7500548 138.4383594  81.1756538
 133.7281115 137.5875602  79.5082419 133.0727897 136.4585322  78.9863099
 132.6551804 135.7234186  79.6584488 132.9838871 136.2709648  77.5951339
 132.4796385 135.4017244  77.1980126 133.5588334 137.2180893  76.7204855
 133.4932632 137.0350040  75.3782227 132.8261819 136.3639703  75.1845816
 134.2946369 138.5403553  78.6382767 134.8180545 139.3975306  79.0349618
 134.2175097 138.3505511  77.2455729 134.6551366 139.0711552  76.5704402
 133.1079261 137.8945329  83.3161138 133.7317250 138.7735130  83.9094626
 132.8873136 136.6909676  83.8386476 132.3660795 136.0136091  83.3057659
 133.4818052 136.2066675  85.0821488 134.2997823 136.8532061  85.3656044
 132.4160776 136.2217080  86.1889353 131.5710044 135.5687811  85.8823163
 132.0220234 137.2526791  86.2846502 132.9190971 135.7665915  87.5670105
 133.4503278 134.7907412  87.4760240 133.8586978 136.7978139  88.1951807
 133.3501868 137.7797149  88.2915868 134.7626606 136.9310214  87.5669045
 134.1837166 136.4669068  89.2033236 131.7282361 135.5757662  88.5009680
 131.0372537 134.8098397  88.0877928 131.1682159 136.5261753  88.6257270
 132.0735764 135.2208583  89.4916175 134.0721799 134.8125665  84.8525703
 133.3419168 133.8373742  84.6837337 135.3986565 134.7117178  84.8980819
 135.9656196 135.5251302  85.0477606 136.0894776 133.4378586  85.0532949
 135.6252249 132.7170349  84.3931748 137.5783774 133.5947934  84.6982177
 138.1172717 134.0868330  85.5377468 137.6660186 134.2717786  83.8183544
 138.2420161 132.2469386  84.3673640 138.0701665 131.5110293  85.1809283
 139.3411905 132.3974719  84.2767410 137.7765036 131.6677083  83.0326688
 137.5168727 132.3875348  82.0721634 137.6809738 130.3622852  82.9115954
 137.8703052 129.7545979  83.6849117 137.3757998 129.9907931  82.0420645
 135.9219194 132.9582204  86.4990838 136.0323524 133.7505791  87.4358219
 135.7136762 131.6619189  86.6891526 135.5976301 131.0479119  85.8998512
 135.5525583 131.0346905  87.9974582 135.9188524 131.7021859  88.7617343
 134.0766403 130.7074252  88.2385487 133.9668233 130.3055529  89.2663721
 133.7563777 129.9143790  87.5240931 133.1471510 131.9131240  88.0696012
 133.0776881 132.1702590  86.9884892 133.6162985 132.7842141  88.5760294
 131.4791896 131.6851671  88.7338431 130.9660431 130.1628776  87.8995691
 131.5463347 129.2889472  88.2645374 131.1205188 130.2415707  86.8023255
 129.8925939 129.9572951  88.0797529 136.3864387 129.7596336  88.0592497
 136.4433664 129.0418681  87.0687786 137.0154118 129.4582522  89.1972911
 136.9358855 130.0414403  90.0003139 137.8751776 128.2810001  89.3815170
 137.5547675 127.5046381  88.6981407 139.3494832 128.6460169  89.1067632
 139.9209241 127.7033460  88.9528642 139.7814774 129.1931994  89.9742614
 139.5633802 129.4717830  87.8524038 139.5297839 128.9725097  86.7397338
 139.7369284 130.7644737  87.9997830 139.6436725 131.1621444  88.9161970
 139.9001837 131.3020372  87.1799173 137.7312888 127.7232449  90.8066542
 137.2214573 128.4166445  91.6899876 138.2681739 126.5230333  91.0650212
 138.6362437 125.9533909  90.3280442 138.2237374 125.8796110  92.3911363
 138.5529397 124.8617104  92.2544529 139.2059386 126.5399378  93.3709778
 139.1578895 126.0287092  94.3606597 138.9507104 127.6108135  93.5245890
 140.5306102 126.4363464  92.8934088 140.6983127 127.1055288  92.2167999
 136.7946554 125.8089772  92.9493588 136.5295825 126.2532385  94.0686167
 135.8439118 125.4047670  92.0988297 136.0929123 125.1345825  91.1680459
 134.4068106 125.5084312  92.3668835 134.2273701 126.4865596  92.7856775
 133.6442234 125.4051204  91.0303969 132.5647542 125.2081697  91.2060175
 134.0520906 124.5465982  90.4512872 133.7541401 126.6937848  90.1859133
 134.8212439 127.0150792  90.1378422 133.2565145 126.4759017  88.7586605
 132.1615444 126.2979902  88.7526432 133.7610620 125.6002181  88.2962500
 133.4709288 127.3658543  88.1289055 132.8981659 127.8119691  90.7876758
 133.2456425 128.0804106  91.8059195 131.8375091 127.4889250  90.8496430
 132.9427497 128.7200151  90.1559695 133.9221180 124.5091126  93.4356325
 134.3292649 123.3476981  93.4540896 133.0630723 124.9836109  94.3408645
 132.7673746 125.9449018  94.2743785 132.6150787 124.3062449  95.5732647
 133.1938054 123.4035485  95.7105785 132.7973610 125.2411702  96.7811069
 132.7023691 124.6562317  97.7233258 131.9504700 125.9679173  96.7754230
 134.1015309 126.0512559  96.8703207 134.3950911 126.4763074  95.8893294
 134.9304941 125.3908526  97.2039929 133.9259502 127.2107395  97.8580249
 134.8967693 127.7455905  97.9789619 133.6363224 126.7992117  98.8492674
 132.9227154 128.1891726  97.3774704 132.7234414 128.1909669  96.3932088
 132.2921293 129.0981166  98.1016940 132.2576239 129.0543247  99.4007758
 131.8688187 129.8002866  99.9036097 132.2300406 128.0998250  99.7716699
 131.6703458 130.0733205  97.5059418 131.5959727 130.0027631  96.5040102
 131.5216261 130.9519795  97.9659984 131.1351308 123.9283042  95.4915832
 130.4146374 124.4730753  94.6584999 130.6248379 123.1562934  96.4517423
 131.1725741 122.9047466  97.2457780 129.1805054 122.9111262  96.5581878
 128.8462401 122.4571797  95.6343020 128.9365649 121.9457189  97.7238978
 129.3689049 122.3709879  98.6608477 129.4519846 120.9856694  97.5267138
 127.8864053 121.7199895  97.9292150 128.3922301 124.2278402  96.7293230
 127.4024345 124.4559186  96.0305569 128.9362517 125.1580815  97.5202998
 129.7320425 124.9136469  98.1015374 128.4172968 126.5155911  97.7635271
 127.3415676 126.4183243  97.8326630 128.8940370 127.1097422  99.1125161
 128.0396576 127.6992238  99.5200499 129.7173742 127.8419102  98.9462434
 129.3662848 126.1335301 100.2014175 128.7004404 125.2509118 100.2782231
 129.3837770 126.6327210 101.1932047 130.7976795 125.6696158  99.9128130
 131.7270686 126.4779240 100.1504426 130.9449774 124.5630978  99.3456594
 128.6840061 127.5090231  96.6131533 128.4760135 128.7119026  96.7723453
 129.1278256 127.0378733  95.4415155 129.4525213 126.0924237  95.3670108
 129.0395746 127.7936743  94.1842412 128.8190233 128.8172789  94.4273979
 130.3847532 127.7837406  93.4428737 130.3122056 128.3770081  92.5087707
 130.6630964 126.7430335  93.1756336 131.5284816 128.3848055  94.2666799
 131.4263147 129.5190151  94.7889964 132.6033002 127.7620579  94.3854836
 127.8360195 127.3767977  93.3123370 127.6088953 127.9536303  92.2488217
 126.9888348 126.4656241  93.8078827 127.2090908 126.0228899  94.6775532
 125.6675036 126.1623607  93.2357698 125.7784864 126.0560170  92.1675728
 125.1145253 124.8482558  93.8037787 125.0433552 124.9241676  94.9167900
 126.0048981 123.8010454  93.4849923 126.7184996 123.8908247  94.1345875
 123.7350959 124.4825679  93.2542437 123.7313009 124.5037648  92.1452727
 122.9623922 125.1905366  93.6196475 123.4458224 123.4633959  93.5903076
 124.6951548 127.3147770  93.4945758 124.1528640 127.4562284  94.5921906
 124.4895851 128.1562404  92.4833570 124.9118924 127.9722146  91.5962249
 123.6902635 129.3746937  92.5548085 122.8120280 129.1878811  93.1566446
 124.5572065 130.4749868  93.1901281 125.4797464 130.6271180  92.5936678
 124.8582655 130.1739915  94.2173319 124.0115082 131.4377827  93.2551999
 123.2061565 129.8021096  91.1601505 123.8083820 129.4529082  90.1466176
 122.1871087 130.6589761  91.1002960 121.6953994 130.9108117  91.9384698
 121.9159791 131.4868127  89.9165831 122.2176535 130.9497822  89.0289184
 120.4212061 131.8304202  89.7763059 120.0934978 132.4243878  90.6626278
 120.1672861 132.6427116  88.5005758 120.4879139 132.0783473  87.5994975
 120.7055338 133.6138438  88.5199342 119.0829605 132.8684305  88.3992906
 119.5652647 130.5582034  89.6935125 119.7097890 129.9431283  90.6041248
 119.8523084 129.9528596  88.8084093 118.4884848 130.8187178  89.6113165
 122.7737002 132.7459515  90.0145686 122.7700235 133.4153878  91.0450725
 123.5331378 133.0529446  88.9653556 123.5050240 132.4683832  88.1470638
 124.4086605 134.2201561  88.8677842 124.5157802 134.6846687  89.8383062
 125.7872508 133.8010798  88.3526378 126.3164540 134.6833041  87.9249049
 125.6581032 133.0750148  87.5184129 126.7285683 133.1627416  89.3589258
 126.4603313 131.8844053  89.8876405 125.5395708 131.3770852  89.6434796
 127.4317910 131.2241038  90.6655274 127.2346394 130.2270094  91.0304178
 128.6868769 131.8261612  90.8780132 129.6690785 131.1408905  91.5160462
 129.5168024 130.2057804  91.3336702 127.9496682 133.8013700  89.6558481
 128.1666304 134.7719931  89.2351223 128.9360524 133.1274467  90.3965637
 129.8993809 133.5841131  90.5583656 123.7973970 135.2679251  87.9359536
 123.4932347 134.9752409  86.7786744 123.7065088 136.5022054  88.4242164
 124.0807745 136.7006627  89.3340462 123.1403959 137.6606925  87.7457175
 122.6480891 137.3291637  86.8402298 122.1065091 138.3427848  88.6514814
 121.6109775 139.1630662  88.0852720 122.6184557 138.7959263  89.5290640
 121.0074131 137.4295902  89.1641340 120.0540735 136.9189031  88.2649025
 120.1025933 137.1948126  87.2210549 119.0550342 136.0366648  88.7186282
 118.3318100 135.6322710  88.0253631 118.9881027 135.6861351  90.0826902
 118.0060642 134.8541440  90.5146860 118.0701035 134.7757981  91.4826386
 120.9418668 137.0842368  90.5293302 121.6726739 137.4747771  91.2203836
 119.9241223 136.2264166  90.9896798 119.8659780 135.9760910  92.0346234
 124.2259605 138.6626892  87.3371614 125.1352265 138.9797658  88.1114190
 124.0575220 139.2242846  86.1454400 123.2808051 138.9102247  85.5733402
 124.8230594 140.3413728  85.6086398 125.8172549 140.3373800  86.0364058
 124.9045363 140.1203314  84.0977962 123.8660313 140.0542746  83.6976535
 125.3757478 139.1220067  83.9533386 125.8315509 141.3085716  83.1043194
 124.1321943 141.6595626  85.9864585 122.9134238 141.7829165  85.8460052
 124.8955711 142.6247322  86.5017919 125.8815798 142.4815856  86.6154776
 124.3692056 143.8252139  87.1462539 123.3327330 143.9597946  86.8630439
 124.4469217 143.6066410  88.6642328 125.4713444 143.2960707  88.9566787
 123.7441343 142.7966535  88.9592543 124.1793386 144.5248300  89.2239348
 125.1119051 145.0990488  86.7040152 126.3424942 145.1291124  86.6297747
 124.3598209 146.1769264  86.4741562 123.3593841 146.0901109  86.5171598
 124.8588306 147.5114219  86.1188057 125.9232975 147.4610669  85.9314838
 124.1404873 147.9544065  84.8386465 123.0529200 148.0775563  85.0467137
 124.2528699 147.1525698  84.0750832 124.7225231 149.2593460  84.2972581
 125.7986332 149.1164070  84.0609613 124.6501044 150.0486537  85.0781546
 123.9887503 149.7265269  83.0401307 123.7804725 148.8508879  82.3874963
 124.6233373 150.4662913  82.5035446 122.7225707 150.3859369  83.3694585
 122.5334567 150.5584957  84.3620201 121.8703061 150.9276174  82.5280215
 122.0047204 150.7945961  81.2393942 122.7983320 150.3030904  80.9023339
 121.3597296 151.2440658  80.6448513 120.8659123 151.6254967  82.9624840
 120.9509479 151.9307959  83.9306971 120.3068016 152.1695468  82.3551626
 124.6377262 148.4909983  87.2743074 123.5548020 148.5146953  87.8477100
 125.6564016 149.2666126  87.6490832 126.5327628 149.2463331  87.1635505
 125.5868922 150.2018799  88.7864000 124.9283010 149.7869939  89.5325530
 126.9846588 150.3841661  89.4152420 127.6435681 150.7987991  88.6149810
 126.9735773 151.3983275  90.5725560 126.2051400 151.1313239  91.3282300
 126.7618269 152.4249498  90.2047515 127.9693392 151.4247456  91.0606018
 127.6294508 149.0607039  89.8891882 128.6254823 149.3103345  90.3160078
 127.8094159 148.4122831  89.0016482 126.8222579 148.2706850  90.9247073
 125.8343470 147.9761433  90.5088488 126.6493723 148.8798941  91.8365524
 127.3696639 147.3507929  91.2148313 124.9972856 151.5538491  88.3609400
 125.5380801 152.1950577  87.4641090 123.9871658 152.0616724  89.0799355
 123.6284121 151.5239227  89.8469157 123.4023799 153.3968961  88.8634285
 122.9508721 153.4011763  87.8801425 122.3375454 153.6838880  89.9376320
 122.8434926 153.7315614  90.9226254 121.6151855 152.8448839  89.9726600
 121.5825009 155.0023071  89.6954032 121.0014144 154.9363303  88.7452712
 122.3143019 155.8241311  89.5664943 120.6370862 155.3814179  90.8469635
 121.0219770 155.0106043  91.8221061 119.6567260 154.8829031  90.6671260
 120.4245013 156.9022358  90.9176343 119.5225805 157.1668061  91.4888225
 120.3035047 157.3052924  89.8882651 121.5739158 157.5956074  91.5512796
 122.4691545 157.2365061  91.1683159 121.5298541 157.4489313  92.6057526
 121.5162553 158.6100461  91.3058207 124.4793513 154.4824953  88.9064017
 125.1984390 154.6045218  89.9011421 124.4673302 155.3735574  87.9156016
 123.8707976 155.2325728  87.1312313 125.3349126 156.5525015  87.8764535
 126.3538882 156.2006237  87.9656611 125.1826986 157.2810547  86.5254121
 125.8818446 158.1451165  86.4954979 124.1394159 157.6607648  86.4573214
 125.4277257 156.4128595  85.2714425 124.6710826 155.5938683  85.2397861
 125.2603161 157.2670555  84.0153325 125.9083805 158.1624071  84.0017843
 124.2087915 157.6117733  83.9177738 125.4895292 156.6575398  83.1127044
 126.8194735 155.7775311  85.2378269 127.0164169 155.1687969  86.1438103
 127.6207897 156.5094970  85.1084531 126.8864439 155.0888534  84.3655133
 125.0829001 157.4870879  89.0801795 123.9628010 157.6104180  89.5916525
 126.1556931 158.1055135  89.5798872 127.0154375 158.0581324  89.0756746
 126.1411378 158.8516486  90.8449502 125.2787855 159.5055608  90.8564169
 127.0628292 159.4119583  90.9071609 126.0635432 157.9717857  92.1039138
 125.8639140 158.5040025  93.1897210 126.2077157 156.6473946  91.9723972
 126.2698957 156.2361614  91.0634050 126.2759967 155.6875004  93.0904803
 126.4772664 156.2426919  93.9937045 124.9686329 154.8848288  93.2878407
 124.8908722 154.5992933  94.3651061 124.9533634 153.6941868  92.5255282
 125.0663493 153.9760397  91.5967345 123.7113360 155.6544881  92.9233204
 123.6569849 155.8311191  91.8304295 123.6974441 156.6297360  93.4579781
 122.8107871 155.0874072  93.2482498 127.4385464 154.7206891  92.8870226
 128.0279319 154.6713511  91.8061171 127.7050556 153.8737942  93.8856370
 127.2876470 154.0065009  94.7778600 128.6163635 152.7295659  93.7354218
 128.9946363 152.7223687  92.7219161 129.8514050 152.9539083  94.6337870
 130.0713126 154.0515731  94.6105127 129.6063348 152.5603109  96.0892645
 129.5201358 151.4596625  96.1870505 128.6785054 153.0240821  96.4812975
 130.4596560 152.8906565  96.7234393 131.1054539 152.2466086  94.1102315
 131.3551858 152.5867450  93.0821571 130.9758455 151.1488132  94.0849111
 131.9776701 152.4682861  94.7652652 127.9228850 151.3616607  93.8962069
 128.5365372 150.3446190  93.5643226 126.6529740 151.3069629  94.3442494
 126.1600573 152.1583226  94.4817334 125.9538555 150.0474084  94.7192291
 126.3207997 149.2720913  94.0638498 126.2753943 149.6190661  96.1641242
 125.5226120 148.9035106  96.5770894 126.3516134 150.7255396  97.0324640
 125.4353552 151.0199953  97.2049538 127.6005407 148.8723494  96.2017820
 128.4536873 149.5763295  96.1284105 127.6607347 148.1613216  95.3515254
 127.6993511 148.2910370  97.1365126 124.4309923 149.9572556  94.5465179
 123.8793014 148.8880204  94.8241854 123.7416690 150.9666733  94.0084702
 124.1486242 151.8504118  93.7809995 122.4123010 150.7127683  93.4219295
 121.8298648 150.0855603  94.0814432 121.6485374 152.0194785  93.1538573
 122.3342652 152.7359700  92.6559569 121.2359138 152.6080139  94.3626628
 120.7192228 151.9155851  94.8175855 120.3884204 151.8267816  92.3012717
 119.6713963 151.1446329  92.7992216 120.6194407 151.4103267  91.3002027
 119.8931806 152.8019856  92.1302792 122.6139229 149.9585597  92.1116123
 123.3809609 150.4249073  91.2745182 121.8860987 148.8637617  91.8729005
 121.3227561 148.4460923  92.5873453 121.8607269 148.2120262  90.5519936
 122.7809396 148.4397509  90.0391609 121.7883567 146.6784859  90.6678510
 120.8492430 146.3882077  91.1825257 121.8369633 146.0242435  89.2865544
 122.7710986 146.2998861  88.7566456 120.9779707 146.3342091  88.6571444
 121.8020734 144.9170400  89.3743688 122.9643136 146.1247209  91.4724196
 122.9632468 146.5154928  92.5119414 123.9124630 146.4247618  90.9794784
 122.9133517 145.0151333  91.5133708 120.7111208 148.7760509  89.7142682
 119.5516257 148.5053055  90.0277678 121.0102321 149.5614717  88.6730936
 121.9603665 149.7035633  88.3790563 119.9930634 150.1713680  87.7993108
 119.0983664 150.3059947  88.3893356 120.3953320 151.5842952  87.3381746
 120.7598776 152.1774507  88.1913937 119.4930101 152.1020033  86.9411878
 121.4521253 151.6372173  86.2318960 122.2378981 150.6844212  86.0781241
 121.4708623 152.6270442  85.4625218 119.5640660 149.2874596  86.6220288
 118.4961009 149.5248255  86.0618602 120.3210658 148.2327051  86.2995363
 121.2274632 148.1501275  86.7126225 119.8800218 147.1820380  85.3795973
 118.8049423 147.1097643  85.4860276 120.2245362 147.5347598  83.9230963
 121.0106185 146.8782508  83.4904810 120.6262968 148.5720931  83.8941515
 119.0092140 147.4987541  83.0174890 118.1887311 148.6393323  82.9226828
 118.4489929 149.5303047  83.4751377 117.0384251 148.6176453  82.1130175
 116.3918090 149.4648302  82.0078681 116.7111061 147.4573122  81.3845203
 115.6459142 147.4750841  80.5447452 115.8299811 146.8327674  79.8438078
 118.6602836 146.3219686  82.3225815 119.2689770 145.4349972  82.4154528
 117.5167520 146.3020309  81.4984232 117.2593378 145.4033016  80.9573978
 120.4114607 145.7981460  85.7634586 121.5581181 145.6500136  86.1888166
 119.5731168 144.7879755  85.5406399 118.7086444 144.9555936  85.0773070
 119.8242086 143.3638980  85.7855059 120.8509299 143.2195098  86.0955771
 118.8616620 142.8561470  86.8748680 118.9431400 141.7481689  86.9516104
 117.8164274 143.0633660  86.5535124 119.0437260 143.4071587  88.2595499
 118.6766942 144.6390934  88.6813810 118.2487028 145.3959641  88.0375175
 118.9694259 144.7789191  90.0247614 118.9572826 145.6153966  90.5278149
 119.5515014 143.6367982  90.5385444 119.5983243 142.7360173  89.4337700
 120.1409921 141.4549127  89.6751405 120.1716956 140.7368776  88.8700551
 120.6327001 141.0957768  90.9446305 121.0382179 140.1066201  91.1027054
 120.0502412 143.2951414  91.8078419 120.0231107 143.9983193  92.6207990
 120.5933804 142.0145969  92.0081702 120.9744418 141.7235675  92.9754536
 119.6210439 142.5693183  84.4854844 119.0242926 143.0872069  83.5393293
 120.1055449 141.3264124  84.4340093 120.7300984 140.9930615  85.1397504
 119.7003633 140.3437815  83.4225063 120.5553504 139.7228440  83.2192478
 119.3486491 140.8505238  82.5356850 118.5520922 139.4463810  83.9002110
 117.6316035 139.9079648  84.5726535 118.6168658 138.1545466  83.5698455
 119.4517625 137.8428938  83.0920291 117.6668346 137.1150535  84.0025206
 116.9610286 137.5551708  84.6903550 116.8915512 136.5790382  82.7827841
 116.8946434 135.4648728  82.7430581 117.4049274 136.9249004  81.8574197
 115.4372982 137.0742559  82.7668913 114.9474094 136.7599398  81.8194883
 115.4158917 138.1824575  82.8152532 114.6101857 136.5334007  83.9327432
 114.1749109 137.2638018  84.8109567 114.3544433 135.2419772  83.9734131
 113.8337315 134.8635388  84.7391798 114.8244123 134.6233986  83.3369897
 118.3232992 135.9694162  84.7950434 117.6301613 135.2662742  85.5266664
 119.6493761 135.8431254  84.7235185 120.1661275 136.4552972  84.1075112
 120.4672623 134.9394149  85.5302362 119.9202962 134.6623093  86.4177702
 121.3711724 135.4828730  85.7495520 120.8553534 133.6319411  84.8367245
 120.0029123 132.8838977  84.3623394 122.1475823 133.2904161  84.8842357
 122.7887434 133.9119733  85.3437218 122.6573068 131.9723145  84.4741977
 121.9448279 131.5310534  83.7909033 123.9839644 132.0712250  83.6977742
 123.7964165 132.6946657  82.7906289 124.3906015 130.7905482  83.2631118
 124.5234944 130.2493409  84.0513607 125.1605695 132.6760629  84.4650925
 125.4233807 132.0650701  85.3533899 124.9200801 133.7050816  84.8049449
 126.0560842 132.7318044  83.8075585 122.7544316 131.0381617  85.6793866
 123.3378875 131.3850017  86.7042413 122.2305550 129.8179949  85.5539226
 121.7938091 129.5451953  84.7026938 122.3922834 128.7787553  86.5743896
 122.1940908 129.2251450  87.5392918 121.3704623 127.6528984  86.3242262
 121.5452719 127.2330515  85.3076882 120.3510123 128.0957267  86.3388278
 121.4067474 126.4911447  87.3419948 122.4142129 126.0109033  87.3299582
 121.0881930 126.9430453  88.7703018 120.0753755 127.3950299  88.8202624
 121.8257839 127.6862407  89.1371389 121.1150765 126.0706111  89.4594163
 120.3849498 125.4299479  86.9377759 120.6022811 125.0356269  85.9224657
 119.3573157 125.8489774  86.9452538 120.4128712 124.5732697  87.6470967
 123.8410318 128.2632021  86.5998827 124.4655684 128.0956815  85.5525375
 124.3349446 127.9580549  87.7975022 123.8511985 128.2459497  88.6273365
 125.5782401 127.2329143  88.0720501 125.9183098 126.7520440  87.1663709
 126.6725865 128.1854070  88.5963483 126.3117396 128.6647711  89.5369074
 127.9862487 127.4464728  88.8849415 128.3090037 126.8578498  87.9998377
 127.8794409 126.7568465  89.7495300 128.7902599 128.1701176  89.1352640
 126.9732800 129.2949017  87.5792280 126.0704903 129.9078461  87.3724359
 127.3302881 128.8593783  86.6226644 127.7537887 129.9797441  87.9689511
 125.2656608 126.1426479  89.0970444 124.4919656 126.3540071  90.0321449
 125.8165658 124.9445939  88.9255326 126.3786743 124.7563162  88.1126925
 125.6302169 123.8239016  89.8611670 125.4979271 124.2133664  90.8589484
 124.3941101 122.9949253  89.4726397 124.5323399 122.5900931  88.4426818
 123.2514095 123.8223794  89.4564532 123.5802048 124.7314898  89.5394375
 124.0843161 121.8563411  90.4458399 123.9159230 122.2534546  91.4680236
 124.9168045 121.1240099  90.4922515 123.1708433 121.3145416  90.1192417
 126.8874084 122.9666364  89.8929785 127.4621426 122.6750928  88.8456104
 127.3339083 122.5699127  91.0850515 126.8408075 122.8154201  91.9235365
 128.6111593 121.8683226  91.2785413 129.0870382 121.7270721  90.3214770
 129.5786145 122.7017798  92.1360455 129.1854828 122.7675218  93.1769882
 130.9708607 122.0578956  92.1593821 131.3820087 121.9856070  91.1282913
 130.9441457 121.0383317  92.5957744 131.6690551 122.6734261  92.7653989
 129.7244175 124.1309264  91.5870039 128.7839251 124.7072616  91.7104027
 129.9907000 124.1098587  90.5107135 130.5268237 124.6690113  92.1332914
 128.3567805 120.4844202  91.8709565 127.8102626 120.3671102  92.9653086
 128.6910940 119.4321131  91.1198346 129.1929021 119.5703424  90.2574508
 128.2832899 118.0530869  91.4127386 128.1719015 117.9211899  92.4800845
 126.9497346 117.7717518  90.7175699 127.0719340 117.9129909  89.6186588
 126.1848165 118.4928567  91.0838621 126.5017300 116.4560517  90.9751083
 126.3176317 116.0520824  90.1039929 129.3077082 117.0364378  90.9159724
 129.7789772 117.1274899  89.7847270 129.5615904 115.9965338  91.7149621
 129.1814534 115.9558318  92.6388945 130.2888060 114.7997665  91.2693629
 131.1534724 115.1134200  90.7074248 130.7711810 113.9981662  92.4791534
 131.5496906 114.5996111  93.0047558 131.2474507 113.0430271  92.1576784
 129.6961752 113.7532715  93.3693838 130.0728096 113.2903457  94.1315710
 129.4505246 113.9126219  90.3386617 129.9961388 113.2470710  89.4573376
 128.1202236 113.9627202  90.4544907 127.7129311 114.5483728  91.1552817
 127.1945571 113.3455754  89.5127036 127.6497861 112.4518521  89.1048337
 125.9186151 112.9420103  90.2659873 125.4349078 113.8314844  90.7255393
 126.1669533 112.2278681  91.0803893 125.1879985 112.4573824  89.5837493
 126.9149362 114.2967659  88.3362535 126.2165493 115.3010033  88.4932662
 127.4480177 113.9668618  87.1568721 128.0955635 113.2065054  87.1024985
 127.2005502 114.6909862  85.8982869 127.3813082 115.7392643  86.0878876
 128.1904467 114.2209646  84.8234052 128.0553238 114.7998828  83.8809341
 128.0049501 113.1466494  84.6054258 129.5255204 114.3840802  85.2706953
 130.1268386 114.2556220  84.5211752 125.7447976 114.5457149  85.4058506
 124.9979856 113.6830621  85.8800646 125.3477255 115.3427910  84.4078829
 125.9982043 115.9083991  83.9068518 123.9586584 115.4898422  83.9229060
 123.3844289 115.8949168  84.7402990 123.8727391 116.4670567  82.7305673
 122.8829399 116.3836341  82.2178665 124.8961607 116.1858135  81.8085410
 124.9367511 116.9213760  81.1844012 124.0396355 117.9320200  83.1190481
 125.0707866 118.1312332  83.4777781 123.3230500 118.2017499  83.9219917
 123.8522251 118.5929188  82.2459373 123.2645760 114.1853870  83.5056828
 123.9040219 113.1882685  83.1510005 121.9243622 114.2068998  83.5313197
 121.4581127 115.0206445  83.8861347 121.0271852 113.1793360  82.9668899
 121.5895249 112.5903052  82.2558613 120.4601981 112.2590968  84.0697133
 119.7866931 111.4950126  83.6200485 119.8368570 112.8643935  84.7646496
 121.5159490 111.5335290  84.9199693 120.9978928 111.0073639  85.7563671
 122.1879037 112.2873609  85.3813670 122.3017603 110.4779028  84.1263303
 122.5704079 110.8602719  83.1180087 121.6519748 109.5875526  83.9726765
 123.5799678 110.0394272  84.8485391 124.0485465 109.1924712  84.2987376
 123.3555744 109.7097186  85.8854934 124.5716299 111.1423885  84.9049986
 124.3518974 111.8335713  85.6531366 124.5577678 111.6836475  84.0087812
 125.5195992 110.7551355  85.0785385 119.8976106 113.8489401  82.1774214
 119.4808485 114.9497148  82.5356132 119.4544754 113.2175414  81.0896264
 119.8154332 112.3156323  80.8810846 118.4980877 113.7870812  80.1327111
 118.6904101 113.3221786  79.1767283 118.6584283 114.8555039  80.1128012
 117.0150854 113.5335418  80.4665341 116.7065680 112.6731143  81.2884359
 116.0877830 114.2637414  79.8147360 116.3741162 115.2662653  78.7990367
 117.0185997 114.8328676  78.0021843 116.8859751 116.1247557  79.2847162
 114.6469227 114.1819388  80.0556802 114.4402226 114.1918482  81.1144106
 114.0684155 115.4380290  79.3868254 114.1173273 116.2841608  80.1076759
 113.0190794 115.3147238  79.0477807 115.0259703 115.6970223  78.2239130
 114.7602476 115.0283495  77.3721288 115.0139094 116.7471648  77.8717200
 114.0354046 112.8844672  79.5066374 113.7682050 112.7682427  78.3091374
 113.6783763 111.9552736  80.3956803 113.8978347 112.0556215  81.3707280
 112.8421009 110.8024439  80.0428999 113.1401311 110.4411345  79.0686553
 113.0229977 109.6476133  81.0340874 112.4117826 108.7767371  80.7038280
 112.6877079 109.9216179  82.0581737 114.3803206 109.2569743  81.0569698
 114.8523364 109.9459888  81.5462481 111.3831796 111.2473746  79.9501018
 110.6767338 111.3218332  80.9579332 110.9704797 111.6797188  78.7543224
 111.6146837 111.7422254  77.9983367 109.6153670 112.1888216  78.4984454
 109.3101816 112.7655629  79.3611783 109.5523777 113.1237029  77.2764568
 109.7457513 112.5328954  76.3497883 108.1729610 113.7938875  77.1747321
 107.9602454 114.3923499  78.0857675 107.3584007 113.0500360  77.0529470
 108.1398216 114.4738613  76.2954294 110.6042510 114.2345486  77.3547670
 111.6356499 113.8251053  77.3370114 110.4742265 114.8318923  78.2808861
 110.4970169 114.9132965  76.4823315 108.6365690 111.0237133  78.3545945
 108.7672835 110.1746329  77.4659758 107.6098853 111.0290427  79.1952884
 107.5189042 111.7832191  79.8547662 106.6309041 109.9663262  79.3655106
 106.8144764 109.1871392  78.6493406 106.8353568 109.3672105  80.7673563
 106.0031776 108.6823650  81.0279105 106.8211151 110.2019566  81.5037402
 108.1230126 108.5778076  80.9882990 108.6739436 107.7567625  79.9796043
 108.2032660 107.6798233  79.0134964 109.8295647 106.9949666  80.2322756
 110.2275307 106.3573818  79.4564602 110.4361269 107.0338298  81.4979900
 111.3076544 106.4372603  81.7143805 108.7383590 108.6084587  82.2551961
 108.3090402 109.2014024  83.0474016 109.8876388 107.8385334  82.5095110
 110.3310341 107.8373762  83.4949189 105.2093574 110.5222962  79.1514424
 104.7028653 111.2600548  79.9975316 104.5427016 110.2149964  78.0230581
 105.0285179 109.4353596  76.8943283 105.5162930 108.4902386  77.2174498
 105.7473162 110.0585737  76.3196974 103.1911505 110.6946446  77.7526640
 103.1576349 111.7630827  77.8970158 102.9132722 110.3394308  76.2932172
 103.2505847 111.1817594  75.6468270 101.8479105 110.1288954  76.0742475
 103.8047274 109.1283608  76.0394064 103.3108560 108.2035923  76.4127735
 104.0583148 108.9846898  74.9694672 102.1656435 110.0882300  78.7158892
 101.9895047 108.8722257  78.7930038 101.4466882 110.9597577  79.4172676
 101.5385142 111.9372112  79.2246399 100.3545656 110.6161818  80.3167729
 100.5590495 109.6586824  80.7778659 100.2213216 111.6938040  81.4024278
  99.3617307 111.4355025  82.0526587  99.9848701 112.6679589  80.9312066
 101.4621640 111.8522412  82.2947219 102.3419227 112.0856194  81.6531246
 101.2411482 113.0150728  83.2617998 100.3726874 112.8044234  83.9206934
 101.0436564 113.9557026  82.7056313 102.1362637 113.1648214  83.9003623
 101.7646604 110.5742948  83.0785956 101.9730492 109.7239451  82.3949495
 100.9009886 110.2903297  83.7173098 102.6494592 110.7020994  83.7312268
  99.0799441 110.4614273  79.4912427  98.4644840 111.4455261  79.0667035
  98.7457074 109.2086010  79.1924235  99.2899795 108.4469374  79.5348154
  97.6320606 108.8650198  78.3223329  97.8648072 109.2792411  77.3559221
  97.5606965 107.3396979  78.2028491  97.4047431 106.8718637  79.1987439
  98.5023521 106.9406081  77.7704443  96.7179248 107.0399599  77.5424074
  96.3015429 109.4451438  78.8478553  96.0022861 109.2807031  80.0351892
  95.4575042 110.0527775  77.9889683  95.6916871 110.4106531  76.6013688
  96.2791083 109.6350519  76.0773571  96.2409147 111.3743427  76.5949861
  94.0915406 110.3859293  78.3633044  94.1204303 111.0391003  79.2215504
  93.4442176 111.0497978  77.1415530  93.5111321 112.1532737  77.2424670
  92.3760619 110.7805435  77.0023048  94.3113751 110.5737669  75.9777328
  93.9434862 109.5728029  75.6606749  94.2419520 111.2746669  75.1315490
  93.3389584 109.1253718  78.7825856  93.2442211 108.1599346  78.0232129
  92.7749625 109.1619353  79.9895275  92.9105005 109.9665603  80.5548135
  91.9696120 108.0771345  80.5439757  92.5538010 107.1726613  80.5412209
  91.5893786 108.4267999  81.9843109  91.0540975 109.4026118  82.0183698
  92.5137838 108.5082464  82.6000735  90.7524836 107.4237881  82.5064249
  91.0500633 107.0239383  83.3492912  90.7332396 107.8531049  79.6669676
  89.8339933 108.6977491  79.6267913  90.7009081 106.7373928  78.9344274
  91.4551001 106.0754222  78.9572655  89.7272714 106.4361386  77.8738674
  89.8834878 107.1479397  77.0761501  89.9628267 105.0181787  77.3321800
  89.4765159 104.9075507  76.3349350  89.5059185 104.2616641  78.0101363
  91.3386938 104.6922661  77.2186418  91.4046528 103.7508360  77.4781478
  88.2673366 106.5425184  78.3337421  87.4105742 106.9670642  77.5545161
  87.9896486 106.2655392  79.6177604  88.7291317 105.8906308  80.1833750
  86.6699816 106.4318768  80.2613169  85.9725918 105.8078101  79.7235549
  86.7536148 105.9405294  81.7209175  87.3363939 104.9919789  81.7227666
  85.7346069 105.6964565  82.0927269  87.4053030 106.9497963  82.6853991
  86.6746021 107.7535050  82.9269905  88.2755709 107.4187804  82.1754238
  87.9008430 106.2741369  83.9726401  88.4895926 105.3947722  83.6674909
  87.0011599 105.8330862  84.4656977  88.4810819 107.3057462  84.9532716
  87.6626636 107.9400479  85.3575388  89.2189827 107.9698908  84.4591873
  89.1508371 106.6377062  86.0961345  89.9339436 106.0934902  85.6361052
  88.5255556 105.9499322  86.5488055  89.5758458 107.2703379  86.8046553
  86.0990662 107.8565315  80.1628255  84.8826154 108.0191127  80.1261693
  86.9504623 108.8715651  79.9842740  87.9303945 108.6672726  79.9519911
  86.5524260 110.2732665  79.7529597  85.9311824 110.5816493  80.5816747
  87.7794067 111.1889226  79.6680049  87.4463525 112.2493964  79.7522890
  88.2882807 111.0595950  78.6838213  88.7327357 110.9136595  80.6777771
  89.1963328 110.1049348  80.3826079  85.7375800 110.4621230  78.4649837
  84.9837749 111.4242737  78.3448258  85.8160383 109.5130260  77.5262056
  86.4440119 108.7403845  77.6348449  84.9951452 109.4772289  76.2992969
  85.0201757 110.4600875  75.8610837  85.5731121 108.4965227  75.2562310
  85.1928859 107.4617816  75.4422116  86.9820546 108.4445323  75.3218984
  87.1787707 107.7348936  75.9597218  85.2430684 108.9058630  73.8220407
  85.6762780 109.9012998  73.5884820  84.1435909 108.9596622  73.6794093
  85.6489147 108.1630654  73.1078938  83.5177115 109.1599581  76.5821464
  82.6719634 109.3859541  75.7249032  83.1748452 108.7560931  77.8133461
  83.8905314 108.5210497  78.4746290  81.7958545 108.6927121  78.3196143
  81.1616791 108.3690412  77.5038156  81.7101403 107.6385007  79.4302314
  82.2824965 107.9601608  80.3255797  82.1736805 106.6925387  79.0623893
  80.3600099 107.3747538  79.7479959  79.9668416 108.2381798  79.9645543
  81.2570821 110.0550870  78.8055278  80.1942377 110.1096241  79.4270209
  81.9878611 111.1506470  78.5769359  82.8629377 111.0566904  78.0972434
  81.6206329 112.5137731  78.9557231  82.0595633 112.7085340  79.9209775
  80.5435648 112.6086303  78.9369372  82.1890342 113.5534301  77.9841680
  82.8916409 113.2187772  77.0338012  81.8628948 114.8311158  78.1992828
  81.3014723 115.0658332  78.9858734  82.2088402 115.9071137  77.2586100
  81.6191768 116.7731192  77.5199138  82.0136637 115.5693963  76.2491530
  83.6727661 116.3698792  77.2830809  84.1282955 116.9741597  76.3133035
  84.4189922 116.1027490  78.3596603  84.0659541 115.5087528  79.0762045
  85.8084704 116.5572368  78.5286961  86.2319662 116.6946452  77.5466551
  85.8682483 117.9091313  79.2624841  85.1251714 118.5863526  78.7772430
  87.1288565 118.5199396  79.1100167  87.7711067 117.9122603  79.4950395
  85.5655689 117.8378055  80.7590491  86.3043402 117.2099433  81.2997091
  84.5570308 117.4071916  80.9339806  85.5888970 118.8547658  81.2066783
  86.6861569 115.5051172  79.2026257  86.2220430 114.7091067  80.0184294
  87.9730187 115.5722633  78.8833765  88.2576708 116.2157422  78.1630087
  89.0587004 114.7316769  79.3544546  88.7390895 114.1893641  80.2342183
  89.4060358 113.7640914  78.2104832  89.8351511 114.3133694  77.3443308
  88.4829299 113.2599723  77.8508422  90.1264717 112.9841583  78.5346056
  90.2700431 115.6056409  79.7336628  90.2569678 116.8312475  79.5854792
  91.3676118 114.9603487  80.1171232  91.3638074 113.9696078  80.2271196
  92.6941585 115.5630459  80.0992377  92.6930978 116.4017792  79.4152277
  93.0558711 116.0579842  81.5054411  93.0807676 115.2127516  82.2251378
  92.2991972 116.7934567  81.8551422  94.0464411 116.5608077  81.5048683
  93.7137856 114.5635390  79.5397883  93.4838335 113.3549047  79.5722843
  94.8401190 115.0782504  79.0553183  94.9267532 116.0771070  78.9942822
  96.0386624 114.3492214  78.6299461  96.0465365 113.3732248  79.0950129
  96.0117729 114.1471061  77.1024735  95.1483380 113.4785939  76.8961425
  96.9257924 113.6128992  76.7655108  95.8060340 115.3955542  76.2186807
  94.9937248 116.0383611  76.6307875  97.0831314 116.2175877  76.0660199
  97.9231740 115.5689591  75.7451131  97.3633085 116.7179645  77.0141098
  96.9442151 117.0051782  75.2944208  95.3814921 114.9509199  74.8200926
  94.4669264 114.3231770  74.8543379  96.1924162 114.3736190  74.3308603
  95.1633743 115.8362778  74.1875081  97.2786253 115.0884805  79.1481343
  97.1672591 116.2295906  79.5972951  98.4620499 114.4811382  79.1160162
  98.5582651 113.5319312  78.7998153  99.6569893 115.1563331  79.6218488
  99.6160088 115.1189490  80.7013158  99.6682899 116.1646489  79.2370222
 100.9753427 114.5265520  79.2029106 101.0097753 113.5436301  78.4678570
 102.0658411 115.0945692  79.7047410 101.9527920 115.9181985  80.2680465
 103.4047105 114.5273251  79.6462778 103.3248567 113.4552543  79.5208252
 104.1957433 115.0969665  78.4671739 105.2859441 114.9360682  78.6269135
 104.0257531 116.1942112  78.4039724 103.7836751 114.3100072  76.8928928
 104.1303601 114.7491122  80.9729681 104.3163986 115.8709926  81.4438004
 104.5637234 113.6344369  81.5439911 104.3847567 112.7579212  81.0854519
 105.5111715 113.4987363  82.6372722 105.3744202 114.3029563  83.3433436
 105.1803535 112.1384317  83.2814676 105.0410302 111.3998159  82.4588080
 104.1979704 112.2347455  83.7918117 106.1731046 111.5092371  84.2643254
 107.1898578 111.4855444  83.8082358 106.2122661 112.2737676  85.5879045
 105.2033513 112.3133517  86.0500134 106.5708129 113.3097199  85.4371232
 106.8966920 111.7792382  86.3078593 105.7410919 110.0619149  84.5105541
 105.7423829 109.4790298  83.5649228 104.7169787 110.0221538  84.9326817
 106.4257802 109.5493700  85.2143924 106.9333849 113.5950220  82.0638245
 107.1816500 113.1874992  80.9287939 107.8821338 114.1087766  82.8400499
 107.6502269 114.4990527  83.7344464 109.3103237 114.1061374  82.5000549
 109.4862899 113.3812164  81.7181870 109.8011318 115.4886827  82.0209549
 109.8235253 116.1944329  82.8861078 111.2095853 115.3577748  81.4273153
 111.2036520 114.6405592  80.5780882 111.9357075 114.9982216  82.1853517
 111.5597233 116.3425201  81.0528578 108.9050099 116.1051857  80.9374556
 107.8776841 116.2829854  81.3193401 108.8376843 115.4251954  80.0614991
 109.3168291 117.0791840  80.5983459 110.0780901 113.6477178  83.7321090
 109.8631891 114.1966392  84.8105861 110.9246795 112.6233376  83.5909480
 111.0201696 112.1813704  82.6956143 111.6294546 111.9582539  84.7022377
 111.5977242 112.5946483  85.5757585 110.9170841 110.6306891  85.0255551
 111.5726729 109.9616183  85.6196114 110.6904913 110.0984505  84.0757010
 109.6283573 110.8617945  85.8180037 108.9143136 111.4083504  85.1656714
 109.8370103 111.5179220  86.6888838 108.9712355 109.5638595  86.3045101
 108.8254026 108.8889512  85.4286079 107.9634417 109.8133606  86.7084224
 109.7470395 108.8323757  87.4046235 109.7947251 109.4513594  88.3273985
 110.7765937 108.5766371  87.0770141 109.0578443 107.5631854  87.7294667
 109.0921228 106.9246317  86.8823793 108.0263775 107.7344825  87.8273381
 109.3905634 107.1022564  88.5913464 113.1107097 111.7192393  84.4169581
 113.5755847 111.9002931  83.2918623 113.8227656 111.2746559  85.4520073
 113.3788014 111.2118594  86.3428874 115.1718854 110.6928726  85.4244560
 115.4270955 110.4979869  86.4562887 115.1536083 109.3275921  84.7054837
 116.1927821 108.9361082  84.6382311 114.7619181 109.4311167  83.6770609
 114.3430735 108.2146366  85.3921077 113.4793793 108.4656204  86.2739158
 114.5919604 107.0324807  85.0654755 116.2762924 111.6532618  84.9235702
 117.4206602 111.2545442  84.7091135 115.9593772 112.9449838  84.8226740
 115.0284076 113.2269718  85.0315491 116.8870848 113.9966844  84.4232649
 117.6321373 113.5504488  83.7812016 116.1421531 115.0517219  83.6012250
 115.6242329 114.5301907  82.7739608 116.8637897 115.7658066  83.1432966
 115.1010900 115.8553637  84.3516048 113.7588049 115.4283442  84.4007255
 113.4662842 114.5104947  83.9177740 112.7946930 116.2056637  85.0732230
 111.7659292 115.8868278  85.1152754 113.1705070 117.4214109  85.6800381
 112.2445867 118.1967007  86.2957615 112.6324984 119.1004375  86.3616204
 115.4805649 117.0500751  84.9847085 116.5084033 117.3791473  84.9478949
 114.5184834 117.8340569  85.6401915 114.8254162 118.7491270  86.1163387
 117.6286735 114.5975869  85.6234229 117.1996221 114.4608345  86.7706107
 118.7502883 115.2775240  85.3666528 119.0437466 115.4020549  84.4167737
 119.5423660 115.9302643  86.4114058 118.8404803 116.3500909  87.1121213
 120.4146069 114.8793811  87.1233724 121.1345815 114.4198669  86.4121939
 119.7620767 114.0604601  87.5001035 121.1881670 115.4306652  88.3055071
 120.5946801 115.4561109  89.5815698 119.6066944 115.0425938  89.7259560
 121.2909884 116.0038828  90.6721796 120.8342548 115.9897037  91.6504404
 122.5799829 116.5338508  90.4916217 123.1364970 116.9306896  91.3287685
 122.4878089 115.9442783  88.1301601 122.9561404 115.9127400  87.1582906
 123.1783333 116.5038631  89.2197682 124.1787180 116.8875213  89.0838090
 120.4424968 117.0518381  85.8581583 121.1399639 116.8097886  84.8635063
 120.5695228 118.1997439  86.5573591 121.6972412 119.1074757  86.3970372
 121.8774791 119.3229603  85.3273804 122.5942480 118.6139132  86.8311774
 119.6178735 118.7590998  87.5304935 119.2692621 117.9882196  88.1958967
 120.4381446 119.8188578  88.2817253 121.0533961 119.3094551  89.0583287
 119.8341445 120.6135334  88.7624533 121.3603775 120.3658162  87.1966746
 120.7983404 121.0814538  86.5570567 122.2547367 120.8749505  87.6067246
 118.3820831 119.3585636  86.8196670 118.2052159 119.1731129  85.6179474
 117.5436062 120.1111232  87.5319616 117.6102143 120.1329344  88.5201334
 116.6317519 121.1120892  86.9392470 115.9755165 120.6021033  86.2484387
 115.8263129 121.7713098  88.0821300 115.5626659 122.8271236  87.8418918
 116.4803851 121.8137860  88.9823673 114.5321130 121.0235071  88.4282624
 114.1653256 121.3117270  89.4338157 114.7021688 119.9274221  88.4125646
 113.4243738 121.3495342  87.4212345 113.3009589 120.5929735  86.4295513
 112.7532562 122.3847302  87.5932122 117.3943290 122.2035963  86.1428185
 118.5666081 122.4521716  86.4394616 116.7519589 122.9371767  85.2034440
 117.2884103 124.2189838  84.7562892 118.1635077 124.0688039  84.0938617
 117.6113216 124.8017147  85.6495922 115.3390482 122.8478546  84.8159614
 114.7770514 122.3805903  85.6000412 114.8979486 124.3029110  84.6458908
 114.6965386 124.7315366  85.6526625 113.9931467 124.4282684  84.0146318
 116.1448213 124.9598235  84.0582213 116.1806711 124.7588859  82.9641279
 116.1692019 126.0552670  84.2218418 115.0447331 122.0358503  83.5392638
 115.8090500 122.0548837  82.5630740 113.8282435 121.4811648  83.4848767
 113.3066589 121.3543322  84.3348626 113.1023450 121.2047413  82.2270980
 113.8172088 121.1895458  81.4194068 112.3898427 119.8361691  82.2193167
 111.8493497 119.7135828  81.2467578 113.3786662 118.6755746  82.3030405
 113.9793605 118.7536307  83.2320878 114.0682869 118.6752046  81.4355062
 112.8430865 117.7033812  82.3313776 111.3557467 119.7114899  83.3326493
 110.5740620 120.4932267  83.2408156 111.8334883 119.8210801  84.3292438
 110.8647123 118.7152951  83.3008215 112.1057334 122.3199951  81.8872461
 111.6692139 123.0868860  82.7397507 111.7082160 122.3803647  80.6186841
 112.1147006 121.7494931  79.9570872 110.6744919 123.2710401  80.0689199
 110.0233216 123.5914552  80.8705183 111.2952640 124.5078055  79.3963759
 110.5035503 125.1042216  78.8856072 112.2530612 124.1268886  78.4345429
 112.6912634 123.3421942  78.8064964 112.0097875 125.4232835  80.3894646
 112.8341026 124.8864809  80.9046539 111.3047187 125.7859503  81.1673314
 112.4530389 126.2990704  79.8704902 109.8214137 122.4866788  79.0680858
 110.3363850 121.5729785  78.4212417 108.5166415 122.7795969  78.9800033
 108.1149503 123.5180020  79.5119442 107.5305398 121.9605319  78.2391660
 108.0679621 121.3381539  77.5380095 106.7356931 121.0308620  79.1907377
 106.0478817 121.6496504  79.8153204 105.9018264 119.9995719  78.4134725
 106.5234107 119.4949902  77.6437562 105.0337237 120.4700833  77.9045658
 105.5163919 119.2126488  79.0915656 107.6447787 120.2438435  80.1531816
 108.1393792 120.9178332  80.8830362 108.4300750 119.7026565  79.5826564
 107.0554937 119.4968459  80.7260323 106.5829257 122.8371135  77.4043467
 106.3306365 123.9915331  77.7479824 106.0880092 122.3184328  76.2806305
 106.4274592 121.4162654  75.9820437 105.1191138 122.9466543  75.3691797
 104.4017823 123.4999086  75.9592450 105.8609458 123.8892193  74.4155670
 105.1570295 124.2287767  73.6495507 106.7178803 123.4028977  73.9236577
 106.2251661 125.0544197  75.1261588 106.6281078 124.7005208  75.9367525
 104.3173745 121.8862238  74.5948585 104.5440142 120.6885984  74.7733123
 103.3260482 122.3155986  73.8009956 103.1703908 123.2806671  73.6444146
 102.2586921 121.4459503  73.2862027 102.5800399 120.4142808  73.3780949
 101.0102433 121.6502894  74.1533791 100.1002344 121.2793267  73.6311992
 100.8513474 122.7345873  74.3429392 101.1022708 120.9070838  75.4455402
 101.5077873 121.3908814  76.6401423 101.7755596 122.4221467  76.8236070
 101.5324435 120.3700540  77.5720588 101.7891310 120.4600370  78.5193329
 101.1696641 119.1638283  77.0072609 100.8732470 119.4870923  75.6506407
 100.4472881 118.4425693  74.8059060 100.2070970 118.6430446  73.7724808
 100.3334456 117.1297228  75.2850488 100.0198395 116.3451176  74.6116687
 101.0661241 117.8521564  77.4966740 101.3080607 117.6336269  78.5210338
 100.6414604 116.8316221  76.6228728 100.5594400 115.8060711  76.9450897
 101.9477130 121.6062876  71.7934030 102.0579920 122.6887069  71.2170254
 101.5626720 120.4868120  71.1702282 101.5409528 119.6233327  71.6897293
 101.2614617 120.2883121  69.7479082 101.4122605 119.2337428  69.5619768
  99.7765281 120.5996031  69.4741963  99.5941140 120.5933313  68.3759099
  99.5480678 121.6127191  69.8603846  98.8140970 119.5883038  70.0763540
  99.1598454 118.4921345  70.4830111  97.5339814 119.8824754  70.0573548
  96.9138393 119.2257363  70.4826716  97.2281744 120.7757241  69.7385298
 102.2573685 120.9667381  68.7875429 101.8641927 121.5116085  67.7588165
 103.5463346 120.9825783  69.1389264 103.8561435 120.5167164  69.9735866
 104.6190130 121.6692736  68.3988421 105.4827967 121.6599580  69.0457569
 105.0015019 120.8789688  67.1399368 105.8396766 121.3739572  66.5997421
 104.1276785 120.8345527  66.4486519 105.3898890 119.5603936  67.5017997
 105.5501112 119.0731670  66.6820743 104.3301863 123.1566032  68.1344507
 104.6972421 123.6940316  67.0937914 103.6427058 123.8126146  69.0765115
 103.3397100 123.2931269  69.8789474 103.1804001 125.2006277  68.9949706
 103.7856843 125.7359511  68.2748934 103.2249144 125.6413917  69.9720076
 101.7177834 125.3573288  68.5593022 101.1319306 126.4097158  68.7990838
 101.0808211 124.3155198  68.0145278 101.5656232 123.4499185  67.8561567
  99.7136391 124.3863836  67.4890475  99.5908297 125.3624313  67.0387271
  99.5629035 123.3594446  66.3566725  99.6175633 122.3227183  66.7499201
 100.3817835 123.4822067  65.6157600  98.5932465 123.4859779  65.8295988
  98.5986957 124.2770522  68.5543681  97.4259316 124.1695199  68.1947596
  98.9217778 124.2836724  69.8567348  99.8823890 124.2896948  70.1260057
  97.9244587 124.4244393  70.9251136  97.1530724 125.0869675  70.5597418
  97.2997522 123.0520216  71.2455611  98.0994067 122.3627839  71.5971931
  96.8782256 122.6402433  70.3020632  96.1679304 123.0773748  72.2925461
  96.5632383 123.4431856  73.2706214  94.9851167 123.9527318  71.8669256
  94.4977980 123.5461653  70.9573004  95.3034311 124.9906227  71.6501026
  94.2434755 124.0022765  72.6876061  95.6490564 121.6540967  72.4892774
  96.4690174 120.9817763  72.8217393  95.2222939 121.2567026  71.5429354
  94.8551459 121.6365419  73.2648864  98.5028033 125.0682482  72.1931789
  99.4885860 124.5929019  72.7504476  97.7876624 126.0722057  72.7051905
  97.0672972 126.4856571  72.1622469  98.0299548 126.7224519  74.0069083
  98.8051261 126.1926730  74.5410646  98.4775330 128.1741036  73.7977332
  98.5233469 128.6927761  74.7823399  97.5341542 128.8372458  72.9840497
  97.8993642 129.7189525  72.8598768  99.8344191 128.2743260  73.1018362
  99.8142097 127.7233053  72.1378903 100.6234611 127.8111573  73.7303876
 100.1095558 129.3285980  72.8873324  96.7989698 126.7256200  74.9235842
  96.9436304 126.7832364  76.1414634  95.5852933 126.6150154  74.3696392
  95.4898577 126.5468588  73.3864430  94.3521998 126.5276104  75.1617917
  94.3679411 127.3359933  75.8811018  93.1185453 126.6940314  74.2734282
  92.9984976 125.8094501  73.6089849  93.2463904 127.5933099  73.6324942
  91.9771673 126.8377104  75.0918379  91.2230132 126.8459455  74.4854119
  94.2774604 125.2097390  75.9379121  94.6968356 124.1653327  75.4427102
  93.7621303 125.2644745  77.1700018  93.3975146 126.1329291  77.4922597
  93.6519248 124.1123176  78.0716048  93.2385551 123.2812943  77.5155420
  93.0261406 124.4081522  78.8962325  94.9718039 123.6242554  78.6862142
  94.9322534 122.7077404  79.5079063  96.1206767 124.2062917  78.3174867
  96.1078230 124.9409514  77.6433696  97.4571175 123.8104650  78.7951020
  97.5082825 122.7342431  78.7674463  98.5632411 124.3688095  77.8716916
  98.4540330 125.4791960  77.8232130  99.9787981 124.0443586  78.3748239
 100.0782485 122.9515269  78.5563047 100.2052012 124.5824295  79.3180751
 100.7306552 124.3486902  77.6171804  98.4515055 123.8138588  76.4437848
  97.4629959 124.0487127  75.9956291  98.5742799 122.7116292  76.4464726
  99.2381432 124.2465502  75.7910815  97.6890613 124.2598299  80.2424411
  97.4324838 125.4142472  80.5798631  98.2990014 123.4002062  81.0666445
  98.4713712 122.4658447  80.7371004  98.8688595 123.7629684  82.3757554
  99.1376575 124.8093921  82.3309755  97.8188674 123.5612210  83.4846376
  97.6153229 122.4801298  83.6434745  96.8698219 124.0295121  83.1387290
  99.1932599 125.1532690  84.9915386  99.6623783 125.6862423  84.2802625
  98.1701944 124.2201634  84.8004207  99.1721599 125.4605511  86.2942736
  99.8550622 126.1600327  86.7745604  98.1788340 124.8088471  86.9179414
  97.5351848 124.0170296  85.9916052  96.7010692 123.3820814  86.2601932
 100.1686565 122.9832340  82.6505972 100.4009671 121.9307918  82.0625716
 101.0535353 123.4929891  83.5098504 100.8371330 124.3161721  84.0297522
 102.3282066 122.8476094  83.8819676 102.2404315 121.7856973  83.7118914
 103.5001512 123.3793705  83.0426935 103.6261098 124.4744852  83.2199515
 103.2155914 123.1812297  81.6742218 102.2805069 122.9188108  81.6603367
 104.8233040 122.6569177  83.2991419 104.7042247 121.5596107  83.1815585
 105.1980734 122.8619388  84.3243290 105.5977088 123.0048675  82.5812438
 102.5993684 123.0101150  85.3747681 102.3406959 124.0648969  85.9499261
 103.0987772 121.9450636  86.0019023 103.3862545 121.1335620  85.4869906
 103.1641614 121.7847916  87.4540183 102.7147510 122.6570095  87.9064097
 102.3363175 120.5484140  87.8442821 102.3900099 120.3810280  88.9402013
 102.7620142 119.6451709  87.3536562 100.8587158 120.6063559  87.4835274
 100.4303681 120.4197864  86.1523267 101.1505887 120.2277707  85.3734993
  99.0650813 120.5022853  85.8279907  98.7563221 120.4306741  84.7981108
  98.1126007 120.7138557  86.8385216  97.0616548 120.8461389  86.6458021
  99.8996459 120.8212983  88.4920062 100.2075516 120.9469060  89.5185026
  98.5327792 120.8563998  88.1699048  97.8002766 120.9924563  88.9470676
 104.6291662 121.7082442  87.9406346 105.5203976 121.4568095  87.1251175
 104.9223871 121.9626598  89.2339058 103.9938771 122.3059301  90.3044494
 103.6831056 121.3582121  90.8004066 103.0909860 122.8442957  89.9423933
 106.3021442 122.0898698  89.7155497 106.7957157 122.8120761  89.0850376
 106.2018714 122.5768970  91.1692594 106.9942361 123.3139078  91.4148917
 106.2735856 121.7269325  91.8839452 104.7973955 123.1713081  91.2720253
 104.3909743 123.1329155  92.3050059 104.7980214 124.2249266  90.9178243
 107.1251917 120.7954901  89.6010367 106.5765207 119.6912516  89.6521283
 108.4528452 120.9377161  89.5373360 108.8731233 121.8355697  89.4893157
 109.3895614 119.8183808  89.6198304 108.9572296 118.9778477  89.0928194
 110.7102817 120.1981136  88.9409034 111.1827359 121.0745948  89.4317239
 110.5433291 120.4647662  87.8760800 111.4280811 119.3490660  88.9487747
 109.6433454 119.3772682  91.0717403 109.5537836 120.1745790  92.0097084
 110.0685153 118.1263845  91.2507976 110.0624917 117.4959019  90.4639784
 110.5625413 117.5712657  92.5187607 110.8151517 118.3911031  93.1659133
 109.4610690 116.7343908  93.2044211 108.5117725 117.3150338  93.1209838
 109.2141770 115.3761358  92.5386172 110.0775429 114.6895581  92.6805674
 109.0507658 115.5048687  91.4485807 108.3150720 114.8845359  92.9671743
 109.7367432 116.5230170  94.6955340 109.7231800 117.4717317  95.2633243
 110.6975653 115.9978037  94.8673900 108.9423230 115.8748446  95.1242548
 111.8509005 116.7754057  92.2931076 112.0665979 116.2274313  91.2102181
 112.6979233 116.6863729  93.3216209 112.5220811 117.1545744  94.1785470
 113.7756888 115.6975228  93.3707734 114.3131296 115.7245488  92.4313885
 114.7284257 116.0408462  94.5320031 114.2259558 115.8110389  95.4980022
 114.9481675 117.1272649  94.5146934 116.0722459 115.2874161  94.4655254
 115.9060477 114.2298138  94.1521769 117.0342811 115.9640218  93.4895909
 117.2176973 117.0161798  93.7872106 116.6076736 115.9561281  92.4638738
 118.0000855 115.4157879  93.4563142 116.7423955 115.2778588  95.8392958
 116.0991911 114.7601165  96.5822542 116.9155511 116.3153013  96.1944110
 117.7190662 114.7493402  95.7975162 113.1652815 114.2940730  93.5411891
 112.2728630 114.0992032  94.3654166 113.6441942 113.3188639  92.7765043
 114.3922119 113.5062226  92.1304473 113.1821074 111.9374644  92.8397200
 112.1009409 111.9393985  92.7879659 113.7413893 111.1136366  91.6651322
 113.5969625 110.0261757  91.8761656 114.8296381 111.2992542  91.5490187
 113.0006964 111.3601236  90.3550871 113.2525459 112.3544093  89.9491666
 111.9160933 111.3418267  90.5888321 113.2361736 110.2916379  89.2880306
 113.9498174 109.3085880  89.4565134 112.6286308 110.4325737  88.1357416
 112.8365759 109.7223723  87.4455701 111.9628277 111.1750908  88.0373763
 113.5728581 111.2399570  94.1439280 114.6339576 111.4878444  94.7170228
 112.8520545 110.1484832  94.3910615 112.0342387 110.0211008  93.8083898
 113.2571330 108.9723341  95.1731412 113.2575364 109.2391997  96.2187391
 112.2119373 107.8781839  94.9117390 111.2249016 108.2076670  95.3059805
 112.4966768 106.9412960  95.4438894 112.0651122 107.6208851  93.5198476
 111.5719232 108.3700804  93.0997500 114.6576593 108.4078598  94.8442400
 115.2287941 107.6834440  95.6551017 115.2252212 108.7517443  93.6837806
 114.7030907 109.3028453  93.0420441 116.5476297 108.3419604  93.1913113
 116.8895105 107.4879588  93.7614711 116.3971317 107.9304374  91.7239585
 115.5709086 107.1904329  91.6278957 117.3363647 107.4606118  91.3526119
 116.1164655 109.0852409  90.9561251 115.3505764 108.9128082  90.3669734
 117.6387205 109.4232422  93.2905252 118.7904511 109.1463400  92.9616667
 117.2914794 110.6682547  93.6434920 116.3591089 110.8409885  93.9681928
 118.1828742 111.8321210  93.5206443 119.1876339 111.5327484  93.7872109
 117.7965714 112.5959130  94.1775188 118.2581817 112.4609518  92.1167406
 118.9444716 113.4645244  91.9417402 117.5271538 111.9223128  91.1326491
 117.0964370 111.0295690  91.2724337 117.2368126 112.5746032  89.8425246
 118.0927991 113.1672473  89.5547009 117.0018942 111.4784666  88.7805054
 116.8555667 111.9455044  87.7828334 116.0758678 110.9189614  89.0346449
 118.1572922 110.4622076  88.6571588 118.3631563 110.0030508  89.6532669
 117.7916261 109.3239418  87.7055080 117.7040892 109.6942053  86.6637463
 116.8235744 108.8618458  87.9961534 118.5751230 108.5370458  87.7176749
 119.4351763 111.1274081  88.1419089 119.7872061 111.9096766  88.8464975
 119.2446714 111.5928685  87.1507759 120.2404808 110.3705121  88.0278752
 116.0538341 113.5564299  90.0085764 115.7511598 113.9493747  91.1311122
 115.3540831 113.9567626  88.9426814 115.6556828 113.7078163  88.0226034
 114.1953944 114.8707180  89.0176426 113.8674753 114.9425793  90.0451627
 114.6211958 116.2641838  88.5425255 113.7306605 116.8921275  88.3187356
 115.1971014 116.1481556  87.5984494 115.4761532 117.0557462  89.5126089
 116.8740963 116.8833972  89.5361833 117.3286995 116.1521829  88.8843356
 117.6645992 117.6621258  90.4046256 118.7326419 117.5166632  90.4218987
 117.0580524 118.6229251  91.2401827 117.8280855 119.3952821  92.0498509
 118.7370731 119.0963867  91.9555188 114.8705896 117.9975863  90.3664848
 113.7991668 118.1231233  90.3325411 115.6567907 118.7872760  91.2263045
 115.1933343 119.5164806  91.8664869 112.9555392 114.3761025  88.2442065
 113.0679411 113.5483448  87.3344219 111.7756233 114.8859003  88.6281580
 111.7628600 115.4982434  89.4203566 110.4548089 114.5959951  88.0358884
 110.6007534 114.1849876  87.0506824 109.6856595 113.5804236  88.9002330
 108.6725364 113.4087742  88.4714010 109.5715017 113.9820161  89.9304551
 110.3227327 112.3186847  88.9925948 110.0078292 111.8855417  89.8280210
 109.5984715 115.8761067  87.9088042 109.4789216 116.6112880  88.8892180
 108.9325824 116.0997014  86.7644043 109.0758775 115.4549378  86.0072997
 108.0042286 117.2204495  86.4765782 107.5752927 117.5551375  87.4114608
 108.8121385 118.3886778  85.8609474 109.4062471 118.0206287  84.9977811
 109.5453331 118.7096887  86.6340979 107.9827621 119.6216388  85.4294525
 107.0483317 119.6590803  86.0360806 108.6979414 120.9426845  85.7028784
 109.7232287 120.9376159  85.2776840 108.7780565 121.1168731  86.7946430
 108.1317192 121.7896586  85.2612993 107.6280253 119.5891353  83.9347370
 107.1850918 118.6233823  83.6257403 108.5377620 119.7445279  83.3209440
 106.9077701 120.4000378  83.6956062 106.8240907 116.7554146  85.5833805
 106.8770808 115.6768295  84.9906967 105.7263098 117.5204472  85.4621856
 105.6564083 118.3801558  85.9650275 104.6454232 117.2213784  84.5005886
 105.0807301 116.6932136  83.6633917 103.5749116 116.3313624  85.1335187
 102.8337282 115.9994985  84.3693623 103.0309624 116.8952761  85.9238067
 104.1554372 115.1837070  85.7167709 105.0073644 115.0297187  85.2745322
 103.9474952 118.4508022  83.9053108 103.7850096 119.4779262  84.5632825
 103.4352414 118.2849641  82.6851191 103.6018852 117.4122112  82.2098531
 102.5855099 119.2247849  81.9420483 102.2648772 120.0114587  82.6067682
 103.3889434 119.8165261  80.7862430 103.5732633 119.0321355  80.0161139
 104.3771219 120.1643841  81.1655977 102.7101811 120.9040515  80.1988734
 103.1728009 121.7133892  80.4857294 101.3211641 118.5232226  81.4261897
 101.3024520 117.2991199  81.2924649 100.2484770 119.2735895  81.1808206
 100.3307094 120.2742756  81.2331519  98.8751524 118.7852439  80.9534949
  98.9054496 117.7600177  80.6178587  98.0571168 118.8865966  82.2649271
  98.1093959 119.9432047  82.6234474  96.5790656 118.4864363  82.1518499
  96.4958063 117.5768259  81.5187328  95.9742526 119.2857570  81.6728585
  96.1177137 118.2000875  83.1147904  98.6671579 117.9866432  83.3427099
  99.6925081 118.3145701  83.6102629  98.7246490 116.9391928  82.9735816
  98.0572230 117.9980990  84.2692546  98.1973419 119.6093759  79.8610342
  98.4484921 120.8081234  79.7622517  97.2338159 119.0133168  79.1549059
  97.1180221 118.0157651  79.2119777  96.1628673 119.7342439  78.4554760
  96.1928454 120.7665759  78.7673282  96.2974998 119.7100955  76.9201047
  95.8752261 118.7586637  76.5154909  95.5327142 120.8884076  76.3117637
  95.9658849 121.8540917  76.6467104  94.4578727 120.8690040  76.5884444
  95.6000488 120.8531779  75.2056028  97.7437199 119.7999348  76.4305148
  98.3011865 118.8759186  76.6928737  98.2654162 120.6578507  76.9021898
  97.7822307 119.9197437  75.3274115  94.8042882 119.1647928  78.8676996
  94.5698469 117.9594118  78.7718085  93.8927369 120.0338597  79.3023971
  94.1473758 121.0033744  79.3576214  92.4679501 119.7069474  79.4900135
  92.3745681 118.6691576  79.7767188  91.8354529 120.5769611  80.5837906
  91.8012377 121.6421000  80.2518161  92.6174669 120.5100240  81.7530791
  93.4917499 120.8346298  81.5178028  90.4317967 120.1060786  80.9591730
  90.4914171 119.0685061  81.3460567  89.7427885 120.1175559  80.0902834
  90.0078746 120.7525136  81.7585841  91.7464041 119.9103930  78.1608155
  91.8933267 120.9671468  77.5483752  91.0360030 118.8908481  77.6667169
  90.8610184 118.0672242  78.2113418  90.5819989 118.8155509  76.2654719
  90.5681810 119.8188224  75.8736436  91.5705680 118.0019598  75.3953784
  91.1687005 117.9669502  74.3529722  92.9447189 118.6795991  75.3185393
  93.4571653 118.6381610  76.3009253  92.8430058 119.7409724  75.0088425
  93.5887299 118.1572997  74.5797200  91.7961639 116.5565521  75.8683518
  90.8495411 115.9768602  75.8549745  92.2185304 116.5335176  76.8941300
  92.5127837 116.0464951  75.1881381  89.1670996 118.2273132  76.1454127
  88.8660540 117.2542446  76.8357047  88.3025553 118.7094264  75.2284644
  88.4328796 119.9269774  74.4437924  89.0618696 119.7081739  73.5518583
  88.8875481 120.7372943  75.0490495  87.0106172 118.0741631  74.9559679
  86.4477896 118.0494681  75.8764395  86.3315644 118.9344289  73.8835025
  85.2304517 118.9722660  74.0243526  86.5478309 118.5483110  72.8602524
  87.0055479 120.2960819  74.0430779  86.9940754 120.8818451  73.0993630
  86.4937537 120.8814259  74.8207484  87.1948740 116.6262423  74.4849404
  88.0244054 116.3717855  73.6086863  86.4148521 115.6726308  74.9986844
  85.6855851 115.8914804  75.6493793  86.6534663 114.2393277  74.7445753
  87.6749603 114.0115132  75.0170265  85.7214624 113.3728336  75.5859121
  85.9275741 112.2961529  75.3886300  84.6582510 113.5834657  75.3309356
  85.9382054 113.6241696  76.9540140  85.3697229 112.9936994  77.4390589
  86.4814794 113.8429649  73.2765978  87.1833375 112.9577744  72.7933432
  85.6463014 114.5661277  72.5250119  85.1203927 115.3194862  72.9116974
  85.5124174 114.4069550  71.0715268  85.2337334 113.3838505  70.8613597
  84.4169535 115.3403096  70.5469755  83.4308826 114.9917983  70.9330294
  84.3665425 115.3007603  69.4318204  84.6369596 116.6708689  70.9884935
  84.2735492 117.2251395  70.2701997  86.8205481 114.6710055  70.3170015
  87.0952430 113.9914471  69.3323309  87.6926398 115.5467221  70.8318514
  87.4641882 116.0069146  71.6886039  88.9971932 115.8376942  70.2197986
  88.8178642 116.0393510  69.1738186  89.6374749 117.0783030  70.8486303
  88.8973892 117.9079535  70.9072244  90.4769211 117.4217586  70.2003532
  90.1547001 116.7955542  72.1368524  89.3911823 116.6018372  72.7193007
  89.9792624 114.6623683  70.2776118  90.8986568 114.6098674  69.4631835
  89.7588635 113.6811007  71.1642730  88.9934951 113.7295759  71.8041777
  90.5279833 112.4304904  71.1944668  91.5750671 112.6869347  71.1290010
  90.2625934 111.6858617  72.5170038  90.9107200 110.7801051  72.5498433
  89.2055986 111.3350201  72.5344038  90.5155902 112.4999345  73.8020996
  89.8254879 113.3759225  73.8268754  90.2264710 111.6259837  75.0243835
  90.8833101 110.7298426  75.0223754  89.1698552 111.2790990  75.0098775
  90.4013263 112.1917378  75.9620023  91.9578404 113.0056431  73.8951056
  92.1862166 113.6985094  73.0576030  92.6651370 112.1528872  73.8324814
  92.1249098 113.5454486  74.8500843  90.2088367 111.5333742  69.9838627
  91.0429434 110.7300710  69.5798975  89.0523537 111.7453672  69.3460682
  88.4075492 112.4162104  69.7162752  88.6937830 111.2143991  68.0299257
  87.6255905 111.0543029  68.0252504  89.2440561 110.3129071  67.8278452
  88.9881104 112.1880000  66.8825467  88.2462251 112.2066247  65.9041315
  89.9642919 113.0964256  67.0213788  90.4877449 113.1103532  67.8696181
  90.2772375 114.1015472  65.9824839  90.0200247 113.6940316  65.0159777
  89.4415864 115.3813319  66.1763513  89.7382703 115.8770690  67.1288453
  88.0694246 115.0827877  66.2698621  87.9750969 114.1305966  66.0758800
  89.5824236 116.3737544  65.0220813  89.2583521 115.8971188  64.0703994
  90.6307943 116.7181412  64.9048361  88.9458007 117.2586139  65.2099592
  91.7565673 114.4847304  65.9149202  92.3323053 114.4580152  64.8311941
  92.3797225 114.8771488  67.0324171  91.9237283 114.8047047  67.9241252
  93.7143994 115.4823913  67.0335427  93.9261414 115.8202101  66.0273428
  93.7220114 116.7361445  67.9324398  93.2056874 116.4839180  68.8858271
  93.1014290 117.4817936  67.4069739  95.1012936 117.3501274  68.2632729
  95.6912075 116.6232266  68.8596018  94.9275088 118.2407473  68.9062103
  95.9614343 117.7705033  67.0682339  95.8150866 117.3159191  65.9466187
  96.9644096 118.5942029  67.2771202  97.5613205 118.7491302  66.4926841
  97.1960047 118.8706950  68.2041490  94.8222398 114.4749695  67.3678840
  94.7969005 113.7853379  68.3851981  95.8853718 114.4988037  66.5638234
  95.8697607 115.1225695  65.7809192  97.1039127 113.7044233  66.7587595
  96.8170127 112.7791636  67.2405625  97.6927914 113.3008513  65.3907443
  96.8813119 112.7526331  64.8499066  98.7856255 112.4166462  65.5337443
  98.6709394 111.7807093  64.8124701  98.1303233 114.4467491  64.4750293
  98.9475283 115.0321313  64.9385566  97.2750509 115.1231315  64.2608811
  98.4948041 114.0495122  63.5031949  98.0568719 114.4082687  67.7388101
  99.1321525 114.8798821  67.3723111  97.6443779 114.5048811  69.0077383
  96.7562685 114.1099281  69.2544854  98.3309850 115.2674997  70.0624764
  98.2828678 116.3075711  69.7748689  97.5984280 115.0790381  71.4019284
  98.2298921 115.4292972  72.2485275  97.4012539 113.9952593  71.5751531
  96.2858131 115.8336344  71.5246011  96.2992150 117.1874918  71.9163812
  97.2409104 117.6725973  72.1226776  95.0876299 117.8903220  72.0681614
  95.0859466 118.9189159  72.3862995  93.8551829 117.2393444  71.8458632
  92.6987376 117.9332121  72.0188162  91.9389479 117.3276967  71.9570461
  95.0548528 115.1830848  71.2967704  95.0350434 114.1378432  71.0204465
  93.8407682 115.8803286  71.4629918  92.9043565 115.3696481  71.2932313
  99.8297149 114.9353948  70.2177213 100.2617125 113.7938248  70.0262197
 100.6294410 115.9499645  70.5566705 100.2297382 116.8652126  70.6661049
 102.0829634 115.8779920  70.8001507 102.3457664 114.8701499  71.0858416
 102.8844877 116.2841447  69.5282494 102.5027389 117.2703809  69.1768902
 104.3907308 116.4384808  69.8100948 104.8223425 115.4843288  70.1849422
 104.5988801 117.2381693  70.5481952 104.9478969 116.7113923  68.8898766
 102.6582216 115.2614603  68.3919948 101.5698640 115.2432738  68.1679309
 102.9683833 114.2587735  68.7635121 103.3805974 115.5576727  67.0722431
 104.4753812 115.3771728  67.1784370 103.2308755 116.6257985  66.8142167
 103.0092739 114.9165771  66.2470552 102.4288105 116.7937896  71.9810548
 101.8988676 117.8986117  72.0631384 103.3726922 116.3954696  72.8330780
 103.7593146 115.4715997  72.7398638 104.0636304 117.2920157  73.7650412
 103.6033702 118.2704341  73.7286069 103.9288444 116.7600515  75.1891974
 102.8629531 116.5030405  75.3355119 104.1771909 117.5662063  75.9139413
 104.9278144 115.2971453  75.5495992 105.5312512 117.4772669  73.3596213
 106.1183183 116.6216588  72.6990481 106.1342120 118.5906873  73.7672217
 105.6113885 119.2720459  74.2881515 107.4707356 119.0241492  73.3651203
 108.0037151 118.1951894  72.9175091 107.3261649 120.1785226  72.3554609
 108.3071008 120.4504990  71.9185988 106.9351314 121.0717158  72.8944613
 106.3126679 119.9168508  71.2511015 105.1649435 120.3292855  71.3312354
 106.7080220 119.2660197  70.1810548 106.0745932 119.1915317  69.4058572
 107.5943296 118.8124976  70.1581538 108.2512286 119.4686569  74.6117124
 107.6897788 120.1695206  75.4508435 109.5206320 119.0850559  74.7530458
 109.9448821 118.5210582  74.0352817 110.3201693 119.2787399  75.9775754
 109.8558637 120.0529765  76.5693373 110.3700481 117.9790133  76.8131691
 110.8612433 117.1850246  76.2018102 111.1472113 118.1392291  78.1295969
 110.7454807 118.9927297  78.7159077 112.2286235 118.3035555  77.9429327
 111.0491697 117.2193682  78.7449155 108.9634973 117.4862586  77.1799356
 108.4101201 117.1501830  76.2768295 108.3851884 118.3005535  77.6628787
 109.0137032 116.6301679  77.8830379 111.7344394 119.7572131  75.6453986
 112.3504168 119.2812426  74.6937164 112.2787198 120.6436166  76.4809533
 111.6864535 121.0194033  77.2008726 113.6649002 121.1156480  76.4496411
 114.2649898 120.4244948  75.8709807 113.6804741 122.4969717  75.7621280
 112.7513555 123.0489202  76.0292925 113.6602307 122.3468311  74.6627407
 114.8909119 123.3540761  76.0994800 115.9765501 123.2000248  75.5604633
 114.7396776 124.3093628  76.9833915 113.8348486 124.4369835  77.4060401
 115.5179717 124.8849410  77.1997663 114.2490342 121.1184963  77.8753677
 113.7256131 121.7870105  78.7663190 115.3463420 120.3907422  78.0915052
 115.7437345 119.8698330  77.3262807 116.1019064 120.3376749  79.3514637
 115.4917501 120.6992192  80.1668623 116.5019179 118.8808774  79.6184504
 117.0649115 118.4931128  78.7390905 115.5754226 118.2750424  79.7126659
 118.6031349 118.1095639  80.9048006 119.1332542 117.7700231  80.1147954
 117.3216429 118.6633484  80.8655720 118.9272033 118.0096873  82.2044341
 119.8418662 117.5590406  82.5937543 117.9418933 118.5099925  82.9600622
 116.9229078 118.9279429  82.1392651 116.0252292 119.3693814  82.5457548
 117.3300012 121.2389382  79.2470768 118.1615503 121.0415813  78.3616841
 117.4705896 122.2516819  80.1119046 116.8370185 122.3642435  80.8849006
 118.5494835 123.2379069  79.9342332 118.5897455 123.4160344  78.8774930
 118.2147778 124.5822026  80.6069807 118.1598003 124.4351913  81.7063939
 117.2031286 124.9142967  80.2816821 119.2280716 125.7143470  80.3266296
 120.2717336 125.3657233  80.4791983 119.0570425 126.4959967  81.1096647
 119.0996434 126.4477573  78.9763905 119.8561020 127.2615485  78.9760427
 118.1006719 126.9409364  78.9396889 119.2851800 125.6347508  77.6825074
 119.1792370 126.3344866  76.8210399 118.5048986 124.8615736  77.5553171
 120.6256658 125.0034211  77.5627627 120.7414048 124.2628457  78.2967864
 121.4178975 125.6702175  77.7057382 120.7244729 124.5419882  76.6248971
 119.9497647 122.6953062  80.2790073 120.8331427 122.9517386  79.4572947
 120.1812398 121.9386656  81.3722567 119.2689044 121.7382505  82.4876844
 118.6977157 120.8100350  82.2971818 118.5489594 122.5674979  82.6186067
 121.5248758 121.4915958  81.7610780 122.1566296 122.3683350  81.7846168
 121.3775954 120.8757597  83.1547811 122.2816833 121.0338015  83.7777357
 121.1548352 119.7843831  83.0989639 120.1472193 121.5736664  83.7213874
 119.6410615 120.9690922  84.5031003 120.4144762 122.5677858  84.1404284
 122.1995737 120.5092031  80.7944860 123.3922436 120.6457899  80.5501958
 121.4637140 119.5556140  80.2059222 120.5050967 119.4396903  80.4553131
 121.9963426 118.7008755  79.1211960 123.0668063 118.6042356  79.2509622
 121.4027458 117.2889863  79.1808769 121.4865065 116.8864909  80.2160570
 121.9858806 116.6140431  78.5084060 120.0477962 117.2960729  78.7710592
 119.9046947 116.4406789  78.3176752 121.7850884 119.2954974  77.7225976
 122.2156983 118.7191072  76.7308681 121.0466098 120.4046863  77.6276960
 120.7779317 120.8555867  78.4746552 120.5254014 121.0025057  76.3973063
 119.8762523 121.7938372  76.7408509 121.6905036 121.6449105  75.6195235
 122.2195353 120.8477437  75.0746391 122.4063049 122.0893690  76.3452151
 121.2453645 122.7549872  74.6888921 120.4233182 123.6011913  75.0339841
 121.8140885 122.8416174  73.5108283 122.4757253 122.1491154  73.2174227
 121.7188067 123.6714815  72.9497267 119.6145759 120.0877794  75.5382472
 119.1797958 120.5224924  74.4679464 119.2845633 118.8734814  75.9938601
 119.6084523 118.6111984  76.9012841 118.4865787 117.8735245  75.2581245
 118.9691699 117.6993518  74.3055386 118.4217604 116.5443815  76.0277239
 117.8871715 116.7148313  76.9874330 119.7136739 116.0852087  76.3268775
 120.3240392 116.8130126  76.1463974 117.7532958 115.4136402  75.2440089
 118.2360799 115.2870183  74.2499770 116.6710858 115.5984981  75.0889990
 117.8539164 114.4451712  75.7811667 117.0627140 118.3603052  74.9782499
 116.4316113 118.9867352  75.8339366 116.5353976 118.0394111  73.7884674
 117.0366059 117.4764919  73.1327331 115.1911516 118.4281452  73.3271851
 114.6178243 118.7186274  74.1938158 115.2480248 119.6253318  72.3530975
 114.2343207 120.0793009  72.2827117 115.5314788 119.2730748  71.3340171
 116.2768425 120.6800750  72.7914202 117.2886983 120.2491141  72.6190399
 116.1493777 120.8503297  73.8857873 116.1715608 122.0273385  72.0666271
 115.2861183 122.5774538  72.4574697 115.9948515 121.8552326  70.9887853
 117.4394843 122.8790193  72.2606649 117.2175187 123.9328115  71.9980609
 118.2624170 122.5509810  71.5990016 117.9285405 122.8573209  73.6623778
 118.2817740 121.8976058  73.8929154 117.1467355 123.0793141  74.3268710
 118.7174082 123.5264314  73.7955185 114.4738624 117.2235284  72.7118969
 115.1220479 116.3992344  72.0727004 113.1781519 117.0825313  72.9840109
 112.6884961 117.8104579  73.4693263 112.3861872 115.8621803  72.7371477
 112.8184779 115.3174865  71.9111962 112.3806896 114.9759077  74.0113736
 111.9554035 115.5778474  74.8483869 111.5434152 113.6989962  73.8672573
 111.8410951 113.1372375  72.9550471 110.4598739 113.9283906  73.8051620
 111.6973127 113.0328188  74.7419267 113.7891928 114.5354629  74.4362137
 114.4026073 115.4005118  74.7556127 114.3032914 114.0443117  73.5825163
 113.7454053 113.8162139  75.2815985 110.9529928 116.2443764  72.3499697
 110.4199213 117.2139286  72.8874567 110.2838545 115.4410705  71.5221795
 110.7177333 114.7080393  71.0066808 108.8161972 115.3891223  71.4532985
 108.4215389 116.0644969  72.1969207 108.2865159 115.8571689  70.0831584
 108.9864206 116.5839459  69.6262020 107.3035179 116.3543434  70.2186145
 108.0557340 114.7102386  69.0900805 106.9481904 114.1215021  69.1391550
 108.9774915 114.4498815  68.2885829 108.2987179 113.9942679  71.8404087
 109.0535107 113.0184215  71.8023344 107.0228079 113.8994644  72.2354743
 106.4764387 114.7384280  72.2814463 106.3030772 112.6258178  72.3596243
 106.7714867 111.9174720  71.6917247 106.3439838 112.0854892  73.8057615
 105.6713451 111.2039475  73.8970632 105.9211229 112.8728293  74.4695549
 107.7417526 111.7173380  74.3404988 107.6517955 111.4634777  75.4186311
 108.3884758 112.6220669  74.2813204 108.4439378 110.5631134  73.6017143
 109.5212662 110.5361202  73.8772820 108.3999979 110.7511724  72.5069630
 107.7756103 109.2211662  73.8954454 108.0782311 108.4710125  73.1292636
 106.6684456 109.2974633  73.8765353 108.1816425 108.6776360  75.2091664
 108.2340046 109.3918383  75.9674875 109.1016834 108.1723601  75.1594599
 107.4231861 107.9661532  75.4349524 104.8534378 112.7474330  71.8874927
 104.1305060 113.6678821  72.2673126 104.3924612 111.6926715  71.2080696
 105.0427666 111.0133993  70.8969283 102.9772973 111.3450756  71.0013592
 102.4954264 112.1801316  70.5143636 102.9425469 110.0629383  70.1390661
 103.4054279 109.2301584  70.7189903 103.5935685 110.2139907  69.2500003
 101.5568016 109.5862536  69.6647429 100.9695248 109.1987560  70.5306345
 101.7017027 108.7126030  68.9900466 100.7180062 110.6482528  68.9396677
 100.2991961 111.3307964  69.7104996  99.8568393 110.1492087  68.4378788
 101.5391877 111.4412484  67.9113915 101.7521078 110.8113389  67.0193636
 102.5047743 111.8010823  68.3228890 100.8221547 112.6538038  67.4710894
 100.4642928 113.1747361  68.3080558 100.0027143 112.4169871  66.8570764
 101.4439583 113.2855945  66.9380998 102.2753808 111.1073085  72.3441451
 102.8639416 110.4863541  73.2222828 101.0009897 111.4828907  72.4615003
 100.5484435 112.0074680  71.7436662 100.1215729 111.0750116  73.5727941
 100.5392261 110.1808148  74.0152293 100.0717323 112.1549319  74.6721813
 101.1229552 112.3273405  75.0101871  99.5149008 113.4956853  74.1917577
  98.4699101 113.3876189  73.8282713 100.1338180 113.9117873  73.3685812
  99.5180048 114.2209167  75.0316850  99.2497556 111.6981840  75.8808069
  99.5914322 110.7086868  76.2507055  98.1756516 111.6377216  75.6206618
  99.3595945 112.4278452  76.7126312  98.7410645 110.6698093  73.0426869
  98.2445803 111.2594243  72.0849205  98.1802757 109.5898244  73.5965259
  98.6038027 109.1412466  74.3766764  97.0989978 108.7979560  72.9862215
  96.4025573 109.4933817  72.5489226  97.6919676 107.9063254  71.8727393
  98.0576480 108.5590089  71.0494127  96.9059067 107.2417625  71.4479997
  98.8966885 107.0680987  72.3401978  98.5783638 106.4328404  73.1876234
  99.7350213 107.7180302  72.6627320  99.4595897 106.1554477  71.2482800
  99.6222918 104.9523709  71.5728955  99.7970957 106.6720469  70.1615561
  96.3567857 107.9248359  74.0342179  96.9878526 107.5233702  75.0181238
  95.0466573 107.6204908  73.8668509  94.1626094 108.1333574  72.8272005
  94.2495504 107.4770765  71.9358284  94.3964878 109.1795854  72.5459451
  94.2797278 106.7545070  74.7793367  94.4152971 107.1351625  75.7821725
  92.8138794 106.8354107  74.3250052  92.1262199 106.9303981  75.1930240
  92.5037442 105.9531697  73.7309504  92.7518266 108.0523643  73.4041799
  91.9792121 107.9477331  72.6131329  92.5313541 108.9661975  73.9970792
  94.7571194 105.2923827  74.7812915  95.3817302 104.8383448  73.8247692
  94.4153974 104.5162832  75.8240286  93.8075692 104.8754834  76.5334490
  94.9349592 103.1433600  76.0374446  95.3398029 102.7847798  75.1011675
  96.1002329 103.1684722  77.0556506  96.4513122 102.1665351  77.3438314
  95.6729842 103.6097826  77.9903781  97.3111172 104.0439055  76.6731458
  98.0004595 104.0650720  77.5491411  96.9677150 105.0869830  76.4990186
  98.0986431 103.5739498  75.4377861  97.4433254 103.5969600  74.5397911
  98.4395098 102.5302411  75.5898985  99.2980485 104.5097802  75.2318413
  99.9560145 104.4511875  76.1278026  98.9637315 105.5610063  75.1133089
 100.1209885 104.1413136  74.0534359  99.8062680 104.5948317  73.1486832
 100.0707200 103.1131362  73.8961956 101.1212400 104.3712985  74.2353719
  93.8472239 102.1098297  76.4021267  94.0021216 101.3506089  77.3520469
  92.7679044 102.0431285  75.6151029  92.6544721 102.7049974  74.8654841
  91.6746180 101.0498845  75.7621542  90.9257575 101.3085555  75.0266054
  92.2039987  99.6429149  75.4295121  91.3783780  98.8957663  75.4348181
  92.9661813  99.3137536  76.1698928  92.7589626  99.6329911  74.1296576
  93.5549976 100.1742925  74.1653690  90.9643888 101.0909959  77.1313340
  91.0816354 102.0838870  77.8498947  90.1308909 100.0888186  77.4480027
  89.9347502  99.3573731  76.7970155  89.5680823  99.8869819  78.7866637
  90.2935954 100.2282930  79.4994990  88.2777246 100.7019332  78.9584881
  87.5645585 100.3542689  78.1783047  88.4993617 101.7738007  78.7605592
  87.4804227 100.5206232  80.5824149  89.3284301  98.4022336  79.1080767
  88.7929524  97.6709906  78.2774936  89.6727129  98.0047911  80.3348068
  90.2121200  98.6281552  80.9026784  89.3258507  96.7455918  81.0070968
  88.3652183  96.4095702  80.6379614  90.4181743  95.6977159  80.6854070
  91.4149877  96.0571874  81.0070749  90.4151639  95.5797258  79.5844239
  90.1709916  94.3049874  81.2899182  88.9953337  93.9310077  81.4885987
  91.1543708  93.6341511  81.6710849  89.1736016  97.0043544  82.5318469
  89.4246875  98.1120298  83.0136365  88.8305510  95.9690153  83.3063527
  88.6838073  95.0943180  82.8209434  88.9272052  95.9087674  84.7751530
  88.5757976  94.9165877  85.0059987  90.4067897  95.9795782  85.2212354
  90.6310921  96.9941898  85.6214669  91.0534933  95.8584478  84.3280784
  90.7661870  94.9159231  86.2739502  90.0336046  94.9918919  87.1093800
  91.7705238  95.1451201  86.6972664  90.7760889  93.4789696  85.7180574
  89.8104491  93.2768394  85.2057523  90.8625208  92.7584882  86.5617987
  91.9520789  93.2260061  84.7707101  92.8826919  92.9894776  85.3197329
  92.1260385  94.1098152  84.1269610  91.6690726  92.1294766  83.8229905
  91.3987033  92.5726630  82.8953963  90.8891897  91.5302770  84.1671325
  92.5281955  91.5496854  83.7158442  87.9622810  96.8013862  85.5651681
  88.2207745  97.1522337  86.7146759  86.7375930  96.9156386  85.0520526
  86.5642218  96.6559252  84.1058905  85.5282262  96.9480433  85.8961829
  85.6294102  97.7383956  86.6258667  84.2818592  97.2027357  85.0260553
  83.3502965  97.1914781  85.6432060  84.1717275  96.2184975  84.0230363
  83.6705727  95.4761000  84.4078173  84.3276838  98.5641566  84.3324781
  85.2273817  98.6453126  83.6887649  84.3551145  99.3731947  85.0925003
  83.4264873  98.7012625  83.6995894  85.3644187  95.6153862  86.6528290
  86.1765358  94.6946056  86.5138552  84.2592776  95.4230751  87.3777964
  83.6184012  96.1683450  87.5185007  83.7487041  94.0710683  87.6323419
  84.5557003  93.4803858  88.0406332  82.6337429  94.1198054  88.6860285
  83.0717274  94.5045536  89.6336973  82.2684345  93.0984470  88.8953137
  81.5351024  96.4084395  88.2584385  82.3252966  97.0161086  88.3424863
  81.4653604  95.0169982  88.3547262  80.2713345  96.8218767  88.0710395
  79.9692401  97.8591687  87.9204084  79.4300486  95.7763506  88.0422603
  80.1655218  94.6257492  88.2152131  79.6896486  93.6560726  88.2386320
  83.3208199  93.3975143  86.3127511  82.9244137  94.0771261  85.3642576
  83.4745663  92.0728109  86.2221031  83.9019327  91.5757679  86.9836176
  83.3185242  91.2839158  84.9726002  82.8323749  91.8907440  84.2212135
  84.6925848  90.8693856  84.4034463  84.5653092  90.1281569  83.5770043
  85.5018749  90.2911757  85.4076494  85.8598377  91.0580025  85.8997090
  85.4620011  92.0555244  83.8209736  85.6470357  92.8403743  84.5826052
  84.8894586  92.5159856  82.9860754  86.4425517  91.7243422  83.4179074
  82.4362823  90.0362051  85.1310053  82.2912175  89.2513177  84.1998190
  81.8549462  89.8353702  86.3149191  81.9887468  90.5192394  87.0209486
  81.1993479  88.5895679  86.7335665  80.8305927  88.0716126  85.8562303
  82.3041952  87.7317471  87.3789135  83.0079520  88.4173563  87.9004108
  82.8886074  87.2804116  86.5451614  81.8382168  86.4315456  88.5539510
  79.9511399  88.7597529  87.6408232  78.9980742  88.0019746  87.4589444
  79.8805277  89.7274608  88.5820651  80.8976498  90.7009148  88.9419067
  80.8720475  91.5238121  88.1943204  81.8932569  90.2188083  88.9590883
  78.7769478  89.8090103  89.5347031  78.3925198  88.8137934  89.6984448
  79.4169543  90.3370483  90.8185140  79.8504638  89.4852222  91.3916324
  78.7090438  90.8803537  91.4682613  80.5338761  91.2495483  90.3225276
  80.1447052  92.2880671  90.2269460  81.3825642  91.2485098  91.0329855
  77.6440298  90.7287039  89.0353622  77.9344589  91.8073413  88.5092698
  76.3604212  90.4045678  89.2971001  75.8834276  89.1359262  89.8337337
  76.4175489  88.8574307  90.7696925  76.0327533  88.3405915  89.0672026
  75.2324230  91.3060659  89.0449469  75.3127468  91.7563350  88.0671162
  73.9859003  90.4171655  89.1259976  73.7903914  89.9565705  88.1310397
  73.0751635  90.9627627  89.4480933  74.3907502  89.3177991  90.1080883
  74.2410262  89.6795675  91.1497995  73.8147802  88.3811623  89.9569268
  75.2352127  92.4600427  90.0638874  74.7126270  92.3359025  91.1681185
  75.9340847  93.5428833  89.7277681  76.3450389  93.6237576  88.8223980
  76.3297389  94.6096967  90.6479664  75.6196968  94.6364275  91.4612446
  77.7266933  94.2404137  91.1800475  78.2571815  93.7053198  90.3616936
  77.5942155  93.5063376  92.0011769  78.8176987  95.5989922  91.6757617
  76.3121404  95.9863066  89.9466558  76.6650488  96.0525393  88.7628864
  76.0099129  97.0920626  90.6606467  76.0389671  98.4290324  90.0850309
  75.3432514  98.4929630  89.2224284  77.0750553  98.6411618  89.7450987
  75.7380532  97.1782908  92.1032129  76.3924892  96.5053614  92.6357692
  76.0242707  98.6397727  92.4614883  77.1182459  98.7611497  92.6236594
  75.4852816  98.9861578  93.3684890  75.6022975  99.3832801  91.1961925
  74.4954277  99.4828247  91.1534341  76.0763050 100.3761938  91.0747802
  74.3051827  96.7832772  92.4977637  73.3966320  96.7556835  91.6710834
  74.1074108  96.5206891  93.7895480  74.8776337  96.4490334  94.4200511
  72.7916967  96.3132982  94.3935005  72.2750982  95.6004774  93.7669102
  73.0175844  95.7034017  95.7760506  73.5094974  96.4320119  96.4563761
  73.6897590  94.8248957  95.6922846  72.0666954  95.3638114  96.2332911
  71.9543811  97.6171125  94.4850263  72.5325585  98.7023627  94.5877099
  70.6068432  97.5356104  94.5101237  69.8131643  96.3261617  94.3178700
  70.0113667  95.5908267  95.1292139  70.0701347  95.8833121  93.3299767
  69.7281666  98.7066176  94.5591110  70.1866010  99.5080441  93.9964329
  68.4234877  98.2392191  93.9099049  68.5014743  98.3078196  92.8031266
  67.5364876  98.8119108  94.2466488  68.3487298  96.7708768  94.3262428
  67.9432111  96.7024676  95.3602171  67.7084899  96.1641896  93.6545478
  69.4919795  99.2532350  95.9809095  69.5779164  98.5325503  96.9758338
  69.0838418 100.5228088  96.0537025  69.0754503 101.0910249  95.2403197
  68.6409372 101.2111057  97.2770929  69.1799244 100.8130178  98.1261265
  68.8977073 102.7211153  97.1527505  68.4938201 103.2521786  98.0490760
  68.3347376 103.1021972  96.2665683  70.3632973 103.1411554  97.0051757
  70.8557282 102.6174295  96.1608125  70.9319066 102.9385790  97.9337715
  70.4370047 104.6496846  96.7294006  71.0388336 105.0195517  95.6994582
  69.8275694 105.4135368  97.5142378  67.1340175 101.0491765  97.5385521
  66.3358936 101.0551656  96.6000813  66.7274091 101.1538991  98.8082433
  67.3928655 101.0926627  99.5581119  65.3511898 101.4440412  99.2247573
  64.7406949 101.5658472  98.3413891  64.8099417 100.2425076 100.0273192
  65.4020007 100.1521073 100.9638706  64.9908982  99.3286751  99.4301855
  63.3116656 100.3008065 100.3831547  63.1035491 101.2228420 100.9750943
  62.4178480 100.2960535  99.1397752  62.6445037  99.4183385  98.5111239
  62.5975172 101.2106320  98.5373653  61.3447596 100.2857559  99.4199551
  62.9353406  99.0904536 101.2405580  63.5624328  99.0589814 102.1570080
  63.0994038  98.1462472 100.6769433  61.8734640  99.1381098 101.5513852
  65.2976019 102.7938203  99.9682273  65.0245483 102.8523529 101.1639483
  65.5588902 103.8954746  99.2518955  65.6838069 103.8281906  98.2648653
  65.6964025 105.2546863  99.8168025  66.4333486 105.1893007 100.6035215
  66.2505426 106.1800378  98.7036923  65.4774098 106.3028219  97.9142220
  67.1267901 105.6708707  98.2370106  66.7373520 107.5821533  99.1443541
  65.8904467 108.1536059  99.5911253  67.8829283 107.5095669 100.1563958
  68.7353111 106.9509343  99.7114271  67.5612832 106.9982263 101.0863125
  68.2261222 108.5311880 100.4238833  67.2360297 108.3742657  97.9382478
  66.4130366 108.5377408  97.2120745  68.0650579 107.8258544  97.4407677
  67.6123862 109.3697144  98.2558768  64.4110334 105.8241630 100.4741970
  64.4473501 106.8886699 101.0820169  63.2653800 105.1427551 100.3632444
  63.2892055 104.2883435  99.8507901  61.9920751 105.5734876 100.9619917
  62.1873296 105.9913644 101.9394742  61.3441555 104.7118568 100.9946823
  61.2319800 106.6512736 100.1763190  60.2803126 107.2253383 100.6970712
  61.6460345 106.9315476  98.9364293  62.4785495 106.5025976  98.6008453
  60.9086813 107.7813022  98.0007652  61.6051780 108.0605381  97.2280980
  60.5213815 108.6279036  98.5507871  59.7252957 107.0776916  97.3107450
  59.4842115 105.8967661  97.5565889  59.0263236 107.7863752  96.4015924
  59.2765159 109.1842227  96.0706843  60.2480718 109.2633932  95.5370402
  59.2979677 109.8076328  96.9935683  57.8083736 107.3469913  95.7187521
  57.0022458 107.4586979  96.4213299  57.6640772 108.3186011  94.5448173
  56.6230943 108.3675451  94.1700368  58.3492516 108.0350453  93.7164624
  58.1241804 109.6276914  95.1737320  58.4258061 110.3894961  94.4304620
  57.3036986 110.0313625  95.8101687  57.7357223 105.8875126  95.2500979
  58.4965511 105.4616240  94.3761001  56.7064458 105.1675330  95.7064457
  56.1639440 105.4974205  96.4917250  56.3057283 103.8758026  95.1400208
  57.1931716 103.2734487  95.0362438  55.3254444 103.1315182  96.0521306
  55.1366809 102.1103384  95.6559606  54.3585813 103.6695469  96.1006602
  55.8204567 103.0121074  97.3652783  55.7010141 103.9020925  97.7885642
  55.6642017 104.0609210  93.7605931  54.8475317 104.9611529  93.5607292
  55.9975455 103.1788469  92.8103562  56.7008993 102.4970966  93.0014040
  55.5742307 103.2762745  91.3980056  54.7426246 103.9614098  91.3397933
  56.7098856 103.8256574  90.5058776  57.5421261 103.0914943  90.4916317
  56.2329452 104.0984080  89.0747878  55.3854590 104.8165775  89.0769452
  55.8990290 103.1806579  88.5552207  57.0578078 104.5407263  88.4797892
  57.3094636 105.1319340  91.0390172  57.7745859 104.9887156  92.0354180
  56.5215755 105.9082357  91.1335997  58.0964049 105.5099916  90.3537692
  55.0847443 101.9226361  90.8716243  55.7317563 100.8981879  91.1173301
  54.0034250 101.9227332  90.0872433  53.5528091 102.8035931  89.9035530
  53.3324625 100.7376571  89.5307429  54.0395852  99.9195954  89.5035218
  52.1309825 100.3747735  90.4226860  51.7818633  99.3468954  90.1832375
  51.2900592 101.0712906  90.2092519  52.3825845 100.4450708  91.9193639
  53.1237767  99.4360688  92.5561560  53.5045693  98.6113924  91.9767231
  53.3935429  99.5138816  93.9337558  53.9706212  98.7363070  94.4168179
  52.9442787 100.6193724  94.6759989  53.1735130 100.6923759  95.7294054
  51.9347146 101.5533633  92.6656327  51.4006969 102.3554968  92.1788465
  52.2227037 101.6434688  94.0380544  51.9003515 102.5110738  94.5965270
  52.8467328 100.9827999  88.0873827  52.5870663 102.1235993  87.7139981
  52.6433317  99.9198674  87.3008470  52.9423502  99.0183994  87.6095064
  52.1726320  99.9778060  85.9070515  51.6684998 100.9210413  85.7505765
  53.4086350  99.8968224  84.9911256  53.9360347  98.9348354  85.1822245
  54.1002908 100.7202827  85.2794962  53.1326322 100.0124218  83.4825723
  52.4508450  99.1952606  83.1562344  52.5080506 101.3446272  83.1018575
  53.1119526 102.1802035  83.5057976  51.4763842 101.4302237  83.4934333
  52.4633511 101.4372768  81.9960890  54.4418007  99.8691825  82.7138029
  54.8963463  98.8825341  82.9211412  55.1636677 100.6485873  83.0255732
  54.2748316  99.9574047  81.6189594  51.1488869  98.8734160  85.5877182
  51.3208119  97.7241150  86.0100736  50.1155078  99.2132754  84.8076225
  50.0196756 100.1606188  84.4930877  48.9444146  98.3673762  84.5509392
  49.2064477  97.3721107  84.8639783  47.7700231  98.8479046  85.4143778
  46.8726270  98.2107024  85.2563966  47.4990114  99.8916821  85.1351182
  48.0984195  98.8151324  86.8873845  48.2595263  97.5729445  87.5246864
  48.0862325  96.6628166  86.9709311  48.7121499  97.5226236  88.8511304
  48.8650825  96.5697094  89.3324910  48.9858906  98.7144603  89.5427237
  49.3441607  98.6708776  90.5565898  48.3655844 100.0092463  87.5819059
  48.2609647 100.9595716  87.0789151  48.8027554  99.9569855  88.9157966
  49.0155073 100.8698215  89.4503261  48.5001249  98.3354247  83.0766683
  48.4896699  99.3808562  82.4197972  48.0266695  97.1666851  82.5896881
  48.2123953  95.8434897  83.1707611  47.4360869  95.6904102  83.9489126
  49.2287766  95.7172428  83.6089601  47.2148618  97.0574522  81.3747221
  47.7938741  97.4982126  80.5779627  46.9508142  95.5540107  81.1852717
  46.9973716  95.2614576  80.1163294  45.9542951  95.2605076  81.5876152
  48.0270489  94.8653172  82.0176755  47.7366209  93.8496110  82.3548639
  48.9747597  94.7991409  81.4389593  45.8711318  97.8118072  81.4765430
  45.4696144  98.1648792  82.5887741  45.1227085  97.9357487  80.3622652
  45.5144739  97.5897014  79.0068294  45.1774188  96.5482542  78.7988197
  46.6061043  97.6676042  78.8188379  43.7194344  98.3607863  80.3504836
  43.6038927  99.2004579  81.0217757  43.4222420  98.7313246  78.8839792
  43.0423179  99.7726752  78.8153983  42.6707410  98.0561123  78.4179374
  44.7512324  98.5735898  78.1412861  44.6272052  98.2150018  77.0991826
  45.2979838  99.5436460  78.1421143  42.7938460  97.2258635  80.8344005
  43.2482831  96.1006920  81.0661158  41.4682644  97.4301855  80.8040044
  41.1077604  98.3177298  80.4895126  40.5120279  96.3091955  80.7786252
  40.8391817  95.5714237  81.4934830  39.1233486  96.8159037  81.2094516
  38.8556781  97.6942268  80.5784220  39.1948929  97.1750477  82.2603225
  38.0143037  95.7570573  81.0941348  38.2895041  94.8604314  81.6964051
  37.9150942  95.4466158  80.0309480  36.6683264  96.3195147  81.5754544
  36.4922290  97.2853898  81.0527341  36.7265585  96.5200236  82.6692576
  35.5335569  95.3349981  81.2643027  35.7361793  94.3792391  81.7859435
  35.4775061  95.1407277  80.1718818  34.2128804  95.8528439  81.6943810
  34.0457652  96.8490781  81.4801776  34.0727745  95.6946371  82.7145471
  33.4519701  95.3011848  81.1880463  40.5280452  95.7176907  79.3579977
  40.3673817  96.4839751  78.4128588  40.5886156  94.3889671  79.1349938
  40.8742536  93.3504609  80.1145232  39.9203115  93.0262313  80.5883936
  41.5867070  93.7057998  80.8920561  40.7121476  93.8395444  77.7745300
  41.6305528  94.2407519  77.3643791  40.7967536  92.3227966  77.9597163
  41.3733958  91.8346810  77.1449876  39.7852296  91.8653346  78.0198122
  41.4903735  92.2014901  79.3166865  41.3267017  91.2176244  79.7989119
  42.5836649  92.3723096  79.1833124  39.6026706  94.2543137  76.7878197
  39.8787083  94.4462676  75.6037864  38.3830866  94.5455174  77.2718116
  38.2261016  94.4113097  78.2415254  37.2897756  95.1273108  76.4623374
  37.0909210  94.4386909  75.6525832  36.0198860  95.2622021  77.3261514
  36.1574564  96.0635857  78.0840942  35.8590929  94.3018638  77.8610737
  34.7728426  95.5409901  76.4685517  34.7023127  94.7470968  75.6905188
  34.8837278  96.5073213  75.9309393  33.4743764  95.5743219  77.2850157
  33.4852230  96.4373867  77.9867817  33.3694725  94.6455873  77.8900637
  32.2998785  95.6895339  76.3077246  32.2356731  94.7698606  75.6886006
  32.4442171  96.5823850  75.6620747  31.0034244  95.8599825  76.9985067
  30.8466663  96.8313613  77.3464671  30.9439672  95.2681452  77.8821847
  30.1858152  95.6158661  76.4151526  37.6519994  96.4747066  75.8140139
  37.1091463  96.8009948  74.7639441  38.5775643  97.2381492  76.3941949
  39.0550469  96.9473325  77.2301516  39.0353092  98.5348433  75.8782384
  38.1677738  99.1378630  75.6565573  39.9137240  99.2482995  76.9248605
  40.1396386 100.2759153  76.5778925  40.8727543  98.6991492  77.0452972
  39.3149601  99.3766119  78.3303781  38.0647430  99.3568643  78.4529231
  40.0924595  99.5543120  79.2880035  39.8295944  98.3895290  74.5698563
  39.7551963  99.2532720  73.6979165  40.5489792  97.2707005  74.4217302
  40.6564533  96.6480628  75.1959534  41.2535809  96.8591422  73.1948157
  41.5188275  97.7399713  72.6276001  42.5480927  96.0925334  73.5281792
  42.8945502  95.4842825  72.6549372  42.4002670  95.2441708  74.6506865
  41.6529742  94.6546112  74.4937965  43.6832001  97.0516705  73.8745129
  43.4107077  97.6768133  74.7504796  43.9118055  97.7146050  73.0133561
  44.6026568  96.4838218  74.1312395  40.3991209  95.9948781  72.2649719
  40.5717120  96.0599563  71.0545310  39.4664074  95.2041296  72.8046946
  39.3661297  95.1816280  73.7994714  38.7028154  94.1910253  72.0587463
  39.2796062  93.9011864  71.1911922  38.5480643  92.9417478  72.9457451
  37.8974894  92.1916613  72.4421256  38.0500116  93.2435616  73.8923040
  39.8823863  92.2451920  73.2863694  40.6437074  92.9943473  73.6014605
  39.6676387  91.2715312  74.4417521  38.9216110  90.5088642  74.1556749
  39.2971357  91.7973739  75.3443024  40.6176988  90.7549267  74.7024345
  40.4358532  91.4538242  72.1038736  40.6176768  92.1125368  71.2297861
  39.7294365  90.6537048  71.8005870  41.4012983  90.9764584  72.3778852
  37.3613437  94.7022943  71.4950801  36.5942434  93.9281023  70.9273665
  37.0747972  96.0034049  71.6210619  37.6825701  96.5886292  72.1548945
  35.9574155  96.6717278  70.9477428  35.6410033  96.0661840  70.1083522
  34.7691456  96.8483293  71.9050420  34.0407627  97.5670599  71.4639043
  35.1341111  97.2806138  72.8639460  34.0261092  95.5344215  72.1611649
  34.6922684  94.8376402  72.7166540  33.8214812  95.0560573  71.1755666
  32.4624861  95.7490151  73.0543427  31.7053860  94.1419940  72.7063126
  32.3438191  93.3140335  73.0790891  31.5880465  93.9975128  71.6106537
  30.7052293  94.0426246  73.1798741  36.3783570  98.0285987  70.3696150
  36.7847102  98.9306327  71.0977371  36.1337843  98.2274562  69.0704423
  35.8050706  97.4802251  68.5028826  36.3823907  99.5007111  68.3605459
  37.3708429  99.8348898  68.6444717  36.3933678  99.2941873  66.8289894
  36.5857564 100.2865996  66.3516671  37.5664846  98.3758513  66.4363638
  37.3903842  97.3339180  66.7758975  38.5066204  98.7385085  66.9092865
  37.7265369  98.3754898  65.3388416  35.0373222  98.7657703  66.3058635
  34.1958836  99.3726221  66.7021601  34.8936453  97.7303760  66.6929602
  34.9426603  98.7188218  64.7763430  35.8442303  98.2663903  64.3218362
  34.8418642  99.7426638  64.3680181  34.0782201  98.0976619  64.4808936
  35.4408140 100.6488130  68.7751449  35.6626551 101.7936185  68.4011330
  34.4289488 100.3620222  69.6013754  34.2424402  99.4184117  69.8588893
  33.6025715 101.3453558  70.3177864  33.5095064 102.2322010  69.7067011
  32.1976322 100.7694904  70.5267207  31.6549402 100.7042159  69.5757052
  31.6011590 101.4478960  71.1814193  32.2655668  99.4781615  71.1115048
  31.4548852  99.3612697  71.6346106  34.2226399 101.8177261  71.6472436
  33.5752263 102.5240297  72.4219416  35.4746328 101.4341396  71.9332037
  35.9758830 100.8339722  71.3038799  36.2831457 101.8849437  73.0762862
  35.8258055 102.7686819  73.4956326  36.3430731 100.7739186  74.1404839
  37.0410295 101.0842806  74.9486912  36.7576352  99.8439090  73.6853132
  34.9590551 100.4919661  74.7467033  34.3587056  99.9216662  74.0012533
  34.4426425 101.4592966  74.9100822  35.0189515  99.6874478  76.0563955
  35.4401062  98.6826584  75.8194760  33.9983968  99.5421280  76.4775673
  35.8784083 100.2772902  77.1084226  36.6669616  99.7331586  77.4619767
  35.8982416 101.4898249  77.6303585  35.0446325 102.4217078  77.3082378
  34.4855315 102.2182469  76.5248169  35.3947129 103.3590225  77.3729725
  36.8133318 101.7750093  78.5060211  37.5186260 101.0564463  78.6327750
  36.9406188 102.7142483  78.8087991  37.6867672 102.3028150  72.6290094
  38.0244038 102.2521702  71.4489033  38.5030316 102.7838778  73.5610556
  38.1964714 102.8984130  74.5036517  39.9413907 103.0413830  73.3800307
  40.3157901 102.3143417  72.6748405  40.1802746 104.4595342  72.8327367
  39.6429419 105.1916843  73.4810783  39.6750090 104.5425054  71.5194369
  39.1780248 103.7121314  71.3771036  41.6486325 104.8734882  72.7271892
  42.1993919 104.2058505  72.0293858  42.1551086 104.8469997  73.7146891
  41.7246568 105.9094815  72.3379313  40.6283683 102.8583918  74.7427346
  40.0467467 103.2744443  75.7478165  41.8057399 102.2113395  74.8163589
  42.4619965 101.5214289  73.7127156  42.7415915 102.2278431  72.9004542
  41.7810839 100.7382655  73.3080710  42.4728073 101.8902356  76.0798788
  41.7311653 101.6828979  76.8371002  43.3150416 100.6525557  75.7625210
  42.6884318  99.7383977  75.8538703  44.2126805 100.5559823  76.4033670
  43.7004004 100.8694230  74.3039532  44.5463434 101.5896674  74.2428754
  43.9815292  99.9377893  73.7760385  43.3620498 103.0117525  76.6360701
  44.0732859 103.6811277  75.8839225  43.4925860 103.0338827  77.9652607
  42.8663464 102.5229898  78.5450012  44.6782897 103.5464447  78.6550396
  45.3165710 104.0380689  77.9323839  44.3316056 104.6125393  79.7180571
  44.0065371 105.5255820  79.1694825  45.2842263 104.8584532  80.2438020
  43.2721192 104.3107835  80.7915249  43.5363051 103.3633591  81.3074413
  42.2609922 104.2054208  80.3591860  43.2475584 105.4334447  81.8536543
  43.8142451 105.2728406  82.9639797  42.7165009 106.5408899  81.5927483
  45.5209882 102.3855322  79.2113726  45.0038266 101.5066327  79.8980548
  46.8231840 102.3700082  78.9068383  47.2090688 103.0298986  78.2577241
  47.8177030 101.7028523  79.7592590  47.3405528 100.8991734  80.3050965
  49.0103085 101.1014174  78.9880638  49.7874005 100.8098563  79.7369606
  48.5951650  99.8256629  78.2490885  47.7861306 100.0398706  77.5186264
  48.2349681  99.0676146  78.9729272  49.4584980  99.3945415  77.6968599
  49.6758902 102.0315645  77.9708847  49.9625344 102.9967614  78.4382293
  48.9901759 102.2398426  77.1229433  50.5949038 101.5622650  77.5577815
  48.2787899 102.7277204  80.7883296  48.5627933 103.8735485  80.4298353
  48.3070367 102.3447037  82.0662773  48.1823407 101.3769574  82.2947550
  48.2051768 103.3237133  83.1624961  48.4031068 104.3109152  82.7699685
  46.7743030 103.3511354  83.7224015  46.5370119 102.3548917  84.1518118
  45.9101884 103.6265544  82.6505748  45.1998329 104.2327283  82.9428837
  46.5434934 104.4373600  84.7680443  46.7678293 105.4373256  84.3385709
  47.1936869 104.2774372  85.6539249  45.4883123 104.4267046  85.1153463
  49.2443643 103.0810190  84.2502786  49.4082658 101.9681211  84.7499350
  49.9677643 104.1433050  84.6013310  49.7180771 105.0349052  84.2107949
  51.1073707 104.1587069  85.5144613  51.3254101 103.1482754  85.8295081
  52.3164518 104.7273454  84.7568875  52.1435011 105.8001670  84.5219829
  52.3676964 104.1935322  83.7863459  53.9351911 104.5240462  85.5425250
  50.7536985 104.9789347  86.7611924  50.2483986 106.0920808  86.6394196
  50.9860997 104.4317760  87.9535045  51.4902493 103.5629110  87.9944975
  50.5970271 105.0138460  89.2485744  50.0887145 105.9535798  89.0820839
  49.6496686 104.0719395  90.0269889  50.2035317 103.1281633  90.2458096
  49.1775359 104.6769548  91.3584528  48.6355242 105.6315971  91.1882847
  50.0297812 104.8776719  92.0421095  48.4945116 103.9744821  91.8821079
  48.4020100 103.6955807  89.2127058  48.6774697 103.1608783  88.2789761
  47.8258769 104.6012736  88.9336960  47.7382814 103.0312819  89.8047822
  51.8470622 105.3148357  90.0697751  52.7413593 104.4780309  90.1630932
  51.8716185 106.4791704  90.7098146  51.1541229 107.1620063  90.5444599
  52.9096940 106.9470781  91.6355552  53.5892111 106.1371037  91.8540448
  53.6915266 108.1311860  91.0313176  52.9912931 108.9889169  90.8929385
  54.8489499 108.5736854  91.9316706  55.5547143 107.7318124  92.0983739
  54.4831515 108.9139039  92.9225725  55.4073128 109.4135400  91.4669500
  54.2817552 107.7817634  89.6631553  53.4854074 107.5077812  88.9415941
  54.9758610 106.9208770  89.7546539  54.8405504 108.6459068  89.2457114
  52.2332186 107.3722834  92.9368785  51.1859511 108.0181567  92.8957738
  52.8254005 107.0490434  94.0864791  53.6605591 106.4923585  94.0779390
  52.3993211 107.5208041  95.4214537  51.8222126 108.4234466  95.2891728
  51.4953931 106.4897408  96.1375797  51.2190895 106.8862948  97.1440191
  50.1752614 106.2944925  95.3857995  50.3356689 105.7466207  94.4340368
  49.7189846 107.2777149  95.1538664  49.4570698 105.7259011  96.0099608
  52.1631602 105.1279163  96.3309453  53.0779118 105.2325384  96.9541139
  52.4427900 104.6814890  95.3546986  51.4780820 104.4313265  96.8604825
  53.6084596 107.9468689  96.2666483  54.7103623 108.0564832  95.7431846
  53.3994929 108.3014640  97.5379261  52.4964387 108.1790718  97.9323620
  54.4145187 108.8014652  98.4890578  53.8468692 109.0736478  99.3669920
  55.4032284 107.7078265  98.9497457  55.7700610 107.9385875  99.9711798
  56.2882125 107.6815067  98.2866865  54.8174932 106.3002864  98.9693981
  53.8331936 106.0937874  99.7138095  55.3266407 105.4332811  98.2250059
  55.1483643 110.0922850  98.0656373  56.1463043 110.4759912  98.6743853
  54.6491210 110.8093248  97.0551705  53.8382878 110.4854213  96.5724003
  55.2029653 112.1066859  96.6401023  56.2768686 112.0070629  96.5731434
  54.6652025 112.5122508  95.2546413  53.5504232 112.4978939  95.2902605
  55.1317446 113.9016222  94.8154607  56.2377285 113.9846360  94.8722437
  54.6802750 114.6903654  95.4552387  54.8237965 114.1022171  93.7665280
  55.1235797 111.5220269  94.1788844  54.7915366 110.4908669  94.4253108
  56.2296735 111.5244498  94.0937811  54.6956174 111.7958380  93.1914727
  54.9086550 113.1498108  97.7228271  53.8179774 113.1722604  98.2893502
  55.8809423 114.0063902  98.0404294  56.7587355 113.9536553  97.5831615
  55.7254457 115.0348058  99.0815923  55.2417622 114.5544938  99.9147948
  57.1003296 115.5450070  99.5167278  57.7924260 114.6932497  99.6714676
  57.0235460 116.1019819 100.4770318  57.6468912 116.3986088  98.5366573
  57.8590536 115.8831481  97.7465484  54.7954523 116.1876185  98.6582518
  54.4522730 116.3289145  97.4812283  54.3932910 117.0426202  99.6027238
  54.7207779 116.9437474 100.5484538  53.6088689 118.2523187  99.3141832
  52.8877506 118.0211111  98.5458218  52.8712532 118.6891538 100.5965428
  52.9267714 119.7872425 100.7527410  53.3762721 118.2258656 101.4754747
  50.3553591 119.1821641 100.4880684  50.3917751 120.1782813 100.4179291
  51.4185218 118.2899259 100.6307885  49.2448666 118.4275500 100.5157433
  48.2218952 118.7922265 100.3987563  49.5551967 117.1256769 100.6128193
  50.9285431 117.0160630 100.6966375  51.4265155 116.0587759 100.7664451
  54.4819658 119.3917389  98.7601134  54.0099521 120.1883810  97.9411669
  55.7352650 119.4311068  99.2125480  55.9783445 118.7280154  99.8997087
  56.7036422 120.5341515  99.1947929  56.1749631 121.4568586  99.0081247
  57.4121987 120.5892859 100.5676213  58.0413491 121.5096319 100.6003609
  58.0941193 119.7267481 100.6542473  56.4987905 120.5809122 101.8086038
  55.6165982 121.2296039 101.6378312  57.0457560 120.9927260 102.6807114
  55.9718662 119.1971773 102.2526011  56.2231828 118.1758643 101.5645417
  55.2441347 119.1733234 103.2651814  57.7734192 120.3847893  98.1018381
  58.1016411 121.3566502  97.4270701  58.1886721 119.1416136  97.8390490
  57.8525377 118.3860468  98.4058823  59.0331881 118.6931300  96.7235146
  59.3138875 119.5464555  96.1207989  60.3043920 118.0310170  97.3146500
  60.7271205 117.2748688  96.6245881  60.0407420 117.5028997  98.2533346
  61.4602217 118.9882960  97.6362220  61.5173169 120.0888987  97.0382840
  62.3875896 118.5378875  98.3396919  58.2185766 117.7574741  95.7798753
  58.4973939 116.5503325  95.6805972  57.1099245 118.2469161  95.1778471
  56.6457735 119.6313964  95.1860954  57.4454319 120.3432981  94.8884268
  56.2570728 119.8751922  96.1961134  56.1011738 117.4179426  94.5178235
  55.9831295 116.5037930  95.0794013  54.8406438 118.2851260  94.5373977
  54.4098861 118.2302235  95.5640262  54.0758028 117.9705484  93.8004334
  55.4237031 119.6756908  94.2810922  55.7442586 119.7837195  93.2220683
  54.7504931 120.5131949  94.5491611  56.4303746 117.0289919  93.0695924
  55.6273737 116.3420608  92.4384306  57.4924257 117.5814942  92.4735265
  58.1094796 118.2043556  92.9743488  57.6978665 117.5081341  91.0251345
  56.7826341 117.8492738  90.5595368  58.8389505 118.4119862  90.5382253
  58.8701228 118.3493093  89.4241891  59.8146313 118.0270384  90.9163229
  58.6592510 119.8916949  90.9035799  57.5984003 120.1315853  91.1152656
  59.0037155 120.5367328  90.0695523  59.4963284 120.2520040  92.1303027
  59.2594438 119.6783166  93.2206685  60.4445107 121.0550111  91.9962393
  57.9400854 116.0723830  90.5556211  58.7749790 115.3495326  91.1068776
  57.2431638 115.6804689  89.4906434  56.5541785 116.2732372  89.0826924
  57.3794475 114.3708041  88.8545617  58.2593671 113.8895531  89.2470400
  56.1792099 113.4415335  89.1426727  56.3212506 112.4927946  88.5659850
  56.0940076 113.0474823  90.6201060  55.9564641 113.9435893  91.2634615
  57.0173274 112.5247801  90.9384938  55.2338832 112.3654946  90.7935383
  54.8224134 114.0340485  88.7471083  54.7851002 114.2710599  87.6629880
  54.6127938 114.9607476  89.3230959  54.0185841 113.3024781  88.9710005
  57.5964983 114.5245306  87.3536542  56.9503288 115.3548623  86.7126650
  58.3939412 113.6273343  86.7679038  58.9219750 112.9972791  87.3417815
  58.3191128 113.3058642  85.3376130  57.5181536 113.8844927  84.8943967
  59.6149330 113.6872560  84.5854246  60.4803903 113.1565274  85.0377956
  59.7674035 114.7845474  84.6655710  59.4863663 113.2616867  83.1113098
  58.4735176 113.5542418  82.7452188  59.5607326 112.1471353  83.0718773
  60.5083530 113.8021554  82.1095001  61.5326925 113.4977189  82.4142571
  60.4477903 114.9082547  82.0495492  60.1276323 113.1477962  80.7699051
  59.0680633 113.3883971  80.5420303  60.2011445 112.0553230  80.8764804
  60.9613394 113.6023202  79.6320429  61.9754288 113.4723287  79.8096849
  60.7665773 114.5940278  79.3965392  60.6766012 113.0342654  78.8008304
  57.9171791 111.8423824  85.1527035  58.4297877 110.9632094  85.8411483
  57.0964725 111.6145734  84.1291599  56.6435840 112.3719965  83.6713577
  56.8959981 110.3231843  83.4797375  57.3351450 109.5401536  84.0841582
  55.3940391 110.0467997  83.3061871  55.2466420 109.1169012  82.7099730
  54.9288638 110.8826369  82.7377704  54.6095981 109.8968558  84.5958150
  54.2566717 108.6165214  85.0598634  54.5677606 107.7445650  84.5076294
  53.4917844 108.4706807  86.2310649  53.2203523 107.4841227  86.5797465
  53.0872454 109.6080535  86.9512804  52.5038811 109.4951393  87.8547342
  54.2021873 111.0335584  85.3217142  54.4551244 112.0211505  84.9649601
  53.4525632 110.8881907  86.5012111  53.1572858 111.7648616  87.0554011
  57.6040239 110.3139592  82.1149634  57.5800148 111.3072613  81.3828141
  58.1572509 109.1676784  81.7369591  58.2819529 108.4453807  82.4251669
  58.4307545 108.7706905  80.3608060  58.1246595 109.5530779  79.6764734
  59.9180722 108.4561169  80.1687363  60.0783297 108.1039567  79.1262908
  60.1888517 107.6202203  80.8444910  60.8996962 109.5755077  80.4569442
  61.4954419 109.6399978  81.5192888  61.2989854 110.3553678  79.4845553
  61.0007406 110.1427211  78.5301057  62.1384269 110.8638382  79.6210182
  57.5916623 107.5187035  80.0549076  57.4125949 106.6629202  80.9258718
  57.1399493 107.3841457  78.8111075  57.4266706 108.0043643  78.0822771
  56.2092660 106.3449377  78.3707130  56.1089501 105.5863367  79.1375952
  54.8558159 106.9955465  78.0788738  54.3381422 106.4567944  77.2588723
  55.0115929 108.0343016  77.7110786  53.9180602 106.9828227  79.2354331
  53.4896507 108.0462571  79.9492976  53.7928906 109.0690331  79.7638689
  52.5808511 107.6244772  80.9015932  51.9824952 108.2072130  81.4138282
  52.3829678 106.2582119  80.8366978  53.2459053 105.8191212  79.7924544
  53.2588290 104.4408252  79.4835823  53.8905212 104.0666341  78.6907748
  52.4244781 103.5413875  80.1682168  52.4279367 102.4941461  79.8973705
  51.5570607 105.3644370  81.5283776  50.8995084 105.7042123  82.3018346
  51.5743948 104.0029530  81.1876478  50.9278756 103.3060060  81.6981726
  56.7422417 105.6197480  77.1395697  57.3128766 106.2587671  76.2612524
  56.5865977 104.2934863  77.0759247  56.1362748 103.7768255  77.8053328
  57.2528458 103.4824975  76.0550718  57.5521561 104.1319722  75.2466306
  58.5056756 102.8135652  76.6389346  59.0398671 102.2704284  75.8247376
  58.1901503 102.0596920  77.3852458  59.5133698 103.7331366  77.3152643
  59.3012240 104.1888439  78.6332776  58.4113553 103.8992406  79.1666921
  60.2333097 105.0366359  79.2560809  60.0328779 105.4026485  80.2477226
  61.3634858 105.4805611  78.5415836  62.1613796 106.4539712  79.0556229
  62.2172196 107.1245630  78.3258303  60.6909244 104.1047246  76.6411602
  60.8870139 103.7251390  75.6513754  61.6023697 104.9942061  77.2408560
  62.4729897 105.3181964  76.6893898  56.3379643 102.4280293  75.4243343
  55.6198223 101.7148559  76.1291213  56.4681597 102.2664958  74.1043502
  57.1625523 102.8046335  73.6113236  55.7543012 101.3207349  73.2274920
  55.2769543 100.5591493  73.8264154  54.7149889 102.0555907  72.3509204
  55.2506691 102.7961394  71.7083209  53.9418259 101.0908350  71.4427384
  53.5143300 100.2462400  72.0168480  54.6131422 100.6809933  70.6546904
  53.1218221 101.6278412  70.9197280  53.6912504 102.8289259  73.1849505
  54.1899321 103.6020621  73.8048415  53.1284810 102.1450838  73.8506591
  52.9712727 103.3459072  72.5136333  56.7807844 100.6458170  72.3183055
  57.6895906 101.3158567  71.8358440  56.6925746  99.3253418  72.1212133
  55.9212236  98.8060873  72.4713595  57.7279488  98.5455861  71.4098348
  57.4890359  97.5042146  71.5715364  57.6640527  98.8020297  69.8872928
  58.4714738  98.2561974  69.3580368  57.7798978  99.8853245  69.6742343
  56.3408781  98.3406078  69.2765990  56.1075825  97.1129980  69.2613588
  55.5259260  99.1858582  68.8327185  59.1383754  98.7377320  72.0249467
  60.1576191  98.7154861  71.3401902  59.1926997  99.0294251  73.3322826
  58.3302010  98.9948476  73.8337116  60.4031821  99.4264683  74.0640667
  61.1978695  98.7557448  73.7730227  60.1707229  99.3499982  75.1138096
  60.9055390 100.8634662  73.8240117  61.6231917 101.3887134  74.6774864
  60.4937745 101.5226550  72.7353290  59.8268208 101.0851065  72.1281775
  60.8851331 102.8885270  72.3303423  61.9099074 103.0466111  72.6349132
  60.7958658 103.0322247  70.7917168  59.7357204 102.8611567  70.4808307
  61.2549881 104.4104843  70.2932869  62.2819195 104.6366460  70.6483345
  60.5611566 105.2106534  70.6276030  61.2548355 104.4308046  69.1834536
  61.6758773 101.9899726  70.0820864  61.3849628 100.9566562  70.3678850
  62.7467581 102.1346708  70.3279592  61.5462220 102.0673497  68.9824529
  60.0212872 103.9385992  73.0418488  58.8828142 103.6583478  73.4003896
  60.5498129 105.1377961  73.3084711  61.4758741 105.3520952  73.0243399
  59.7936548 106.1933938  74.0034304  59.2244426 105.7118043  74.7856221
  60.7432103 107.2022100  74.6802614  61.0785819 107.9579549  73.9558695
  61.6495760 106.6534601  75.0218397  60.0570580 107.8206913  75.9048266
  59.7467808 107.0219813  76.6094170  59.1411660 108.3659639  75.5944053
  60.9398284 108.7919466  76.6900454  60.5068927 109.9554055  76.8815425
  61.9617935 108.3570803  77.2731832  58.7868959 106.8868711  73.0678751
  59.1523774 107.3008690  71.9673539  57.5258262 107.0140111  73.4978387
  57.2925030 106.7000527  74.4237755  56.4126116 107.5803371  72.7127285
  56.8300056 108.2601082  71.9852929  55.6205381 106.4826806  71.9607187
  55.0323110 105.8818312  72.6950480  54.6639300 107.0980641  70.9297472
  55.2232361 107.6158351  70.1228155  53.9398417 107.7962526  71.3894557
  54.0584612 106.2968322  70.4632034  56.5120961 105.5061472  71.1777552
  57.1114593 104.8643982  71.8566017  57.2015674 106.0481219  70.4977764
  55.8804444 104.8359467  70.5611147  55.4801704 108.3870234  73.6295445
  55.2627122 108.0279897  74.7851205  54.9236554 109.4949721  73.1232395
  54.9609201 109.6657412  72.1459848  54.3544448 110.5677473  73.9576103
  54.4082396 110.2558337  74.9924441  55.2478848 111.8161297  73.8432977
  54.9249572 112.5684604  74.5965907  55.1289167 112.2794885  72.8547012
  57.6225615 111.1582737  73.1026735  57.5316788 111.3124264  72.1191854
  56.7040044 111.5061573  74.0932818  58.7449744 110.8117863  73.7487428
  59.6688281 110.5055517  73.2602650  58.5820325 110.9346388  75.0771792
  57.2922167 111.3583768  75.3154026  56.9134590 111.4898208  76.3196577
  52.8638443 110.8599806  73.7204864  52.3850616 111.9368970  74.0675774
  52.0889266 109.8965098  73.2079675  52.4804563 109.0137580  72.9323338
  50.6202158 109.9762697  73.1220617  50.3778981 111.0018663  72.8771659
  50.1176531 109.1182650  71.9472606  50.6742378 109.4399051  71.0400974
  49.0361498 109.2851266  71.7708438  50.4246440 107.6384509  72.0925740
  51.5619105 107.2329280  72.2581611  49.4228530 106.8024049  72.0267511
  49.6083599 105.8483971  72.2882331  48.4773535 107.1267913  72.0388241
  49.9604377 109.6792782  74.4914714  49.2535226 108.6814041  74.6850495
  50.2863691 110.5419142  75.4579339  50.8474482 111.3338478  75.2079940
  50.1963372 110.2965815  76.8911691  49.6092567 109.4037725  77.0453034
  51.6307726 110.0624832  77.3944354  52.2683789 110.9512358  77.1991593
  52.0779931 109.1913886  76.8666172  51.6485612 109.8444566  78.4827714
  49.4904588 111.4263513  77.6693657  49.4355584 112.5718908  77.2217696
  48.9614115 111.1087940  78.8610101  49.0812321 110.1627998  79.1795751
  48.1953617 112.0326093  79.7171823  48.5247734 113.0417728  79.5070572
  46.7005223 111.9125503  79.3434455  46.4258017 110.8326945  79.3435343
  46.5862618 112.2790623  78.2971846  45.7099017 112.6633811  80.2529590
  45.7012986 112.1679783  81.2520736  44.6875151 112.5431080  79.8243360
  46.0145680 114.1577790  80.4296685  46.0102023 114.6715899  79.4446405
  47.0355608 114.2627078  80.8565899  44.9824399 114.7854982  81.3768867
  44.6374810 114.0443823  82.1324631  44.1148803 115.1315238  80.7852747
  45.5564634 115.9300934  82.1245470  45.9713069 116.6662736  81.5024644
  46.3196136 115.5434248  82.7342823  44.8344995 116.3645425  82.7532990
  48.4461261 111.7887373  81.2124630  48.0067759 110.7905270  81.7729062
  49.0235399 112.7808746  81.8926615  49.3704049 113.5858660  81.4162905
  49.1972777 112.7856963  83.3582890  49.2358331 111.7616154  83.6948702
  50.5496704 113.4091368  83.7422775  50.6029798 114.4601354  83.3718047
  51.5634091 112.6542367  83.1105174  51.2375455 111.7454372  83.0275637
  50.8752311 113.3760644  85.2351051  50.8633059 112.3326375  85.6176324
  50.1516957 113.9765225  85.8240938  51.8907838 113.7918263  85.4128588
  47.9976253 113.4105775  84.0892769  47.3648282 114.3566414  83.6038133
  47.6824130 112.8408584  85.2554255  48.2429227 112.0653900  85.5754914
  46.5637374 113.0900589  86.1728747  45.9194362 113.8570264  85.7725323
  45.7382698 111.7793536  86.3008109  44.9071488 111.9331378  87.0115454
  46.4008789 111.0087111  86.7529648  45.1967846 111.1983297  84.9683373
  46.0346183 111.0963369  84.2424352  44.4633449 111.9210549  84.5466431
  44.5381947 109.8090772  85.1301578  43.6895108 109.8916606  85.8446429
  45.2897009 109.1221444  85.5748452  44.0581796 109.2496879  83.7737599
  44.8998598 109.2596697  83.0542595  43.2560189 109.8963273  83.3660791
  43.5178416 107.8614654  83.8499449  42.7233982 107.7541539  84.5040933
  44.2377420 107.1578002  84.1039723  43.1799563 107.5073747  82.9059329
  47.1815677 113.5442467  87.5254486  47.6654508 112.6952870  88.2768378
  47.4041947 114.8617115  87.7255300  46.9472390 115.9457119  86.8630924
  45.8343206 115.9640252  86.8257883  47.3588529 115.7953697  85.8411494
  48.3391969 115.3935630  88.7286596  49.1886344 114.7346617  88.7963451
  48.7582641 116.7642497  88.1885135  49.5741455 116.6137289  87.4462717
  49.1159192 117.4651688  88.9602810  47.5001162 117.2386707  87.4629079
  46.7658316 117.6478142  88.1935785  47.7204256 118.0002521  86.6955786
  47.7587189 115.5126111  90.1479541  46.5891859 115.8449994  90.3035198
  48.6322924 115.3881654  91.1645939  49.5592780 115.1015263  90.9493960
  48.3811876 115.6693535  92.6001664  49.0752972 115.0484381  93.1492494
  48.7158656 117.1489915  92.9486475  48.2034006 117.4424241  93.8901485
  48.3153344 117.7743358  92.1266315  50.2273664 117.3963680  93.1433042
  50.7721877 117.0471094  92.2471628  50.5811051 116.7487498  93.9790858
  50.6161124 118.8501817  93.4960011  50.1996633 119.5697498  92.7596699
  51.7250936 118.9062709  93.3780960  50.2593478 119.2713789  94.8756945
  49.4280716 118.9067537  95.2973260  51.0392493 119.8466366  95.7907973
  52.3239606 119.9968733  95.6442366  52.7732293 119.6282319  94.8489590
  52.8737097 120.3061313  96.4289631  50.5531883 120.2830732  96.9167662
  49.6879075 119.8867803  97.2515838  51.1782834 120.7098167  97.5636196
  46.9943534 115.2030543  93.0971918  46.2295101 115.9775626  93.6661220
  46.7297227 113.9022677  93.0018936  47.3879979 113.2810541  92.5723337
  45.6443264 113.2482868  93.7439838  44.7644331 113.8469189  93.6112576
  45.4314359 111.8184203  93.2153540  44.8784479 111.2104617  93.9691273
  46.4326360 111.3533436  93.0720942  44.6660968 111.7345475  91.8913809
  45.2078743 112.2890093  91.0948208  43.6362572 112.1299232  91.9642927
  44.5668331 110.2675369  91.4446367  43.7628255 109.5011337  92.0184783
  45.3515672 109.8419419  90.5718434  45.9872260 113.2351479  95.2489779
  46.9142831 112.5516750  95.6825387  45.2978623 114.0597183  96.0403528
  44.6245670 114.6665469  95.6375814  45.5749332 114.2930024  97.4691807
  46.6010140 114.6219144  97.5692084  44.6178762 115.3949536  97.9590158
  43.5714618 115.0218731  97.8957149  44.7091493 116.2644143  97.2653410
  44.8928016 115.8896483  99.3832725  44.8493687 115.0648493 100.1229626
  44.1555904 116.6647391  99.6738583  46.2783598 116.5277887  99.4665918
  46.4045307 117.7116184  99.0789293  47.2286427 115.8147840  99.8540394
  45.4236896 113.0235842  98.3230276  44.4680659 112.2682534  98.1348666
  46.3209884 112.7886721  99.2876069  47.0834659 113.4360927  99.4443878
  46.2739445 111.6240537 100.1856965  45.3117841 111.1456969 100.0830844
  47.3706086 110.5918940  99.8495788  47.2323249 109.6666951 100.4528243
  48.3418258 111.0268777 100.1835582  47.5703823 110.2244354  98.3678704
  48.5502553 109.7015569  98.2742918  47.6311235 111.1307736  97.7350410
  46.5181233 109.2680766  97.8195159  46.7350401 108.0719877  97.7198238
  45.3479354 109.7172812  97.4357131  45.1327783 110.6912519  97.5718631
  44.7073717 109.0495907  97.0851607  46.3935852 112.0708024 101.6516405
  47.3441253 112.7468297 102.0430602  45.4657162 111.6138282 102.4986615
  44.7404366 111.0099787 102.1908725  45.3068674 112.0784132 103.8891636
  45.2593778 113.1592800 103.8609333  43.9809718 111.5405448 104.4461917
  43.7762633 111.9995732 105.4251805  44.0591710 110.4394765 104.6051329
  42.7857948 111.8072935 103.5484556  42.1934214 110.7510952 102.8271061
  42.5463885 109.7404059 102.9723988  41.1190949 111.0111500 101.9542767
  40.6513515 110.2039305 101.4118716  40.6366681 112.3271991 101.7981349
  39.6015684 112.5701183 100.9529574  39.4967716 113.5244264 100.9040139
  42.3019964 113.1220056 103.3974451  42.7646435 113.9307217 103.9446243
  41.2285903 113.3846581 102.5239796  40.8633706 114.3942573 102.4191375
  46.4733533 111.7386276 104.8369839  46.5754247 112.2989415 105.9207195
  47.4301444 110.9230336 104.4062890  47.3666394 110.5055773 103.5034470
  48.7374187 110.7717794 105.0544170  48.5893922 110.8434970 106.1245417
  49.2884150 109.3657473 104.7757368  48.5951750 108.6186855 105.2208375
  50.2792891 109.2292447 105.2592485  49.4261691 109.0336419 103.2983547
  49.1634584 109.8531308 102.4228194  49.7941553 107.7961128 103.0216745
  50.0953424 107.1780976 103.7438430  49.7422214 111.9006218 104.7042877
  50.9407586 111.7384048 104.9145641  49.2639581 113.0449993 104.1927270
  48.2863974 113.1142731 104.0096130  50.0690162 114.1857230 103.7184446
  49.3701996 114.8722830 103.2610391  50.7385825 114.9339271 104.8782914
  51.2376800 115.8540477 104.4982856  51.5117544 114.2861181 105.3475819
  49.7626726 115.2904941 105.8402420  49.4153277 114.4863590 106.2562964
  51.0484539 113.8128279 102.5974752  52.1891564 114.2688568 102.5669258
  50.5954484 112.9770973 101.6607665  49.6394188 112.6875115 101.6901228
  51.3436615 112.6414194 100.4389700  52.1906719 113.3081346 100.3551551
  51.8889320 111.1986505 100.4389717  52.5709742 111.0863215  99.5614465
  50.8714403 110.2356415 100.2972879  50.3187851 110.3227961 101.0946899
  52.6907386 110.8358049 101.6861218  52.0601953 110.8993665 102.5983697
  53.5426003 111.5389583 101.8113924  53.0906113 109.8024257 101.6110030
  50.4850348 112.8863395  99.2033976  49.2749145 113.0804685  99.3015697
  51.0964664 112.8240382  98.0260094  52.0994643 112.7833723  98.0012368
  50.3973940 112.7952805  96.7557398  49.3379461 112.9269170  96.9419490
  50.8654158 113.9220174  95.8373360  50.5842068 113.7345732  94.7776753
  51.9709821 114.0312637  95.8920288  50.2126043 115.2158926  96.2338019
  48.8418826 115.4008733  95.9773919  48.3013614 114.6294357  95.4619984
  48.1786084 116.5461107  96.4434160  47.1226409 116.6808075  96.2649001
  48.8974072 117.5032017  97.1787779  48.2881718 118.6399635  97.5972104
  47.5680401 118.3099571  98.2028014  50.9334785 116.1677724  96.9666069
  51.9669107 115.9894144  97.2214971  50.2692928 117.3080375  97.4361589
  50.8015872 117.9991035  98.0629713  50.5033268 111.4477569  96.0720606
  51.5724743 110.8402531  95.9651178  49.3753689 111.0944805  95.4717610
  48.5440399 111.6283200  95.6500638  49.2728114 110.2004493  94.3387561
  50.0963053 109.5044741  94.3671849  47.9562422 109.4412368  94.5147726
  47.1408666 110.1708774  94.7071927  48.0601378 108.8305530  95.4424313
  47.5621875 108.5266674  93.3571606  48.3580310 107.7585183  93.2266613
  47.4509677 109.0777690  92.3966884  46.2182974 107.8898550  93.7167848
  45.3706594 108.5435494  93.4330980  46.1673730 107.7450503  94.8214487
  46.1022906 106.5604328  93.1254373  46.6213355 105.8271047  93.5799832
  45.3601636 106.1483199  92.1232090  44.5805030 106.9180952  91.4190689
  44.5454547 107.9282277  91.5833056  44.0624222 106.5675329  90.6576951
  45.4266836 104.8772216  91.8486016  46.0195557 104.3185003  92.4183642
  44.9244333 104.4826940  91.0743698  49.3920549 111.0174004  93.0497844
  48.9638945 112.1711436  92.9853210  49.9836536 110.4290793  92.0190516
  50.4064815 109.5254875  92.1507400  49.9673197 110.9459891  90.6480193
  49.1016878 111.5837473  90.5237462  51.2472475 111.7315523  90.2845247
  52.1203467 111.0369231  90.2748340  51.0771000 112.3557141  88.8931122
  50.1239364 112.9153532  88.8408207  51.0552144 111.5766813  88.1022329
  51.9064036 113.0555402  88.6674321  51.5696010 112.8606601  91.2744398
  51.7687102 112.4497203  92.2879955  50.7186842 113.5656470  91.3491606
  52.4748502 113.4181267  90.9526063  49.7981446 109.7600460  89.7136662
  50.5019052 108.7606677  89.8514781  48.9093144 109.8701395  88.7326670
  48.3309035 110.6851643  88.6579382  48.7198412 108.8324259  87.7108782
  49.4081608 108.0202681  87.8921935  47.3005181 108.2343558  87.7989073
  46.5509215 109.0569205  87.7427985  46.9997070 107.1867422  86.7202250
  47.7229750 106.3462310  86.7911714  47.0565848 107.6149019  85.6990721
  45.9789144 106.7731692  86.8656001  47.1275420 107.5251241  89.1450394
  47.2147786 108.2443415  89.9881029  47.8965665 106.7388753  89.2772023
  46.1217268 107.0626869  89.2064550  49.0908855 109.3884145  86.3399560
  48.9654252 110.5804916  86.0808924  49.5670615 108.5391525  85.4411226
  49.7235704 107.5827131  85.7167145  49.7783515 108.8673526  84.0344107
  49.1624360 109.7173567  83.7872615  51.2460518 109.2203975  83.7923837
  51.8757158 108.3034290  83.8472387  51.5684325 109.9191110  84.5975567
  51.4116999 109.8677513  82.5445136  52.3503175 110.1163402  82.4778323
  49.2931930 107.7362205  83.1370616  49.0373749 106.6256114  83.5984014
  49.1297764 108.0452815  81.8582819  49.3806528 108.9639967  81.5585983
  48.5116468 107.2048312  80.8300213  48.4949629 106.1733228  81.1498221
  47.0786529 107.7074849  80.5514523  47.1088206 108.8216655  80.4982256
  46.4720066 107.2205237  79.2289917  46.5909204 106.1204123  79.1312436
  46.9644380 107.6978760  78.3559467  45.3895640 107.4635833  79.1864472
  46.1606637 107.3237295  81.7117280  46.5067801 107.7759176  82.6628184
  46.1547808 106.2185426  81.8383602  45.1215078 107.6483565  81.4968890
  49.3357830 107.2872207  79.5577629  49.7152647 108.3929137  79.1829571
  49.4216449 106.1884492  78.8107548  49.1672373 105.2998538  79.2083308
  49.6164032 106.1902856  77.3584419  49.5482918 107.2046733  76.9929159
  51.0394056 105.6920136  77.0305804  51.2449563 104.7538029  77.5889479
  51.7463906 106.4616079  77.4119943  51.3256618 105.4528883  75.5346828
  50.6799102 106.1098759  74.9088305  52.7661312 105.7789723  75.1588927
  53.4758027 105.1212848  75.7039905  53.0067638 106.8381990  75.3879918
  52.9237468 105.6254742  74.0682857  51.0942908 103.9860814  75.1742846
  50.0622072 103.6630312  75.4122703  51.8003164 103.3300299  75.7269156
  51.2524676 103.8326188  74.0852945  48.4588350 105.4336925  76.6812013
  47.8437375 104.5452761  77.2690706  48.1176719 105.8203038  75.4524830
  48.6929280 106.4866934  74.9838636  47.0593474 105.1794101  74.6461944
  46.4312098 104.5829530  75.2930338  46.1532868 106.2323263  73.9847659
  45.4704890 105.7388757  73.2494348  46.9020499 107.2256831  73.3145859
  47.4684365 107.6169539  73.9917954  45.2968149 106.9680983  75.0142976
  45.9294740 107.4923870  75.7601443  44.6521096 106.2392384  75.5518490
  44.6419039 107.7104711  74.5083036  47.6528302 104.2037583  73.6210648
  48.7777123 104.3920360  73.1628239  46.9298497 103.1411213  73.2534686
  46.0129962 102.9814249  73.6069632  47.3893549 102.1482207  72.2564363
  48.1690240 102.5975717  71.6554329  47.9872216 100.8766922  72.9059812
  48.4479009 100.2716670  72.0865181  49.0998261 101.2087427  73.9066702
  48.7102795 101.8115242  74.7526908  49.9132050 101.7812026  73.4104241
  49.5248980 100.2763467  74.3324613  46.9789738  99.9809586  73.6370822
  46.1773749  99.6366150  72.9497536  46.5267525 100.5264205  74.4904264
  47.4922711  99.0811153  74.0402765  46.2675823 101.8004317  71.2788177
  45.0920885 101.9304910  71.6244530  46.6018351 101.3382844  70.0703004
  47.5595723 101.1855937  69.7770829  45.5942133 100.8508459  69.1277338
  44.7711573 101.5517485  69.1323859  46.1680664 100.7644057  67.6999636
  45.3795213 100.4329746  66.9898327  46.9766812  99.9968749  67.6837028
  46.7788441 102.0722209  67.1553142  47.6272826 102.3809053  67.8117863
  47.3262877 101.8351701  65.7471141  46.5168261 101.5395206  65.0471322
  48.0723653 101.0115032  65.7799343  47.8294314 102.7443244  65.3544307
  45.7466446 103.2008056  67.0793292  45.3751088 103.4374468  68.0941888
  44.8882370 102.8868950  66.4499077  46.1934378 104.1066149  66.6264924
  45.0441151  99.4975539  69.5933460  45.7548475  98.6950182  70.2023196
  43.8046602  99.1954613  69.2041972  43.2698207  99.8763134  68.7192656
  43.0722977  97.9649932  69.5461041  42.7994011  98.0144886  70.5906556
  41.8086800  97.9338691  68.6754356  41.2113252  97.0235916  68.8967590
  42.0809704  97.8920601  67.5969544  41.1080671 100.3735188  68.2865917
  41.6838784 100.5583112  67.4905502  40.9411028  99.1375540  68.9179195
  40.2303146 101.2002080  68.8769387  40.0924873 102.2507947  68.6277371
  39.5508934 100.5538025  69.8380628  39.9855662  99.2512172  69.8826373
  39.6008129  98.5457798  70.6068200  43.8786315  96.6770085  69.3549311
  43.7987804  95.7739345  70.1794868  44.7174220  96.6261236  68.3141725
  44.7596970  97.3987328  67.6879891  45.5344933  95.4602746  67.9739204
  45.1347092  94.5964370  68.4870818  45.4071469  95.1652289  66.4686590
  46.0584501  94.3008129  66.1983024  45.7303320  96.0474802  65.8765856
  43.9613370  94.8153654  66.0637450  43.3221583  95.7061774  66.2445674
  43.5808381  93.9813849  66.6866482  43.8131135  94.4371978  64.5912695
  44.7551454  94.3785494  63.8222147  42.6078804  94.1670764  64.1369692
  42.5574368  93.8093698  63.2104589  41.8565700  94.1679389  64.7904882
  47.0042630  95.5536914  68.4258026  47.7020159  94.5452374  68.3355343
  47.4867931  96.6793397  68.9731631  46.9117812  97.4878626  69.1144545
  48.8739854  96.7984654  69.4702784  49.5623781  96.5407380  68.6748517
  49.1577502  98.2204025  69.9873341  50.0309348  98.2083001  70.6725009
  48.2870635  98.6182353  70.5438391  49.5794145  99.2314585  68.9287663
  50.4763990  98.8848818  68.1260514  49.0845643 100.3745168  69.0165504
  49.1395856  95.8156025  70.6197235  50.0955114  95.0393410  70.5810059
  48.2266731  95.7753988  71.5962808  47.4790933  96.4321046  71.5833470
  48.2992385  94.8487672  72.7274882  49.2625864  94.9807925  73.2054687
  47.1708574  95.1858293  73.7098615  46.1840905  94.9567467  73.2483501
  47.1931517  96.2825009  73.8981707  47.2745961  94.4997824  75.0354402
  46.5966536  93.3950065  75.4223020  45.8793554  92.8548717  74.8157175
  46.9784518  93.0373750  76.6992483  46.6467783  92.2258653  77.1761570
  47.9372379  93.8910375  77.1991751  48.1280553  94.8543777  76.1650806
  49.0553570  95.8913911  76.4124344  49.2286941  96.6438942  75.6568524
  49.7781501  95.9469189  77.6188471  50.4994945  96.7369222  77.7779306
  48.6539106  93.9340586  78.4022525  48.5156198  93.1649258  79.1447009
  49.5845689  94.9662730  78.6065748  50.1674220  94.9959549  79.5131567
  48.2092802  93.3881823  72.2638586  48.9645716  92.5323369  72.7196278
  47.3691209  93.1288423  71.2563270  46.8355129  93.8694028  70.8652916
  47.1069414  91.7896931  70.7124340  46.9678085  91.1126257  71.5433960
  45.8002601  91.7971211  69.8991524  45.5108794  90.7371102  69.7046052
  45.9886670  92.2964803  68.9236050  44.6149608  92.5132465  70.5770699
  44.8257782  93.6073609  70.5884310  43.3408797  92.2940103  69.7656749
  43.0493366  91.2203788  69.7756796  43.4771010  92.6189742  68.7152627
  42.5100076  92.8909890  70.1984904  44.3687350  92.0830493  72.0228977
  45.1934743  92.4173323  72.6839190  44.3250727  90.9764480  72.0833080
  43.4186121  92.5074949  72.4087285  48.2933894  91.2497520  69.8973459
  48.5920090  90.0588423  69.9590101  49.1004015  92.1398148  69.3109239
  48.8419044  93.1063439  69.3045263  50.4178416  91.8140476  68.7487875
  50.3218120  90.8949312  68.1826469  50.8578141  92.9390257  67.7889091
  51.9596543  92.8894510  67.6217075  50.6342132  93.9380031  68.2129834
  50.2393639  92.7930911  66.4083235  50.8509261  92.2891602  65.4838392
  49.0079223  93.2011515  66.2174459  48.6176256  93.0676057  65.3122432
  48.4861433  93.5513367  66.9972638  51.4795750  91.4902666  69.8273166
  52.6174675  91.1753087  69.4959525  51.1282788  91.5080038  71.1205047
  50.2175327  91.8403568  71.3804265  51.9748031  91.0099861  72.2105088
  52.3830024  90.0511338  71.9266853  51.3541169  90.9624539  73.0897639
  53.1549117  91.9129436  72.5748910  54.1155303  91.4284877  73.1780157
  53.0880892  93.1941287  72.1955014  52.2760684  93.5187811  71.7173440
  54.1479713  94.2015366  72.3534575  55.0063270  93.9067870  71.7781475
  53.6453457  95.5436852  71.8031142  54.3853270  96.3491787  72.0234141
  52.6853530  95.8181841  72.2944577  53.4472352  95.5116756  70.2823796
  52.6931114  94.7546324  69.9787396  54.4191715  95.2366288  69.8076300
  53.0243999  96.8994686  69.7886409  53.7018064  97.6464928  70.2673338
  51.9829573  97.1267563  70.0938734  53.1911080  96.9887195  68.2722898
  52.3647218  96.4381201  67.7741305  54.1614169  96.5650835  67.9381051
  53.1357089  98.3981183  67.8325035  53.9436570  98.8800613  68.3355161
  52.1877452  98.8007167  68.0721849  53.3188189  98.4608826  66.8207131
  54.6078018  94.3850937  73.8027842  53.8156162  94.2394953  74.7311447
  55.8663630  94.7948638  73.9707781  56.4653526  94.9158568  73.1881478
  56.4346271  95.2152997  75.2584366  55.9161328  94.6999605  76.0477889
  57.9324701  94.8615860  75.3776084  58.2549940  95.0166643  76.4228982
  58.5171962  95.5785977  74.7514618  58.3739333  93.4524712  74.9373052
  59.4686233  93.3450785  75.0856246  58.1672653  93.3055814  73.8581216
  57.7262859  92.2734115  75.6808407  56.8223643  92.4612632  76.5296018
  58.0216009  91.1129740  75.3182955  56.2363082  96.7230554  75.4850301
  56.5129291  97.5334927  74.5951974  55.8587236  97.1067796  76.7067447
  55.6004672  96.4209251  77.3891678  55.6572672  98.4974843  77.1204617
  56.0449531  99.1609713  76.3579325  54.1691189  98.7807791  77.3407972
  54.0189533  99.8480460  77.6213028  53.8031046  98.1602527  78.1840228
  53.2688427  98.4901372  76.1624933  52.7689602  97.1892979  75.9624021
  53.0545140  96.3882572  76.6271606  51.8959624  96.9301824  74.8925601
  51.5132085  95.9328532  74.7360115  51.5148952  97.9765009  74.0300659
  50.6271872  97.7335829  73.0365145  50.5839972  98.5298554  72.5014800
  52.9134944  99.5293318  75.2861142  53.3115254 100.5209053  75.4419771
  52.0379476  99.2752234  74.2141671  51.7653139 100.0775225  73.5470499
  56.4038028  98.8000185  78.4172576  56.5767724  97.9220391  79.2699368
  56.7539300 100.0763479  78.6149774  56.5423049 100.7575707  77.9124841
  57.3206884 100.5754756  79.8759649  57.0933488  99.8530946  80.6442965
  58.8549179 100.7561608  79.8217649  59.2302745 100.9441791  80.8564437
  59.0539023 101.6786446  79.2515994  59.7141178  99.6286111  79.2147220
  59.0777502  98.7842044  78.8721228  60.3622867  99.2120780  80.0186746
  60.5903094 100.0774531  78.0271024  59.9108727 100.3780578  77.1973910
  61.1839997  99.2294308  77.6378562  61.5126576 101.2743453  78.3196584
  60.9462777 102.1775885  78.5832499  62.1464390 101.4963937  77.4343593
  62.3940660 101.0238069  79.4772282  63.0657761 100.2573023  79.3068089
  61.8568744 100.8516636  80.3685651  62.9450810 101.8727030  79.7452502
  56.6729327 101.8905910  80.3130300  56.2111762 102.6756096  79.4834682
  56.8251115 102.1855591  81.5961218  57.2126978 101.4715160  82.1887526
  56.7210687 103.5099393  82.2006126  56.6691971 104.2655205  81.4275527
  55.4676725 103.5655002  83.0818805  55.4861505 102.6917135  83.7697480
  54.5851141 103.4440998  82.4139438  55.2580589 105.0656196  84.0783006
  57.9980443 103.7461133  83.0193378  58.4598550 102.8320514  83.7024591
  58.5617839 104.9569888  82.9727739  58.1701489 105.6583792  82.3691474
  59.6950824 105.3558647  83.8204298  59.8313689 104.6058387  84.5800180
  60.9922122 105.4008706  82.9980997  60.9141255 106.1925343  82.2308340
  61.0892469 104.4238807  82.4645206  62.2427937 105.5988280  83.8709437
  62.2543086 104.7680106  84.6165997  62.2024506 106.5515726  84.4390780
  63.5518368 105.5085711  83.0668355  63.4291299 104.7837668  82.2344438
  64.3350013 105.0784819  83.7362601  64.1019841 106.8335243  82.5233072
  65.0917490 106.6474976  82.0473637  64.2452924 107.5837785  83.3250643
  63.2233450 107.4418346  81.5008098  62.4331711 107.9835150  81.9130456
  62.8542376 106.7181906  80.8387973  63.7855881 108.0999686  80.9269418
  59.3854612 106.6641483  84.5396090  58.9209936 107.6097214  83.9090042
  59.6556218 106.7256986  85.8419468  60.0522262 105.9218551  86.2911426
  59.2620526 107.8336070  86.7343672  58.7927335 108.6073225  86.1459291
  58.2153741 107.3388658  87.7551322  58.6110694 106.4182087  88.2460527
  57.8632436 108.3617881  88.8446165  57.4615019 109.2944010  88.3932432
  58.7370448 108.6087173  89.4818477  57.0855627 107.9402247  89.5163675
  56.9214708 106.9788140  87.0128318  57.0846945 106.1962824  86.2457459
  56.5107803 107.8776868  86.5063857  56.1530246 106.6038484  87.7190158
  60.4758122 108.4745568  87.4105291  61.4905683 107.8200209  87.6490116
  60.4080812 109.7710104  87.7146093  59.6031480 110.2939221  87.4190813
  61.4403431 110.5026953  88.4672351  61.9436192 109.8132571  89.1331001
  62.4608714 111.1096264  87.4989162  63.2530293 111.6628141  88.0527848
  61.9628836 111.8152190  86.7960793  63.0805709 110.0679104  86.7732431
  62.7818817 109.2327162  87.1761616  60.8304667 111.5996858  89.3447905
  59.9076844 112.2842558  88.9124633  61.3618771 111.7645165  90.5602911
  62.1153110 111.1802763  90.8650305  61.0178855 112.7698641  91.5772159
  60.7557087 113.6983650  91.0871172  59.8466855 112.2480076  92.4391471
  60.0693290 111.2047429  92.7561873  58.9189164 112.2270611  91.8366583
  59.6093813 113.0489239  93.7156535  60.0562423 112.6618750  94.7811395
  59.0643051 114.2391359  93.6372363  58.9504362 114.7679539  94.4805088
  58.7804289 114.6119092  92.7483781  62.2689801 113.0292427  92.4406705
  63.1330303 112.1593433  92.5279998  62.3319195 114.1709295  93.1380757
  61.5754923 114.8176887  93.1100276  63.4499525 114.5627621  94.0197663
  64.3287456 114.7069500  93.4069316  63.0760712 115.8787038  94.7181131
  63.7848837 116.0983435  95.5518672  62.0677902 115.7628296  95.1789352
  63.0778207 117.0982050  93.7773938  62.4892201 116.8778128  92.8576487
  64.1023845 117.2887305  93.4755712  62.4111744 118.2634538  94.5088670
  62.8705831 118.3502638  95.5218486  61.3329832 118.0067586  94.6353145
  62.5347154 119.6181545  93.8154085  62.2771361 119.5125208  92.7387434
  63.5609096 120.0062942  93.8859942  61.5739857 120.5717663  94.4109931
  61.5473563 120.4567413  95.4670282  60.6241011 120.3389897  94.0035424
  61.7837601 121.5466812  94.1466926  63.8389198 113.5168227  95.0807132
  65.0055813 113.4537799  95.4486202  62.9074282 112.6802431  95.5450966
  61.9532834 112.7543419  95.2485548  63.1693119 111.6310356  96.5345867
  63.9994333 111.9410647  97.1560269  61.9439422 111.5286371  97.4527374
  61.0349497 111.2920555  96.8650985  61.7774114 112.4949386  97.9743934
  62.0917048 110.7413163  98.2241256  63.5969338 110.2704522  95.9329046
  63.6496757 109.2774663  96.6576158  63.8850808 110.1851329  94.6276407
  63.8358714 111.0015920  94.0507611  64.3458006 108.9624615  93.9547841
  64.2688496 108.1460045  94.6523147  63.4240076 108.6496951  92.7556107
  63.7999668 107.7449106  92.2267187  63.4808105 109.5031210  92.0444305
  61.9452420 108.4100499  93.1240024  61.5611133 109.2975317  93.6793830
  61.0989368 108.2401201  91.8596420  61.4604754 107.3770996  91.2645503
  61.1473706 109.1474892  91.2289259  60.0373625 108.0539447  92.1298693
  61.7708245 107.1661402  93.9981787  62.2996074 107.2826780  94.9678804
  62.1717935 106.2675609  93.4847869  60.6958565 106.9883190  94.2154965
  65.8227442 109.1148491  93.5292628  66.1412524 110.0897647  92.8497711
  66.7274347 108.1672493  93.8642552  66.4648175 106.9142245  94.5641795
  65.6705031 106.3325045  94.0460001  66.1401289 107.1389209  95.6028852
  68.1631681 108.2961519  93.5724356  68.4798990 109.3005538  93.8171030
  68.8442727 107.2404005  94.4501135  69.0441947 107.6672514  95.4580145
  69.8039558 106.8567023  94.0454971  67.7858827 106.1444858  94.5805222
  67.8460532 105.4607574  93.7058507  67.9266834 105.5553960  95.5120026
  68.4977046 108.0812099  92.0879484  69.5182739 108.5561179  91.5960188
  67.6193060 107.3849985  91.3663980  66.8158276 107.0127260  91.8201634
  67.6674777 107.1727782  89.9282659  68.1376077 108.0379262  89.4846467
  68.4889193 105.9062548  89.6453859  68.0301283 105.0211275  90.1376907
  69.5189862 106.0236888  90.0467707  68.5637961 105.6946680  88.5579384
  66.2292421 107.0516380  89.3836583  65.3099683 106.7600330  90.1575757
  66.0078478 107.2262668  88.0662448  66.9368213 107.7722566  87.0875878
  67.5732392 106.9378686  86.7121520  67.5728900 108.5771850  87.5177367
  64.7067956 106.9894676  87.4490510  64.0024129 107.6383595  87.9452264
  64.8863617 107.3331052  85.9683102  63.9630344 107.7598655  85.5310482
  65.1987211 106.4297004  85.3940040  66.0550838 108.3159062  85.9663465
  66.5824974 108.3550087  84.9906879  65.6964167 109.3333890  86.2390483
  64.2176150 105.5460816  87.6475058  64.9640569 104.5957883  87.4219019
  62.9461772 105.3823874  88.0129562  62.3665935 106.1899483  88.1237473
  62.3396992 104.0876881  88.3470267  63.1250171 103.3768057  88.5620190
  61.4596238 104.2294994  89.6112979  60.7053631 105.0301999  89.4133473
  60.6881933 102.9343046  89.9216112  61.3815311 102.0691328  89.9807752
  59.9281728 102.7345999  89.1370737  60.1607448 103.0332506  90.8948139
  62.2710400 104.6780719  90.8500652  61.5597648 104.8194696  91.6959145
  62.7259074 105.6740777  90.6444841  63.3962382 103.7381196  91.3058172
  64.1618447 103.6219272  90.5080514  63.0033351 102.7366895  91.5773038
  63.9084068 104.1612290  92.1974739  61.5646910 103.5478503  87.1435170
  60.5662910 104.1363522  86.7376638  62.0158633 102.4183596  86.5983992
  62.8932397 102.0561241  86.8914549  61.3853528 101.6764094  85.4954430
  60.9415894 102.3736728  84.7962716  62.4669963 100.8617183  84.7618008
  62.0249843  99.9998567  84.2090905  63.1563589 100.4280099  85.5214409
  63.2976980 101.6883867  83.7621864  64.2742964 101.1846375  83.5903960
  63.5083913 102.6996284  84.1591440  62.6613614 101.8315116  82.3696972
  61.6389682 101.1767266  82.0616555  63.2411222 102.5323265  81.5085551
  60.2672530 100.7307791  85.9739083  60.3406362 100.1480936  87.0614535
  59.2652032 100.5184397  85.1126893  59.2358895 101.0543916  84.2625222
  58.1792484  99.5320843  85.2387455  58.5329979  98.6907047  85.8157042
  56.9361889 100.1722661  85.8876742  56.1159134  99.4216553  85.9490333
  56.5880563 101.0014504  85.2260938  57.1441283 100.7662376  87.2871520
  56.2282224 101.3389410  87.5594106  57.9779035 101.4984871  87.2558685
  57.4078798  99.7131097  88.3733640  57.8650571  98.8024211  87.9309693
  56.4181675  99.4265125  88.7954159  58.3332657 100.2646675  89.4587626
  58.1155916 101.3368244  89.6228462  59.4030467 100.1610924  89.1961823
  58.1190256  99.5649854  90.7464645  58.1056738  98.5338984  90.6396791
  57.1776125  99.8777766  91.0998456  58.8302023  99.8111966  91.4658394
  57.7983177  99.0100113  83.8511264  57.7997418  99.7790367  82.8939013
  57.3846839  97.7468780  83.7474427  57.3785090  97.1249133  84.5236276
  57.0319785  97.0787488  82.4770325  56.9811773  97.8159115  81.6909762
  58.0937241  96.0408763  82.0765016  57.7329848  95.4166427  81.2257934
  58.3895549  95.1916008  83.1612588  57.8196302  94.4093711  83.0925992
  59.4062489  96.6893047  81.6466258  59.8424491  97.2977316  82.4649443
  59.2337947  97.3398586  80.7652547  60.1415289  95.9051876  81.3595489
  55.6621271  96.3954387  82.5180755  55.2042930  95.9692515  83.5798229
  55.0148704  96.2872371  81.3504792  55.3977193  96.7147155  80.5270865
  53.8353606  95.4384197  81.0979964  53.9227330  94.5880568  81.7420637
  52.4835881  96.1628551  81.3426568  51.6667228  95.4643344  81.0327798
  52.2207545  96.4044447  82.8322054  52.9955065  97.0608944  83.2752048
  52.2297464  95.4304793  83.3621450  51.2306617  96.8745431  82.9959475
  52.3322584  97.4258812  80.4713588  52.4264708  97.1242512  79.4037513
  53.1591997  98.1344993  80.6934625  50.9970530  98.1546584  80.6036774
  50.9033528  98.6462249  81.5931419  50.1504386  97.4487007  80.4690041
  50.9214233  98.9388568  79.8212780  53.8561342  94.9103433  79.6571644
  54.3876708  95.5595600  78.7544887  53.1535212  93.8025571  79.4301872
  52.7858518  93.2561525  80.1818140  52.7162741  93.3332732  78.1137634
  52.2940505  94.1701542  77.5756524  53.8954919  92.7767608  77.3117182
  54.5304995  93.6487060  77.0509254  53.5601360  92.3217225  76.3544223
  54.7217539  91.8664421  78.0061186  55.6290459  92.0815103  77.6896788
  51.6025466  92.2916375  78.2474202  51.3134361  91.8229841  79.3515815
  50.9507113  91.9540911  77.1270046  51.1578493  92.4172776  76.2733728
  49.9775405  90.8537420  77.0325155  49.1309114  91.0885072  77.6630909
  49.5334545  90.7231206  75.5674750  50.3857569  90.3375618  74.9718684
  49.2738629  91.7343321  75.1785484  48.2970897  89.8280302  75.4210362
  47.4336280  90.3646590  75.8720844  48.4093162  88.8724070  75.9783601
  47.9445538  89.4701691  73.9810893  47.7808879  90.3996412  73.3984224
  46.9758900  88.9192095  74.0103042  49.0135929  88.5964743  73.3152313
  49.2001474  87.6893575  73.9290594  49.9673046  89.1452756  73.1876758
  48.5657728  88.1459210  71.9782556  48.5176541  88.9221415  71.2780133
  47.5711383  87.7742206  72.0535485  49.1806347  87.3904204  71.6214114
  50.6037692  89.5417307  77.5200736  51.7813684  89.3048726  77.2475381
  49.8291556  88.6420967  78.1300058  48.8532500  88.8157169  78.2538323
  50.3257828  87.3033006  78.4590174  51.2795273  87.4274916  78.9565868
  49.3736080  86.6267556  79.4526088  48.3481109  86.5789711  79.0371840
  49.3318083  87.2264768  80.3868423  49.7136806  85.5985917  79.6935857
  50.6188895  86.4704211  77.1861756  50.0539885  86.7080443  76.1162714
  51.5878224  85.5456255  77.2734002  51.9866885  85.3318192  78.1639761
  52.2594404  84.9360348  76.1018323  51.6477165  85.1264437  75.2292384
  53.6393930  85.5961613  75.8518527  53.9958781  85.3314247  74.8411608
  54.3731895  85.2130914  76.5864891  53.5845060  87.1274086  76.0014955
  53.4686330  87.3610225  77.0873329  52.6766975  87.5102716  75.4785675
  54.7948790  87.9154425  75.4877311  54.7190414  87.9283950  74.3851393
  55.7472842  87.4605814  75.8200445  54.6551661  89.3450031  76.0331142
  54.9202683  89.3707729  77.1122504  53.6124327  89.6996459  75.9016759
  55.4900732  90.3288849  75.3168428  55.0782883  90.6269938  74.4068965
  56.4817465  90.0149758  75.1842166  55.6345568  91.1866356  75.9042738
  52.3563812  83.4139568  76.2328019  52.3115405  82.8843207  77.3407644
  52.3946937  82.7107151  75.1018014  52.4203215  83.2041161  74.2319854
  52.2279623  81.2529453  75.0038532  51.8922114  80.8523732  75.9504994
  53.1707995  80.8411178  74.6763144  51.1773705  80.8846178  73.9510452
  50.7875881  81.7355904  73.1522534  50.7019921  79.6362204  73.9533777
  50.9928554  78.9867633  74.6453796  49.8479819  79.1092875  72.8800263
  50.2753461  79.4622703  71.9549224  49.9074368  77.5685737  72.8429468
  49.4259855  77.2798653  71.8926286  49.3318852  77.1305797  73.6887816
  51.3310967  76.9788421  72.8373409  51.2988865  75.8884315  72.6311406
  51.7925968  77.1044039  73.8414832  52.2606182  77.6560594  71.8357260
  53.0586226  78.5075512  72.1822006  52.1555731  77.3561686  70.5598576
  52.6633890  77.9362977  69.9219630  51.4003642  76.7915352  70.2420288
  48.3917665  79.6101140  73.0005105  47.7207418  79.2615757  73.9797081
  47.8786308  80.4102648  72.0420875  48.5326770  80.8545127  70.8161098
  48.9226380  79.9920502  70.2338844  49.3683515  81.5419668  71.0794980
  46.5592348  81.0286060  72.1424538  46.4465925  81.4178211  73.1421611
  46.5506465  82.1593812  71.1105707  47.0070186  83.0699771  71.5634774
  45.5415839  82.4244672  70.7347551  47.4732294  81.6184916  70.0198901
  46.9077229  80.9101934  69.3736977  47.9128171  82.4227417  69.3965945
  45.4173095  80.0279020  71.9183237  45.5682162  79.0320688  71.2110385
  44.2605216  80.3055582  72.5258717  44.2043291  81.1622364  73.0526567
  43.0409303  79.4848563  72.4999568  42.9870447  78.9690089  71.5512614
  43.0431008  78.4932675  73.6759092  42.1370509  77.8623677  73.6169691
  42.9497783  79.1027126  74.6060642  44.2694225  77.5841000  73.9038206
  45.2090625  78.1719975  73.9178604  44.3487979  76.8146498  73.1078976
  44.0603379  76.9288798  75.2767842  43.1107112  76.3469002  75.2509647
  43.9373123  77.7292535  76.0436068  45.1177276  76.0052080  75.7260587
  44.8294166  75.0889859  76.0427120  46.2292693  76.3309241  76.3566887
  46.8542315  77.4680169  76.2106063  47.6299016  77.6579970  76.7976141
  46.6545797  78.0472533  75.4238511  46.7276981  75.4782199  77.1955673
  47.5969358  75.6322001  77.6440488  46.1896555  74.6446931  77.3836264
  41.8062327  80.3847877  72.6497510  41.8210623  81.2919930  73.4832843
  40.7245391  80.1160670  71.9209293  40.6985922  79.3662068  71.2738237
  39.4655549  80.8696765  72.0637211  39.7488569  81.8993648  72.2140669
  38.6517248  80.8327033  70.7542064  39.3353579  81.0154414  69.8934406
  37.9223992  81.6742543  70.7433989  37.8664384  79.5309564  70.5241689
  37.1407927  79.3579195  71.3470756  38.5406575  78.6556025  70.4641497
  37.0217879  79.5739874  69.2389530  36.9759043  78.5275114  68.5525941
  36.4144073  80.6366773  68.9678125  38.6432831  80.4396018  73.2990946
  38.7578982  79.2953436  73.7534368  37.8001973  81.3236915  73.8690356
  37.6457933  82.7319777  73.5455369  37.5128021  82.8787291  72.4541395
  38.5523598  83.2582021  73.9054253  36.9214175  80.9690159  74.9721450
  37.4847114  80.4293355  75.7195632  36.3961413  82.2925123  75.5326059
  37.1000088  82.6763827  76.3046677  35.3842056  82.2097350  75.9747280
  36.4229101  83.2169889  74.3225437  35.5089138  83.0459225  73.7100345
  36.4799843  84.2882361  74.5971911  35.8009035  80.0344206  74.5145021
  34.9093458  80.3986353  73.7498175  35.7634489  78.8661380  75.1442941
  36.5074521  78.6271058  75.7725238  34.6452769  77.9346616  75.1491713
  34.2516318  77.8663362  74.1428310  35.1322369  76.5402905  75.6113705
  34.2927178  75.8144968  75.5528347  35.4281635  76.6206320  76.6809348
  36.3398293  76.0175215  74.8058235  37.1026485  76.8116316  74.6582334
  35.9738218  75.7142575  73.8070262  37.0257925  74.7987362  75.4209422
  36.4419687  73.9602889  76.1040483  38.2925774  74.6020623  75.1302925
  38.7108083  75.1820722  74.4340277  38.7980219  73.8596646  75.5653486
  33.5655047  78.5371237  76.0626534  33.5857395  78.3401480  77.2807216
  32.7301150  79.4116246  75.4917267  32.8840804  79.6685229  74.5421082
  31.6608702  80.1151895  76.2139566  32.0376311  80.3843042  77.1916318
  31.1988558  81.4049539  75.5021894  30.5918302  81.1408472  74.6017178
  30.3370436  82.2395275  76.4558679  30.9463456  82.6250327  77.2976761
  29.5065866  81.6459924  76.8876997  29.8993883  83.1107103  75.9205430
  32.3508399  82.2970325  75.0301318  32.9211496  81.8258310  74.2042134
  33.0505422  82.5087153  75.8635719  31.9569718  83.2667483  74.6565180
  30.4690445  79.1796807  76.4038875  29.8840594  78.7054136  75.4255195
  30.0647750  78.9813307  77.6529262  30.5868654  79.3806560  78.4140964
  28.9855581  78.1022320  78.0914957  28.4507317  77.7108067  77.2360775
  29.5726057  76.9605717  78.9224302  28.7399601  76.3505443  79.3257665
  30.1024217  77.4087724  79.7925627  30.5618403  76.0057954  78.2753081
  30.6797075  75.8495653  76.8774081  30.0503094  76.4110586  76.2094665
  31.5982895  74.9308892  76.3352002  31.6761763  74.8120023  75.2670392
  32.3607080  74.1163657  77.1932016  33.1941671  73.1704739  76.6807831
  33.5314932  72.6566242  77.4520875  31.3422383  75.2064771  79.1239531
  31.2459833  75.3112259  80.1937737  32.2204444  74.2544577  78.5883796
  32.7765166  73.6337012  79.2647485  27.9752302  78.8469122  78.9693897
  28.3134507  79.8043142  79.6646892  26.7531445  78.3265501  79.0376224
  26.4842355  77.5486659  78.4731808  25.6610565  78.8641408  79.8601703
  26.0675665  79.5231449  80.6120072  24.6529752  79.6624749  79.0207623
  23.6195074  79.5010496  79.4027203  24.6665756  79.2910824  77.6591748
  23.8259800  79.6005259  77.2716486  24.9643233  81.1580533  79.1019315
  26.0054192  81.3503011  78.7647198  24.8718448  81.5161311  80.1498760
  24.2690855  81.7463601  78.4668642  24.9662942  77.7395316  80.6164069
  24.6179146  76.7113627  80.0387078  24.8366607  77.9074843  81.9319775
  25.0166049  78.8047079  82.3467196  24.5426993  76.8379195  82.8829595
  24.4399851  75.9180432  82.3335180  25.7416717  76.6332941  83.8355070
  25.5469760  75.7317608  84.4610201  25.8117000  77.5045238  84.5170024
  27.1293141  76.4605467  83.1760999  27.3900856  77.3989295  82.6304917
  28.1968623  76.2230848  84.2476870  27.9589372  75.3102304  84.8346113
  28.2566928  77.0788193  84.9493988  29.1932759  76.0763457  83.7825978
  27.1817973  75.2968834  82.1849999  26.4757361  75.4487726  81.3429939
  26.9076610  74.3506361  82.6958349  28.2036452  75.1893309  81.7663049
  23.2357128  77.1554042  83.6464565  23.1124126  78.2549081  84.2039709
  22.2569954  76.2271699  83.6839968  22.1766598  75.0061393  82.8920880
  22.7578187  74.2089736  83.4058483  22.5655520  75.1562431  81.8583005
  21.0143865  76.4090758  84.4365885  20.5578276  77.2944308  84.0258911
  20.1831783  75.1461080  84.1852818  19.0944892  75.3548975  84.1795286
  20.3964220  74.3651870  84.9530440  20.6938811  74.6489153  82.8374584
  20.5109430  73.5665971  82.7094098  20.2058529  75.2116530  82.0103156
  21.2418012  76.6135681  85.9463688  22.2293970  76.1011983  86.4808345
  20.3014370  77.2650913  86.6614259  19.1901571  78.0506627  86.1455920
  18.3378775  77.3594714  85.9662469  19.4438921  78.5962829  85.2099142
  20.3240700  77.3495072  88.1202637  21.2659827  77.8080278  88.3874043
  19.1235076  78.2145857  88.5135041  19.3424417  78.8434903  89.4004228
  18.2283660  77.5859500  88.7234439  18.8434221  79.0365417  87.2582426
  17.7953939  79.3953340  87.1974356  19.5371675  79.9060679  87.2168549
  20.2784889  75.9802395  88.8167336  19.8771172  74.9664304  88.2461505
  20.6712584  75.9629774  90.0909703  20.8975397  76.8213824  90.5368779
  20.8634195  74.7303712  90.8626218  21.4638695  74.0587832  90.2681108
  21.6041535  75.0642705  92.1564898  21.0016611  75.7371305  92.8042556
  22.5441953  75.5995454  91.8941215  21.9306131  73.8796178  92.8529789
  22.5889034  73.4173985  92.2921508  19.5577400  74.0124094  91.1976754
  18.5741399  74.6667536  91.5347607  19.6139026  72.6753449  91.3240495
  20.4206972  72.1685112  91.0497080  18.5497671  71.8533958  91.9391961
  17.6748140  71.9102244  91.3061703  19.0018343  70.3781492  92.0584134
  18.1862474  69.8076926  92.5639880  19.9046022  70.3164335  92.7067546
  19.2810694  69.6617991  90.7194622  20.1609828  70.1343344  90.2366227
  18.4274868  69.7842802  90.0247985  19.5861606  68.1630945  90.9295022
  18.7304595  67.6715273  91.4359658  20.4901057  68.0684438  91.5686066
  19.9142851  67.4749860  89.6602808  20.4809248  67.9360638  88.9928633
  19.4633296  66.3094116  89.2124890  18.6899220  65.4949955  89.8640442
  18.8063069  65.4261367  90.8514957  18.5451977  64.6106843  89.4033548
  19.7695722  65.8899279  88.0339090  20.5031113  66.2663311  87.4662147
  19.4163323  64.9670336  87.7993741  18.1314126  72.3763007  93.3275617
  16.9737221  72.2321024  93.7014070  19.0578078  72.9989162  94.0601108
  19.9871531  73.0721066  93.7057179  18.8478675  73.5460946  95.4058581
  18.1011251  72.9451758  95.9120228  20.1867644  73.3940199  96.1372528
  20.9717439  74.0049738  95.6569497  20.4968030  72.3290193  96.0519772
  20.1497521  73.7187509  97.6328202  20.2295900  72.7735431  98.4440650
  20.2455778  74.9023518  98.0176686  18.3181332  75.0006731  95.3885312
  17.2919616  75.2892286  96.0063537  18.8990433  75.8983600  94.5752861
  19.7042074  75.6384804  94.0589232  18.4077860  77.2871359  94.4612610
  18.2137797  77.6314706  95.4688687  19.4594083  78.2507258  93.8656412
  19.6349988  78.0399565  92.7900736  20.4190299  78.0864268  94.3949281
  19.0017895  79.7148330  94.0544273  18.4932834  79.8136406  95.0380785
  18.2645685  80.0037138  93.2803335  20.1202274  80.7636407  94.0480355
  20.7397291  81.0247978  92.9927399  20.3698801  81.3896655  95.1074639
  17.0667995  77.4011079  93.7158728  16.2933182  78.3067644  94.0124585
  16.6937800  76.4354218  92.8672423  17.3308996  75.7027861  92.6106675
  15.3710522  76.3968767  92.2234128  15.2076837  77.3573669  91.7569310
  15.3590505  75.3002382  91.1391925  14.3174600  75.0365777  90.8510350
  15.8272239  74.3827534  91.5640311  16.1070726  75.7004396  89.8504656
  17.0961320  76.1365761  90.1210939  16.3439257  74.4772676  88.9648569
  15.3858070  73.9956598  88.6789973  16.9667821  73.7309768  89.5050750
  16.8926707  74.7615767  88.0412670  15.3138830  76.7179558  89.0223158
  15.1363508  77.6464972  89.6028771  14.3352120  76.2943977  88.7180899
  15.8859935  76.9868556  88.1085290  14.2038870  76.2277290  93.2172918
  13.0618230  76.5474862  92.8706157  14.4699463  75.8607482  94.4772361
  15.3958220  75.5852971  94.7326708  13.4797482  75.9607074  95.5653386
  12.5682831  75.4982078  95.2201172  13.9429611  75.2361475  96.8419167
  13.1274392  75.2884722  97.6064411  15.0713475  75.8587966  97.4078629
  15.8415217  75.5446646  96.9017892  14.2761265  73.7621303  96.6149449
  15.1148335  73.6300920  95.8997945  13.3941388  73.2107424  96.2272888
  14.5733230  73.2878191  97.5775108  13.1404287  77.4195000  95.9098618
  11.9766256  77.7473972  96.1371144  14.1107743  78.3349347  95.8016599
  15.0023065  78.0668138  95.4325709  14.0263520  79.7491090  96.2007412
  13.3206109  79.8325216  97.0144829  15.4050885  80.2295166  96.6895564
  15.3395734  81.2766550  97.0618788  16.1223800  80.2195536  95.8354283
  15.9633873  79.3383190  97.8099662  16.0641049  78.2917736  97.4411405
  15.2575575  79.3199613  98.6705247  17.3433124  79.8067095  98.2640081
  17.2776824  80.8114531  98.7370574  17.9922660  79.8928630  97.3633058
  17.9195698  78.7746265  99.2375343  17.9054904  77.7553602  98.7905525
  17.3206199  78.7708818 100.1726603  19.3201900  79.1018899  99.5759567
  19.4095708  80.0629728  99.9850020  19.8733461  79.1350852  98.6836721
  19.7213126  78.3904573 100.2151614  13.5069372  80.6275335  95.0655705
  13.4609351  80.2137911  93.9100922  13.0402660  81.8305089  95.3947606
  13.1070585  82.2035132  96.3250221  12.3592937  82.7046033  94.4325679
  12.0136387  82.0964841  93.6081884  11.0948774  83.3049442  95.0733981
  10.6992862  84.1265430  94.4333647  11.3167786  83.7358113  96.0677442
   9.9750211  82.2827823  95.2085416  10.0367024  81.1667610  94.7082049
   8.9014664  82.6404033  95.8732021   8.2073839  81.9373088  96.0082550
   8.8718721  83.5244963  96.3354517  13.2676339  83.7175825  93.7212894
  12.7663809  84.4455343  92.8750720  14.5868700  83.6581211  93.9253149
  14.9486114  83.0316000  94.6110577  15.6118006  84.3295981  93.1137424
  15.1847837  84.6166404  92.1657452  16.1326803  85.5881340  93.8347900
  17.0895591  85.9350474  93.3825866  16.3254550  85.3435434  94.9026738
  15.1187603  86.7410707  93.7337883  14.1116819  86.4042257  94.0626538
  15.0390303  87.0640943  92.6750160  15.4545537  87.9834697  94.5455645
  16.4476299  88.0680219  95.2524108  14.6240076  88.9949675  94.4561422
  13.8217119  88.9061519  93.8418598  14.8463978  89.8199474  94.9578234
  16.7346897  83.3340171  92.7920209  17.0721502  82.5049333  93.6359270
  17.2582777  83.3689963  91.5609579  16.9648746  84.0886257  90.9243668
  18.1138153  82.3151238  90.9853834  18.4999872  81.7122286  91.7957402
  17.3154888  81.3827246  90.0440223  18.0312185  80.6606533  89.5892983
  16.2771468  80.5520434  90.8085826  15.5319945  81.2075713  91.3051736
  16.7654884  79.9393765  91.5967220  15.7372635  79.8688848  90.1210140
  16.5831120  82.1027205  88.9001013  17.2963114  82.6574204  88.2549742
  15.8440733  82.8285014  89.3014561  16.0433921  81.3689108  88.2650837
  19.3413424  82.8765187  90.2594999  19.2412107  83.8060561  89.4555075
  20.5142936  82.2903500  90.5155952  20.5761516  81.6391943  91.2915326
  21.7854752  82.6568209  89.8774607  21.7272000  83.6979355  89.5978878
  22.9441929  82.5179090  90.8640420  23.9217213  82.4871596  90.3340217
  22.8410558  81.5711474  91.4439540  22.9349831  83.6364392  91.7428948
  22.7691507  84.4304222  91.1952370  22.0318624  81.9164067  88.5561995
  22.7688766  80.9310174  88.4723010  21.4323888  82.4699742  87.5034396
  20.8293389  83.2490752  87.6576997  21.6926951  82.1736529  86.0948359
  21.3707625  81.1640910  85.8831015  20.9095239  83.1985409  85.2578379
  21.1491819  83.0965456  84.1775556  21.2355495  84.2164134  85.5736966
  19.3854655  83.1164482  85.4306721  19.1191281  83.0433061  86.5119076
  18.7475732  84.3857348  84.8869663  18.9956885  84.5090821  83.8126807
  19.1186106  85.2810943  85.4287302  17.6434136  84.3432582  84.9916135
  18.7877186  81.9207674  84.6947364  19.2276326  80.9683157  85.0509337
  18.9704255  82.0040150  83.6014734  17.6913352  81.8875538  84.8664003
  23.1953955  82.2823985  85.7955918  23.8023548  83.3356423  85.9915609
  23.8111577  81.1835588  85.3653987  23.3005525  80.3632232  85.1044890
  25.2729647  81.0468336  85.3564714  25.7250234  81.9203992  85.8087146
  25.6765517  79.8423133  86.2248869  25.0705644  78.9561463  85.9252249
  25.4068924  80.1247009  87.5850718  24.4515308  80.3054580  87.6601048
  27.1644283  79.4959911  86.1523400  27.7892282  80.3637143  86.4548483
  27.4598142  79.1917575  85.1275001  27.3930628  78.6422394  86.8244893
  25.8317987  80.9866135  83.9322976  25.2044707  80.4803896  83.0042470
  27.0490295  81.4864633  83.7669997  27.4850859  81.9801760  84.5287990
  27.8719608  81.4122069  82.5701442  27.4557683  80.6867322  81.8860277
  27.8888725  82.7941415  81.9090666  28.2098643  83.5504062  82.6566087
  26.8379349  83.0335847  81.6354856  28.8883486  82.9680608  80.4122814
  29.2680898  80.9228012  82.9752180  29.8088999  81.3378043  84.0029251
  29.8413390  80.0230816  82.1837011  29.3848833  79.7692810  81.3258432
  31.1877300  79.4828887  82.3628882  31.6949974  80.0034809  83.1651546
  31.1001223  77.9854747  82.7142360  30.3571425  77.5049496  82.0400680
  30.6985298  77.9091110  83.7470349  32.4150442  77.1840193  82.6236240
  32.7347989  77.1331686  81.5544431  33.5689460  77.7635910  83.4466933
  33.2487454  77.9608653  84.4880260  33.9387354  78.7159213  83.0210976
  34.4217295  77.0534502  83.4757307  32.1695549  75.7558881  83.1143250
  31.3718673  75.2638913  82.5197819  31.8562501  75.7570342  84.1801909
  33.0986262  75.1551103  83.0267493  31.9632198  79.7696904  81.0846979
  31.4988265  79.4780097  79.9889168  33.1242121  80.3943796  81.2188818
  33.4699324  80.6507644  82.1269240  33.9493035  80.8123530  80.0890715
  33.5572865  80.4001422  79.1686918  33.9625614  82.3477465  79.9769949
  34.5125556  82.7895545  80.8414583  34.6440268  82.7553258  78.6724003
  34.1058547  82.3155491  77.8069531  35.7036761  82.4226061  78.6462939
  34.6245804  83.8614401  78.5665290  32.5379538  82.9222671  79.9694200
  32.0552352  82.8123562  80.9632902  31.9117525  82.3958081  79.2198006
  32.5518990  84.0023183  79.7149215  35.3268899  80.2164894  80.3061350
  36.0192206  80.6016025  81.2455354  35.6760358  79.1825398  79.5351134
  35.0845419  78.8929617  78.7792956  36.8611691  78.3474516  79.7952859
  37.5506889  78.9217879  80.3938877  36.4581748  77.0997621  80.5999757
  35.9649203  77.4477904  81.5357323  37.3771053  76.5533061  80.9058901
  35.4764857  76.1586368  79.8826927  35.8006368  75.9542200  78.8412909
  34.4828659  76.6632189  79.8209744  35.3323767  74.8493079  80.6719236
  34.3785168  74.3423666  80.4214440  35.2766552  75.0977391  81.7553333
  36.4993456  73.8821311  80.4356430  36.5013297  73.0663163  81.1882283
  37.4540076  74.4367944  80.4933583  36.4386859  73.2539145  79.0936977
  36.3886962  73.9606869  78.3358653  35.5950673  72.6182064  79.0107256
  37.3218646  72.7093184  78.9610359  37.6510003  77.9991148  78.5442886
  37.2046850  78.2407145  77.4295558  38.8301076  77.4130118  78.7246799
  39.2271879  77.3662174  79.6430841  39.6822757  76.9754581  77.6239772
  39.0603650  76.5235346  76.8672998  40.3984804  76.2814757  78.0161168
  40.4532835  78.0964025  76.9253617  41.0971824  77.8091114  75.9231177
  40.3813832  79.3497665  77.3932708  39.9364578  79.5426492  78.2642916
  40.9489924  80.5025599  76.6813261  40.9060035  80.2865404  75.6220374
  40.1017438  81.7670498  76.8965610  39.0760066  81.5595012  76.5460487
  40.4945944  82.5923028  76.2569289  39.9844940  82.2961037  78.3149786
  38.9960839  81.7881121  79.1804657  38.3472356  80.9925967  78.8506191
  38.8395801  82.3286147  80.4693802  38.0811572  81.9449707  81.1312035
  39.6599457  83.3837420  80.8969076  39.5314867  83.7992218  81.8843349
  40.7920263  83.3700514  78.7410560  41.5219534  83.7909612  78.0636676
  40.6254638  83.9163354  80.0264496  41.2322611  84.7526631  80.3389851
  42.4260846  80.7408138  77.0090085  42.9012505  80.3962810  78.0909935
  43.1612563  81.3395423  76.0721906  42.7474288  81.6008216  75.1955053
  44.5384424  81.7927772  76.2654821  44.5867658  82.2303218  77.2499926
  45.4982977  80.5969139  76.1664330  45.6659052  80.3003598  75.1099297
  45.0335901  79.7262163  76.6773580  46.8394185  80.8352568  76.8290374
  47.0499080  80.3842206  78.1463550  46.2634436  79.8711997  78.6767474
  48.2788563  80.6146451  78.7872423  48.4210804  80.2798682  79.8040241
  49.2977939  81.3271955  78.1252762  50.4659131  81.5608629  78.7762784
  51.0426166  82.1286896  78.2306846  47.8649225  81.5281675  76.1561093
  47.7121358  81.8841492  75.1477620  49.0834855  81.7919565  76.8081751
  49.8397401  82.3590424  76.2944508  44.8899842  82.8541888  75.2073319
  44.5223551  82.6625813  74.0471455  45.6343142  83.9261371  75.5275204
  46.0375543  84.8995011  74.5241690  45.1785911  85.1805488  73.8729349
  46.8470081  84.4663092  73.8956033  46.0634284  84.3616342  76.8608352
  46.5239151  83.5385503  77.3819167  47.0643622  85.4831972  76.5759825
  48.0675816  85.0411579  76.3841160  47.1517313  86.2459523  77.3725253
  46.5480676  86.1122817  75.2885985  45.7055457  86.8058113  75.5095808
  47.3322814  86.6636059  74.7362894  44.8823729  84.8234218  77.7324205
  43.7260558  84.6882627  77.3403890  45.1542255  85.3029568  78.9457253
  46.0972282  85.4587354  79.2295074  44.1488546  85.6823922  79.9521403
  43.4166921  84.8906711  79.9936338  44.8186021  85.7822814  81.3321020
  44.9775060  84.7545916  81.7229492  44.1828276  86.3141679  82.0749167
  46.0897363  86.4043337  81.2344868  45.9490043  87.3162213  80.9371907
  43.3596874  86.9664398  79.6333723  42.4831550  87.3508008  80.4061864
  43.6344153  87.6234273  78.5072018  44.3831572  87.3173798  77.9136975
  43.0741834  88.9114169  78.0830580  43.1193094  89.5834800  78.9286659
  43.9779841  89.4793269  76.9751538  43.6297160  90.4849106  76.6623403
  43.9762829  88.8148967  76.0853446  45.4295271  89.6134485  77.4442671
  46.1392245  88.5806747  77.4574536  45.8331271  90.7459062  77.7889243
  41.5905154  88.8159483  77.6592761  41.2499725  88.7755274  76.4734196
  40.6942780  88.7693358  78.6526521  41.0409856  88.7316610  79.5865096
  39.2490297  88.5386949  78.4964340  39.0224700  88.5944547  77.4421008
  38.9194918  87.1067798  78.9915512  39.7421719  86.4465790  78.6234633
  38.8947514  87.0203283  80.5298188  38.0376992  87.5854191  80.9508372
  39.8346437  87.4271150  80.9594981  38.7973676  85.9656922  80.8545939
  37.6066277  86.5800121  78.3773066  37.6197857  86.8131578  77.2905308
  36.7338838  87.1033154  78.8235086  37.4148037  85.0704143  78.5218440
  37.2525150  84.7849087  79.5827452  38.3106956  84.5332886  78.1451465
  36.5413905  84.7373612  77.9249314  38.3837359  89.6100820  79.1891368
  38.8068098  90.2473575  80.1555893  37.1214069  89.7384563  78.7703915
  36.8455224  89.2815842  77.9214196  36.0567271  90.3835678  79.5466247
  36.3071049  90.3108407  80.5972200  35.9685831  91.8579058  79.1422880
  35.7808995  91.9386306  78.0501964  36.9352451  92.3608047  79.3622256
  35.1539157  92.3823377  79.6851951  34.7112606  89.6533777  79.3592260
  34.4330149  89.1677449  78.2626686  33.8927029  89.5680775  80.4201898
  34.1165505  90.0073996  81.2833648  32.6192453  88.8163446  80.4344830
  32.2910384  88.6987956  79.4142729  32.7960861  87.4070677  81.0410322
  33.0630192  87.5051292  82.1190142  31.5020405  86.5910166  80.9358209
  31.1782453  86.5076395  79.8767092  30.6731470  87.0585684  81.5087346
  31.6540441  85.5662866  81.3351682  33.9272282  86.6316027  80.3474049
  34.9189748  87.0717273  80.5811849  33.7898099  86.6493004  79.2462940
  33.9405947  85.5725535  80.6778276  31.5210207  89.5903062  81.1758824
  31.7254109  90.0110167  82.3186074  30.3778742  89.7979319  80.5144010
  30.2520557  89.3457653  79.6261806  29.2796944  90.7065040  80.9032710
  29.2659910  90.7925466  81.9789534  29.5322030  92.0877567  80.2564639
  28.6546084  92.7544158  80.4152937  29.6481420  91.9460104  79.1577613
  30.7827748  92.8086551  80.8093413  31.6825052  92.1691338  80.7122247
  30.6403365  93.0442096  81.8816358  31.1410027  94.1099944  80.0772095
  30.3855509  94.5532954  79.1847652  32.2336799  94.6687375  80.3462755
  27.9023100  90.1364392  80.4684351  27.8687767  89.1990187  79.6730884
  26.7632841  90.6646392  80.9521031  26.7799404  91.4659368  81.5434218
  25.4227695  90.0963676  80.6659527  25.5269197  89.3162769  79.9240765
  24.8051702  89.4588840  81.9164166  23.7203149  89.2601975  81.7589233
  24.8617494  90.1904215  82.7466210  25.3853483  88.1629840  82.3716984
  26.5574046  88.0223820  83.0217322  27.2639425  88.8228023  83.2075520
  26.7285869  86.7065589  83.3823802  27.5836764  86.3764931  83.7384127
  25.6604677  85.9268133  82.9977944  24.8175075  86.8174046  82.2709903
  23.6570281  86.2640962  81.6808179  22.9986254  86.8988304  81.1041107
  23.3433204  84.8976637  81.8374822  22.4539504  84.4943089  81.3745895
  25.3338140  84.5797540  83.1991138  25.9667347  83.9553143  83.8036177
  24.1690423  84.0597035  82.6096383  23.9117687  83.0177841  82.7403593
  24.3834633  91.0587955  80.0741477  24.3144943  92.2442777  80.4074483
  23.4440183  90.4557233  79.3459306  23.5520685  89.4824083  79.1213114
  22.1889583  91.0330263  78.8593976  21.9718937  91.9148300  79.4416107
  22.3602893  91.4417330  77.3809364  23.2240031  92.1457413  77.3403180
  21.4730578  92.0065532  77.0271325  22.6435599  90.2775503  76.4198181
  22.8781119  89.3589435  76.9903336  23.5171874  90.5017083  75.7804012
  21.4677530  89.9395167  75.4918797  21.7443371  89.7435290  74.2870141
  20.3136568  89.8419108  75.9731458  20.9946870  90.0826174  79.0824043
  21.1578587  88.9031362  79.4160212  19.7801031  90.6065335  78.9205658
  19.7120891  91.5811215  78.6849151  18.5499844  89.8292208  78.8082359
  18.8098862  88.8348486  78.4762154  17.8293719  89.7618819  80.1534006
  17.5750572  90.7691623  80.5331050  18.5270846  89.3125852  80.8945202
  16.6565404  88.9662011  80.0866755  16.8522730  88.1759033  79.5431921
  17.6424768  90.4185578  77.7356624  17.4644263  91.6352780  77.6425988
  17.0308728  89.5360395  76.9443167  17.1774136  88.5594501  77.1153465
  16.1281952  89.8598707  75.8414716  16.0253178  88.9485544  75.2692938
  14.7391638  90.2209473  76.4127698  14.0110881  90.3286029  75.6012246
  14.8720069  91.2064766  76.9052565  14.1975379  89.2200927  77.4337460
  14.0459340  88.0330318  77.1804149  13.8723692  89.6733061  78.6252144
  13.4434427  89.0215444  79.2528801  14.0623681  90.6087926  78.9014843
  16.7149951  90.8897106  74.8375883  15.9571972  91.5995790  74.1782498
  18.0481903  90.9753292  74.7142395  18.6643891  90.3521506  75.2265507
  18.7630759  91.9004895  73.8297640  18.1062408  92.1535029  73.0174501
  19.6632540  91.3904378  73.5160922  19.1966056  93.2336593  74.4588238
  19.6092357  94.1281697  73.7192317  19.0853417  93.4219545  75.7834352
  18.7114834  92.6790256  76.3438630  19.4924650  94.6535007  76.4906252
  20.1699550  95.1853228  75.8435030  18.2579340  95.5247789  76.7877319
  18.4982771  96.3116232  77.5405086  17.4761438  94.8723506  77.2418559
  17.6665499  96.2217419  75.5494099  16.7352724  96.7544700  75.8437910
  17.3931914  95.4818228  74.7686468  18.6062313  97.2693474  74.9556973
  18.6367990  98.4145227  75.3690216  19.4540178  96.9193546  74.0144151
  19.4608427  95.9617103  73.7058764  20.1284525  97.5978994  73.7292629
  20.2818747  94.3668851  77.7858927  19.9984628  93.3772083  78.4590319
  21.2919289  95.1889082  78.1427827  21.6188679  96.4752280  77.5429741
  20.7039715  97.0581367  77.2933171  22.2195309  96.2913469  76.6250787
  22.2026969  94.9153154  79.2612690  22.6822741  93.9650474  79.0790718
  23.2131420  96.0669503  79.2701461  24.0884266  95.7805638  78.6425509
  23.5787866  96.3382857  80.2813582  22.4565084  97.2068556  78.5890833
  21.7729570  97.6911965  79.3232551  23.1239961  97.9762892  78.1513262
  21.4686091  94.7827078  80.6033660  20.4953958  95.4895625  80.8618081
  21.9327028  93.8660372  81.4551822  22.7525138  93.3409021  81.2253782
  21.2344140  93.5114501  82.6971765  20.1950233  93.7920898  82.5815170
  21.2527046  91.9876632  82.9117177  21.4150347  91.7204724  83.9778068
  22.1049925  91.5597880  82.3365527  19.9437681  91.3324438  82.4451238
  20.0794621  90.2328321  82.3976360  19.6820765  91.6972302  81.4309716
  18.7242493  91.5937669  83.3510543  18.8030692  92.4072511  84.3031650
  17.6676872  90.9720675  83.1003784  21.6945199  94.2689708  83.9504020
  22.7757129  94.8503902  84.0250897  20.8300921  94.2085576  84.9617416
  20.0298414  93.6039831  84.8228892  20.7949111  95.0712937  86.1386412
  21.2864587  96.0100236  85.9124952  19.3082062  95.3300020  86.4650116
  19.2414720  96.0602186  87.3034679  18.8168183  94.3887464  86.7939009
  18.5105338  95.9174508  85.3110031  18.3362751  97.1177017  85.2064773
  17.9815403  95.1040571  84.4215794  18.1909433  94.1163840  84.4395372
  17.5089626  95.5375560  83.6628557  21.5065156  94.4607996  87.3601050
  21.8397558  95.1755403  88.3022662  21.6670430  93.1318431  87.3907910
  21.3496040  92.6020204  86.6106359  22.1466286  92.3990098  88.5661096
  22.7900785  93.0613676  89.1335932  20.9359827  92.0121550  89.4349364
  20.2764975  91.3060511  88.8907879  20.3629596  92.9421691  89.6436738
  21.3626600  91.4380837  90.7764246  22.3892421  91.7915755  91.3346779
  20.5877262  90.5541455  91.3556724  19.8543545  90.1294987  90.8201768
  20.7875268  90.2782336  92.2921089  23.0191684  91.1883825  88.1861441
  22.6473309  90.0354760  88.4232421  24.1698947  91.4491852  87.5584388
  24.4306149  92.3885972  87.3451152  25.1514268  90.4170246  87.2192199
  24.8039346  89.4895425  87.6437632  25.2311420  90.2092462  85.7002529
  24.2010741  90.1068394  85.2934012  25.7533417  89.2501598  85.4829446
  25.9408871  91.3023310  84.9249972  27.3335531  91.2309477  84.7181761
  27.9045092  90.4156670  85.1382846  27.9849827  92.2228564  83.9609955
  29.0521115  92.1722891  83.8062038  27.2409310  93.2778005  83.3913387
  27.8718313  94.2052339  82.6272679  27.1965358  94.7939417  82.2768794
  25.2013675  92.3642335  84.3683034  24.1336582  92.4181854  84.5186434
  25.8468708  93.3463822  83.5941340  25.2643343  94.1465594  83.1615631
  26.5247182  90.6492499  87.8625208  26.8218502  91.7296656  88.3719268
  27.3439189  89.5944906  87.8846326  27.0027356  88.7271729  87.5170782
  28.6849647  89.5258113  88.4849602  29.0789202  90.5291924  88.5864103
  28.6181559  88.8160167  89.8503588  29.6028847  88.9454831  90.3522308
  28.4634719  87.7256008  89.6753355  27.5155564  89.2530456  90.8255234
  27.4816924  88.5253937  91.6712939  26.5210907  89.2148700  90.3290681
  27.7632947  90.6381860  91.4231403  27.9358391  91.3920045  90.6239574
  28.6777473  90.5911527  92.0556642  26.5330939  91.0161718  92.2461147
  26.1905087  90.1688241  92.8596007  25.7017733  91.3000204  91.5623091
  26.7969104  92.1544490  93.1510572  27.0670546  92.9982297  92.6156154
  27.5746610  91.9107841  93.8129753  25.9289311  92.3514217  93.7047829
  29.6215749  88.7286250  87.5752414  29.1544604  87.8292939  86.8834202
  30.9338602  88.9192056  87.6993189  31.2817771  89.6698002  88.2602274
  31.9627124  88.1176105  87.0056464  31.5453433  87.1597958  86.7362151
  32.4099463  88.8309314  85.7114752  32.7165343  89.8758505  85.9595783
  31.3198815  88.8629755  84.8122556  31.5907589  89.4136522  84.0518626
  33.5337308  88.1267738  84.9588469  33.2403256  87.0904290  84.6897222
  34.4632250  88.0858551  85.5648294  33.7770421  88.6757943  84.0237728
  33.1248047  87.8256997  87.9634014  33.4263699  88.6443264  88.8280874
  33.7383167  86.6442290  87.8495816  33.4407566  86.0119744  87.1327080
  34.9272694  86.2236850  88.6227614  35.0178361  86.8816099  89.4729902
  34.7919492  84.7847517  89.1595829  35.7265256  84.4659946  89.6745628
  34.5529393  83.8640597  88.1226922  33.7901218  84.2143809  87.6310005
  33.6417372  84.6415486  90.1518909  32.6707805  84.8920135  89.6764371
  33.7912094  85.3155665  91.0230280  33.5910727  83.5975570  90.5319043
  36.2081316  86.3646611  87.7852293  36.1219504  86.3621783  86.5564211
  37.3968481  86.5405424  88.3935523  37.6445262  86.6941706  89.8224176
  37.1908249  85.8683846  90.4108553  37.2142971  87.6673431  90.1489404
  38.6502426  86.6593444  87.6457969  38.4560582  87.3152607  86.8112467
  39.6484460  87.2646233  88.6377896  39.5242738  88.3701416  88.6305258
  40.7033380  87.0105057  88.4076701  39.1657729  86.7069504  89.9755126
  39.5137228  85.6553999  90.0713925  39.5054298  87.2973736  90.8502777
  39.1359348  85.3021718  87.0854695  38.7606387  84.2568132  87.6215181
  40.0233644  85.2963202  86.0663265  40.4547743  86.4507551  85.2866396
  41.3041329  86.8819682  85.8499846  39.6491502  87.1998158  85.1186407
  40.6021466  84.0741625  85.5035017  39.7813229  83.4745397  85.1426448
  41.5227922  84.5283911  84.3613226  41.5286725  83.8078662  83.5187257
  42.5689900  84.6700488  84.7205202  40.9651106  85.8903224  83.9598533
  41.7245099  86.5386371  83.4754132  40.1094779  85.7560097  83.2617980
  41.3758438  83.2122753  86.5145112  42.2149422  83.7152941  87.2611644
  41.2054307  81.8924996  86.4119714  40.4769637  81.5501510  85.8098385
  41.9871780  80.8446761  87.0935315  42.8624762  81.2958954  87.5397294
  41.1444191  80.1774129  88.2047282  40.2240809  79.7477488  87.7426305
  41.9061583  79.0678916  88.9480787  42.8775026  79.4536534  89.3216103
  42.0904181  78.1955337  88.2875673  41.3129671  78.7155819  89.8206642
  40.7128894  81.1993024  89.2662898  40.0718707  81.9909450  88.8225127
  41.6024040  81.6854395  89.7210884  40.1371487  80.6948793  90.0702860
  42.4750908  79.8319676  86.0472889  41.8401072  79.6567042  85.0102953
  43.6328299  79.1968939  86.2577346  44.2016995  79.4229248  87.0504896
  44.2340988  78.2906597  85.2695315  44.1879633  78.7792402  84.3054728
  45.7149305  78.0663788  85.6316596  45.7859988  77.3806881  86.5021121
  46.1647820  79.0367628  85.9409114  46.5563544  77.5245523  84.4574604
  45.9629103  76.7831999  83.8722350  47.0069046  78.6518168  83.5253647
  47.6318028  79.3913092  84.0693215  46.1325603  79.1862848  83.0972874
  47.6037187  78.2493006  82.6786612  47.8128767  76.8356661  84.9903407
  47.5301927  75.9235621  85.5430284  48.3945810  77.5164287  85.6443266
  48.4502403  76.5241488  84.1363508  43.4526290  76.9616917  85.1696417
  43.3580588  76.2137142  86.1472087  42.9362124  76.6142212  83.9908541
  43.1283289  77.1867807  83.1873848  42.3223370  75.3070232  83.7350568
  41.8227985  75.0317311  84.6548514  41.2504142  75.3767157  82.6259957
  41.6827301  75.2001213  81.6245012  40.7970443  76.3901584  82.6243371
  40.0991434  74.3826483  82.8555523  40.2088479  73.5202427  83.7620271
  39.0485233  74.4717988  82.1774117  43.3901344  74.2239363  83.4761735
  44.5814825  74.5048543  83.3383152  42.9984546  72.9541063  83.5560958
  42.0131038  72.7680416  83.6600677  43.9355565  71.8317022  83.7429331
  44.6789450  72.1429327  84.4637822  43.2036686  70.6448054  84.3703173
  43.9031576  69.7927685  84.5435892  42.3926528  70.2918439  83.6920865
  42.6459995  71.0449385  85.6154051  42.0533918  70.3019741  85.8801988
  44.7550375  71.4155633  82.5094789  45.6262413  70.5631579  82.6440076
  44.5763566  72.0617019  81.3526366  43.8395979  72.7272243  81.2330913
  45.4850645  71.9871089  80.1936263  46.0526983  71.0679497  80.2587148
  44.6568265  71.9623129  78.8972695  43.8081615  71.2613727  79.0032762
  45.2981041  71.6382381  78.0508578  44.1191594  73.3552681  78.5634089
  43.3991975  73.9139310  79.4225105  44.4868381  73.9075205  77.4993005
  46.5114247  73.1436184  80.1511230  47.2649582  73.2722023  79.1853924
  46.4789244  74.0592406  81.1265930  45.8265335  73.9637047  81.8833679
  47.2249491  75.3192270  81.0758734  48.2020889  75.1511378  80.6465762
  47.2773207  75.7018786  82.0836077  46.5509533  76.4092800  80.2322229
  47.2418405  77.2792096  79.7005245  45.2334203  76.3299303  80.0265908
  44.7434727  75.4970276  80.2749208  44.3930381  77.4593542  79.5996723
  45.0003848  78.1546850  79.0411805  43.2700293  76.9656977  78.6879791
  43.7018574  76.3155299  77.9024988  42.7782168  77.8303854  78.1971846
  42.3212392  76.2187035  79.4082457  42.7338426  75.3228394  79.5002020
  43.8337979  78.2104612  80.8169063  44.2451720  77.9547578  81.9461029
  42.8812196  79.1218642  80.6200680  42.6490739  79.4150590  79.6894145
  42.1575604  79.8090621  81.6905675  42.5382440  79.4809831  82.6468017
  42.3974927  81.3168897  81.5738232  41.8070379  81.8702533  82.3346511
  42.0620045  81.6527735  80.5676486  43.8455481  81.7313097  81.7457385
  44.6289137  82.0568561  80.6214241  44.1918537  82.0307838  79.6345444
  45.9811394  82.4092376  80.7817678  46.5799127  82.6643491  79.9198115
  46.5508047  82.4395792  82.0661906  47.5888747  82.7123066  82.1851362
  44.4169438  81.7690353  83.0313783  43.8177216  81.5148940  83.8918042
  45.7677799  82.1248292  83.1910703  46.2078329  82.1462717  84.1768366
  40.6576986  79.4805387  81.6906868  40.0593865  79.1882467  80.6501542
  40.0335133  79.6047902  82.8636571  40.5765995  79.7673644  83.6951468
  38.5858893  79.6195414  83.0583778  38.1373881  79.8587862  82.1093786
  38.0714761  78.2458491  83.5206130  38.5449990  77.4487456  82.9055280
  36.9751291  78.1979187  83.3415987  38.2972803  77.9109922  84.9855172
  39.5138286  77.3435379  85.4062487  40.2974449  77.1739541  84.6873654
  39.7139340  77.0097491  86.7565997  40.6528249  76.5785901  87.0695373
  38.6999346  77.2616131  87.6980447  38.8499313  77.0209585  88.7397878
  37.2851443  78.1645821  85.9335614  36.3523061  78.6095027  85.6206277
  37.4913701  77.8482343  87.2885333  36.7231577  78.0549954  88.0174252
  38.1457435  80.7256514  84.0238214  38.9130345  81.1439316  84.8895882
  36.8889577  81.1503664  83.9051469  36.3489095  80.8871211  83.1000671
  36.1723225  81.9383586  84.9038121  36.5026376  81.6120145  85.8814846
  36.5201273  83.4321616  84.7475476  37.6294003  83.5070815  84.7580040
  36.1649316  83.9948723  85.6378016  36.0086705  84.1427768  83.4762676
  36.1112373  83.4645689  82.5968077  34.5527342  84.6065206  83.6060681
  34.3905716  85.0736120  84.6008407  33.8405412  83.7680923  83.4765415
  34.3192776  85.3653508  82.8328370  36.8569256  85.3866337  83.2120889
  37.9222270  85.1080104  83.0782222  36.7836893  86.0933008  84.0669008
  36.5142409  85.9078619  82.2931811  34.6656601  81.6616104  84.8320004
  34.1591734  81.1431907  83.8340739  33.9395242  82.0893832  85.8613361
  34.3912646  82.5225656  86.6440799  32.4775979  82.1020240  85.8821402
  32.1016712  81.6426196  84.9772679  31.9596076  81.2953752  87.0732559
  30.8587416  81.4260271  87.1815252  32.4349018  81.6699161  88.0071133
  32.2155414  79.8038224  86.9836004  33.4233397  79.2679858  87.4673300
  34.1761722  79.9246614  87.8754700  33.6324054  77.8769579  87.4531139
  34.5419701  77.4653262  87.8535024  32.6395400  77.0148891  86.9450059
  32.8399913  75.6711938  86.9606968  31.9752800  75.2367388  86.8284892
  31.2291978  78.9487901  86.4539297  30.3068566  79.3639994  86.0759546
  31.4405553  77.5567626  86.4326604  30.6859013  76.9048729  86.0214115
  31.9204772  83.5298511  85.8951506  32.5173600  84.4570104  86.4513740
  30.7256709  83.6899644  85.3390250  30.2767892  82.8944376  84.9144615
  29.9322326  84.9168840  85.3655354  30.2670540  85.5314618  86.1880682
  30.1303240  85.6833015  84.0566056  29.7415141  85.0992097  83.1931441
  31.2186618  85.8513821  83.8875450  29.4769070  86.9310308  84.1160253
  30.0863415  87.5820458  84.5275222  28.4662515  84.5768963  85.6507892
  28.0270340  83.4524385  85.4224437  27.7331799  85.5037202  86.2651673
  28.1192151  86.4269087  86.3756066  26.5126028  85.2019398  87.0205977
  26.0370173  84.3197194  86.6135732  26.9461724  84.9428679  88.4730853
  27.4204075  85.8640332  88.8708655  27.7362187  84.1602637  88.4541963
  25.8060182  84.4645655  89.3848683  25.4445505  83.4870637  88.9901047
  24.9476077  85.1665665  89.3527089  26.3072941  84.2880690  90.8292219
  27.2919159  83.7688658  90.7974435  25.6241656  83.6310072  91.4083603
  26.4766003  85.6358815  91.5413335  26.9896466  86.3864337  90.9108736
  27.0783653  85.4843921  92.4651395  25.1762407  86.1905996  91.9784589
  24.7233956  85.5041857  92.6132308  24.5240052  86.4478731  91.2150225
  25.3328976  87.0178120  92.6264313  25.5132962  86.3476496  86.9426660
  25.6772908  87.3366948  87.6534271  24.4306770  86.1790276  86.1936850
  24.3267122  85.3416320  85.6541069  23.2239236  86.9970049  86.3227756
  23.5080751  88.0113115  86.5632764  22.4934411  86.9966709  84.9690824
  22.3480047  85.9452554  84.6353241  23.1637305  87.4827241  84.2269031
  21.1400127  87.7220735  84.9292252  20.4357518  87.2518827  85.6540297
  21.2702023  89.2115796  85.2390660  21.9582501  89.6841773  84.5068604
  21.6690358  89.3841368  86.2557604  20.2800398  89.7135903  85.1646159
  20.5326076  87.5974427  83.5384340  20.3769369  86.5297740  83.2754149
  21.1991853  88.0522619  82.7738956  19.5528317  88.1219683  83.5025989
  22.3828499  86.4707205  87.4964872  22.5025292  85.3127799  87.8960010
  21.5869153  87.3086062  88.1597553  21.5869451  88.2918126  87.9564234
  20.7136135  86.8626112  89.2594400  20.4268208  85.8387218  89.0778075
  21.4731117  86.9215660  90.5958219  21.8141858  87.9686347  90.7819458
  22.6079389  86.0698140  90.5076934  22.6911990  85.9249980  89.5424616
  20.6556166  86.4182242  91.7841517  20.3269252  85.3692626  91.6252726
  19.7533225  87.0478596  91.9417174  21.2605578  86.4687407  92.7154019
  19.4123845  87.6611682  89.2857238  19.4284053  88.8835080  89.4052131
  18.2822489  86.9667134  89.1439496  18.3031825  85.9680734  89.1052505
  16.9316741  87.5511425  89.0104423  16.9159102  88.5068066  89.5174124
  16.5324736  87.7462591  87.5257290  15.5386020  88.2566563  87.4986982
  17.5137346  88.6446673  86.7633620  18.4992268  88.1474481  86.6499561
  17.6706808  89.6058632  87.2980203  17.1365130  88.8659014  85.7427003
  16.4047047  86.4219626  86.7622497  15.6098079  85.7760201  87.1916490
  17.3629978  85.8648875  86.7959713  16.1508574  86.6150296  85.6982895
  15.8943372  86.6654843  89.7028741  16.1771011  85.5119596  90.0294231
  14.6703393  87.1590944  89.8689318  14.4454515  88.1326172  89.7675202
  13.5441301  86.3788698  90.3791646  13.8268942  86.0035015  91.3480135
  12.3213255  87.2851682  90.5753056  11.5080029  86.7437077  91.1021138
  11.9357330  87.6649407  89.6075096  12.6950101  88.4995960  91.4314312
  12.5239912  88.4345908  92.6695943  13.2525346  89.4454818  90.8314534
  13.2381639  85.1571053  89.4967446  13.1582713  85.2510142  88.2682275
  12.9884925  84.0084207  90.1384493  12.9903279  84.0401200  91.1442790
  12.6656740  82.7154476  89.5098940  13.5244779  82.4071435  88.9312309
  12.3904527  81.6823527  90.6180376  11.5396764  82.0412514  91.2371827
  13.2865586  81.6346230  91.2780099  12.1024245  80.2733826  90.0628809
  12.8907459  80.0227625  89.3157440  11.1197632  80.2655639  89.5399443
  12.1014217  79.1900858  91.1490024  13.0940813  79.2287947  91.6551094
  12.0074413  78.1820851  90.6873373  10.9723388  79.3701521  92.1777851
  10.0059995  79.0087433  91.7628487  10.8524784  80.4318536  92.4712258
  11.2615660  78.6105330  93.4115863  12.0120179  79.1082931  93.9404739
  11.6061934  77.6503295  93.1953031  10.4067660  78.5293989  94.0151773
  11.4883179  82.8239603  88.5419810  11.4724225  82.1324906  87.5283726
  10.5823284  83.7688802  88.7788847  10.6031447  84.2943570  89.6277714
   9.4998671  84.1586920  87.8739624   8.7964461  83.3395121  87.8210419
   8.8001918  85.3990609  88.4431270   7.8657680  85.6447466  87.9009081
   9.4758308  86.2832342  88.3608181   8.5244204  85.2066096  89.8204210
   8.1371147  86.0289580  90.1556354   9.9883762  84.4501594  86.4479807
   9.3787660  83.9668027  85.5006124  11.1388251  85.1187381  86.2651401
  11.6858402  85.4142048  87.0532849  11.7097945  85.3965806  84.9311185
  10.9005756  85.6922126  84.2788344  12.6973995  86.5717362  84.9998463
  13.2517952  86.6415654  84.0359301  13.4400606  86.3975045  85.8092917
  11.9686024  87.9083708  85.2251988  11.4555136  87.8925638  86.2124285
  11.1859118  88.0463596  84.4436444  12.9237032  89.1084267  85.1882456
  13.7035106  88.9626831  85.9730268  12.3544376  90.0378358  85.4210570
  13.5638351  89.2671644  83.8672084  13.1153083  88.8987500  83.0444706
  14.7090855  89.8731927  83.6226391  15.3687383  90.5622551  84.5046550
  15.0383336  90.6631189  85.4258884  16.2756217  90.8915680  84.1747197
  15.2590155  89.7901667  82.4571264  14.8639714  89.2472124  81.7203800
  16.1765571  90.2066592  82.3648911  12.3475829  84.1681615  84.2772000
  12.2589855  84.0166427  83.0588053  12.8895891  83.2442189  85.0705803
  12.8932473  83.3922876  86.0566336  13.3687313  81.9447095  84.5821839
  13.9680690  82.1104225  83.6965212  14.2483512  81.3059354  85.6640445
  13.6971071  81.3371889  86.6294305  15.1538541  81.9397886  85.7955886
  14.6908770  79.8972703  85.4125896  14.2581351  78.8145763  86.0966079
  13.5069477  78.8476194  86.8760503  14.8904412  77.6820817  85.6252365
  14.7039304  76.7564456  85.8775486  15.7731813  77.9784677  84.6105049
  15.6485886  79.3880607  84.4297808  16.4295087  79.9688134  83.4071610
  16.3581329  81.0273449  83.2121231  17.3142707  79.1917280  82.6365384
  17.9081493  79.6569504  81.8636224  16.6392377  77.1912603  83.8375069
  16.7004515  76.1256821  83.9904617  17.4204471  77.8065701  82.8463788
  18.0839706  77.2185874  82.2257486  12.2081875  81.0332558  84.1453997
  12.2395188  80.5046036  83.0381426  11.1231980  80.9765007  84.9280252
  11.1210475  81.4644713  85.8043027   9.9045573  80.2131613  84.6127150
  10.1970840  79.2297501  84.2757692   9.0527541  80.0572202  85.8841393
   8.1012358  79.5308494  85.6277770   8.7781129  81.0692136  86.2612062
   9.7547638  79.2741530  87.0126703   9.1180373  79.2876910  87.9192838
  10.7078980  79.7775767  87.2704105  10.0511770  77.8118806  86.6861729
   9.4129285  77.1701670  85.8775596  11.0200815  77.2020630  87.3364125
  11.1453328  76.2499110  87.0732244  11.4673173  77.6499161  88.0998750
   9.0852765  80.8302022  83.4602509   8.4916000  80.1004945  82.6743394
   9.1639167  82.1503685  83.2587124   9.5438407  82.7394336  83.9731726
   8.6998347  82.8317754  82.0373073   7.6787996  82.5879630  81.8382519
   8.8219600  84.3550843  82.2282980   8.8485803  84.8744518  81.2414491
   9.7937492  84.5484096  82.7305188   7.6848178  85.0075111  83.0270186
   7.5040105  84.4360813  83.9581048   6.7504852  84.9797756  82.4240336
   7.9940516  86.4608449  83.3978978   9.0625592  87.0076658  83.1557812
   7.0629710  87.1587954  84.0078773   7.1608299  88.1545483  83.9552528
   6.1802111  86.7471477  84.2317673   9.4919707  82.4418697  80.7739522
   9.1042652  82.8451538  79.6811524  10.6425852  81.7690110  80.8984006
  10.9426690  81.4412298  81.7978088  11.5077310  81.4644934  79.7592405
  10.9064550  80.9914895  78.9951766  12.3046381  80.8321494  80.1201540
  12.1590926  82.7003852  79.1273847  12.3739890  82.7013067  77.9173827
  12.4678327  83.7429806  79.9204082  12.2715017  83.6899266  80.8972531
  13.2267006  84.9173610  79.4538513  12.6118251  85.4805974  78.7622124
  13.6689037  85.7972700  80.6464830  14.5986092  86.3614384  80.3953193
  13.9037476  85.1336560  81.4991703  12.6877760  86.8610868  81.1061125
  13.0089725  88.0429497  81.1654737  11.5354932  86.4642276  81.5878480
  10.8821590  87.1575307  81.8982640  11.3395253  85.4916271  81.6587506
  14.4849157  84.4713278  78.6859201  15.1483039  83.5033466  79.0727085
  14.8759009  85.2427827  77.6703410  14.3681656  86.0673906  77.4052233
  16.2049033  85.1148653  77.0745626  16.4863606  84.0704617  77.0521032
  16.2517630  85.6549357  75.6317448  15.9836080  86.7369846  75.6332396
  17.6508428  85.4885361  75.0210911  18.0123890  84.4470377  75.1469346
  18.3873358  86.1763480  75.4896041  17.6290348  85.7118247  73.9338708
  15.2524838  84.9206129  74.7274477  14.2129828  85.0711391  75.0815301
  15.4719889  83.8335002  74.7261447  15.3254818  85.3020370  73.6858357
  17.1872027  85.8501046  77.9768984  17.0152336  87.0348181  78.2649288
  18.2508925  85.1754050  78.3798890  18.3133719  84.1882806  78.2099918
  19.4110702  85.7623394  79.0409077  19.2971467  86.8350529  79.1092367
  19.5468209  85.1697825  80.4455866  20.3411995  85.7081031  81.0079301
  19.8505070  84.1028041  80.3681664  18.2793458  85.2115734  81.2816974
  17.5059931  84.0483919  81.4618040  17.7842586  83.1354924  80.9579804
  16.3753600  84.0755803  82.2979474  15.7792399  83.1855614  82.4245857
  16.0212266  85.2627978  82.9645274  15.1615043  85.2789499  83.6157900
  17.8807315  86.4103970  81.8967337  18.4515615  87.3073245  81.7286982
  16.7620297  86.4360895  82.7471742  16.4815333  87.3580928  83.2339534
  20.6405213  85.4870140  78.1770520  20.7145250  84.4328950  77.5449114
  21.6149725  86.3920393  78.1360273  21.5254874  87.2774190  78.6074036
  22.8142417  86.2002225  77.3211343  22.9635783  85.1356108  77.2172603
  22.6251448  86.8122406  75.9218826  23.3727506  87.5956173  75.6847401
  21.6177941  87.2858350  75.8621208  22.6767348  85.7971091  74.9355280
  23.5555363  85.3835465  75.0163275  24.0839327  86.6834920  78.0191046
  24.0867602  87.6773283  78.7426013  25.1579119  85.9210289  77.8208533
  25.0847384  85.1672242  77.1643744  26.4814862  86.1348441  78.3893593
  26.4440354  86.9294204  79.1246351  26.9258777  84.8362777  79.0711272
  26.9164269  84.0138441  78.3213561  26.1625763  84.5842962  79.8420980
  28.5536990  84.8994411  79.8639161  27.4293257  86.5683127  77.2646304
  27.7840655  85.7705021  76.3939037  27.7835540  87.8487973  77.2620506
  27.5032479  88.4133554  78.0436938  28.7101719  88.4995909  76.3369625
  28.5757640  88.0917147  75.3451309  28.4413348  90.0108600  76.3532778
  29.3622185  90.6019223  76.1803922  28.0441689  90.3221289  77.3459743
  27.5304264  90.3793111  75.3389783  26.7623916  89.7689667  75.4207202
  30.1598564  88.2394466  76.7465108  30.5107404  88.4363670  77.9073082
  31.0269802  87.9021565  75.7844751  30.7013599  87.7613341  74.8423669
  32.4620782  87.6411646  75.9997027  32.7496454  88.0335343  76.9630521
  32.7724590  86.1296637  75.9733844  32.4666783  85.7136455  74.9838085
  34.2664569  85.8392154  76.1849883  34.6364754  86.3412247  77.1044742
  34.8734843  86.1907432  75.3239683  34.4347614  84.7468588  76.2897298
  31.9877623  85.3859388  77.0575737  30.8990776  85.3840281  76.8340042
  32.1374156  85.8715932  78.0422076  32.3296320  84.3343850  77.1346273
  33.3076148  88.3493101  74.9462808  33.0666747  88.1762827  73.7528880
  34.3556761  89.0582141  75.3709684  34.4982174  89.1820482  76.3569095
  35.4046540  89.5903619  74.4905475  35.1317147  89.3841995  73.4665070
  35.5782963  91.1129469  74.6430872  36.2080169  91.4590888  73.7904625
  36.1351845  91.3461541  75.5791569  34.2704937  91.9104827  74.6273979
  33.5665670  91.4160308  73.9261715  34.4858591  92.9142793  74.1976066
  33.5158092  92.1313896  76.2671462  31.7834176  91.7602992  75.9079412
  31.6771864  90.7218681  75.5302219  31.3680795  92.4485082  75.1429958
  31.1683985  91.8525909  76.8296169  36.7342948  88.8791540  74.7582856
  37.1338687  88.7709716  75.9163319  37.4354626  88.4269169  73.7123945
  37.1025855  88.6024900  72.7814984  38.7522706  87.7681189  73.8077564
  39.3450202  88.2819139  74.5545415  38.5699829  86.3015622  74.2141364
  37.9770523  85.7670742  73.4420081  37.9940477  86.2630059  75.1629944
  40.5514170  84.8215173  73.5084797  40.1920722  84.4928391  72.6369420
  39.8828945  85.6060768  74.4464211  41.7184328  84.4822254  74.0787018
  42.4862311  83.8541577  73.6196509  41.8126829  85.0230452  75.3041547
  40.6647335  85.7362977  75.5528313  40.5265758  86.2835857  76.4740390
  39.5226946  87.8383271  72.4803561  38.9167617  87.7865564  71.4111971
  40.8571550  87.8902272  72.5260945  41.3585163  87.8605804  73.3904786
  41.6845037  88.1206077  71.3283300  41.2633675  88.9678274  70.8049715
  43.1094702  88.5167231  71.7221841  43.0705964  89.3312017  72.4776224
  43.5837440  88.9487063  70.8058819  43.9924294  87.3801942  72.2697124
  43.7783325  86.4051431  71.7889215  43.8534801  87.2576393  73.3632772
  45.4827768  87.6326013  72.0079086  45.8973785  88.7822176  71.7406544
  46.2838285  86.6748436  72.0917560  41.7215143  86.9798471  70.2983317
  42.0964582  87.2098541  69.1487006  41.3396033  85.7607530  70.6875702
  41.1733935  85.6360001  71.6567134  41.2829733  84.6074177  69.7914051
  41.9192533  84.7964480  68.9394500  41.8468542  83.3872631  70.5292432
  41.3056965  83.2077726  71.4769464  42.9215181  83.5524075  70.7657124
  41.7379801  82.4783156  69.9022097  39.8804596  84.3790656  69.1908014
  39.7228800  83.4966249  68.3524577  38.8770850  85.1889950  69.5561214
  39.0519271  85.9632604  70.1589901  37.5695216  85.1869130  68.8913517
  37.2775719  84.1628448  68.6974993  36.5128081  85.8835546  69.7700553
  35.5834213  86.0657975  69.1785592  36.9089029  86.8754212  70.0753157
  36.0992305  85.1053326  71.0239636  37.0177759  84.8142320  71.5762989
  35.2458765  86.0056776  71.9157746  34.3362611  86.3279240  71.3646301
  35.8071755  86.9175495  72.2023655  34.9307114  85.4734419  72.8365685
  35.2852933  83.8598957  70.6680320  35.8811718  83.1542252  70.0474811
  34.3819166  84.1433150  70.0844939  34.9582154  83.3170285  71.5768451
  37.6405129  85.9001784  67.5367448  38.1978281  86.9960049  67.4323755
  36.9063339  85.3880834  66.5464494  36.4929819  84.4868638  66.6346215
  36.5561293  86.1807340  65.3624445  37.4854667  86.5304455  64.9326844
  35.8224116  85.3205267  64.3283470  34.8914178  84.9049085  64.7721293
  36.4780574  84.4690329  64.0413149  36.3591123  87.0033554  62.4633524
  37.3563642  87.0498321  62.5761804  35.4838608  86.1207943  63.0979937
  35.6368966  87.6196644  61.5174889  36.0339377  88.3786137  60.8416728
  34.3699317  87.1722916  61.5296017  34.2500229  86.2313536  62.5282686
  33.3106957  85.7555156  62.7745817  35.7290115  87.4137796  65.7644841
  34.9107652  87.3388792  66.6797437  35.9856174  88.5612998  65.1249143
  36.5478624  88.5285797  64.3051540  35.4966334  89.8925312  65.5211160
  36.0749135  90.6080163  64.9535270  34.0178919  90.0529305  65.1023684
  33.6152976  90.9984078  65.5283329  33.4305928  89.2067870  65.5211438
  33.7930895  90.1285125  63.6019464  34.6923856  90.2904215  62.7945499
  32.5526689  90.0880566  63.1731329  32.4431051  89.9849939  62.1897602
  31.8167528  89.8189472  63.7887001  35.7617194  90.2830179  66.9991954
  35.1737809  91.2481976  67.4834612  36.6217702  89.5475748  67.7209059
  37.0473622  88.7426674  67.2996910  37.0097768  89.7488779  69.1293497
  37.5765631  88.8695812  69.3931435  37.9861298  90.9356180  69.2259556
  38.1984739  91.1701691  70.2893127  37.5054935  91.8339696  68.7794772
  40.0973617  91.5833622  67.8520075  40.0043058  92.5738603  67.9104432
  39.3152696  90.6618635  68.5567502  41.1907538  90.9090413  67.4570202
  42.0437477  91.3426809  66.9300774  41.1348039  89.6339319  67.8722149
  39.9619988  89.4613728  68.5579340  39.6919260  88.4966285  68.9653796
  35.8851330  89.7652199  70.1813622  36.1705732  89.8741848  71.3756102
  34.6356766  89.5204424  69.7791386  34.4701900  89.3351309  68.8115591
  33.4392182  89.5758767  70.6196625  33.7215664  89.3679838  71.6412551
  32.8416091  90.9897000  70.5106295  32.7810263  91.2558178  69.4299364
  33.5314139  91.7167426  70.9925909  31.4651738  91.1676706  71.1289864
  30.4263014  91.7664306  70.3889569  30.6154649  92.0940037  69.3789137
  29.1468741  91.9178485  70.9606512  28.3499108  92.3701611  70.3909530
  28.8974285  91.4525812  72.2680567  27.6643724  91.5939211  72.8185343
  27.6731291  91.1460887  73.6863034  31.2168790  90.7229205  72.4400962
  32.0016714  90.2507854  73.0042082  29.9367520  90.8476262  73.0023054
  29.7579725  90.4628298  73.9896763  32.4136058  88.5050130  70.2113207
  32.1521505  88.3058897  69.0263025  31.8026132  87.8357779  71.1939466
  32.0673749  88.0044756  72.1468815  30.7469021  86.8296373  70.9969008
  30.2053641  87.0883276  70.0984431  31.3827437  85.4411469  70.8025684
  32.2469409  85.5648278  70.1092520  30.4442170  84.5649464  70.2273516
  30.9818417  83.8826888  69.7986509  31.8770140  84.7890080  72.0959878
  31.0279478  84.4987866  72.7500441  32.5310650  85.4897045  72.6542189
  32.4610114  83.8737439  71.8623134  29.7281817  86.8265999  72.1481790
  29.9286416  87.4879709  73.1707332  28.6637349  86.0289727  72.0196884
  28.5887144  85.4574702  71.2004782  27.7254036  85.7210810  73.1019199
  28.1613514  86.0369369  74.0375378  26.3811678  86.4525118  72.9113571
  25.6938107  86.1024080  73.7195936  25.9202084  86.1427653  71.9457531
  26.4659633  87.9875314  72.9578371  26.4853259  88.4132704  71.9339024
  27.4021032  88.2954819  73.4684559  25.3125893  88.5829792  73.7613439
  25.4392077  88.7903980  74.9612023  24.1699056  88.8162191  73.1516766
  23.3745302  89.1459071  73.6848532  24.0629563  88.5849823  72.1869824
  27.4667972  84.2120901  73.2309088  27.4626520  83.4807429  72.2412320
  27.0663658  83.7942398  74.4348934  27.1903494  84.4196312  75.2099305
  26.1865798  82.6360114  74.6730035  26.0789660  82.0821347  73.7510559
  26.7489097  81.7389549  75.7878976  25.9918914  81.5275347  76.5757139
  27.5675421  82.2887453  76.2976317  27.2381683  80.3713529  75.3096038
  27.5905562  79.8188225  76.2100604  28.1053541  80.5082587  74.6244454
  26.1399550  79.5458482  74.6160480  25.9987992  79.8902668  73.5674583
  25.1765061  79.6931581  75.1534985  26.4379875  78.0457066  74.6402518
  25.6279510  77.5084160  74.1023790  26.4906154  77.6707380  75.6852549
  27.7030487  77.7090813  73.9580007  28.5298032  78.0550915  74.4969230
  27.7221310  78.0695191  72.9868106  27.7568361  76.6471805  73.9040416
  24.7944913  83.1091251  75.0717551  24.6649537  84.2171244  75.5857733
  23.7990317  82.2293059  74.9872557  23.9581757  81.3326445  74.5880963
  22.4284219  82.4751115  75.4634842  22.4119882  83.3939353  76.0294573
  21.4599542  82.6416913  74.2866888  20.4546480  82.9516689  74.6505299
  21.3816969  81.6833397  73.7339170  21.9533855  83.6012129  73.3730199
  21.9925726  84.4621348  73.8408474  21.9515870  81.3768778  76.4195031
  22.5011785  80.2743798  76.4350644  20.9605804  81.7004257  77.2499402
  20.6016685  82.6422049  77.2251823  20.4118336  80.8867717  78.3333760
  20.5384365  79.8416709  78.0864513  21.1752912  81.2457662  79.6242658
  21.0852156  82.3433764  79.7872043  22.2477369  81.0502142  79.4539951
  20.7326682  80.5282563  80.9142907  19.6855410  80.8301341  81.1514955
  20.8057058  79.0016355  80.8192294  21.8423639  78.6671451  80.6034436
  20.1393816  78.6137629  80.0223342  20.4921387  78.5406641  81.7805391
  21.6296781  80.9651301  82.0719416  21.5782259  82.0660417  82.2073172
  22.6873546  80.6853313  81.8752873  21.3139830  80.4751005  83.0177455
  18.9076934  81.1651642  78.4854090  18.4834854  82.3172696  78.5205734
  18.1174574  80.1057816  78.6373780  18.4719056  79.1823945  78.5244484
  16.6964776  80.1330398  79.0034483  16.5540507  80.8755897  79.7762240
  15.8284705  80.4830032  77.7839667  16.2164941  81.4252183  77.3305377
  14.7870161  80.6879192  78.1063227  15.8710074  79.4462900  76.8189960
  15.3803462  79.7620190  76.0490805  16.2939932  78.7632523  79.5712566
  17.0941765  77.8206026  79.5457788  15.0540160  78.6296209  80.0546750
  14.4310320  79.4034503  80.0476333  14.4684143  77.3647166  80.5217434
  15.2306919  76.8503541  81.0903905  13.3077767  77.6934485  81.4863089
  12.5536267  78.3131904  80.9526097  13.7306487  78.3225662  82.3032878
  12.5774745  76.5005956  82.1451098  11.9693315  75.9778552  81.3788851
  13.5175108  75.4710587  82.7782531  14.1097501  75.9351366  83.5914440
  14.2090989  75.0399170  82.0254105  12.9050731  74.6619872  83.2132932
  11.6473908  77.0300162  83.2346950  10.9064454  77.7359232  82.8028993
  12.2257013  77.5692562  84.0148552  11.0951781  76.1971803  83.7237639
  14.1106808  76.4336074  79.3397141  12.9660380  76.0298121  79.1534477
  15.0956508  76.1123568  78.4973489  15.9986450  76.5253116  78.6386837
  14.9123153  75.1883686  77.3766518  14.0122968  75.4955968  76.8741735
  16.0569637  75.2896643  76.3655073  17.0276823  75.0271254  76.8414749
  16.1377170  76.3410685  76.0041494  15.8156404  74.4395792  75.2551909
  15.9486284  73.5082923  75.5102573  14.8051863  73.7402188  77.8726161
  15.7551551  73.2606133  78.5115745  13.7751800  72.9794596  77.4509368
  12.6158943  73.4166255  76.6785195  12.9199038  74.0708707  75.8301722
  11.9282084  73.9666705  77.3593641  13.7733269  71.5256944  77.5732978
  14.0042382  71.2630045  78.5968704  12.3588563  71.0940259  77.1657758
  11.7077339  71.1445347  78.0624988  12.3010043  70.0648024  76.7551738
  11.9624561  72.1476936  76.1350618  12.4180683  71.8930211  75.1507372
  10.8633532  72.2368854  76.0190982  14.8705273  70.8947475  76.6944694
  15.5731080  71.5851341  75.9495750  15.0279442  69.5771900  76.8206404
  14.4343268  69.0862883  77.4519150  16.1094483  68.7928553  76.2201765
  16.7675143  69.4502918  75.6648637  15.6711662  68.0395270  75.5872924
  16.9792253  68.1147311  77.2811641  16.6582457  68.1538478  78.4697346
  18.0795980  67.5033789  76.8327332  18.3192324  67.5899238  75.8731733
  19.1323532  66.9189408  77.6764745  18.6735775  66.4233535  78.5196628
  19.9140640  65.9046095  76.8254602  20.3191009  66.4084184  75.9291827
  19.2119360  65.1140308  76.4782806  21.0933896  65.2610675  77.5701225
  20.7373472  64.6795967  78.4458983  21.8366416  66.0054195  77.9203829
  21.9051419  64.4104545  76.5885561  22.2300388  65.0616863  75.7428711
  21.2540318  63.6089151  76.1718333  23.1265806  63.8154899  77.2875595
  22.8068252  63.1386987  78.1103929  23.7663757  64.6181153  77.7144691
  23.9459948  63.0277094  76.3378578  24.3914793  63.6523516  75.6374424
  23.3480214  62.3454062  75.8174319  24.6948289  62.4883239  76.8444610
  20.0160641  68.0272461  78.2335916  19.7438675  69.2161493  77.9173353
  20.9747084  67.6992505  78.9826043 152.2078394  47.6654251  84.8846032
 153.1943356  47.9929330  84.9428692 152.2054108  46.6300191  84.7011204
 151.7322234  47.8579929  85.7915770 151.4921403  48.3934589  83.8070618
 152.1030624  48.2971754  82.9191270 150.1057881  47.7649255  83.5071851
 150.2537810  46.6707345  83.3514469 149.7292317  48.1575618  82.5403349
 148.9741517  47.9585877  84.5343454 148.1414032  47.2543205  84.3195657
 148.5556384  48.9842070  84.4609254 149.4451360  47.7806072  85.9633950
 149.9816294  48.6907502  86.5608199 149.5811829  46.5696552  86.4279157
 149.8928841  46.4453360  87.3739839 149.4473897  45.7876208  85.8096457
 151.4748377  49.8876151  84.1488469 152.4060124  50.3346230  84.8094434
 150.4694316  50.6545320  83.7131614 149.8337105  50.3209177  83.0205863
 150.1715754  52.0117020  84.2151478 150.7913144  52.2260687  85.0769073
 150.4684417  53.0501148  83.1285962 151.5650172  53.0465292  82.9329415
 150.1787989  54.0627921  83.4952419 149.7635355  52.7301989  81.9405149
 149.7591917  53.5217838  81.3741796 148.7181647  52.1296966  84.7004495
 148.4753471  52.5158898  85.8380049 147.7722023  51.6465729  83.8929994
 148.0161735  51.4627145  82.9414829 146.4019572  51.2949909  84.2694188
 146.3787712  51.0552068  85.3246397 145.4810783  52.4886092  83.9881552
 145.5084319  52.7566790  82.9094601 145.8509838  53.3596256  84.5739778
 144.4359880  52.2641712  84.2895705 145.9653360  50.0385922  83.4903803
 146.5903209  49.6951187  82.4828641 144.9016921  49.3496635  83.9263390
 144.4019797  49.6288816  84.7429450 144.3362392  48.2386892  83.1523124
 145.1424536  47.6968932  82.6803364 143.5433365  47.2765622  84.0433303
 142.9390447  46.6056122  83.3981582 142.8452751  47.8709084  84.6644093
 144.3683357  46.3817697  84.9690559 144.9642502  47.0413730  85.6339922
 143.4316058  45.5203735  85.8149399 142.8215414  44.8584083  85.1662843
 142.7485680  46.1612951  86.4101844 144.0156773  44.8792695  86.5050102
 145.3230132  45.4536351  84.2266814 146.0594540  46.0269605  83.6247493
 144.7627737  44.7838065  83.5396511 145.8867819  44.8317888  84.9528401
 143.4494169  48.7764552  82.0279842 142.4189803  49.4057506  82.2861968
 143.8325189  48.5110136  80.7816569 144.6268690  47.9186864  80.6226922
 143.1990843  49.1181051  79.6028065 142.7135437  50.0387483  79.8939076
 144.2556038  49.5337734  78.5720604 144.8196531  48.6520545  78.2069180
 145.1722984  50.4127018  79.1897027 145.5947167  49.9272857  79.9079078
 143.6501147  50.2813100  77.3846536 143.1312309  51.1960587  77.7297307
 142.9233503  49.6498082  76.8305251 144.4525721  50.5810297  76.6793094
 142.1160244  48.1991627  79.0306334 142.3927851  47.0478015  78.6845916
 140.8818550  48.7100170  78.9726014 140.7289953  49.6586988  79.2622002
 139.6549502  48.0409558  78.5210145 139.8856325  47.0157589  78.2677955
 138.6063452  48.0963898  79.6508918 137.5978020  47.9028061  79.2237378
 138.5805092  49.1348614  80.0566240 138.8335864  47.0879406  80.7849767
 139.8008737  47.2992344  81.2879921 138.8711443  46.0565645  80.3765279
 137.7294806  47.1466461  81.8416285 137.9656314  47.4503046  83.0019066
 136.4877186  46.8746179  81.5058820 136.2324650  46.8472901  80.5325255
 135.7700026  46.9664245  82.1944247 139.0631892  48.7267524  77.2679898
 139.2938493  49.9192994  77.0576605 138.2180782  48.0412722  76.4718018
 137.9326691  46.6144477  76.5265593 137.6221336  46.3152240  77.5511305
 138.8507152  46.0609225  76.2252140 137.3736566  48.6930849  75.4752411
 137.9572858  49.4103980  74.9157676 136.8597742  47.5543278  74.5869359
 137.6140438  47.3486669  73.7938896 135.8739673  47.7629289  74.1262699
 136.8021384  46.3519859  75.5325834 135.8331308  46.3418237  76.0782008
 136.9346253  45.3912275  74.9933549 136.2388688  49.4486605  76.1829792
 135.4162012  48.8362608  76.8587998 136.1636801  50.7715616  76.0184029
 136.8893322  51.2389636  75.5222675 135.2468884  51.6260365  76.7914679
 135.4792351  51.4917593  77.8412867 135.5284267  53.0835110  76.4067171
 135.4392655  53.2415601  75.3137114 136.5616930  53.3369099  76.7275858
 134.8404155  53.7719132  76.9437773 133.7443238  51.2856699  76.6355794
 132.9495849  51.5692162  77.5331943 133.3501627  50.6200038  75.5447363
 134.0290489  50.3575461  74.8678878 132.0255986  50.0085843  75.3884122
 131.6580312  49.7487445  76.3698687 131.0459057  50.9790337  74.7206999
 131.3124336  51.1687860  73.6562186 131.0871380  51.9523904  75.2616981
 129.7275990  50.4737431  74.8244344 129.6091553  49.7960934  74.1444249
 132.1079517  48.7144806  74.5743745 132.8907717  48.6294191  73.6274576
 131.2570279  47.7404319  74.9020937 130.7041130  47.8574078  75.7367194
 131.0133230  46.4965110  74.1576034 131.3587657  46.6198861  73.1398007
 131.7621120  45.2952220  74.7810165 131.4358063  45.1770441  75.8408720
 131.4947264  43.9886983  74.0170042 131.8252725  44.0940395  72.9618258
 130.4167918  43.7226707  74.0320973 132.0644865  43.1547809  74.4800377
 133.2835535  45.5025914  74.7449664 133.5832130  46.4007732  75.3219195
 133.6326657  45.6327311  73.6980130 133.8064176  44.6231158  75.1772609
 129.4975233  46.2873535  74.0970616 128.8943608  45.6204350  74.9370049
 128.8551475  46.9505739  73.1376003 129.3525025  47.4979343  72.4699184
 127.4107855  46.8475100  72.9094287 126.9090717  46.9280962  73.8626908
 126.9447734  47.9846553  71.9962505 125.8866794  47.8416682  71.6802225
 127.5718459  48.0086456  71.0772575 127.0618818  49.2194829  72.6776404
 126.3216220  49.2365418  73.3106491 127.0216823  45.4923106  72.3081356
 127.7185267  44.9613470  71.4469535 125.8580618  44.9758008  72.7061681
 125.3294576  45.4139233  73.4391571 125.2384241  43.7671609  72.1654320
 125.4823601  42.9539342  72.8327885 125.5856864  43.6063145  71.1530183
 123.7123542  43.8822944  72.1001091 123.1578833  44.9838592  72.1176887
 123.0355093  42.7330697  72.0492905 123.5450003  41.8783005  71.9900727
 121.5795248  42.6066761  71.8756591 121.1184938  43.5164857  72.2250242
 121.2557646  42.3859988  70.3898910 120.1880105  42.1325960  70.2163861
 121.8691125  41.5475202  69.9934708 121.5588480  43.5417016  69.6403489
 120.9506729  44.2323168  69.9651150 121.0154662  41.4429124  72.7082729
 121.7877910  40.5590914  73.0901759 119.6947577  41.3869153  72.9800658
 118.6911714  42.3878389  72.6379889 118.4150984  42.2548357  71.5683252
 119.0640698  43.4192026  72.8137681 119.0844986  40.3286190  73.7898077
 119.4929515  40.4245294  74.7858997 117.5750207  40.5906618  73.7479020
 117.0538443  40.2526209  74.6626415 117.1222595  40.0827160  72.8642329
 117.4829386  42.0990413  73.5271619 116.5311345  42.4252704  73.0705504
 117.6104841  42.6267895  74.4999435 119.4212538  38.9078820  73.3108887
 119.4000048  38.6150704  72.1128541 119.7523114  38.0257321  74.2557948
 119.8041482  38.3224101  75.2162962 120.1009779  36.6223661  74.0127876
 119.3513442  36.2062293  73.3573635 120.1337606  36.1198963  74.9668756
 121.4554694  36.3772895  73.3307420 121.8624991  35.2240660  73.2158616
 122.1735245  37.4194505  72.9002872 121.8340769  38.3488169  73.0324604
 123.4411153  37.2757169  72.1730878 123.3759690  36.3792998  71.5693535
 123.6502406  38.4717583  71.2228327 124.5536700  38.2944838  70.5991588
 123.8346610  39.3734748  71.8503512 122.4545090  38.7547407  70.2931254
 122.7550603  39.4303423  69.4642455 121.6514025  39.2659900  70.8640691
 121.8809461  37.4956076  69.6506025 122.5654387  36.7598449  68.9633019
 120.6396391  37.1553781  69.9235467 120.1050228  37.7165143  70.5637495
 120.2505565  36.3955302  69.4213429 124.6330423  37.0448388  73.1182764
 124.4744355  37.0011946  74.3390139 125.8358514  36.8704043  72.5618100
 125.9250210  36.8437891  71.5614383 127.0755667  36.6673042  73.3280387
 126.8782210  36.8569824  74.3736044 127.5801663  35.2267832  73.1840687
 128.4611428  35.0609701  73.8448375 127.8903600  35.0346115  72.1321164
 126.5627704  34.3053623  73.5392716 125.8460771  34.4131825  72.9001748
 128.1587941  37.6624368  72.9069358 128.2232132  38.0439655  71.7412592
 128.9901538  38.0896934  73.8580351 128.9153555  37.6879575  74.7770213
 130.0336518  39.1160729  73.7113757 130.3366270  39.1414948  72.6726898
 129.5057352  40.5200138  74.1186482 130.3480404  41.2464317  74.0323196
 128.4263592  41.0042365  73.1352780 127.4970251  40.4083232  73.2475412
 128.7746283  40.8947557  72.0844700 128.1785867  42.0732513  73.3052269
 129.0152601  40.5661771  75.5843245 129.7098082  40.0706812  76.2613572
 128.0793445  39.9596771  75.6355478 128.6747803  41.9732377  76.0931781
 127.8632282  42.4374927  75.4944316 129.5647101  42.6363424  76.0471772
 128.3351236  41.9280435  77.1507961 131.2807680  38.7409747  74.5279224
 131.2819194  37.7956800  75.3192817 132.3731459  39.4883898  74.3691978
 132.4059236  40.2137925  73.6840022 133.5510683  39.3895679  75.2454660
 133.2853967  39.0050465  76.2132675 134.5716337  38.3829751  74.6898778
 134.7987961  38.6215295  73.6234546 133.9971595  37.0980003  74.7641556
 133.0646742  37.2045475  74.5256466 135.8796763  38.3052443  75.4758525
 135.6874264  38.1233239  76.5539754 136.4757089  39.2361055  75.3705886
 136.5094557  37.4673772  75.0997213 134.1691768  40.7656495  75.4585652
 134.2557577  41.5655589  74.5305890 134.5822220  41.0261024  76.6952086
 134.4858563  40.3222291  77.4097056 135.2248224  42.2576370  77.1457364
 135.1927830  42.9983562  76.3584023 134.5077300  42.8073667  78.4000493
 134.5998067  42.0588074  79.2223696 135.2039419  44.1071656  78.8359215
 135.1741543  44.8548778  78.0163060 136.2679489  43.9409648  79.1017823
 134.7103662  44.5470569  79.7262245 132.9958780  43.0168162  78.1399641
 132.5360689  42.0997850  77.7713941 132.8807794  43.7762899  77.3338659
 132.2107769  43.4751797  79.3723671 132.4807650  44.5144356  79.6514066
 132.4150498  42.8066799  80.2357379 131.1199549  43.4441778  79.1686376
 136.6879890  41.9340870  77.4384988 136.9708840  41.0502099  78.2438004
 137.6188964  42.6430531  76.8042965 137.3942666  43.3523396  76.1419457
 139.0591414  42.4703640  77.0228592 139.2304690  41.4825492  77.4250335
 139.8077265  42.5374420  75.6888060 139.4486785  41.6900294  75.0562871
 140.9032512  42.4074614  75.8358315 139.5405581  43.7569872  75.0225173
 139.6046279  43.6190005  74.0663754 139.6205002  43.4494592  78.0572570
 139.0245747  44.4771248  78.3701439 140.7618149  43.0977392  78.6432901
 141.1496839  42.1867756  78.4750869 141.4972371  43.9050103  79.6083163
 141.3473902  44.9518589  79.3839210 140.9642173  43.5862284  81.0061250
 140.9351890  42.4816711  81.1250408 139.9161921  43.9529809  81.0431413
 141.8893441  44.2875013  82.3880895 142.9953199  43.6024228  79.4744742
 143.3798135  42.4456642  79.3062680 143.8441468  44.6265274  79.5115755
 143.5044343  45.5553929  79.6598667 145.2845615  44.4999757  79.2240233
 145.5626852  43.4552220  79.2160262 145.6380103  45.0696441  77.8394899
 146.7447066  45.2075303  77.7437732 145.0152817  46.3131490  77.6179818
 144.0819352  46.1977839  77.8379673 145.2021027  44.1485344  76.7046496
 144.1067402  43.9759621  76.7194456 145.7207591  43.1691549  76.7926109
 145.4821731  44.5929616  75.7235022 146.1546624  45.1461978  80.2984563
 145.7925495  46.1740697  80.8750071 147.3100715  44.5249209  80.5492904
 147.5310864  43.6884172  80.0349376 148.3667893  44.9899674  81.4494521
 148.2257792  44.5195900  82.4097934 148.3441635  46.0699747  81.4907657
 149.7509948  44.5939722  80.9235016 150.0015505  44.6556319  79.7207319
 150.6617108  44.1819936  81.8069489 150.4351127  44.1731457  82.7916204
 152.0465980  43.8036077  81.4607689 152.0730089  43.5241341  80.4185276
 153.0249903  44.9877091  81.6312862 154.0765177  44.6383866  81.7671400
 152.6960919  45.8089670  82.7231586 152.5464765  45.2037830  83.4831814
 153.0292252  45.9082946  80.4136026 152.0183969  46.3312319  80.2370709
 153.3322364  45.3441464  79.5049380 153.7446089  46.7455505  80.5593059
 152.5336486  42.5624392  82.2217054 151.8725900  42.0542315  83.1292275
 153.7042274  42.0421912  81.8413049 154.2503074  42.4386045  81.1040939
 154.3070691  40.8300697  82.4199623 153.5933449  40.0260838  82.3457856
 155.5482805  40.4430559  81.6106356 155.2150024  40.0631053  80.6158043
 156.1254514  39.6282030  82.1050840 156.3632511  41.5837099  81.3987570
 157.2192435  41.2660048  81.0726198 154.6685233  40.9661080  83.9038876
 154.5994561  39.9850811  84.6363779 154.8852387  42.1923718  84.3863401
 154.9280159  42.9734435  83.7646147 155.0265251  42.5523226  85.8058343
 155.7937503  41.9295107  86.2430908 155.4810653  44.0193160  85.8831416
 156.5378784  44.0806491  85.5352802 155.4713127  44.4232176  86.9197849
 154.7049112  44.8502471  85.0313950 153.7589502  44.7658131  85.2735393
 153.7579702  42.3667397  86.6582247 153.7840781  42.6537295  87.8583798
 152.6276706  42.0102536  86.0445754 152.6505190  41.8700048  85.0544450
 151.2919991  42.0836103  86.6374130 151.3670770  41.7724056  87.6697721
 150.8136465  43.5414872  86.6198686 151.4213777  44.1173619  87.3495203
 149.7521308  43.6211573  86.9292576 150.9890700  44.2455258  85.2812226
 149.9836734  44.3599943  84.5486869 152.0906550  44.7849874  85.0129005
 150.3141327  41.0787052  85.9984660 150.3674308  39.9010984  86.3536765
 149.4758453  41.4846344  85.0347784 149.4975921  42.4450962  84.7336334
 148.4779241  40.5983829  84.3954659 147.8014616  40.2455064  85.1620801
 147.6692549  41.3500263  83.3175441 148.3718774  41.7426590  82.5429580
 146.6207551  40.4594047  82.6312241 145.8429062  40.1904734  83.3750536
 147.0511812  39.5394628  82.1875831 146.1243058  41.0280940  81.8146637
 146.9074906  42.5256106  83.9284572 147.6000918  43.2646800  84.3835452
 146.2059701  42.1689030  84.7123841 146.3206364  43.0423143  83.1384857
 149.1276708  39.3662782  83.7658047 148.5755101  38.2724968  83.8545456
 150.3177035  39.5145588  83.1724911 150.7287178  40.4304371  83.1253288
 151.0640477  38.3953363  82.5965005 151.8856406  38.8003883  82.0277044
 150.3949890  37.8101047  81.9855791 151.6454252  37.4566882  83.6540070
 151.4139504  36.2492478  83.5885783 152.3036908  38.0033645  84.6788175
 152.4249226  38.9935924  84.7120231 153.0077398  37.2265768  85.7039057
 153.6485588  37.9134248  86.2345251 153.5639768  36.4440583  85.2116136
 152.1196764  36.5474909  86.7515830 152.5448056  35.5570963  87.3403126
 150.8909997  37.0290353  86.9810641 150.5787295  37.8455884  86.4887765
 150.0571414  36.5799846  88.1064755 150.4675564  35.6593744  88.5024772
 150.0999575  37.6381120  89.2194945 149.5156204  37.3061626  90.1044893
 149.6431272  38.5830071  88.8433725 151.5041781  37.9635486  89.7002747
 152.2126979  39.0297568  89.1152954 151.7565627  39.6147133  88.3346756
 153.5177056  39.3317413  89.5359689 154.0517207  40.1469513  89.0743480
 154.1264517  38.5631103  90.5476474 155.3840911  38.8705555  90.9598108
 155.6816235  38.1999331  91.5881683 152.1095833  37.1953232  90.7150635
 151.5796182  36.3616405  91.1519308 153.4202644  37.4926179  91.1405137
 153.8797510  36.8964926  91.9169066 148.6146638  36.2518273  87.7007021
 148.0965607  36.7747232  86.7158767 147.9575537  35.3854062  88.4810686
 148.4392549  34.9407456  89.2296253 146.5608868  34.9772004  88.2674087
 146.2083504  35.4020397  87.3352189 146.4856583  33.4429365  88.1246847
 145.4144346  33.1377205  88.1456056 146.9841372  32.9599174  88.9830375
 147.0603478  32.9070122  86.8181718 147.6921397  33.5921622  86.0249294
 146.8592198  31.6381502  86.5489994 147.2479029  31.2776234  85.7062620
 146.2076012  31.1127787  87.0990974 145.5873987  35.5413028  89.3257812
 144.3874721  35.2992601  89.2358673 146.0702965  36.3757549  90.2565053
 147.0453999  36.5506104  90.2994066 145.2413416  37.1231074  91.2128065
 144.4339059  36.4738633  91.5337480 146.0739369  37.4954704  92.4508259
 145.3954680  37.8939840  93.2338482 146.7935506  38.2976684  92.1789865
 146.8500275  36.3735731  93.1141085 146.1837874  35.2095514  93.5463463
 145.1214935  35.0958092  93.3792588 146.8991815  34.1941493  94.2077047
 146.3731761  33.3101607  94.5402270 148.2834752  34.3355731  94.4364407
 148.9710687  33.3513195  95.0715904 148.3340485  32.6637724  95.2906076
 148.2331799  36.5217109  93.3497453 148.7335447  37.4166315  93.0172011
 148.9514547  35.5046042  94.0083114 150.0115461  35.6010908  94.1857668
 144.5861484  38.3468525  90.5304225 144.9800282  39.5031703  90.7383858
 143.6726620  38.0529546  89.6026399 143.4760699  37.0852176  89.4368638
 142.9765584  38.9834277  88.6978623 143.0319398  39.9676396  89.1375605
 143.6281689  39.0551049  87.2831570 144.3278243  39.9270807  87.2982643
 144.4665592  37.8251067  86.9098688 143.8597849  36.9008148  86.9942797
 145.3506920  37.7464413  87.5764248 144.8598780  37.9114152  85.8833225
 142.6433064  39.2699595  86.1194287 141.9924425  40.1505815  86.2926566
 142.0099214  38.3718300  85.9610098 143.2114982  39.4525180  85.1812062
 141.4864304  38.6388674  88.6623015 141.1124898  37.4647973  88.6150375
 140.6395342  39.6699719  88.6858670 141.0166615  40.5958522  88.6111603
 139.1939428  39.5525131  88.9189851 138.8707412  38.5701335  88.5994300
 138.9068719  39.7707693  90.4070840 137.9160706  40.2366758  90.6027609
 139.6873267  40.4155767  90.8702234 138.8979637  38.5137985  91.0241279
 138.1182648  38.0727623  90.6382185 138.3575283  40.5374806  88.1123105
 138.8333190  41.6224569  87.7796760 137.0796356  40.2021624  87.8996939
 136.7304574  39.3443866  88.2727006 136.1077910  41.0543423  87.2005375
 136.5742571  42.0083276  87.0050901 135.6914647  40.4487105  85.8574949
 134.8853404  41.0778200  85.4158287 135.2386775  39.4487262  86.0108013
 136.7548674  40.3447703  84.8118921 137.6852062  39.3693044  84.6961167
 137.8021977  38.5373737  85.3809379 138.4465643  39.5880984  83.5630514
 139.1285568  38.9904895  83.1964190 138.0256082  40.7100438  82.8793376
 136.9583930  41.2304198  83.6707246 136.3131495  42.3968894  83.2058390
 135.4937175  42.8214652  83.7648343 136.7013235  43.0070064  81.9989768
 136.1885459  43.8919750  81.6470474 138.4213054  41.3133573  81.6775857
 139.2190682  40.9016343  81.0850839 137.7393994  42.4559644  81.2288383
 138.0028931  42.9132585  80.2856148 134.8575617  41.3609328  88.0299583
 134.4183836  40.5360194  88.8361272 134.2516062  42.5196221  87.7536142
 134.6589230  43.1170038  87.0550177 133.1131632  43.0944951  88.4758515
 132.6212693  42.2949528  89.0068894 133.6245945  44.1558689  89.4690366
 132.7653110  44.5741589  90.0348480 134.1211649  44.9879334  88.9223719
 134.6106742  43.6089940  90.4828614 134.1315698  43.0514456  91.6816482
 133.0863914  43.1404496  91.9222990 134.9949143  42.3189081  92.5174407
 134.6127389  41.8247692  93.3962894 136.3543574  42.1961848  92.1755291
 137.1712239  41.4249085  92.9336551 136.6358346  41.0387449  93.6450385
 135.9856521  43.5507216  90.1813818 136.3591502  43.9822297  89.2638358
 136.8566446  42.8525058  91.0363455 137.9006265  42.7687219  90.7967451
 132.0687754  43.7092398  87.5259004 132.4187680  44.1110593  86.4161174
 130.8167745  43.8515763  87.9838788 130.6048472  43.5103556  88.9028552
 129.7010280  44.5004072  87.2679171 130.0953858  45.0089044  86.3993439
 128.6813735  43.4453198  86.8005787 128.3009849  42.8815465  87.6806722
 129.2205546  42.7245386  86.1510204 127.5021779  44.0440852  86.0053096
 127.9004554  44.5855993  85.1169246 126.9336925  44.7674800  86.6262810
 126.4997449  43.0101961  85.5048344 126.7161768  41.8077159  85.5292387
 125.3621877  43.4417709  85.0082333 124.7557988  42.7709804  84.5823836
 125.1843499  44.4157449  84.8818939 129.0066421  45.5577750  88.1412078
 128.8222165  45.3447140  89.3370185 128.5309495  46.6463248  87.5374481
 128.7111246  46.7680921  86.5521276 127.8695744  47.7699371  88.1977060
 127.5365144  47.4608410  89.1796498 128.9154720  48.8845586  88.3330866
 129.1731904  49.2512091  87.3116316 129.8388375  48.4301214  88.7645984
 128.4979670  50.0572290  89.2289665 128.2927382  49.6808703  90.2544910
 127.5821221  50.5465802  88.8391366 129.5660933  51.1426356  89.2897926
 130.3565493  51.3351272  88.3743565 129.6168180  51.9079734  90.3504693
 128.9934363  51.7420851  91.1228743 130.3755159  52.5594520  90.4214831
 126.6365500  48.2518180  87.4100185 126.6029451  48.1971316  86.1824419
 125.6675849  48.8332210  88.1211832 125.7714636  48.9000924  89.1091189
 124.5940464  49.6723007  87.5672119 124.8079578  49.8621505  86.5235742
 123.2355552  48.9666555  87.7095372 122.4383379  49.5863331  87.2527331
 122.9977216  48.8723842  88.7877399 123.0375348  46.3877279  87.7322541
 123.4715392  46.1748931  88.6090976 123.1337237  47.6124270  87.0562727
 122.8834623  45.4624668  86.7650107 122.8544737  44.3817467  86.9141847
 122.8378329  46.0430280  85.5580494 122.9948625  47.3971457  85.7185764
 122.9977480  48.0761532  84.8769247 124.5739489  51.0213225  88.3120308
 125.1281081  51.0926275  89.4143394 123.9094656  52.0720112  87.7898162
 123.2972546  52.1646519  86.4713021 122.3252654  51.6358680  86.5069416
 123.9490050  51.7309042  85.6787597 123.7789158  53.3488590  88.4919597
 124.7656044  53.7894481  88.5339582 122.8070596  54.1810900  87.6484598
 122.9969458  55.2710223  87.7474971 121.7508301  53.9712251  87.9319908
 123.0583816  53.6566866  86.2355199 122.2375151  53.8750218  85.5234713
 124.0015129  54.1056579  85.8751833 123.3050563  53.1939852  89.9467264
 122.3813802  52.4351874  90.2370268 123.9829298  53.8887700  90.8658943
 124.7785832  54.4346559  90.5925819 123.7134681  53.8369481  92.3078224
 122.6430876  53.8157177  92.4620588 124.1765774  54.7074377  92.7491164
 124.2807261  52.6216920  93.0579731 124.1225837  52.5608893  94.2753387
 124.9535051  51.6738156  92.3867215 125.0765671  51.7526951  91.3977853
 125.5220716  50.4686424  93.0196091 125.1183969  50.3787047  94.0166058
 125.1204588  49.2011359  92.2458647 125.4900133  48.3046872  92.7956737
 125.6144091  49.2143680  91.2491052 123.6032233  49.0737579  92.0519023
 123.2397102  49.9183218  91.4197712 123.0936799  49.1525628  93.0392403
 123.2507713  47.7402174  91.3845897 123.4706564  46.9274441  92.1052845
 123.8971707  47.6082813  90.4901992 121.7671411  47.7487389  91.0019424
 121.5079064  48.6785054  90.4533449 121.1384355  47.6970208  91.9180468
 121.4275661  46.5964409  90.1344840 121.9276567  45.7246913  90.4160881
 121.6451628  46.8371303  89.1424782 120.3993998  46.4497925  90.1743236
 127.0437117  50.5375382  93.1603415 127.7167477  51.1063911  92.3008580
 127.5874311  49.8046702  94.1296581 127.0091338  49.4744635  94.8768814
 128.9796534  49.3574050  94.1038527 129.5738936  50.2038406  93.7892473
 129.3860986  48.9570013  95.5247402 128.7453014  48.1357834  95.9079528
 129.2749964  49.8294101  96.2028998 130.4450995  48.6281787  95.5758271
 129.1955778  48.2025690  93.0897519 128.2226875  47.5824051  92.6426029
 130.4490556  47.8781184  92.7108070 131.6601258  48.6456878  92.9569884
 132.1657790  48.2172200  93.8493737 131.4655873  49.7282119  93.1179071
 130.7402453  46.7776952  91.7919973 130.0687606  46.8577805  90.9495422
 132.1939681  46.9924922  91.3330714 132.3118401  46.8189460  90.2440327
 132.8972370  46.3296415  91.8882217 132.5086498  48.4392993  91.7103321
 133.5876710  48.6106138  91.9019323 132.1612281  49.1280783  90.9072462
 130.5170672  45.3936791  92.4385189 131.2378924  44.9936693  93.3476026
 129.5850749  44.5957988  91.9096188 129.0598246  44.9322628  91.1228711
 129.3923727  43.1799552  92.2753696 129.4132015  43.0994371  93.3536520
 128.0251706  42.7117278  91.7398041 128.0062389  42.8723848  90.6368231
 127.2220579  43.3402310  92.1784782 127.7621388  41.2278006  92.0401762
 127.7412547  41.0693418  93.1430784 128.5855903  40.6075354  91.6214343
 126.4650456  40.7172388  91.4111787 126.5203623  40.9585768  90.3269063
 125.5847683  41.2237230  91.8634094 126.4175577  39.1966575  91.5970856
 126.3893007  38.9426115  92.6799703 127.3215389  38.7374839  91.1494342
 125.2166777  38.6088970  90.9586863 125.2223363  38.8132016  89.9407205
 124.3607208  39.0398057  91.3633717 125.1615134  37.5693160  91.0988322
 130.5323406  42.3215654  91.7148911 130.8791123  42.4787267  90.5477152
 131.0496130  41.3578176  92.4891459 130.7615252  41.2616662  93.4386440
 131.9977270  40.3410067  92.0007841 132.8203143  40.8474112  91.5224729
 132.5336283  39.4991152  93.1800858 131.6617726  39.0310876  93.6901301
 133.0416959  40.1728761  93.9025462 133.5157498  38.3741341  92.7770862
 133.0427834  37.7136973  92.0135969 134.8293597  38.8889939  92.1963586
 135.3616054  39.5064706  92.9468414 134.6678719  39.5007336  91.2845704
 135.4947268  38.0406579  91.9314976 133.8575208  37.5040097  93.9846433
 132.9403208  37.0161437  94.3673270 134.3230459  38.1169868  94.7837541
 134.5753636  36.7066419  93.6943357 131.3520390  39.4498435  90.9299236
 130.3058477  38.8484251  91.1700166 132.0422820  39.2951723  89.7974751
 132.8713978  39.8375997  89.6395173 131.6334005  38.4375396  88.6811351
 130.7083700  37.9415249  88.9305207 131.3920890  39.2834511  87.4226013
 131.1041335  38.6218390  86.5734100 132.3352702  39.8014222  87.1354441
 130.2956124  40.3391628  87.6130952 130.2270571  40.9106979  86.6610647
 130.6267644  41.0611955  88.3889860 128.6404894  39.7285009  88.0536096
 128.1569973  38.9965904  86.4687335 128.8462728  38.1784182  86.1724814
 128.1732165  39.7570487  85.6590891 127.1282065  38.5803518  86.5077302
 132.6325516  37.3138593  88.3898194 132.1963981  36.2297063  88.0161118
 133.9425749  37.5374339  88.5856136 134.2488041  38.4480349  88.8618364
 135.0022457  36.5303945  88.3739928 134.5631822  35.5496149  88.4468419
 135.6421744  36.6808835  86.9718265 136.0197406  37.7246275  86.8946145
 136.8630456  35.7668291  86.7852305 136.6080428  34.7171140  87.0334139
 137.7215766  36.0749369  87.4183133 137.2053420  35.8020926  85.7301400
 134.6566373  36.4713805  85.7971346 135.1957958  36.7188084  84.8522146
 133.8176332  37.1953630  85.8757963 134.0855152  35.0507287  85.6586461
 133.5402512  34.7487341  86.5754098 134.8955369  34.3132936  85.4832548
 133.3771163  35.0055027  84.8048035 136.0894613  36.6238089  89.4544140
 136.6425356  37.7063624  89.6732379 136.4869358  35.4847534  90.0280058
 136.0257465  34.6268315  89.7718953 137.6762424  35.3144116  90.8676364
 138.1040879  36.2817018  91.0507044 137.3029150  34.7471793  92.2459322
 136.4980144  35.3780755  92.6835499 138.1914714  34.8367635  92.9120385
 136.8536606  33.2976166  92.2977420 135.4828697  32.9678612  92.2878024
 134.7432698  33.7484130  92.1898518 135.0786710  31.6209271  92.3743013
 134.0303345  31.3731557  92.3259705 136.0492198  30.6004482  92.4818508
 135.6776976  29.2930912  92.4880073 134.7296921  29.2417576  92.3316668
 137.8167087  32.2755373  92.4067672 138.8661797  32.5276744  92.4030693
 137.4197061  30.9296457  92.5079333 138.1398958  30.1321679  92.5499501
 138.7776991  34.5073369  90.1623213 138.4791717  33.6380476  89.3435164
 140.0352595  34.8180527  90.4997030 140.2121318  35.5436016  91.1604753
 141.2664345  34.1335479  90.0675651 142.0570520  34.8671315  90.1510593
 141.6039440  32.9803060  91.0277535 142.4754843  32.3983133  90.6881515
 140.7391265  32.2855681  91.0538241 141.8600443  33.4793107  92.4518040
 142.8269882  34.2471886  92.6447007 141.0739595  33.1088319  93.3604271
 141.2664651  33.7164112  88.5813007 141.1757220  32.5370579  88.2431547
 141.3467643  34.7077538  87.6839819 141.4131959  35.6459632  88.0322324
 141.2363556  34.6012993  86.2125053 141.3815442  35.6011295  85.8310184
 142.3540083  33.7251285  85.5911510 142.3528262  32.7202050  86.0749280
 142.1748643  33.5175884  84.0821760 142.0652059  34.4969336  83.5712940
 141.2833786  32.8949467  83.8567497 143.0567352  32.9869939  83.6671060
 143.7367354  34.3573224  85.7844141 143.9512097  34.4874746  86.8643643
 143.7837080  35.3494700  85.2882006 144.5242586  33.7061036  85.3485850
 139.8570381  34.1837238  85.6933291 139.3450780  34.8620499  84.8018940
 139.3081119  33.0455633  86.1305324 139.7894430  32.5398359  86.8527915
 138.3088212  32.2902503  85.3511369 138.1053464  32.8157878  84.4384011
 138.8930671  30.9294755  84.9469767 139.7301293  31.1073192  84.2369204
 138.1268821  30.3085058  84.4451660 139.4341163  30.2321559  86.0544352
 138.6896280  29.8253266  86.5349231 136.9393952  32.0785549  85.9918386
 135.9569516  31.8997940  85.2646535 136.8414509  32.0494111  87.3218226
 137.6108601  32.3566606  87.8871980 135.7241364  31.3883839  87.9983950
 135.2548836  30.6934055  87.3135336 136.2625921  30.5970423  89.1960319
 135.4050024  30.2020471  89.7862705 136.8487177  31.2951088  89.8337665
 137.1545824  29.4212445  88.8449555 137.5280119  29.1831870  87.7058782
 137.4805971  28.6088752  89.8222843 138.1453518  27.8925595  89.6161768
 137.1371344  28.7810489  90.7447553 134.6337924  32.3705830  88.4445945
 134.9201623  33.3405653  89.1413948 133.3597868  32.0575321  88.1776265
 133.1349360  31.2708240  87.6135052 132.2248141  32.8218387  88.7258412
 132.5134787  33.8599752  88.6601835 130.9764979  32.6546771  87.8436974
 131.2882309  32.7983572  86.7841730 130.2562632  33.4664554  88.0859870
 130.2684874  31.2972983  88.0138642 129.8340171  31.2365379  89.0376760
 131.0011326  30.4700258  87.8991636 129.1273578  31.1199026  87.0060888
 128.4834613  32.0284962  87.0249222 128.4847586  30.2642666  87.2998851
 129.6273866  30.9380242  85.6288214 129.7285194  31.7433747  85.0375440
 129.9820016  29.8160803  85.0314088 129.9359118  28.6558269  85.6280502
 129.2538276  28.6006922  86.3542223 130.0757432  27.8567870  85.0594514
 130.3902365  29.8505018  83.8009380 130.3346239  30.7404404  83.3404751
 130.5999306  29.0397855  83.2579641 131.9656908  32.4797258  90.2077356
 132.1076983  31.3108575  90.5760719 131.5597503  33.4412673  91.0567664
 131.4843490  34.8721392  90.7920339 130.8624303  35.0755030  89.8934526
 132.5154588  35.2605111  90.6330554 131.1157609  33.1717972  92.4232071
 131.7349961  32.4022526  92.8607396 131.2689197  34.5169088  93.1417968
 132.3378436  34.6735618  93.4083480 130.6517594  34.6188583  94.0580948
 130.8632760  35.4952427  92.0447475 129.7549558  35.4982926  91.9519228
 131.2045553  36.5304382  92.2318647 129.6589584  32.6728023  92.4654497
 128.9204892  32.7378057  91.4801533 129.2102157  32.2662187  93.6549743
 129.8251391  32.1593277  94.4288696 127.7971966  32.0015983  93.9442039
 127.4771245  31.1835490  93.3143069 127.6224843  31.6163190  95.4159775
 126.5598758  31.3537259  95.6314181 127.9054658  32.4765832  96.0672682
 128.4511116  30.5126818  95.7236993 128.4282181  30.3930394  96.6821001
 126.9203523  33.2226831  93.6407471 127.2902161  34.3591667  93.9341728
 125.7313192  32.9976397  93.0764353 125.4368740  32.0674646  92.8601599
 124.8202943  34.0834763  92.6931373 124.7962889  34.8097962  93.4946195
 123.8531267  33.6384259  92.5320088 125.2299102  34.8390473  91.4196016
 124.6779335  35.9064857  91.1411218 126.1743956  34.3132297  90.6327731
 126.6893257  33.5165299  90.9446875 126.4675637  34.7551387  89.2586687
 125.8364651  35.5972226  89.0111226 127.9302600  35.2125182  89.1179050
 128.5993479  34.4239317  89.5325627 128.3280589  35.5028339  87.6660132
 127.6228874  36.2209209  87.1969375 128.3429486  34.5756134  87.0546287
 129.3468005  35.9482014  87.6261679 128.1177003  36.5101390  89.9090922
 127.8653320  36.3689708  90.9809229 127.4799614  37.3088092  89.4788718
 129.1725007  36.8488036  89.8509841 126.0946388  33.6472560  88.2759668
 126.3233001  32.4665442  88.5264055 125.4486130  34.0359955  87.1744459
 125.2887473  35.0042455  86.9991306 124.8491173  33.0940249  86.2270271
 124.2799719  32.3810826  86.8054542 123.8851730  33.8328300  85.2932887
 124.4391838  34.4901860  84.5854018 123.1889387  34.4692462  85.8854405
 123.1421419  32.8832911  84.5662793 122.3041200  32.7309651  85.0308530
 125.8975774  32.3020222  85.4374196 126.9918821  32.8009660  85.1565953
 125.5187704  31.1062776  84.9739640 124.5623304  30.8363512  85.0705244
 126.3291468  30.2609245  84.0873315 127.2121871  29.9733595  84.6354092
 125.5274180  28.9970022  83.7144515 125.2327243  28.4652859  84.6327516
 126.1974470  28.3061321  83.1604221 124.2845700  29.2436260  82.8636246
 123.7783268  30.3428411  82.7307596 123.7268312  28.2121487  82.2807465
 122.8983393  28.4186531  81.7614319 124.1329772  27.3016279  82.3076873
 126.8212546  31.0039525  82.8284847 127.9075583  30.7126997  82.3337998
 126.0705544  32.0268444  82.4044076 125.1666865  32.1394531  82.8189018
 126.3414287  32.9245203  81.2777492 126.3270829  32.3271832  80.3775970
 125.2236680  33.9767123  81.2281732 125.4548463  34.6877762  80.4072814
 125.2026256  34.5615290  82.1741526 123.8342819  33.3685237  80.9661103
 123.4841385  32.8489892  81.8871545 123.9030908  32.5971914  80.1793569
 122.7658854  34.3995531  80.5746040 121.7797512  33.8835351  80.5048780
 122.9846459  34.7971143  79.5644861 122.6244531  35.5093274  81.5376326
 121.9144724  35.4525452  82.2370876 123.1408265  36.7223651  81.4376573
 123.9780356  37.0804126  80.5145159 124.0134492  38.0873613  80.3835859
 124.1749996  36.4605189  79.7526001 122.7912951  37.6316862  82.2965402
 121.9897573  37.4553195  82.8471250 123.1001198  38.5922845  82.1284147
 127.6961056  33.6411863  81.3163687 128.1738180  34.0501344  80.2570022
 128.2785732  33.8335999  82.5014499 127.8314087  33.4617944  83.3127673
 129.5179677  34.5912290  82.7134418 129.6968624  35.2192166  81.8480071
 129.3646798  35.4860124  83.9509196 130.3160178  36.0235852  84.1630747
 129.1240648  34.8605171  84.8380943 128.2791257  36.5344486  83.8068575
 126.9622916  36.2652059  84.2289444 126.7294983  35.3117760  84.6725364
 125.9497739  37.2228337  84.0398208 124.9331643  37.0175344  84.3396466
 126.2530548  38.4529497  83.4309330 125.4751158  39.1857183  83.2648053
 128.5788447  37.7693477  83.2060589 129.5812877  37.9765866  82.8678180
 127.5673623  38.7237300  83.0146126 127.7946111  39.6532497  82.5150579
 130.7348371  33.6695777  82.8546998 130.6515118  32.6232322  83.5041950
 131.8753535  34.0732252  82.2893494 131.8996880  34.9111434  81.7337385
 133.1316373  33.3063751  82.3054991 133.2248863  32.8087569  83.2606697
 133.1039199  32.2602232  81.1846302 132.3224379  31.5110253  81.4413798
 134.0785348  31.7252897  81.1080941 132.7852103  32.8402197  79.9355156
 132.1561300  33.5672224  80.0803800 134.3638897  34.2100005  82.1570426
 134.3116851  35.2260421  81.4675187 135.4661511  33.8595471  82.8237804
[truncated: 20,456,206 more chars]
