# Supplementary material for: Effect of Fc core fucosylation and light chain isotype on IgG1 flexibility
Source: Commun Biol. 2023 Mar 3;6:237. doi: 10.1038/s42003-023-04622-7 (PMC9982779; doi:10.1038/s42003-023-04622-7)
Supplement: Supplementary file 4 — Supplementary Data 2 [file 42003_2023_4622_MOESM4_ESM.zip › cmd/charmm36/dihe_avelumab_g0.restraint]

&rst
    iat=20035, 20039, 20037, 20054,
    r1=47.5, r2=57.5,
    r3=62.5, r4=72.5,
    rk2=FC,
    rk3=FC,
/

&rst
    iat=20039, 20037, 20054, 20050,
    r1=-72.5, r2=-62.5,
    r3=-57.5, r4=-47.5,
    rk2=FC,
    rk3=FC,
/

&rst
    iat=20037, 20054, 20050, 20040,
    r1=47.5, r2=57.5,
    r3=62.5, r4=72.5,
    rk2=FC,
    rk3=FC,
/

&rst
    iat=20054, 20050, 20040, 20035,
    r1=-72.5, r2=-62.5,
    r3=-57.5, r4=-47.5,
    rk2=FC,
    rk3=FC,
/

&rst
    iat=20050, 20040, 20035, 20039,
    r1=47.5, r2=57.5,
    r3=62.5, r4=72.5,
    rk2=FC,
    rk3=FC,
/

&rst
    iat=20040, 20035, 20039, 20037,
    r1=-72.5, r2=-62.5,
    r3=-57.5, r4=-47.5,
    rk2=FC,
    rk3=FC,
/

&rst
    iat=20062, 20066, 20064, 20081,
    r1=47.5, r2=57.5,
    r3=62.5, r4=72.5,
    rk2=FC,
    rk3=FC,
/

&rst
    iat=20066, 20064, 20081, 20077,
    r1=-72.5, r2=-62.5,
    r3=-57.5, r4=-47.5,
    rk2=FC,
    rk3=FC,
/

&rst
    iat=20064, 20081, 20077, 20067,
    r1=47.5, r2=57.5,
    r3=62.5, r4=72.5,
    rk2=FC,
    rk3=FC,
/

&rst
    iat=20081, 20077, 20067, 20062,
    r1=-72.5, r2=-62.5,
    r3=-57.5, r4=-47.5,
    rk2=FC,
    rk3=FC,
/

&rst
    iat=20077, 20067, 20062, 20066,
    r1=47.5, r2=57.5,
    r3=62.5, r4=72.5,
    rk2=FC,
    rk3=FC,
/

&rst
    iat=20067, 20062, 20066, 20064,
    r1=-72.5, r2=-62.5,
    r3=-57.5, r4=-47.5,
    rk2=FC,
    rk3=FC,
/

&rst
    iat=20089, 20093, 20091, 20101,
    r1=47.5, r2=57.5,
    r3=62.5, r4=72.5,
    rk2=FC,
    rk3=FC,
/

&rst
    iat=20093, 20091, 20101, 20098,
    r1=-72.5, r2=-62.5,
    r3=-57.5, r4=-47.5,
    rk2=FC,
    rk3=FC,
/

&rst
    iat=20091, 20101, 20098, 20094,
    r1=47.5, r2=57.5,
    r3=62.5, r4=72.5,
    rk2=FC,
    rk3=FC,
/

&rst
    iat=20101, 20098, 20094, 20089,
    r1=-72.5, r2=-62.5,
    r3=-57.5, r4=-47.5,
    rk2=FC,
    rk3=FC,
/

&rst
    iat=20098, 20094, 20089, 20093,
    r1=47.5, r2=57.5,
    r3=62.5, r4=72.5,
    rk2=FC,
    rk3=FC,
/

&rst
    iat=20094, 20089, 20093, 20091,
    r1=-72.5, r2=-62.5,
    r3=-57.5, r4=-47.5,
    rk2=FC,
    rk3=FC,
/

&rst
    iat=20109, 20113, 20111, 20121,
    r1=47.5, r2=57.5,
    r3=62.5, r4=72.5,
    rk2=FC,
    rk3=FC,
/

&rst
    iat=20113, 20111, 20121, 20117,
    r1=-72.5, r2=-62.5,
    r3=-57.5, r4=-47.5,
    rk2=FC,
    rk3=FC,
/

&rst
    iat=20111, 20121, 20117, 20114,
    r1=47.5, r2=57.5,
    r3=62.5, r4=72.5,
    rk2=FC,
    rk3=FC,
/

&rst
    iat=20121, 20117, 20114, 20109,
    r1=-72.5, r2=-62.5,
    r3=-57.5, r4=-47.5,
    rk2=FC,
    rk3=FC,
/

&rst
    iat=20117, 20114, 20109, 20113,
    r1=47.5, r2=57.5,
    r3=62.5, r4=72.5,
    rk2=FC,
    rk3=FC,
/

&rst
    iat=20114, 20109, 20113, 20111,
    r1=-72.5, r2=-62.5,
    r3=-57.5, r4=-47.5,
    rk2=FC,
    rk3=FC,
/

&rst
    iat=20130, 20134, 20132, 20149,
    r1=47.5, r2=57.5,
    r3=62.5, r4=72.5,
    rk2=FC,
    rk3=FC,
/

&rst
    iat=20134, 20132, 20149, 20145,
    r1=-72.5, r2=-62.5,
    r3=-57.5, r4=-47.5,
    rk2=FC,
    rk3=FC,
/

&rst
    iat=20132, 20149, 20145, 20135,
    r1=47.5, r2=57.5,
    r3=62.5, r4=72.5,
    rk2=FC,
    rk3=FC,
/

&rst
    iat=20149, 20145, 20135, 20130,
    r1=-72.5, r2=-62.5,
    r3=-57.5, r4=-47.5,
    rk2=FC,
    rk3=FC,
/

&rst
    iat=20145, 20135, 20130, 20134,
    r1=47.5, r2=57.5,
    r3=62.5, r4=72.5,
    rk2=FC,
    rk3=FC,
/

&rst
    iat=20135, 20130, 20134, 20132,
    r1=-72.5, r2=-62.5,
    r3=-57.5, r4=-47.5,
    rk2=FC,
    rk3=FC,
/

&rst
    iat=20158, 20162, 20160, 20170,
    r1=47.5, r2=57.5,
    r3=62.5, r4=72.5,
    rk2=FC,
    rk3=FC,
/

&rst
    iat=20162, 20160, 20170, 20166,
    r1=-72.5, r2=-62.5,
    r3=-57.5, r4=-47.5,
    rk2=FC,
    rk3=FC,
/

&rst
    iat=20160, 20170, 20166, 20163,
    r1=47.5, r2=57.5,
    r3=62.5, r4=72.5,
    rk2=FC,
    rk3=FC,
/

&rst
    iat=20170, 20166, 20163, 20158,
    r1=-72.5, r2=-62.5,
    r3=-57.5, r4=-47.5,
    rk2=FC,
    rk3=FC,
/

&rst
    iat=20166, 20163, 20158, 20162,
    r1=47.5, r2=57.5,
    r3=62.5, r4=72.5,
    rk2=FC,
    rk3=FC,
/

&rst
    iat=20163, 20158, 20162, 20160,
    r1=-72.5, r2=-62.5,
    r3=-57.5, r4=-47.5,
    rk2=FC,
    rk3=FC,
/

&rst
    iat=20179, 20183, 20181, 20198,
    r1=47.5, r2=57.5,
    r3=62.5, r4=72.5,
    rk2=FC,
    rk3=FC,
/

&rst
    iat=20183, 20181, 20198, 20194,
    r1=-72.5, r2=-62.5,
    r3=-57.5, r4=-47.5,
    rk2=FC,
    rk3=FC,
/

&rst
    iat=20181, 20198, 20194, 20184,
    r1=47.5, r2=57.5,
    r3=62.5, r4=72.5,
    rk2=FC,
    rk3=FC,
/

&rst
    iat=20198, 20194, 20184, 20179,
    r1=-72.5, r2=-62.5,
    r3=-57.5, r4=-47.5,
    rk2=FC,
    rk3=FC,
/

&rst
    iat=20194, 20184, 20179, 20183,
    r1=47.5, r2=57.5,
    r3=62.5, r4=72.5,
    rk2=FC,
    rk3=FC,
/

&rst
    iat=20184, 20179, 20183, 20181,
    r1=-72.5, r2=-62.5,
    r3=-57.5, r4=-47.5,
    rk2=FC,
    rk3=FC,
/

&rst
    iat=20207, 20211, 20209, 20226,
    r1=47.5, r2=57.5,
    r3=62.5, r4=72.5,
    rk2=FC,
    rk3=FC,
/

&rst
    iat=20211, 20209, 20226, 20222,
    r1=-72.5, r2=-62.5,
    r3=-57.5, r4=-47.5,
    rk2=FC,
    rk3=FC,
/

&rst
    iat=20209, 20226, 20222, 20212,
    r1=47.5, r2=57.5,
    r3=62.5, r4=72.5,
    rk2=FC,
    rk3=FC,
/

&rst
    iat=20226, 20222, 20212, 20207,
    r1=-72.5, r2=-62.5,
    r3=-57.5, r4=-47.5,
    rk2=FC,
    rk3=FC,
/

&rst
    iat=20222, 20212, 20207, 20211,
    r1=47.5, r2=57.5,
    r3=62.5, r4=72.5,
    rk2=FC,
    rk3=FC,
/

&rst
    iat=20212, 20207, 20211, 20209,
    r1=-72.5, r2=-62.5,
    r3=-57.5, r4=-47.5,
    rk2=FC,
    rk3=FC,
/

&rst
    iat=20234, 20238, 20236, 20253,
    r1=47.5, r2=57.5,
    r3=62.5, r4=72.5,
    rk2=FC,
    rk3=FC,
/

&rst
    iat=20238, 20236, 20253, 20249,
    r1=-72.5, r2=-62.5,
    r3=-57.5, r4=-47.5,
    rk2=FC,
    rk3=FC,
/

&rst
    iat=20236, 20253, 20249, 20239,
    r1=47.5, r2=57.5,
    r3=62.5, r4=72.5,
    rk2=FC,
    rk3=FC,
/

&rst
    iat=20253, 20249, 20239, 20234,
    r1=-72.5, r2=-62.5,
    r3=-57.5, r4=-47.5,
    rk2=FC,
    rk3=FC,
/

&rst
    iat=20249, 20239, 20234, 20238,
    r1=47.5, r2=57.5,
    r3=62.5, r4=72.5,
    rk2=FC,
    rk3=FC,
/

&rst
    iat=20239, 20234, 20238, 20236,
    r1=-72.5, r2=-62.5,
    r3=-57.5, r4=-47.5,
    rk2=FC,
    rk3=FC,
/

&rst
    iat=20261, 20265, 20263, 20273,
    r1=47.5, r2=57.5,
    r3=62.5, r4=72.5,
    rk2=FC,
    rk3=FC,
/

&rst
    iat=20265, 20263, 20273, 20270,
    r1=-72.5, r2=-62.5,
    r3=-57.5, r4=-47.5,
    rk2=FC,
    rk3=FC,
/

&rst
    iat=20263, 20273, 20270, 20266,
    r1=47.5, r2=57.5,
    r3=62.5, r4=72.5,
    rk2=FC,
    rk3=FC,
/

&rst
    iat=20273, 20270, 20266, 20261,
    r1=-72.5, r2=-62.5,
    r3=-57.5, r4=-47.5,
    rk2=FC,
    rk3=FC,
/

&rst
    iat=20270, 20266, 20261, 20265,
    r1=47.5, r2=57.5,
    r3=62.5, r4=72.5,
    rk2=FC,
    rk3=FC,
/

&rst
    iat=20266, 20261, 20265, 20263,
    r1=-72.5, r2=-62.5,
    r3=-57.5, r4=-47.5,
    rk2=FC,
    rk3=FC,
/

&rst
    iat=20281, 20285, 20283, 20293,
    r1=47.5, r2=57.5,
    r3=62.5, r4=72.5,
    rk2=FC,
    rk3=FC,
/

&rst
    iat=20285, 20283, 20293, 20289,
    r1=-72.5, r2=-62.5,
    r3=-57.5, r4=-47.5,
    rk2=FC,
    rk3=FC,
/

&rst
    iat=20283, 20293, 20289, 20286,
    r1=47.5, r2=57.5,
    r3=62.5, r4=72.5,
    rk2=FC,
    rk3=FC,
/

&rst
    iat=20293, 20289, 20286, 20281,
    r1=-72.5, r2=-62.5,
    r3=-57.5, r4=-47.5,
    rk2=FC,
    rk3=FC,
/

&rst
    iat=20289, 20286, 20281, 20285,
    r1=47.5, r2=57.5,
    r3=62.5, r4=72.5,
    rk2=FC,
    rk3=FC,
/

&rst
    iat=20286, 20281, 20285, 20283,
    r1=-72.5, r2=-62.5,
    r3=-57.5, r4=-47.5,
    rk2=FC,
    rk3=FC,
/

&rst
    iat=20302, 20306, 20304, 20321,
    r1=47.5, r2=57.5,
    r3=62.5, r4=72.5,
    rk2=FC,
    rk3=FC,
/

&rst
    iat=20306, 20304, 20321, 20317,
    r1=-72.5, r2=-62.5,
    r3=-57.5, r4=-47.5,
    rk2=FC,
    rk3=FC,
/

&rst
    iat=20304, 20321, 20317, 20307,
    r1=47.5, r2=57.5,
    r3=62.5, r4=72.5,
    rk2=FC,
    rk3=FC,
/

&rst
    iat=20321, 20317, 20307, 20302,
    r1=-72.5, r2=-62.5,
    r3=-57.5, r4=-47.5,
    rk2=FC,
    rk3=FC,
/

&rst
    iat=20317, 20307, 20302, 20306,
    r1=47.5, r2=57.5,
    r3=62.5, r4=72.5,
    rk2=FC,
    rk3=FC,
/

&rst
    iat=20307, 20302, 20306, 20304,
    r1=-72.5, r2=-62.5,
    r3=-57.5, r4=-47.5,
    rk2=FC,
    rk3=FC,
/

&rst
    iat=20330, 20334, 20332, 20342,
    r1=47.5, r2=57.5,
    r3=62.5, r4=72.5,
    rk2=FC,
    rk3=FC,
/

&rst
    iat=20334, 20332, 20342, 20338,
    r1=-72.5, r2=-62.5,
    r3=-57.5, r4=-47.5,
    rk2=FC,
    rk3=FC,
/

&rst
    iat=20332, 20342, 20338, 20335,
    r1=47.5, r2=57.5,
    r3=62.5, r4=72.5,
    rk2=FC,
    rk3=FC,
/

&rst
    iat=20342, 20338, 20335, 20330,
    r1=-72.5, r2=-62.5,
    r3=-57.5, r4=-47.5,
    rk2=FC,
    rk3=FC,
/

&rst
    iat=20338, 20335, 20330, 20334,
    r1=47.5, r2=57.5,
    r3=62.5, r4=72.5,
    rk2=FC,
    rk3=FC,
/

&rst
    iat=20335, 20330, 20334, 20332,
    r1=-72.5, r2=-62.5,
    r3=-57.5, r4=-47.5,
    rk2=FC,
    rk3=FC,
/

&rst
    iat=20351, 20355, 20353, 20370,
    r1=47.5, r2=57.5,
    r3=62.5, r4=72.5,
    rk2=FC,
    rk3=FC,
/

&rst
    iat=20355, 20353, 20370, 20366,
    r1=-72.5, r2=-62.5,
    r3=-57.5, r4=-47.5,
    rk2=FC,
    rk3=FC,
/

&rst
    iat=20353, 20370, 20366, 20356,
    r1=47.5, r2=57.5,
    r3=62.5, r4=72.5,
    rk2=FC,
    rk3=FC,
/

&rst
    iat=20370, 20366, 20356, 20351,
    r1=-72.5, r2=-62.5,
    r3=-57.5, r4=-47.5,
    rk2=FC,
    rk3=FC,
/

&rst
    iat=20366, 20356, 20351, 20355,
    r1=47.5, r2=57.5,
    r3=62.5, r4=72.5,
    rk2=FC,
    rk3=FC,
/

&rst
    iat=20356, 20351, 20355, 20353,
    r1=-72.5, r2=-62.5,
    r3=-57.5, r4=-47.5,
    rk2=FC,
    rk3=FC,
/
