# Supplementary material for: Effect of Fc core fucosylation and light chain isotype on IgG1 flexibility
Source: Commun Biol. 2023 Mar 3;6:237. doi: 10.1038/s42003-023-04622-7 (PMC9982779; doi:10.1038/s42003-023-04622-7)
Supplement: Supplementary file 4 — Supplementary Data 2 [file 42003_2023_4622_MOESM4_ESM.zip › cmd/charmm36/dihe_adam_g0f.restraint]

&rst
    iat=20247, 20251, 20249, 20266,
    r1=47.5, r2=57.5,
    r3=62.5, r4=72.5,
    rk2=FC,
    rk3=FC,
/

&rst
    iat=20251, 20249, 20266, 20262,
    r1=-72.5, r2=-62.5,
    r3=-57.5, r4=-47.5,
    rk2=FC,
    rk3=FC,
/

&rst
    iat=20249, 20266, 20262, 20252,
    r1=47.5, r2=57.5,
    r3=62.5, r4=72.5,
    rk2=FC,
    rk3=FC,
/

&rst
    iat=20266, 20262, 20252, 20247,
    r1=-72.5, r2=-62.5,
    r3=-57.5, r4=-47.5,
    rk2=FC,
    rk3=FC,
/

&rst
    iat=20262, 20252, 20247, 20251,
    r1=47.5, r2=57.5,
    r3=62.5, r4=72.5,
    rk2=FC,
    rk3=FC,
/

&rst
    iat=20252, 20247, 20251, 20249,
    r1=-72.5, r2=-62.5,
    r3=-57.5, r4=-47.5,
    rk2=FC,
    rk3=FC,
/

&rst
    iat=20273, 20277, 20275, 20292,
    r1=47.5, r2=57.5,
    r3=62.5, r4=72.5,
    rk2=FC,
    rk3=FC,
/

&rst
    iat=20277, 20275, 20292, 20288,
    r1=-72.5, r2=-62.5,
    r3=-57.5, r4=-47.5,
    rk2=FC,
    rk3=FC,
/

&rst
    iat=20275, 20292, 20288, 20278,
    r1=47.5, r2=57.5,
    r3=62.5, r4=72.5,
    rk2=FC,
    rk3=FC,
/

&rst
    iat=20292, 20288, 20278, 20273,
    r1=-72.5, r2=-62.5,
    r3=-57.5, r4=-47.5,
    rk2=FC,
    rk3=FC,
/

&rst
    iat=20288, 20278, 20273, 20277,
    r1=47.5, r2=57.5,
    r3=62.5, r4=72.5,
    rk2=FC,
    rk3=FC,
/

&rst
    iat=20278, 20273, 20277, 20275,
    r1=-72.5, r2=-62.5,
    r3=-57.5, r4=-47.5,
    rk2=FC,
    rk3=FC,
/

&rst
    iat=20300, 20304, 20302, 20312,
    r1=47.5, r2=57.5,
    r3=62.5, r4=72.5,
    rk2=FC,
    rk3=FC,
/

&rst
    iat=20304, 20302, 20312, 20309,
    r1=-72.5, r2=-62.5,
    r3=-57.5, r4=-47.5,
    rk2=FC,
    rk3=FC,
/

&rst
    iat=20302, 20312, 20309, 20305,
    r1=47.5, r2=57.5,
    r3=62.5, r4=72.5,
    rk2=FC,
    rk3=FC,
/

&rst
    iat=20312, 20309, 20305, 20300,
    r1=-72.5, r2=-62.5,
    r3=-57.5, r4=-47.5,
    rk2=FC,
    rk3=FC,
/

&rst
    iat=20309, 20305, 20300, 20304,
    r1=47.5, r2=57.5,
    r3=62.5, r4=72.5,
    rk2=FC,
    rk3=FC,
/

&rst
    iat=20305, 20300, 20304, 20302,
    r1=-72.5, r2=-62.5,
    r3=-57.5, r4=-47.5,
    rk2=FC,
    rk3=FC,
/

&rst
    iat=20320, 20324, 20322, 20332,
    r1=47.5, r2=57.5,
    r3=62.5, r4=72.5,
    rk2=FC,
    rk3=FC,
/

&rst
    iat=20324, 20322, 20332, 20328,
    r1=-72.5, r2=-62.5,
    r3=-57.5, r4=-47.5,
    rk2=FC,
    rk3=FC,
/

&rst
    iat=20322, 20332, 20328, 20325,
    r1=47.5, r2=57.5,
    r3=62.5, r4=72.5,
    rk2=FC,
    rk3=FC,
/

&rst
    iat=20332, 20328, 20325, 20320,
    r1=-72.5, r2=-62.5,
    r3=-57.5, r4=-47.5,
    rk2=FC,
    rk3=FC,
/

&rst
    iat=20328, 20325, 20320, 20324,
    r1=47.5, r2=57.5,
    r3=62.5, r4=72.5,
    rk2=FC,
    rk3=FC,
/

&rst
    iat=20325, 20320, 20324, 20322,
    r1=-72.5, r2=-62.5,
    r3=-57.5, r4=-47.5,
    rk2=FC,
    rk3=FC,
/

&rst
    iat=20341, 20345, 20343, 20360,
    r1=47.5, r2=57.5,
    r3=62.5, r4=72.5,
    rk2=FC,
    rk3=FC,
/

&rst
    iat=20345, 20343, 20360, 20356,
    r1=-72.5, r2=-62.5,
    r3=-57.5, r4=-47.5,
    rk2=FC,
    rk3=FC,
/

&rst
    iat=20343, 20360, 20356, 20346,
    r1=47.5, r2=57.5,
    r3=62.5, r4=72.5,
    rk2=FC,
    rk3=FC,
/

&rst
    iat=20360, 20356, 20346, 20341,
    r1=-72.5, r2=-62.5,
    r3=-57.5, r4=-47.5,
    rk2=FC,
    rk3=FC,
/

&rst
    iat=20356, 20346, 20341, 20345,
    r1=47.5, r2=57.5,
    r3=62.5, r4=72.5,
    rk2=FC,
    rk3=FC,
/

&rst
    iat=20346, 20341, 20345, 20343,
    r1=-72.5, r2=-62.5,
    r3=-57.5, r4=-47.5,
    rk2=FC,
    rk3=FC,
/

&rst
    iat=20369, 20373, 20371, 20381,
    r1=47.5, r2=57.5,
    r3=62.5, r4=72.5,
    rk2=FC,
    rk3=FC,
/

&rst
    iat=20373, 20371, 20381, 20377,
    r1=-72.5, r2=-62.5,
    r3=-57.5, r4=-47.5,
    rk2=FC,
    rk3=FC,
/

&rst
    iat=20371, 20381, 20377, 20374,
    r1=47.5, r2=57.5,
    r3=62.5, r4=72.5,
    rk2=FC,
    rk3=FC,
/

&rst
    iat=20381, 20377, 20374, 20369,
    r1=-72.5, r2=-62.5,
    r3=-57.5, r4=-47.5,
    rk2=FC,
    rk3=FC,
/

&rst
    iat=20377, 20374, 20369, 20373,
    r1=47.5, r2=57.5,
    r3=62.5, r4=72.5,
    rk2=FC,
    rk3=FC,
/

&rst
    iat=20374, 20369, 20373, 20371,
    r1=-72.5, r2=-62.5,
    r3=-57.5, r4=-47.5,
    rk2=FC,
    rk3=FC,
/

&rst
    iat=20390, 20394, 20392, 20409,
    r1=47.5, r2=57.5,
    r3=62.5, r4=72.5,
    rk2=FC,
    rk3=FC,
/

&rst
    iat=20394, 20392, 20409, 20405,
    r1=-72.5, r2=-62.5,
    r3=-57.5, r4=-47.5,
    rk2=FC,
    rk3=FC,
/

&rst
    iat=20392, 20409, 20405, 20395,
    r1=47.5, r2=57.5,
    r3=62.5, r4=72.5,
    rk2=FC,
    rk3=FC,
/

&rst
    iat=20409, 20405, 20395, 20390,
    r1=-72.5, r2=-62.5,
    r3=-57.5, r4=-47.5,
    rk2=FC,
    rk3=FC,
/

&rst
    iat=20405, 20395, 20390, 20394,
    r1=47.5, r2=57.5,
    r3=62.5, r4=72.5,
    rk2=FC,
    rk3=FC,
/

&rst
    iat=20395, 20390, 20394, 20392,
    r1=-72.5, r2=-62.5,
    r3=-57.5, r4=-47.5,
    rk2=FC,
    rk3=FC,
/

&rst
    iat=20418, 20422, 20420, 20431,
    r1=-72.5, r2=-62.5,
    r3=-57.5, r4=-47.5,
    rk2=FC,
    rk3=FC,
/

&rst
    iat=20422, 20420, 20431, 20427,
    r1=47.5, r2=57.5,
    r3=62.5, r4=72.5,
    rk2=FC,
    rk3=FC,
/

&rst
    iat=20420, 20431, 20427, 20423,
    r1=-72.5, r2=-62.5,
    r3=-57.5, r4=-47.5,
    rk2=FC,
    rk3=FC,
/

&rst
    iat=20431, 20427, 20423, 20418,
    r1=47.5, r2=57.5,
    r3=62.5, r4=72.5,
    rk2=FC,
    rk3=FC,
/

&rst
    iat=20427, 20423, 20418, 20422,
    r1=-72.5, r2=-62.5,
    r3=-57.5, r4=-47.5,
    rk2=FC,
    rk3=FC,
/

&rst
    iat=20423, 20418, 20422, 20420,
    r1=47.5, r2=57.5,
    r3=62.5, r4=72.5,
    rk2=FC,
    rk3=FC,
/

&rst
    iat=20439, 20443, 20441, 20458,
    r1=47.5, r2=57.5,
    r3=62.5, r4=72.5,
    rk2=FC,
    rk3=FC,
/

&rst
    iat=20443, 20441, 20458, 20454,
    r1=-72.5, r2=-62.5,
    r3=-57.5, r4=-47.5,
    rk2=FC,
    rk3=FC,
/

&rst
    iat=20441, 20458, 20454, 20444,
    r1=47.5, r2=57.5,
    r3=62.5, r4=72.5,
    rk2=FC,
    rk3=FC,
/

&rst
    iat=20458, 20454, 20444, 20439,
    r1=-72.5, r2=-62.5,
    r3=-57.5, r4=-47.5,
    rk2=FC,
    rk3=FC,
/

&rst
    iat=20454, 20444, 20439, 20443,
    r1=47.5, r2=57.5,
    r3=62.5, r4=72.5,
    rk2=FC,
    rk3=FC,
/

&rst
    iat=20444, 20439, 20443, 20441,
    r1=-72.5, r2=-62.5,
    r3=-57.5, r4=-47.5,
    rk2=FC,
    rk3=FC,
/

&rst
    iat=20465, 20469, 20467, 20484,
    r1=47.5, r2=57.5,
    r3=62.5, r4=72.5,
    rk2=FC,
    rk3=FC,
/

&rst
    iat=20469, 20467, 20484, 20480,
    r1=-72.5, r2=-62.5,
    r3=-57.5, r4=-47.5,
    rk2=FC,
    rk3=FC,
/

&rst
    iat=20467, 20484, 20480, 20470,
    r1=47.5, r2=57.5,
    r3=62.5, r4=72.5,
    rk2=FC,
    rk3=FC,
/

&rst
    iat=20484, 20480, 20470, 20465,
    r1=-72.5, r2=-62.5,
    r3=-57.5, r4=-47.5,
    rk2=FC,
    rk3=FC,
/

&rst
    iat=20480, 20470, 20465, 20469,
    r1=47.5, r2=57.5,
    r3=62.5, r4=72.5,
    rk2=FC,
    rk3=FC,
/

&rst
    iat=20470, 20465, 20469, 20467,
    r1=-72.5, r2=-62.5,
    r3=-57.5, r4=-47.5,
    rk2=FC,
    rk3=FC,
/

&rst
    iat=20492, 20496, 20494, 20504,
    r1=47.5, r2=57.5,
    r3=62.5, r4=72.5,
    rk2=FC,
    rk3=FC,
/

&rst
    iat=20496, 20494, 20504, 20501,
    r1=-72.5, r2=-62.5,
    r3=-57.5, r4=-47.5,
    rk2=FC,
    rk3=FC,
/

&rst
    iat=20494, 20504, 20501, 20497,
    r1=47.5, r2=57.5,
    r3=62.5, r4=72.5,
    rk2=FC,
    rk3=FC,
/

&rst
    iat=20504, 20501, 20497, 20492,
    r1=-72.5, r2=-62.5,
    r3=-57.5, r4=-47.5,
    rk2=FC,
    rk3=FC,
/

&rst
    iat=20501, 20497, 20492, 20496,
    r1=47.5, r2=57.5,
    r3=62.5, r4=72.5,
    rk2=FC,
    rk3=FC,
/

&rst
    iat=20497, 20492, 20496, 20494,
    r1=-72.5, r2=-62.5,
    r3=-57.5, r4=-47.5,
    rk2=FC,
    rk3=FC,
/

&rst
    iat=20512, 20516, 20514, 20524,
    r1=47.5, r2=57.5,
    r3=62.5, r4=72.5,
    rk2=FC,
    rk3=FC,
/

&rst
    iat=20516, 20514, 20524, 20520,
    r1=-72.5, r2=-62.5,
    r3=-57.5, r4=-47.5,
    rk2=FC,
    rk3=FC,
/

&rst
    iat=20514, 20524, 20520, 20517,
    r1=47.5, r2=57.5,
    r3=62.5, r4=72.5,
    rk2=FC,
    rk3=FC,
/

&rst
    iat=20524, 20520, 20517, 20512,
    r1=-72.5, r2=-62.5,
    r3=-57.5, r4=-47.5,
    rk2=FC,
    rk3=FC,
/

&rst
    iat=20520, 20517, 20512, 20516,
    r1=47.5, r2=57.5,
    r3=62.5, r4=72.5,
    rk2=FC,
    rk3=FC,
/

&rst
    iat=20517, 20512, 20516, 20514,
    r1=-72.5, r2=-62.5,
    r3=-57.5, r4=-47.5,
    rk2=FC,
    rk3=FC,
/

&rst
    iat=20533, 20537, 20535, 20552,
    r1=47.5, r2=57.5,
    r3=62.5, r4=72.5,
    rk2=FC,
    rk3=FC,
/

&rst
    iat=20537, 20535, 20552, 20548,
    r1=-72.5, r2=-62.5,
    r3=-57.5, r4=-47.5,
    rk2=FC,
    rk3=FC,
/

&rst
    iat=20535, 20552, 20548, 20538,
    r1=47.5, r2=57.5,
    r3=62.5, r4=72.5,
    rk2=FC,
    rk3=FC,
/

&rst
    iat=20552, 20548, 20538, 20533,
    r1=-72.5, r2=-62.5,
    r3=-57.5, r4=-47.5,
    rk2=FC,
    rk3=FC,
/

&rst
    iat=20548, 20538, 20533, 20537,
    r1=47.5, r2=57.5,
    r3=62.5, r4=72.5,
    rk2=FC,
    rk3=FC,
/

&rst
    iat=20538, 20533, 20537, 20535,
    r1=-72.5, r2=-62.5,
    r3=-57.5, r4=-47.5,
    rk2=FC,
    rk3=FC,
/

&rst
    iat=20561, 20565, 20563, 20573,
    r1=47.5, r2=57.5,
    r3=62.5, r4=72.5,
    rk2=FC,
    rk3=FC,
/

&rst
    iat=20565, 20563, 20573, 20569,
    r1=-72.5, r2=-62.5,
    r3=-57.5, r4=-47.5,
    rk2=FC,
    rk3=FC,
/

&rst
    iat=20563, 20573, 20569, 20566,
    r1=47.5, r2=57.5,
    r3=62.5, r4=72.5,
    rk2=FC,
    rk3=FC,
/

&rst
    iat=20573, 20569, 20566, 20561,
    r1=-72.5, r2=-62.5,
    r3=-57.5, r4=-47.5,
    rk2=FC,
    rk3=FC,
/

&rst
    iat=20569, 20566, 20561, 20565,
    r1=47.5, r2=57.5,
    r3=62.5, r4=72.5,
    rk2=FC,
    rk3=FC,
/

&rst
    iat=20566, 20561, 20565, 20563,
    r1=-72.5, r2=-62.5,
    r3=-57.5, r4=-47.5,
    rk2=FC,
    rk3=FC,
/

&rst
    iat=20582, 20586, 20584, 20601,
    r1=47.5, r2=57.5,
    r3=62.5, r4=72.5,
    rk2=FC,
    rk3=FC,
/

&rst
    iat=20586, 20584, 20601, 20597,
    r1=-72.5, r2=-62.5,
    r3=-57.5, r4=-47.5,
    rk2=FC,
    rk3=FC,
/

&rst
    iat=20584, 20601, 20597, 20587,
    r1=47.5, r2=57.5,
    r3=62.5, r4=72.5,
    rk2=FC,
    rk3=FC,
/

&rst
    iat=20601, 20597, 20587, 20582,
    r1=-72.5, r2=-62.5,
    r3=-57.5, r4=-47.5,
    rk2=FC,
    rk3=FC,
/

&rst
    iat=20597, 20587, 20582, 20586,
    r1=47.5, r2=57.5,
    r3=62.5, r4=72.5,
    rk2=FC,
    rk3=FC,
/

&rst
    iat=20587, 20582, 20586, 20584,
    r1=-72.5, r2=-62.5,
    r3=-57.5, r4=-47.5,
    rk2=FC,
    rk3=FC,
/

&rst
    iat=20610, 20614, 20612, 20623,
    r1=-72.5, r2=-62.5,
    r3=-57.5, r4=-47.5,
    rk2=FC,
    rk3=FC,
/

&rst
    iat=20614, 20612, 20623, 20619,
    r1=47.5, r2=57.5,
    r3=62.5, r4=72.5,
    rk2=FC,
    rk3=FC,
/

&rst
    iat=20612, 20623, 20619, 20615,
    r1=-72.5, r2=-62.5,
    r3=-57.5, r4=-47.5,
    rk2=FC,
    rk3=FC,
/

&rst
    iat=20623, 20619, 20615, 20610,
    r1=47.5, r2=57.5,
    r3=62.5, r4=72.5,
    rk2=FC,
    rk3=FC,
/

&rst
    iat=20619, 20615, 20610, 20614,
    r1=-72.5, r2=-62.5,
    r3=-57.5, r4=-47.5,
    rk2=FC,
    rk3=FC,
/

&rst
    iat=20615, 20610, 20614, 20612,
    r1=47.5, r2=57.5,
    r3=62.5, r4=72.5,
    rk2=FC,
    rk3=FC,
/
