# Supplementary material for: Effect of Fc core fucosylation and light chain isotype on IgG1 flexibility
Source: Commun Biol. 2023 Mar 3;6:237. doi: 10.1038/s42003-023-04622-7 (PMC9982779; doi:10.1038/s42003-023-04622-7)
Supplement: Supplementary file 4 — Supplementary Data 2 [file 42003_2023_4622_MOESM4_ESM.zip › cmd/charmm36/avelumab_g0.rst7]

563125
 131.1180187 144.0921078 104.8196867 132.0411149 143.5888286 104.8725775
 131.0962331 144.9308096 105.4491205 130.9809640 144.4115207 103.8269388
 130.0471902 143.1226881 105.1379459 130.3617922 142.6033710 106.0202092
 128.7813342 143.9230262 105.4450689 128.1993207 144.1428683 104.5209916
 129.0900237 144.9215301 105.8362888 127.9154123 143.3495952 106.5704911
 127.5463330 144.1684015 107.2281586 128.4760627 142.6424776 107.2166283
 126.7113102 142.6364658 106.0114735 126.7770144 141.4473636 105.7710969
 125.6804542 143.3386738 105.6086575 125.7032429 144.3503313 105.6223356
 124.8968931 142.8441701 105.2445562 129.9054082 142.1228465 103.9817112
 130.7085912 142.2082088 103.0555068 129.0002335 141.1358539 104.0519562
 128.3338410 141.0837163 104.8014104 128.9121506 140.0413372 103.0585436
 129.1509114 140.4433105 102.0847800 129.9388686 138.9538917 103.3960540
 130.9624892 139.3847854 103.3128425 129.8814636 138.0971551 102.6841290
 129.7582003 138.5037281 104.7249673 128.9711791 137.9392593 104.7352596
 127.5378306 139.3634427 102.8785066 127.2902757 138.8674913 101.7817342
 126.6116165 139.4083032 103.8488174 126.7948629 139.8370550 104.7338030
 125.2228723 138.9454642 103.6982603 124.9221438 139.0488548 102.6635980
 125.1552404 137.4593099 104.0775759 125.4731888 137.2973322 105.1299052
 125.8177569 136.8643627 103.4143058 124.1234317 137.0609219 103.9654767
 124.2465036 139.7916059 104.5452872 124.2554123 139.7346635 105.7739324
 123.3716184 140.5723280 103.8982650 123.3014292 140.5203913 102.8986835
 122.3924823 141.4308093 104.5815662 122.8787852 141.8955033 105.4283829
 121.8956258 142.5349775 103.6263640 120.9038133 142.9126419 103.9564052
 121.7665503 142.0953993 102.6158939 122.8370144 143.7467140 103.5229416
 123.8869203 143.3852909 103.5038547 122.5897409 144.5433927 102.2401366
 121.5510814 144.9271557 102.2073127 122.7556343 143.9034233 101.3470221
 123.2798905 145.4102683 102.1892596 122.6953560 144.6640997 104.7289115
 122.9461074 144.1159075 105.6573644 121.6620774 145.0575779 104.8220118
 123.3979611 145.5190472 104.6545032 121.2351640 140.5997073 105.1582218
 120.6128557 139.7960588 104.4571922 120.9011413 140.8284359 106.4278569
 121.3533815 141.5650313 106.9415591 119.8922385 140.0448503 107.1558731
 119.8483855 139.0499120 106.7359667 120.3138931 139.8577517 108.6195379
 120.5872209 140.8489405 109.0356751 121.4524920 139.0260211 108.6425574
 122.1263381 139.4129064 108.0719353 119.2524740 139.1666068 109.4749503
 118.9208722 138.2237169 108.9857679 118.3726936 139.8245080 109.6369229
 119.6862203 138.9087173 110.4630796 118.4963853 140.6532233 106.9954578
 118.2812107 141.8276825 107.3042902 117.5551726 139.8447578 106.5050127
 117.8022102 138.9087490 106.2431247 116.1503856 140.1807761 106.2488212
 115.9798320 141.2131107 106.5187227 115.8459126 139.9626037 104.7546960
 114.7453218 139.8908811 104.6129637 116.2669127 138.9763797 104.4466693
 116.3688561 141.0674372 103.8264844 117.4776108 141.1136545 103.8782010
 115.9650260 142.0545744 104.1322611 115.9794727 140.8218873 102.3705521
 116.8224532 140.6542108 101.5008415 114.7077958 140.7576301 102.0395794
 114.0061920 140.6849999 102.7551923 114.4704849 140.5220336 101.0969062
 115.2035818 139.2984281 107.0913612 115.5753990 138.1812736 107.4586089
 113.9466614 139.7175423 107.3402474 113.3971121 141.0389329 107.0758244
 113.5631231 141.3261931 106.0136249 113.8985572 141.7695581 107.7483065
 112.9090139 138.8218308 107.8401989 113.2944307 138.2280759 108.6578254
 111.7741134 139.7449839 108.2975555 111.9888103 140.0737429 109.3253580
 110.7703185 139.2763449 108.2556234 111.8998817 140.9600100 107.3764525
 111.3481813 140.7688471 106.4288229 111.5154932 141.8862266 107.8465988
 112.4833159 137.8672209 106.7132867 111.9651124 138.3093454 105.6922167
 112.6830918 136.5582854 106.8879965 113.1594574 136.2469684 107.7053896
 112.5152271 135.5682330 105.8120728 113.1905261 135.8390294 105.0084500
 112.9380696 134.2015442 106.3634374 112.3109722 133.9066891 107.2233695
 113.9995513 134.2431809 106.6914682 112.8615134 133.4252701 105.5714516
 111.0997476 135.5058485 105.1863574 110.9512132 135.0950295 104.0340926
 110.0656895 135.9683298 105.8968903 110.2369491 136.3997608 106.7734809
 108.7261894 136.2007563 105.3423829 108.8294010 136.4452123 104.2955237
 107.8516262 134.9523292 105.4905956 107.6208131 134.7287694 106.5537098
 108.4086185 134.0850246 105.0726414 106.6698451 135.1040365 104.7268631
 106.0468343 135.6362844 105.2508851 108.0472275 137.3923942 106.0231941
 108.2041857 137.5837881 107.2291590 107.2551367 138.1541083 105.2653849
 107.2167429 137.9648558 104.2759992 106.3788756 139.2409796 105.7262074
 106.1774432 139.1085015 106.7804123 107.0302382 140.6284039 105.5188827
 107.2696310 140.7547959 104.4368883 106.1040166 141.7684038 105.9697913
 105.8528789 141.6689640 107.0477280 105.1569014 141.7769087 105.3903727
 106.6032515 142.7492025 105.8205946 108.3215622 140.7730512 106.3398190
 109.0767175 140.0188168 106.0386616 108.1055556 140.6395734 107.4213444
 108.7596915 141.7824135 106.1919124 105.0382876 139.1081044 104.9945093
 104.8355785 139.6396435 103.9044656 104.1280168 138.3249402 105.5695761
 104.3114358 137.8864151 106.4509040 102.7813047 138.1185385 105.0281761
 102.8618793 137.9782197 103.9596183 102.1515139 136.8679721 105.6476847
 101.0832688 136.7609603 105.3522051 102.2042156 136.9406382 106.7587459
 102.8607173 135.7187470 105.2238319 102.6568665 135.5854786 104.2780807
 101.8742829 139.3329367 105.2580253 101.9267336 139.9679514 106.3084757
 100.9768451 139.5914917 104.3069523 100.9890656 139.0766148 103.4427750
  99.9090983 140.5859335 104.3964852 100.2523933 141.4739010 103.8869444
  99.6682493 140.7489819 105.4350041  98.6280052 140.1087156 103.7044408
  98.4487766 138.9141492 103.4596933  97.7536215 141.0563904 103.3577976
  97.9593413 142.0107287 103.5451511  96.4363406 140.8217060 102.7440726
  96.4631553 139.8690361 102.2395689  95.3524391 140.8174632 103.8313259
  94.3263465 140.8312651 103.4052751  95.4740766 141.7173284 104.4731861
  95.4748300 139.6735274 104.6460893  95.3746867 138.9104114 104.0472073
  96.1175777 141.8998190 101.6935563  96.7237972 142.9731768 101.7448013
  95.1700393 141.6732075 100.7588028  94.4257649 140.4374557 100.5552980
  93.6255520 140.3755528 101.3248460  95.0912465 139.5505403 100.6148736
  94.8172150 142.6408463  99.7173019  95.6834352 142.7488694  99.0789376
  93.6201109 142.0380137  98.9746334  93.6026108 142.3317514  97.9034663
  92.6606244 142.3364119  99.4564032  93.8073219 140.5339712  99.1618473
  92.8536170 139.9750391  99.0725518  94.5249365 140.1478482  98.4036159
  94.4890334 144.0383977 100.2618127  93.7861318 144.1858057 101.2646438
  95.0224985 145.0730247  99.6085034  95.5999045 144.9025936  98.7997140
  94.8271851 146.4791375  99.9762609  93.7686003 146.6453703 100.1261732
  95.2142655 147.0803604  99.1680605  95.5303137 146.9367289 101.2640047
  95.5036932 148.1283996 101.5620604  96.1776513 146.0404434 102.0168058
  96.1991253 145.0810567 101.7367350  96.8310458 146.3819600 103.2868818
  96.2587000 147.1781103 103.7434811  96.7909874 145.1798048 104.2529420
  97.1550661 145.5036186 105.2545663  97.4804941 144.3862803 103.8867392
  95.3908764 144.5616776 104.4319867  95.3966110 143.8927976 105.3154462
  95.1485471 143.9426568 103.5424781  94.2917234 145.6013419 104.6222548
  94.3215968 146.4034146 105.5391092  93.3354347 145.6815696 103.7224163
  93.3579385 145.1155616 102.8933094  92.6187725 146.3587551 103.8729016
  98.2514174 146.9332769 103.0754812  98.7252886 147.0365747 101.9454703
  98.9363051 147.3124513 104.1589800  98.5468764 147.1982351 105.0740983
 100.3079615 147.8456744 104.1198160 100.6927233 147.7493312 103.1140358
 100.3309239 149.3288992 104.5065043 101.3605993 149.6978221 104.3600424
 100.0480172 149.4589419 105.5768164  99.4281611 150.0695907 103.7002107
  98.5615089 150.0647656 104.1564747 101.2460274 147.0414693 105.0229275
 100.8236464 146.5641511 106.0728792 102.5083783 146.8959703 104.6161323
 102.7948978 147.3358712 103.7579507 103.5573427 146.1094255 105.2881256
 103.3169458 146.0481841 106.3406916 103.6416430 144.6675143 104.7204818
 104.4789367 144.1371402 105.2357388 102.3704162 143.8711787 105.0635285
 101.4982021 144.2524343 104.4936840 102.1434420 143.9480170 106.1481842
 102.5024758 142.7944822 104.8220970 103.9508496 144.6438358 103.2053196
 104.8385938 145.2799251 102.9936115 103.0882629 145.0794125 102.6520802
 104.2403056 143.2443201 102.6468276 103.3701127 142.5668812 102.7769927
 105.1141045 142.7855087 103.1575468 104.4655849 143.2980578 101.5596177
 104.9183114 146.8177563 105.1903778 105.0874435 147.8046946 104.4699550
 105.9250784 146.3295714 105.9145890 105.8025652 145.5354453 106.5116360
 107.3153543 146.7989762 105.7933363 107.4759837 147.1315158 104.7786192
 107.5820635 147.9725833 106.7500022 107.2424870 147.7387709 107.7727647
 106.8275566 149.0767333 106.3016039 106.0689541 148.6922518 105.8284979
 109.0336935 148.4495950 106.7986990 109.4092679 148.6490071 105.7716087
 109.6887220 147.6913461 107.2755624 109.1144201 149.3927916 107.3808652
 108.2945325 145.6473432 106.0109053 108.0490153 144.7618876 106.8264362
 109.3875906 145.6603117 105.2511838 109.4928377 146.3907324 104.5671740
 110.4370946 144.6410515 105.2128783 110.2245066 143.8635133 105.9322302
 110.5198600 144.0225543 103.7958794 110.8166022 144.8206209 103.0742009
 111.6007747 142.9300586 103.7904361 111.3471578 142.1301716 104.5158175
 112.6023151 143.3254362 104.0527547 111.6889844 142.4654846 102.7863348
 109.1559122 143.4696016 103.3149306 108.3805667 144.2645463 103.3870004
 108.8393710 142.6404572 103.9841654 109.1546735 142.9835785 101.8605162
 109.7566918 142.0583482 101.7450488 109.5681371 143.7624663 101.1859199
 108.1178921 142.7621032 101.5306217 111.7570153 145.3158090 105.5895237
 112.1249351 146.3093353 104.9677975 112.4878124 144.7884303 106.5720883
 112.2224619 143.9715720 107.0782598 113.7885296 145.3281412 106.9952916
 113.8593162 146.3537710 106.6664707 113.8870909 145.3524480 108.5243815
 113.1018421 146.0349589 108.9228909 114.8793625 145.7464355 108.8460773
 113.6840351 144.0602593 109.0668005 114.1298985 144.0381676 109.9277232
 114.9771847 144.6030797 106.3529157 114.8775156 143.4560023 105.9278350
 116.1063487 145.3024535 106.2399593 116.1230281 146.2685909 106.5100430
 117.3701794 144.8045904 105.6997573 117.4051122 143.7258636 105.7836517
 117.4667982 145.2215774 104.2300854 117.1877640 146.2936820 104.1497406
 116.7170804 144.6253625 103.6703262 119.0793630 145.0061926 103.4515064
 118.5152312 145.3798054 106.5429187 118.6784406 146.5958585 106.6293920
 119.2474095 144.5090452 107.2342339 119.1077533 143.5245943 107.1043427
 120.1225852 144.8686450 108.3635401 120.1446244 145.9441015 108.4712923
 119.5790534 144.2967238 109.6866068 120.2932024 144.5257454 110.5150643
 119.3958362 142.9039101 109.6263128 118.7518527 142.7340603 108.9234998
 118.2126538 144.8675271 110.0645733 117.4489281 144.6536797 109.2895921
 118.2799724 145.9649354 110.2050695 117.8568867 144.4327942 111.0236801
 121.5700373 144.4275579 108.1260058 121.8136204 143.3235184 107.6277426
 122.5202017 145.3129719 108.4441610 122.2549540 146.1890488 108.8558304
 123.9544241 145.1503446 108.1823340 124.1562534 145.5749363 107.2103254
 124.2038839 144.1009057 108.2540959 124.8365661 145.8779578 109.2045211
 124.5747524 145.8340265 110.4070113 125.9012952 146.5431196 108.7463479
 126.1118134 146.5546988 107.7588312 126.8886727 147.2381511 109.5974971
 126.4618222 147.3645229 110.5803089 128.1857971 146.4188995 109.7693955
 128.8047712 146.9002302 110.5669905 128.9553239 146.4070747 108.5872929
 128.2961650 146.3974474 107.8420038 127.9629116 144.9789060 110.2272892
 127.3604701 144.4134912 109.4879588 127.4085343 144.9762259 111.1930653
 128.9186344 144.4466435 110.3842452 127.2415713 148.6368114 109.0753995
 126.9046310 149.0177379 107.9523126 128.0440129 149.3731649 109.8453378
 128.2983383 149.0891258 110.7694647 128.6912773 150.6140164 109.4027395
 127.9297981 151.2899482 109.0457516 129.3996842 151.2677983 110.5935120
 128.6347113 151.6678562 111.2986855 130.0077654 152.1144887 110.2187606
 130.2003149 150.3150442 111.2731112 130.7942391 150.7792386 111.8813041
 129.6828097 150.4188926 108.2451523 129.9877000 151.3898604 107.5594231
 130.1191833 149.1831512 107.9482159 129.8410389 148.4087682 108.5147399
 130.9593941 148.8920964 106.7734231 131.6860549 149.6898311 106.6989549
 131.7580405 147.5875916 106.9599843 132.2107462 147.5785427 107.9781523
 132.6042650 147.5659044 106.2365358 130.9845371 146.4100384 106.7658918
 130.2974374 146.4238922 107.4655569 130.1890503 148.8888967 105.4436516
 130.8302199 148.8949616 104.3894762 128.8516528 148.8698121 105.4861348
 128.4014576 148.8273686 106.3785637 127.9381087 148.6791213 104.3519694
 128.4565192 149.0052440 103.4616467 127.6123399 147.1818907 104.1962966
 128.5600883 146.6264986 104.0575080 126.9752930 147.0143958 103.3035794
 126.9126983 146.5819162 105.4140458 125.7440859 146.1663131 105.2983561
 127.5255447 146.5163051 106.4958644 126.6912749 149.5900328 104.4407380
 126.8331161 150.8024251 104.2871509 125.4862022 149.0616495 104.7033779
 125.4042685 148.0700931 104.8623220 124.2233231 149.8262189 104.7378459
 124.0875660 150.2871752 103.7690971 123.0368790 148.8717465 104.9994517
 123.2959685 148.1916697 105.8467977 121.7077879 149.5699275 105.3259207
 121.4655244 150.3317101 104.5548740 121.7455436 150.0692152 106.3167709
 120.8846650 148.8240180 105.3550301 122.7954734 148.0336467 103.7423868
 123.6942666 147.4311729 103.4924217 122.5617961 148.6973238 102.8850708
 121.9415305 147.3390364 103.8930628 124.2401698 150.9706474 105.7526176
 123.6115402 151.9949895 105.5036375 125.0071446 150.8695087 106.8413079
 125.5121176 150.0188702 107.0197737 125.2183854 151.9827106 107.7696283
 125.7628813 151.6043762 108.6208482 124.2596026 152.3957189 108.0420902
 126.0382344 153.1195519 107.1574351 125.5972559 154.2687776 107.1774459
 127.1608746 152.7956119 106.5119525 127.4189047 151.8349443 106.4159876
 128.0729573 153.7776394 105.9178042 128.9725491 153.2352670 105.6676082
 128.2543153 154.5774593 106.6213759 127.5793441 154.4107199 104.6122537
 127.8674826 155.5769289 104.3576211 126.7966656 153.6890247 103.8021091
 126.5799045 152.7396292 104.0506738 126.4561782 154.1066678 102.4347102
 126.8686558 155.0905225 102.2564665 127.1155588 153.1516472 101.4281403
 126.8541663 153.4180684 100.3817520 126.7630930 152.1103489 101.6133799
 128.6284330 153.1711114 101.5318412 129.2899940 152.2105734 102.3197179
 128.7310170 151.4217958 102.7974650 130.6756858 152.3082571 102.5320344
 131.1636899 151.5960714 103.1741644 131.4105282 153.3623419 101.9489146
 132.7479886 153.4622643 102.1724884 133.0324372 154.3226002 101.8490617
 129.3611398 154.2152270 100.9332925 128.8558335 154.9564958 100.3338861
 130.7519958 154.3101891 101.1357640 131.3077650 155.1162725 100.6798106
 124.9511881 154.2496558 102.1915062 124.1299895 153.5779918 102.8132509
 124.5925475 155.1320026 101.2521985 125.2773464 155.6914684 100.7959720
 123.2082300 155.3563108 100.8158879 122.5339650 154.8265004 101.4786485
 122.8768241 156.8561875 100.9196526 121.9178301 157.0562843 100.3876366
 123.6644230 157.4560936 100.4145300 122.7117331 157.3576699 102.3493796
 122.9737824 156.6850224 103.3370848 122.2683556 158.5820271 102.5053113
 122.0377375 158.8731947 103.4293830 122.1280610 159.1616000 101.7026627
 122.9100478 154.7586052  99.4263238 121.7559767 154.7398353  99.0152649
 123.8974179 154.1314580  98.7744030 124.8224771 154.1733612  99.1255201
 123.7448164 153.3437917  97.5377904 123.0975681 153.9022978  96.8688983
 125.1205799 153.1736343  96.8693189 124.9812119 152.7338241  95.8571220
 125.7255105 152.4550601  97.4672801 125.9466737 154.4337480  96.6858481
 125.4061712 155.5446149  96.0078807 124.3906353 155.5138103  95.6354772
 126.1946249 156.6907826  95.7953315 125.8176639 157.5186276  95.2198989
 127.5260150 156.7329441  96.2608409 128.2862189 157.8371998  96.0405898
 127.7509076 158.5213730  95.6065450 127.2731335 154.4780936  97.1624894
 127.7000656 153.6252818  97.6680781 128.0644714 155.6238306  96.9492361
 129.0864546 155.6500379  97.2934410 123.0606604 151.9744243  97.7772638
 123.4676642 150.9524801  97.2136400 122.1090708 151.9325161  98.7151823
 121.7988835 152.8030372  99.0964751 121.3496582 150.7473413  99.1244954
 121.9351748 149.8813962  98.8597501 121.1460737 150.7051932 100.6566827
 122.1645376 150.7409946 101.1180506 120.3438487 151.8923851 101.2003208
 119.3229087 151.9036718 100.7649038 120.8426145 152.8538149 100.9588017
 120.2472510 151.8206491 102.3050169 120.4613527 149.4206396 101.1430089
 121.0536198 148.5262595 100.8601366 119.4416005 149.3188855 100.7152859
 120.3701516 149.4290379 102.2497010 120.0499238 150.6672352  98.3219355
 119.3958978 151.6835995  98.0789033 119.6928925 149.4600957  97.8905948
 120.2407498 148.6681139  98.1697553 118.6225802 149.2090512  96.9166798
 117.9730018 150.0742766  96.8787172 119.2419117 148.9230196  95.5456089
 118.8201970 148.0237990  95.0498234 120.3411414 148.7696022  95.6417404
 118.9956774 150.0126965  94.6941878 118.0227660 150.0894131  94.6169786
 117.7305460 148.0354153  97.2997564 118.1504096 147.1797231  98.0758977
 116.5533385 147.9460498  96.6652988 116.2915571 148.6552322  96.0093476
 115.6318484 146.8078733  96.7896013 116.1796811 145.9849861  97.2221476
 114.4514525 147.1364661  97.7054830 113.7479797 146.2727763  97.7103285
 113.8716951 147.9868913  97.2956402 114.7831778 147.4143476  99.1341166
 115.2222892 148.5834537  99.6550862 115.4290642 149.4764102  99.0755363
 115.3621092 148.4548928 101.0234957 115.6538739 149.1546557 101.6376727
 114.9838366 147.1990955 101.4536840 114.6468250 146.4980223 100.2580049
 114.2154942 145.1602784 100.3846893 113.9459263 144.5937156  99.5059591
 114.0991058 144.5555392 101.6482538 113.7570840 143.5324496 101.7301367
 114.8680384 146.6069877 102.7161994 115.1142103 147.1519863 103.6098452
 114.4051059 145.2845461 102.8091767 114.2879231 144.8107094 103.7702894
 115.0971979 146.2906181  95.4502011 114.9262426 147.0558342  94.4977938
 114.7381367 145.0048467  95.4292747 114.8617398 144.4641008  96.2672656
 114.3278862 144.2247830  94.2574402 114.0102176 144.9131133  93.4889010
 115.5169289 143.3778152  93.7622231 115.2925667 142.9472850  92.7609384
 115.6952488 142.5271434  94.4577223 116.8205645 144.1429970  93.6590099
 117.1058238 144.8985631  92.5077480 116.4382105 144.8526385  91.6641582
 118.2425313 145.7280544  92.4710577 118.4415754 146.3359377  91.6027657
 119.1189624 145.7708311  93.5735207 120.2241941 146.5579153  93.5318393
 120.7211032 146.4012060  94.3567422 117.6970988 144.1799290  94.7597908
 117.4697708 143.6133304  95.6503389 118.8411644 144.9934550  94.7189816
 119.4830671 145.0286520  95.5800786 113.1429393 143.3025930  94.5835332
 112.9764009 142.9158851  95.7397974 112.3894740 142.8766346  93.5644501
 112.5852084 143.2234734  92.6426317 111.3078623 141.8784036  93.6403239
 111.3021295 141.4424188  94.6288340 109.9535338 142.5655025  93.3902374
 109.9511330 143.0241423  92.3761294 109.8596864 143.3869189  94.1286357
 108.7361956 141.6317700  93.5410262 108.7565588 141.1580217  94.5477830
 108.7672499 140.8298826  92.7729417 107.3950000 142.3430721  93.3895638
 107.2799735 143.5588200  93.4130550 106.3171271 141.6064522  93.2468819
 105.4300072 142.0593103  93.2194127 106.3574458 140.6078934  93.2401332
 111.5400048 140.7399754  92.6348483 112.1119235 140.9743467  91.5720416
 111.0385545 139.5398561  92.9311963 110.6253165 139.4061066  93.8394086
 111.0853003 138.3446542  92.0872317 111.2412370 138.6442593  91.0585380
 112.2646940 137.4899974  92.5711028 112.0373782 137.1396340  93.6048479
 113.1555472 138.1592938  92.6322168 112.6257282 136.2957404  91.6789412
 112.8766448 136.6618249  90.6597741 111.7766022 135.5868273  91.5998787
 113.8040133 135.5003083  92.2328066 114.0876970 135.4955105  93.4231686
 114.5161654 134.7791328  91.4044099 114.3021436 134.7928248  90.4199874
 115.3372949 134.3241800  91.7539072 109.7620450 137.5554382  92.1645523
 109.0726445 137.5678303  93.1831452 109.4607053 136.7867106  91.1151757
 110.0750008 136.7833386  90.3318400 108.4245865 135.7414589  91.0908874
 108.0872530 135.5640932  92.0975217 107.2411425 136.1941310  90.2200267
 106.4616335 135.4065505  90.1672586 107.6034378 136.3452599  89.1845650
 106.5120822 138.6712986  90.0271597 107.2817427 139.0430391  89.5078639
 106.5304623 137.4365318  90.6915986 105.6873510 139.4517207  90.7515814
 105.4888129 140.5088529  90.5610465 105.1806123 138.7693884  91.7887659
 105.6994958 137.4990977  91.7685322 105.4335335 136.7574326  92.5090578
 109.0294042 134.4359888  90.5353074 110.0881385 134.5023073  89.9020004
 108.3738875 133.2677980  90.6880758 107.1918822 133.0136927  91.5008106
 106.3031852 133.4378781  91.0036474 107.2958832 133.4636054  92.4926526
 108.8332289 132.0224616  90.0721669 109.7639124 131.7443586  90.5316330
 107.7192102 131.0022466  90.3312278 108.1015464 129.9656887  90.3911879
 106.9411618 131.0650069  89.5334052 107.1144084 131.4942049  91.6457824
 106.0777856 131.1339993  91.8056157 107.7515214 131.1750607  92.5023609
 109.1492880 132.1746807  88.5740364 108.3993238 132.8038254  87.8270293
 110.2982919 131.6398864  88.1527288 110.8998536 131.1731123  88.7938736
 110.8004249 131.7364329  86.7762292 109.9745146 131.5812802  86.0951565
 111.5742447 130.9925022  86.6591672 111.4383744 133.0789111  86.3824187
 111.9592927 133.1772102  85.2720695 111.4440283 134.0975784  87.2550327
 111.0163099 134.0072902  88.1528271 112.0527061 135.4097291  86.9743125
 112.2144352 135.4928249  85.9107158 111.1186506 136.5586917  87.3876539
 111.5856925 137.5265247  87.0868821 111.0189503 136.5660166  88.4950752
 109.7257300 136.4632332  86.7510205 109.2110062 135.5501154  87.1312917
 109.8363739 136.3519000  85.6479125 108.9015976 137.7116340  87.0794504
 109.3781189 138.6175651  86.6589583 108.9223975 137.8327020  88.1869273
 107.4576402 137.5047923  86.6114884 107.0632012 136.5265987  86.9663162
 107.4182303 137.5005910  85.5083249 106.5640982 138.5625135  87.1386483
 107.0623273 139.4805474  87.1680517 106.1571986 138.3155879  88.0616454
 105.7736354 138.6835082  86.4482659 113.4163686 135.5783908  87.6437218
 113.6401976 135.0440594  88.7310909 114.2384228 136.4712654  87.1017525
 114.0885703 136.7926459  86.1634681 115.2892628 137.1384830  87.8691468
 115.8229698 136.3731852  88.4134605 116.2439708 137.8256897  86.8900807
 115.7007407 138.5673906  86.2653797 116.6963160 137.0714483  86.2139547
 117.0695972 138.3513812  87.4131586 114.7056087 138.1556298  88.8808964
 113.5517393 138.5820700  88.7450427 115.4943661 138.5976309  89.8785064
 116.7159655 137.9778602  90.3603167 117.5584729 138.2812323  89.6990617
 116.6172717 136.8714347  90.3823382 115.2124031 139.8143630  90.6320368
 114.2382685 139.6949024  91.0815966 116.3389672 139.9442428  91.6647893
 115.9692749 140.3232456  92.6385682 117.1473981 140.6161726  91.2942520
 116.9046742 138.5274293  91.7683322 117.9689513 138.5144383  92.0797099
 116.2987841 137.9276292  92.4842512 115.1515915 141.0444087  89.7114998
 115.9172055 141.1589054  88.7584485 114.2688424 141.9954730  90.0243378
 113.6041629 141.8004157  90.7472221 114.0186271 143.2255796  89.2524757
 114.8544808 143.4029457  88.5878094 112.7559420 142.9706118  88.4004718
 111.9776291 142.5651503  89.0907667 112.9425866 142.1437104  87.6909964
 112.1356045 144.1905654  87.6994293 111.6335538 143.8447984  86.7648958
 112.9516168 144.8740617  87.3950701 111.1038775 144.8998114  88.5894913
 111.5739321 145.1992305  89.5464586 110.2857273 144.1840296  88.8299730
 110.5149670 146.1278155  87.8915355 109.7355443 145.8304069  87.1572035
 111.3123021 146.6951125  87.3613017 109.9119620 147.0376245  88.8868494
 110.6727032 147.4541306  89.4753397 109.2358267 146.5215790  89.4873775
 109.3539962 147.7838723  88.4028278 113.9239081 144.4302388  90.1938011
 113.3570445 144.3130390  91.2766404 114.4521522 145.5940817  89.7950758
 114.8362482 145.6676031  88.8802506 114.5645522 146.7923353  90.6471225
 115.0986401 146.5017810  91.5380043 115.3972412 147.8641689  89.9114379
 114.8464838 148.1822858  88.9972853 116.3595392 147.4153938  89.5798316
 115.7193760 149.1197873  90.7524139 114.7812927 149.5351979  91.1861448
 116.6855997 148.8390194  91.9008142 117.6535735 148.4673423  91.5028836
 116.2809741 148.0854654  92.6052566 116.8890407 149.7736559  92.4631244
 116.3346299 150.2173110  89.8843965 115.6522102 150.5007445  89.0549068
 117.2899027 149.8653944  89.4419365 116.5499431 151.1252866  90.4857407
 113.2088075 147.3534323  91.1201061 112.2877253 147.5543374  90.3233039
 113.1458827 147.6970689  92.4101881 113.9190428 147.4712090  93.0080154
 111.9953963 148.3153629  93.0810745 111.2579924 148.5844863  92.3411088
 111.3650319 147.3227675  94.0686858 110.5159835 147.8101648  94.6012802
 112.1192156 147.0352502  94.8364466 110.8489043 146.0473055  93.3953256
 110.4507844 145.3952700  94.2031267 111.7092714 145.5060239  92.9475873
 109.5703454 146.2598000  92.1213609 108.1625513 146.7045629  93.1737073
 108.3833923 147.6180591  93.7659408 107.9387579 145.8929608  93.8979990
 107.2367140 146.9065205  92.6016834 112.3426913 149.6179594  93.8174368
 111.5020033 150.5125514  93.8457547 113.5550773 149.7501756  94.3794769
 114.1991092 148.9870606  94.3450126 114.0335173 150.9696505  95.0619526
 113.4621097 151.8098597  94.7026758 113.8533040 150.8652386  96.5973038
 114.3815662 149.9421397  96.9207611 114.5204419 152.0245337  97.3524329
 114.1937222 152.9949188  96.9289863 115.6284790 151.9769275  97.2976093
 114.2382901 151.9989358  98.4249248 112.3812877 150.7321314  97.0556447
 112.3810241 150.5339533  98.1528102 111.9203757 149.8429829  96.5739611
 111.4919154 151.9590295  96.7949011 111.4551690 152.1976852  95.7112811
 111.8739859 152.8534095  97.3297315 110.4546894 151.7617682  97.1375517
 115.5049104 151.2461055  94.7249586 116.3378260 150.3422025  94.8480074
 115.8365450 152.5033994  94.4180896 115.1097383 153.1958840  94.3307152
 117.1987508 153.0262648  94.2698733 117.8959790 152.2229648  94.4431380
 117.4348471 153.5293989  92.8387844 117.1835891 152.7113942  92.1286137
 118.5189011 153.7544593  92.7123661 116.6733944 154.7705062  92.4045453
 115.4509543 154.6490867  91.7152010 115.0311802 153.6724583  91.5311605
 114.7704244 155.8006735  91.2723830 113.8285274 155.7058137  90.7549362
 115.3187758 157.0794148  91.5077011 114.6522850 158.1919627  91.1050810
 113.8140907 157.9096793  90.7160943 117.2183990 156.0483804  92.6408868
 118.1556997 156.1449304  93.1672237 116.5488117 157.2013195  92.1880973
 116.9646133 158.1811409  92.3752751 117.5372882 154.1011141  95.3113249
 116.6659198 154.8676391  95.7268553 118.8206205 154.1671624  95.6789983
 119.4911098 153.5704579  95.2400200 119.4250612 155.1502666  96.5918448
 120.3347956 154.6949909  96.9577580 119.8284484 156.4179116  95.8170598
 120.2955081 157.1533612  96.5042220 118.9400692 156.8839054  95.3463155
 120.8626535 156.1220875  94.7254385 121.9258073 155.5523342  95.0588094
 120.5841348 156.4492530  93.5436432 118.5737606 155.4323571  97.8488242
 117.9758841 156.4994454  97.9935966 118.4794946 154.4411589  98.7449939
 118.9784248 153.5963963  98.5393996 117.6197768 154.3957729  99.9491312
 117.8545591 153.4659924 100.4412120 117.9235552 155.5296566 100.9640545
 117.7205248 156.5156676 100.4825593 117.0529246 155.4093207 102.2204643
 117.1577792 154.3841875 102.6379646 115.9813586 155.5701117 101.9862793
 117.3905155 156.1321944 102.9915235 119.3789351 155.5222712 101.4422771
 120.0639033 155.6563476 100.5802317 119.6198824 154.5642574 101.9473121
 119.5588520 156.3503885 102.1603750 116.1176206 154.3164587  99.6646511
 115.4634419 153.4216811 100.2009459 115.5457802 155.2895116  98.9511557
 116.1357671 155.9607892  98.4912547 114.1290730 155.6643546  99.1080460
 113.6644146 155.0015650  99.8102194 114.0442354 157.0795898  99.7011673
 114.3650491 157.0244480 100.7625732 112.9985388 157.4659585  99.7017640
 114.8982864 157.9955823  99.0332783 114.4297255 158.3263507  98.2368179
 113.2443200 155.5686622  97.8661245 112.0180041 155.5370297  97.9935043
 113.8264035 155.5630363  96.6694072 114.8129479 155.4124186  96.5849739
 113.1675991 156.0829236  95.4693894 112.2813236 156.6342753  95.7612174
 114.1358931 157.0642460  94.7878067 113.5926497 157.6964521  94.0539381
 114.9088917 156.4846994  94.2400408 114.8225959 157.9804491  95.7859655
 114.1878064 158.7751799  96.4616284 116.0707979 157.7155403  96.0886604
 116.5020377 158.2584954  96.8014592 116.5217681 156.9092922  95.7035173
 112.7248876 154.9604091  94.5217662 113.5262533 154.0944252  94.1799960
 111.4798774 154.9926542  94.0265554 110.8522282 155.7289295  94.2541235
 110.9978668 153.9993350  93.0491138 111.4794679 153.0708811  93.3128200
 109.4900886 153.7343865  93.2172686 109.2846148 153.6292450  94.3056157
 109.2533532 152.7587551  92.7364855 108.5784760 154.8089198  92.5993691
 108.6746842 154.7705932  91.4880493 108.9022369 155.8229395  92.9195709
 107.1021332 154.5872834  92.9578207 106.8264985 153.5259589  92.7579124
 106.4515606 155.2202820  92.3115890 106.8327215 154.8849483  94.3789093
 106.9005918 154.1477519  95.0544647 106.5573856 156.0518752  94.9301811
 106.4285818 157.1494309  94.2339663 106.7210394 157.1238262  93.2868329
 106.4538748 158.0048249  94.7359369 106.4232207 156.1263607  96.2195114
 106.4249114 155.2595752  96.7212749 106.1720232 156.9881493  96.6399556
 111.3972829 154.3777653  91.6077470 111.2679269 155.5496214  91.2472302
 111.8671077 153.4337844  90.7723342 112.2411106 152.0722150  91.1233778
 111.3907597 151.5739762  91.6284120 113.1224026 152.1053696  91.8017404
 112.0582476 153.6392392  89.3377893 112.4376378 154.6358858  89.1551070
 113.0442275 152.5366290  88.9312537 114.0744349 152.8452053  89.2158874
 113.0297160 152.3030901  87.8472695 112.5867647 151.3748580  89.8074711
 111.6665538 150.9262666  89.3715172 113.3553875 150.5889501  89.9179320
 110.7319885 153.5215283  88.5631992 109.6967288 153.1339393  89.1086012
 110.7967216 153.7502454  87.2499235 111.5692128 154.2342857  86.8422734
 109.7365032 153.3828774  86.3033023 108.8767845 153.9636694  86.5775371
 110.1696275 153.7246926  84.8747062 109.3417573 153.5288390  84.1566725
 111.0500019 153.1055965  84.5833999 110.5386624 155.0867938  84.7974884
 111.0664784 155.2097281  83.9897419 109.3921199 151.8887573  86.3776355
 110.2514998 151.0461884  86.6411365 108.1330337 151.5385431  86.0928046
 107.4685374 152.2473491  85.8494168 107.6651735 150.1497543  86.1877238
 108.3735137 149.5009113  85.6901976 106.6851637 150.1046478  85.7344306
 107.5112291 149.6562096  87.6327445 107.7529327 148.4808373  87.9130949
 107.1756826 150.5555279  88.5626220 107.0995323 151.5128829  88.2945030
 106.8541008 150.2639399  89.9686016 106.6288001 149.2111233  90.0611267
 108.0303137 150.6197815  90.9017537 108.3022531 151.6927208  90.7568809
 107.6965071 150.3670440  92.3759036 107.2980225 149.3428292  92.5222276
 106.9477523 151.0977049  92.7438922 108.6089323 150.4763567  93.0022984
 109.2475394 149.7553082  90.5766932 109.5971410 149.9425102  89.5389878
 108.9804505 148.6877211  90.6994348 110.0784146 149.9893364  91.2694536
 105.5957288 151.0368898  90.3600506 105.4193609 152.1866873  89.9639065
 104.7139522 150.4062010  91.1388951 104.9194186 149.4963844  91.4685557
 103.4827992 151.0438513  91.6180833 103.0041915 151.5066995  90.7834016
 102.5572687 149.9827157  92.2282648 102.9036017 149.6689121  93.2368453
 102.5432748 149.0879808  91.5665699 101.2393532 150.4735506  92.3169488
 100.7378970 150.0993633  91.5750551 103.7984987 152.1838563  92.5999852
 104.7450974 152.0961808  93.3865911 102.9828117 153.2439154  92.6167020
 102.1850215 153.2664781  92.0133156 103.1593984 154.3909466  93.5258216
 104.1246742 154.8262551  93.3125096 102.0694046 155.4451557  93.2434338
 102.0892611 155.7077353  92.1627245 102.3010836 156.3632322  93.8244159
 100.6525337 154.9964304  93.5825008 100.3495920 153.8240150  93.7121400
  99.7269453 155.9148669  93.7100223  98.8047406 155.6043866  93.9330014
  99.9243588 156.8531443  93.4401900 103.1823741 153.9891097  95.0173715
 103.7852498 154.6791487  95.8361096 102.6061772 152.8239485  95.3255883
 102.1008681 152.3764531  94.5892814 102.5124614 152.1593275  96.6291792
 101.9746473 152.7999042  97.3053499 101.7491037 150.8474942  96.4082550
 101.6583545 150.3243221  97.3822355 102.3382262 150.1917816  95.7265749
 100.3361280 151.0237122  95.8257663 100.3784462 151.4586797  94.8039036
  99.7628907 151.7205024  96.4768499  99.5643220 149.7019979  95.7623096
  98.5381415 149.8903622  95.3684922  99.4417230 149.3021351  96.7856710
 100.2051010 148.6959142  94.8939733 100.0127378 148.7205194  93.9104869
 100.9514928 147.6686454  95.2578468 101.3063306 147.4266874  96.4799914
 101.5734174 146.4565504  96.6194759 100.9239748 147.9751064  97.2252234
 101.3602831 146.8297268  94.3538578 100.9163189 146.8930118  93.4660363
 101.7776155 145.9495429  94.6654077 103.8410041 151.8154800  97.3163075
 103.8295982 151.5469978  98.5201485 104.9393617 151.7104478  96.5638497
 104.8727744 151.9255194  95.5899171 106.2476014 151.2643597  97.0628009
 106.0949329 150.6299890  97.9277266 106.9698657 150.4545481  95.9764498
 108.0352965 150.2874159  96.2534434 106.9635210 151.0317569  95.0264782
 106.3670323 149.0887576  95.7061441 105.3298482 148.9280921  94.7686043
 104.9587625 149.7875609  94.2383522 104.7711291 147.6580672  94.5380335
 103.9645390 147.5293860  93.8337041 105.2459034 146.5432613  95.2488380
 104.8035354 145.5690946  95.0897154 106.8453414 147.9665929  96.4046867
 107.6355668 148.0828220  97.1266642 106.2842215 146.6984868  96.1815693
 106.6347217 145.8440335  96.7403517 107.1185317 152.4383013  97.5274852
 107.1220823 153.4998578  96.8955151 107.9020451 152.2367659  98.5891203
 107.8574798 151.3743036  99.0999473 108.8058966 153.2407692  99.1718860
 109.2370915 153.8290870  98.3732875 108.0085099 154.1535295 100.1105340
 107.2357425 154.6939524  99.5172950 108.6667651 154.9195225 100.5787054
 107.3553101 153.4107205 101.1187923 106.9888405 152.6139206 100.7017802
 109.9729611 152.5958241  99.9328113 109.8687991 151.4561574 100.3865172
 111.0892652 153.3150143 100.0759914 111.1471079 154.2376265  99.6938549
 112.2624403 152.8605325 100.8306399 113.0704887 152.7616536 100.1260707
 112.0418218 151.9329075 101.3383704 112.7124057 153.8520862 101.9079613
 112.3195231 155.0191527 101.9010371 113.5379378 153.3844543 102.8415298
 113.8292323 152.4306148 102.7961988 114.0041541 154.1366586 104.0125358
 114.1764717 155.1599516 103.7169785 112.9230812 154.0866669 105.0995975
 111.9760797 154.5084141 104.6952032 113.2238284 154.7052334 105.9720521
 112.7121064 152.7527391 105.5172522 112.4905353 152.2478632 104.7142027
 115.3233824 153.5785129 104.5668164 115.6887603 152.4358021 104.2757887
 116.0258264 154.3661931 105.3942355 115.6737505 155.2637463 105.6492065
 117.2352982 153.9698316 106.1370271 117.2076481 152.9027541 106.2866663
 118.4983883 154.3352484 105.3241710 118.4039624 155.3626503 104.9256715
 118.5294027 153.6550002 104.4426822 119.8199234 154.1808700 106.1010065
 119.8984651 153.1551437 106.5270734 119.8333717 154.9067959 106.9472183
 121.0461285 154.4655970 105.2262016 120.8872343 155.4177274 104.6705912
 121.1750502 153.6397447 104.4918555 122.2798128 154.5969955 106.1258980
 122.3884938 153.7041954 106.7752067 122.1755627 155.4941256 106.7731454
 123.5153070 154.7469572 105.3275524 123.4399787 155.5862344 104.7072800
 123.6358838 153.8845841 104.7435331 124.3288508 154.8342072 105.9788448
 117.2462489 154.6005511 107.5327677 116.8736643 155.7605550 107.6800386
 117.7480616 153.8662767 108.5234110 118.0077735 152.9117618 108.3323810
 118.1245719 154.3733868 109.8461458 118.4860651 155.3879924 109.7344242
 116.9203741 154.3582323 110.7867711 116.5843379 153.3109748 110.9719075
 116.0890972 154.9137349 110.2972569 117.2762848 154.9932159 111.9980384
 116.6047395 154.7805552 112.6691701 119.2606092 153.5265491 110.4274083
 119.1700422 152.2978782 110.4700857 120.3630203 154.1662977 110.8320880
 120.3803737 155.1630040 110.8204598 121.5787459 153.4705981 111.2723857
 121.3443597 152.9642107 112.1968750 122.3544512 154.2083318 111.3760982
 122.0575005 152.4226565 110.2559716 122.0376866 152.6617186 109.0501844
 122.3915597 151.2220222 110.7397459 122.3555426 151.0511279 111.7164846
 122.8398361 150.0785558 109.9267429 123.4843882 150.4544528 109.1464575
 123.6602207 149.1205920 110.8111362 124.0072366 148.2726898 110.1841021
 123.0034460 148.6956722 111.6029948 124.8980157 149.7129361 111.4542294
 125.3777234 150.7827613 111.1229717 125.4815946 149.0091896 112.3961352
 126.3776097 149.2832254 112.7468738 125.1692625 148.0736729 112.5715532
 121.6978979 149.3250539 109.1997112 121.8599457 148.1538587 108.8459579
 120.5169076 149.9364043 109.0682964 120.4148910 150.8943362 109.3425036
 119.2906925 149.2880363 108.5807418 119.5282408 148.3053623 108.2004372
 118.2719861 149.1242518 109.7216147 117.9976593 150.1243495 110.1303422
 118.8528092 148.3804725 110.7661839 119.6735589 148.8146049 111.0079809
 116.9904676 148.4007826 109.3091022 117.2184783 147.4150434 108.8535182
 116.4075495 149.0087867 108.5895210 116.3573061 148.2527483 110.2008394
 118.6660125 150.0834691 107.4413966 118.4135343 151.2778010 107.5796109
 118.2957568 149.3983220 106.3625259 118.5235265 148.4197521 106.3120972
 117.3420033 149.8758125 105.3678093 117.1986078 150.9382811 105.4928742
 117.9070204 149.6290058 103.9647173 118.0921220 148.5459372 103.7974108
 118.8740149 150.1659157 103.8561193 117.2150005 150.0055181 103.1822220
 115.9756742 149.2072159 105.5911216 115.8863572 148.1366412 106.1968470
 114.8883342 149.8048901 105.1075327 114.9654851 150.7210892 104.6991119
 113.5625001 149.1680702 105.1052118 113.7019248 148.1008119 105.0211301
 112.8060165 149.4387414 106.4124442 111.7612257 149.0628649 106.3483685
 112.7815656 150.5270393 106.6298837 113.4530189 148.7609107 107.4732946
 114.4045465 148.8095387 107.2848794 112.7270611 149.5683336 103.8896906
 112.6791864 150.7400406 103.5150750 112.0773131 148.5756274 103.2856467
 112.1669607 147.6460781 103.6589548 111.1491585 148.6772609 102.1627537
 111.3023748 149.6107948 101.6379205 111.4451473 147.5000188 101.2110471
 111.6729796 146.5990261 101.8254884 112.3663082 147.7550562 100.6470079
 110.3521506 147.1001877 100.2039963 109.4371707 146.7704902 100.7517836
 109.9859250 148.2330925  99.2479213 110.8978047 148.6561774  98.7764442
 109.4540850 149.0472876  99.7823532 109.3196487 147.8542105  98.4467619
 110.8393269 145.9217406  99.3615459 111.0856814 145.0545677 100.0112029
 111.7493596 146.2013423  98.7925885 110.0530481 145.6072987  98.6425534
 109.7189099 148.6806182 102.7101052 109.2600300 147.6822077 103.2647463
 109.0075647 149.7893488 102.5308223 109.3974294 150.5469439 101.9985806
 107.6176167 149.9700290 102.9615186 107.3365002 149.1531582 103.6094980
 107.4625693 151.2718541 103.7624685 107.9210117 152.1114386 103.1939493
 108.1623385 151.1485342 104.9799858 107.7050008 150.4504169 105.4842454
 106.0123022 151.6106024 104.1092953 105.4963938 150.7150288 104.5168326
 105.4554601 151.9412014 103.2061078 105.9289491 152.3990498 104.8783742
 106.6931396 149.8972234 101.7488066 106.8832799 150.5987904 100.7507944
 105.6954142 149.0159080 101.8326056 105.5438459 148.5028230 102.6803471
 104.7599162 148.6898823 100.7523706 104.9394561 149.3436403  99.9093502
 104.9104075 147.2178870 100.2867792 104.5327214 146.5470066 101.0923212
 104.0487728 147.0014269  99.0259713 104.3786304 147.6700805  98.2029088
 102.9739645 147.1937501  99.2261984 104.1252229 145.9539364  98.6649877
 106.3859113 146.8152065 100.0298789 107.0095560 147.0672374 100.9158620
 106.7701402 147.4134535  99.1771764 106.6021628 145.3208668  99.7535633
 106.0495646 144.9877217  98.8495370 106.2547916 144.7099413 100.6139516
 107.6797626 145.1049863  99.5890398 103.3453754 148.9602657 101.2646177
 102.9785303 148.5020604 102.3443091 102.5424499 149.6826001 100.4907820
 102.8773744 150.0432629  99.6199767 101.1423082 149.9888444 100.8157014
 100.9017927 149.5677118 101.7766216 100.9583506 151.5060774 100.9092302
 101.6107331 151.9073139 101.7174692  99.9089571 151.7548954 101.1808215
 101.3106974 152.1333139  99.6937438 102.2777125 152.0784614  99.6035532
 100.1636107 149.3389934  99.8318819 100.5856041 148.7939669  98.8135550
  98.8602633 149.3741665 100.1254760  98.5968255 149.6185467 101.0524964
  97.7836953 149.0497986  99.1764718  97.7699852 149.8228731  98.4203043
  96.8575882 149.0218632  99.7237157  97.9045635 147.7100822  98.4319580
  97.6490029 147.6962876  97.2318282  98.3950388 146.6444654  99.0804175
  98.5606748 146.7140406 100.0669272  98.8951991 145.4135663  98.4382524
  99.8597017 145.6396869  98.0127938  99.0672134 144.3128309  99.5036714
  99.1717882 143.3171020  99.0132281  98.1418645 144.2881788 100.1188487
 100.2903749 144.4699509 100.4268981 100.3377324 145.5167784 100.8043054
 100.1601824 143.5197729 101.6194452 100.1011699 142.4676188 101.2662414
  99.2409095 143.7529713 102.1965532 101.0394442 143.6177062 102.2898808
 101.6024253 144.1474893  99.7141876 101.7576384 144.8213622  98.8457684
 101.5956638 143.1026112  99.3356454 102.4660144 144.2651394 100.4009395
  98.0153523 144.8889306  97.2828443  96.8485351 144.5367393  97.4807860
  98.6217879 144.7410604  96.1038908  99.6096790 144.9275418  96.0500717
  98.0635275 144.0276802  94.9510664  96.9914002 144.1692191  94.9278189
  98.6870163 144.5764060  93.6558360  98.4648259 143.8761483  92.8239480
  99.7924400 144.6018671  93.7871076  98.1381334 145.9517666  93.2390063
  98.1588521 146.6433855  94.1088506  97.0837871 145.8547794  92.9017843
  98.9526664 146.6038628  92.1177001  99.6001135 147.6324467  92.3098053
  99.0272933 146.0437278  90.9355556  98.6460635 145.1195999  90.7536163
  99.4759240 146.5426180  90.2017056  98.3291505 142.5193226  95.1027987
  99.3117243 142.1270783  95.7246179  97.5000586 141.6466547  94.5200986
  96.7680813 141.9669406  93.9248686  97.6580251 140.1914519  94.6755251
  97.6905492 139.9671469  95.7336015  96.4397815 139.5067297  94.0454720
  96.3812159 139.7619900  92.9646078  95.5120555 139.8664781  94.5432098
  96.5021156 138.4055022  94.1703641  98.9783321 139.6647773  94.0718461
  99.5429562 138.6740139  94.5337341  99.4828895 140.3362480  93.0437318
  98.9260712 141.0629331  92.6064938 100.7650655 140.1160310  92.3775890
 100.9195954 139.0482597  92.3085803 100.6883778 140.6640906  90.9358784
  99.9426992 140.0710527  90.3636037 101.6770341 140.4802168  90.4535679
 100.3596200 142.1656725  90.7966799 100.8677935 142.5898158  89.9208247
 100.7495235 142.7116543  91.6822640  98.8576270 142.5115695  90.7029181
  98.0243666 141.8630324  91.3761376  98.5403522 143.5204896  90.0373694
 101.9863372 140.6413237  93.1658479 103.1223433 140.3875939  92.7593649
 101.7831198 141.2455263  94.3439284 100.8690502 141.5264787  94.6403086
 102.8486986 141.4494358  95.3386494 103.7572179 141.7143471  94.8146276
 102.5143851 142.5995421  96.3061948 103.3710967 142.7686809  96.9941967
 101.6335351 142.3242338  96.9224305 102.1979911 143.9582689  95.6731031
 102.6878932 144.3235599  94.5819713 101.4714251 144.7440990  96.3205550
 103.1595174 140.1573273  96.1311021 104.0926232 140.1405599  96.9326740
 102.4239055 139.0531126  95.9110155 101.6353348 139.0898220  95.3023231
 102.8145451 137.7265344  96.4096154 103.1241901 137.8495665  97.4368328
 101.6315658 136.7450891  96.4037040 101.2299044 136.6336805  95.3728848
 100.8313514 137.2088608  97.0245772 102.0432402 135.3691866  96.9703454
 102.8304401 135.5006488  97.7405153 102.4619745 134.7292932  96.1680529
 100.8975674 134.6207177  97.6648533 100.7395062 133.4048907  97.4019418
 100.1490121 135.2493572  98.4433611 104.0299559 137.2145778  95.6229223
 103.9507291 136.9225874  94.4276434 105.1892683 137.2612019  96.2769744
 105.1763524 137.3992505  97.2676427 106.4912236 137.3900913  95.6302365
 106.5240173 136.7529783  94.7664102 106.6016117 138.8508599  95.1532967
 106.5199775 139.5520152  96.0107933 105.7647441 139.0754315  94.4561106
 107.5529760 139.0415934  94.6181919 107.6427747 137.0593652  96.5997684
 107.4261015 136.7232403  97.7668429 108.8744763 137.2708893  96.1401613
 109.0123963 137.4352907  95.1607384 110.0525447 137.4485726  96.9939274
 109.7537029 137.4035017  98.0336580 111.0799209 136.3455972  96.7273389
 112.0426111 136.5775400  97.2287008 111.2535724 136.2304708  95.6385907
 110.6055155 135.0118024  97.2900635 110.5733739 134.8724289  98.5344878
 110.1982383 134.1072579  96.5217989 110.6641175 138.8413248  96.8007230
 110.6650524 139.3775300  95.6926981 111.2167680 139.4140632  97.8717585
 111.1359196 138.9489540  98.7588403 111.8737783 140.7228164  97.8947313
 112.0061829 141.0569667  96.8769595 111.0126145 141.7442583  98.6533744
 111.5845562 142.6832011  98.8247669 110.7492923 141.3297510  99.6525963
 109.7227955 142.1421251  97.9568976 108.5361550 141.4273708  98.2059675
 108.5537853 140.5750840  98.8673383 107.3313130 141.8183768  97.5890762
 106.4162358 141.2740268  97.7654550 107.3153356 142.9092228  96.7001668
 106.1637159 143.2435520  96.0646977 106.3967841 143.6139569  95.2024261
 109.7086815 143.2370708  97.0716922 110.6217677 143.7762534  96.8719143
 108.5073743 143.6207181  96.4425389 108.4972360 144.4528804  95.7568099
 113.2765779 140.6430583  98.5100214 113.5042190 139.9170923  99.4817199
 114.2090990 141.4472888  97.9933168 113.9525486 142.0631050  97.2458700
 115.6303460 141.4285449  98.3727723 115.7265208 140.9876298  99.3536926
 116.4360557 140.6037632  97.3590144 117.4714162 140.4397568  97.7345433
 116.5151929 141.1540167  96.3948356 115.8515747 139.2448937  97.0431972
 116.1488404 138.1384521  97.8596935 116.8166116 138.2508484  98.7010818
 115.5813124 136.8828128  97.5714645 115.8027402 136.0268917  98.1901109
 114.7385355 136.7319465  96.4542701 114.2228784 135.5136899  96.1582338
 113.9408166 135.5540939  95.2307995 114.9929011 139.1006954  95.9363388
 114.7558847 139.9529976  95.3185458 114.4434750 137.8434136  95.6394712
 113.7909210 137.7346714  94.7934042 116.2199415 142.8374543  98.4389421
 115.7302682 143.7274599  97.7449846 117.3412193 143.0037189  99.1452008
 117.6789994 142.2552746  99.7127493 118.1304644 144.2431483  99.1656916
 117.6526629 144.9530539  98.5113621 118.1033208 144.8292066 100.5846743
 117.0446209 145.0642581 100.8321317 118.6492727 145.7986200 100.5946653
 118.7515469 143.7454516 101.8860593 119.5698719 144.0764462  98.6222860
 120.0494992 142.9516917  98.4601717 120.2805580 145.1857671  98.3665337
 119.8187120 146.0750338  98.3994614 121.7346232 145.2119703  98.0960287
 122.1798776 144.3863440  98.6308963 122.0440668 145.0538340  96.6016035
 121.4418859 144.1929709  96.2486434 123.1180976 144.8039321  96.4454351
 121.6934085 146.1987000  95.8326129 122.4527534 146.8023369  95.8088428
 122.4128524 146.4845935  98.6043162 121.7660929 147.5242421  98.7076698
 123.7257094 146.4325980  98.8512918 124.2025819 145.5483123  98.7834143
 124.5555847 147.5916121  99.2208623 124.1872838 148.4640771  98.6967103
 124.4592190 147.8304829 100.7320139 124.8205392 146.9460409 101.3017739
 123.3848479 147.9791614 100.9812179 125.1776281 148.9847782 101.1307566
 126.1126891 148.7301935 101.2220548 126.0261411 147.4106190  98.8336537
 126.5261528 146.2923812  98.6899788 126.7552459 148.5226909  98.7567371
 126.2994045 149.4087436  98.7770313 128.2154341 148.5494108  98.7666001
 128.5750191 147.8489024  98.0262206 128.6801945 149.9736512  98.4228745
 128.3013808 150.6838195  99.1925260 128.2286315 150.2713998  97.4531644
 130.1838085 150.1481969  98.2915436 130.9075956 149.3917578  97.3491858
 130.3931648 148.6956844  96.7079527 132.3088650 149.5168429  97.2663134
 132.8681260 148.9153296  96.5661767 132.9925966 150.3953395  98.1319453
 134.3499301 150.4645807  98.0935711 134.6442680 150.8947378  98.9038541
 130.8644890 151.0517586  99.1293468 130.3110282 151.6442708  99.8355840
 132.2638124 151.1787787  99.0515210 132.7744097 151.8748290  99.6980907
 128.7580572 148.0994741 100.1296082 128.0712017 148.2093632 101.1472667
 130.0048457 147.6312314 100.1518635 130.4957234 147.4526952  99.2913356
 130.8494793 147.5262437 101.3437056 130.3432357 147.9703357 102.1883418
 131.1743023 146.0584778 101.6647887 131.3091499 145.5082346 100.7068360
 130.1041988 145.4806860 102.3826341 129.3186548 145.6739797 101.8539501
 132.4124796 145.8591230 102.5452224 132.3124624 146.3945670 103.5126482
 133.3253823 146.2136856 102.0246780 132.5824946 144.7764514 102.7258231
 132.1229975 148.3359317 101.1083783 132.8721167 148.0527054 100.1748532
 132.4068594 149.2485526 102.0407540 131.7343432 149.3670746 102.7734669
 133.6209668 150.0808264 102.1745205 133.4631162 150.9985446 101.6317072
 133.8458801 150.4079287 103.6609945 133.1403104 151.2089083 103.9762973
 134.8712794 150.7977351 103.8528355 133.6117886 149.2627291 104.4677807
 132.6522709 149.1090823 104.4693515 134.9104660 149.4621206 101.6188220
 135.5849655 150.0853820 100.8007470 135.1965963 148.2148412 102.0001508
 134.5911418 147.8098692 102.6795867 136.3640500 147.4114891 101.6070982
 137.2374514 148.0263904 101.7495885 136.5089069 146.2562251 102.6088454
 135.6665283 145.5351700 102.5020083 136.4865584 146.6608206 103.6465942
 137.7304778 145.5788129 102.4271420 137.7415377 145.3478949 101.4804102
 136.3590715 146.9183576 100.1402950 136.8389466 145.8176152  99.8537445
 135.8632412 147.7203438  99.1923756 135.4888925 148.6023226  99.4784143
 135.7992269 147.4347667  97.7444913 135.2527247 148.2593559  97.3215062
 137.1926661 147.4943117  97.0987866 137.6890051 148.4524306  97.3791757
 137.1000910 147.4709389  95.9947171 138.0271087 146.4253692  97.5022879
 137.8156810 146.2271929  98.4308589 134.9707809 146.2010451  97.3426913
 135.2059071 145.5904207  96.3006459 133.9657483 145.8436260  98.1453812
 133.7870092 146.3661977  98.9780239 133.0719030 144.7005555  97.8888888
 133.2707174 144.3233013  96.8973233 133.3348104 143.5369470  98.8680210
 132.6325561 142.7011001  98.6444401 133.1363847 143.9134530 100.2050081
 133.0891752 143.0848246 100.7011603 134.7505080 142.9686063  98.7657168
 135.4948544 143.7059850  99.1379351 135.0022649 142.7354598  97.7090185
 134.8363487 142.0375603  99.3634861 131.5986494 145.1240866  97.8767052
 131.2627100 146.3078114  97.9479665 130.6862956 144.1681652  97.6869559
 130.9623670 143.2114585  97.5980160 129.2350359 144.3766820  97.7472713
 129.0279201 145.3094568  98.2544054 128.6070199 144.4070168  96.3465758
 127.5020388 144.5336531  96.4589853 128.7670976 143.4368241  95.8348829
 129.0896299 145.5352496  95.4362438 129.1116191 146.4837583  96.0141857
 128.3047802 145.6267929  94.6479503 130.4643445 145.3354565  94.7773444
 130.7865614 144.2872298  94.9260947 131.2381846 145.9892514  95.2404042
 130.4053043 145.6095928  93.3283843 130.4691130 144.8443602  92.6831147
 130.0012019 146.7360283  92.7735292 129.9184132 147.8387827  93.4525836
 130.2520487 147.8280725  94.3809977 129.3560247 148.5924608  93.0907081
 129.6517885 146.7656698  91.5231306 129.7050662 145.9033380  91.0168528
 129.2967529 147.6098051  91.1407413 128.5793641 143.2816662  98.5731804
 129.1486499 142.2098900  98.7657485 127.3604644 143.5539642  99.0164720
 126.9454916 144.4518741  98.8437294 126.5284040 142.6358591  99.7828189
 126.8948927 141.6273358  99.6364058 126.6279547 142.9554690 101.2858479
 127.6816973 142.7455046 101.5944099 126.3070656 144.4105259 101.6518063
 125.2748436 144.6651225 101.3356150 127.0069972 145.1176485 101.1609506
 126.3745702 144.5582114 102.7519945 125.7049385 142.0303652 102.0673625
 125.8388974 140.9801467 101.7411106 124.6398981 142.2855143 101.8903389
 125.9035732 142.0980053 103.1568734 125.0980265 142.6478650  99.2437067
 124.5909362 143.6841363  98.8121153 124.4585166 141.4807494  99.2611510
 124.8983362 140.6676330  99.6369576 123.0610362 141.2797402  98.8905125
 122.5884982 142.2397212  98.7355642 122.9895074 140.4763244  97.5851893
 122.0795716 139.8451788  97.5745553 123.8525621 139.7780864  97.5154300
 122.9483661 141.3233100  96.3263165 124.1283559 141.8811167  95.8023644
 125.0649860 141.7040781  96.3044834 124.0839512 142.6694034  94.6384536
 124.9927749 143.0945880  94.2409447 122.8540192 142.9062339  93.9974914
 122.8082163 143.5165831  93.1082225 121.7200505 141.5658688  95.6827903
 120.8098009 141.1541385  96.0910752 121.6729879 142.3527675  94.5187832
 120.7254331 142.5480053  94.0385243 122.2694759 140.6404924 100.0440859
 122.8406498 140.2081970 101.0503061 120.9437094 140.7297449  99.9486532
 120.5501087 141.1713327  99.1408341 119.9974203 140.3506542 100.9895711
 119.0965002 140.9048250 100.7954363 120.4211467 140.5797340 101.9544833
 119.6113145 138.8721284 101.0041879 119.3410487 138.2596410  99.9708866
 119.4552709 138.3439253 102.2175658 119.7011721 138.8964662 103.0131507
 119.0099883 136.9690554 102.5270835 119.6365125 136.2822081 101.9766238
 119.1847199 136.6629754 104.0263637 118.5724028 135.7786090 104.3079674
 118.8048001 137.7642685 104.8171003 119.5664015 138.3670858 104.7593137
 120.6427011 136.3613820 104.3742793 121.3092030 137.2103597 104.1137611
 120.9937500 135.4691983 103.8101557 120.7619960 136.1449009 105.4544753
 117.5672980 136.6446368 102.1092520 117.2408571 135.4658989 101.9817905
 116.7709796 137.6519483 101.7391296 117.1124577 138.5858490 101.8250344
 115.4502246 137.5002628 101.1257271 115.3982295 136.5422560 100.6241514
 115.3291592 138.3291430 100.4487217 114.2646538 137.5478394 102.0914892
 114.3781168 137.2574120 103.2805594 113.1103481 137.9323917 101.5435211
 113.1171290 138.2323334 100.5894202 111.8135938 138.0007289 102.2258203
 111.8175277 137.3317203 103.0725019 111.4980318 139.4347144 102.6861271
 111.5509188 140.1273376 101.8127818 112.4449368 139.8745498 103.6284411
 112.3741206 139.2312856 104.3617635 110.1183498 139.5484193 103.3418410
 109.9954107 138.7819502 104.1339306 109.3066013 139.4177657 102.5959397
 109.9820830 140.5479444 103.8010637 110.7150333 137.5605177 101.2689640
 110.4219468 138.2768731 100.3105898 110.0043413 136.4768416 101.5913673
 110.2935175 135.8969895 102.3527256 108.7304824 136.1634934 100.9337955
 108.8668130 136.2872515  99.8671805 108.3447709 134.6992908 101.1982917
 108.2830002 134.5293531 102.2963580 109.1659571 134.0650511 100.8052323
 106.9900650 134.3305723 100.5587165 106.7467296 135.0323674  99.7286767
 106.2034032 134.4768874 101.3374037 106.8964662 132.9038601  99.9986821
 105.8204100 132.6444550 100.0162919 107.4013915 132.1846104 100.6724612
 107.4168905 132.8296917  98.5530170 107.0311895 133.6778987  97.9467693
 107.0502785 131.8805308  98.1181087 108.8942168 132.8321746  98.4703929
 109.3487578 132.0000258  98.8871678 109.3022959 133.6902466  98.9258884
 109.2446565 132.9991634  97.4893634 107.6499949 137.1553673 101.3703271
 107.5405281 137.4659323 102.5525011 106.8033049 137.5866901 100.4433153
 106.9585397 137.3531496  99.4786113 105.5271950 138.2504648 100.7380167
 105.3934257 138.3271952 101.8077967 105.4820293 139.6736979 100.1524764
 105.7609023 139.6195134  99.0740211 104.1020526 140.3392612 100.2663477
 103.7315473 140.3049709 101.3129466 103.3620454 139.8459137  99.6004977
 104.1648446 141.4032988  99.9516331 106.4776501 140.5778146 100.8881898
 107.5116756 140.1832023 100.8086121 106.2154890 140.6433573 101.9658494
 106.4545621 141.6022020 100.4594917 104.3973542 137.3761372 100.2139623
 104.5100231 136.7739982  99.1479964 103.2994768 137.3212990 100.9625169
 103.2795189 137.8107565 101.8282621 102.0338193 136.6904043 100.5640183
 102.0697569 136.4636898  99.5114658 101.7428704 135.3953870 101.3403430
 100.7793358 134.9596487 100.9757012 101.6392460 135.6627113 102.7248388
 100.8603108 136.2269329 102.8058704 102.8279306 134.3368791 101.1564238
 103.8071570 134.7050099 101.5284595 102.9265494 134.0845053 100.0793715
 102.5698415 133.4123408 101.7141470 100.8980140 137.6817939 100.7586641
 100.9461882 138.4760494 101.6984526  99.8625282 137.6230753  99.9247629
  99.8391693 136.8785365  99.2367318  98.7646275 138.6035613  99.8950734
  98.8842117 139.2906496 100.7210168  98.8137094 139.4540322  98.6088214
  98.6094928 138.8056872  97.7255940  97.7952612 140.6003015  98.6696480
  98.0022715 141.2607512  99.5377813  96.7618289 140.2112811  98.7456911
  97.8600089 141.2205333  97.7499399 100.1946059 140.1024465  98.4404769
 100.9982793 139.3443570  98.3434857 100.4317858 140.7596472  99.3034646
 100.2127796 140.7211136  97.5199602  97.4466740 137.8715530 100.1437187
  96.6017881 137.6936024  99.2673396  97.3243988 137.3593607 101.3677432
  97.9739040 137.6318179 102.0815602  96.3139697 136.3895690 101.7688804
  96.2512670 135.6390052 100.9937478  96.7458277 135.7293102 103.0937347
  95.9925729 134.9653661 103.3890047  96.7755942 136.5082253 103.8907305
  98.1264733 135.0439332 103.0600442  98.8995151 135.8042914 102.8041036
  98.4547986 134.4750543 104.4403211  97.6967483 133.7167090 104.7363885
  98.4588227 135.2827213 105.2040874  99.4543257 133.9920351 104.4314650
  98.1989913 133.9082731 102.0381257  98.0200289 134.2858345 101.0081623
  97.4376350 133.1315515 102.2651801  99.2015110 133.4302257 102.0520083
  94.9416270 137.0620244 101.8842416  94.7425079 137.9376068 102.7242405
  93.9946947 136.6641197 101.0340298  94.1998427 135.9046502 100.4208238
  92.6506337 137.2580869 100.9809459  92.7120261 138.3154718 101.1785925
  92.0495212 136.7487432 101.7104934  91.9160057 137.1149123  99.6445104
  90.7438356 137.4675622  99.5612026  92.5482040 136.5346301  98.6183121
  93.5311857 136.3960434  98.6344438  91.8097059 135.9341381  97.5003251
  91.1877605 136.7230590  97.0995358  92.8029504 135.4886243  96.4049307
  93.4525096 136.3658733  96.1765932  92.2466430 135.2270909  95.4810316
  93.7031152 134.3145754  96.8209723  93.0868235 133.4048484  96.9706314
  94.2108094 134.5485990  97.7807430  94.8059984 133.9977016  95.8090832
  95.9950713 134.0395306  96.0952055  94.4707336 133.6356373  94.5906916
  95.2289733 133.3975125  93.9738229  93.5152874 133.5142592  94.3485967
  90.8748169 134.8058362  98.0181209  91.1710474 134.2048023  99.0551531
  89.7247097 134.5313704  97.3721560  89.2424923 135.1430630  96.1434019
  90.0325180 135.1660650  95.3644720  88.9025624 136.1783037  96.3776846
  88.7284160 133.5915108  97.8966595  88.5439965 133.8373909  98.9326272
  87.4810464 133.7945226  97.0303016  86.8514990 134.5980689  97.4747881
  86.8613362 132.8822539  96.9101876  88.0546056 134.2898268  95.7024188
  88.4415218 133.4115712  95.1497483  87.3500068 134.8345381  95.0527951
  89.2130076 132.1330717  97.8794690  90.0379242 131.7503509  97.0460169
  88.6443047 131.2927366  98.7609404  87.8644310 131.5754580  99.3211952
  88.9245212 129.8462481  98.7812336  89.9903240 129.7331024  98.8828119
  88.2403546 129.1366929  99.9675095  87.1433112 129.0912984  99.7783842
  88.3753595 129.7437348 100.8850014  88.7967645 127.7134207 100.2130096
  89.8451057 127.8216835 100.5738312  88.8175191 127.1351369  99.2639956
  87.9530809 126.9482179 101.2457712  86.9769686 126.6544924 100.7990375
  87.7256961 127.6507524 102.0822405  88.6588800 125.7320558 101.8699245
  88.0580667 125.3955879 102.7465110  89.6703223 126.0269508 102.2214412
  88.8005253 124.5615165 100.9692779  89.7751370 124.5301171 100.6153838
  88.1081622 124.6033479 100.1805210  88.6140409 123.6862454 101.5155540
  88.5088043 129.2114455  97.4527137  87.3644683 129.3480122  97.0262684
  89.4122435 128.4309116  96.8732161  90.3199004 128.3569391  97.2910718
  89.1437822 127.5627648  95.7367256  88.0772638 127.5168668  95.5705840
  89.8241360 128.1346955  94.4897953  90.9223299 128.2105338  94.6405475
  89.4238642 129.1500455  94.2812202  89.6246759 127.4776450  93.6158650
  89.6197450 126.1476122  96.0709462  90.7761324 125.9599691  96.4544501
  88.7181264 125.1722957  95.9682692  87.8246513 125.3969186  95.5604027
  89.0271576 123.7676002  96.2315358  89.6430243 123.7430611  97.1156888
  87.7198678 122.9874184  96.4752219  87.9224248 121.8952193  96.5145049
  87.0173523 123.1862303  95.6489442  86.9913866 123.3670193  97.7552482
  87.4691273 124.1005719  98.6071346  85.8071596 122.8425384  97.9574544
  85.2959050 123.1710130  98.7526229  85.3465096 122.3025769  97.2606122
  89.8468098 123.1722043  95.0678254  89.6352160 123.5677407  93.9195035
  90.7434263 122.2025148  95.3258680  91.0605325 121.6285287  96.6221387
  90.1531430 121.4605654  97.2410929  91.7640157 122.3228342  97.1353522
  91.5842474 121.6033622  94.2965963  92.1354431 122.3823983  93.7902145
  92.5249879 120.6448874  95.0338021  93.4676221 121.1819244  95.2851873
  92.7769867 119.7373527  94.4472647  91.7657102 120.3138821  96.3156464
  91.0089055 119.5242884  96.1049726  92.4355588 119.9771841  97.1322768
  90.7763070 120.8944409  93.2104505  90.0676258 119.9176761  93.4629115
  91.0232259 121.3046413  91.9685762  91.5754008 122.1260266  91.8175320
  90.7772162 120.4576663  90.8003259  89.8066498 119.9988855  90.9132905
  90.7666777 121.2543219  89.4845730  90.5339346 120.5689333  88.6333022
  92.0138690 121.8489337  89.2232810  92.2552776 122.3588928  90.0151821
  89.7252858 122.3727382  89.4897687  89.9347062 123.1165832  90.2870520
  88.7050800 121.9682407  89.6452139  89.7433280 122.9127398  88.5188893
  91.8270029 119.3443312  90.7809630  92.9824659 119.5675854  91.1450616
  91.4201746 118.1227996  90.4257021  90.5034517 117.9778105  90.0745116
  92.2876976 116.9338973  90.4615347  93.3226234 117.2472525  90.4982120
  92.0029265 116.0333343  91.6850300  90.9793592 115.6079948  91.5873102
  93.0106975 114.8779945  91.7692059  94.0459116 115.2749618  91.8593810
  92.9734700 114.2226179  90.8738196  92.8118002 114.2441301  92.6605672
  92.0666144 116.7858383  93.0163630  91.3206731 117.6059737  93.0642751
  93.0771107 117.2267982  93.1559639  91.8742655 116.0904166  93.8605577
  92.0969645 116.1343954  89.1810712  90.9845473 115.6789179  88.9095382
  93.1926010 115.8929722  88.4653977  94.0652181 116.3000167  88.7604562
  93.2696352 114.9908923  87.3063155  92.2763890 114.6414176  87.0602583
  93.8425148 115.7218004  86.0800365  94.9215554 115.9522636  86.2457847
  93.1546431 116.9326916  85.8676595  93.4801741 117.6041775  86.4919768
  93.6708088 114.9232515  84.7902959  92.6077926 114.9051252  84.5053767
  94.0808975 113.8959712  84.8530275  94.1986579 115.4522297  83.9659526
  94.1208720 113.7720351  87.6729176  95.0688497 113.8967309  88.4446068
  93.7887662 112.5893968  87.1454915  93.0008523 112.5199979  86.5382834
  94.4863470 111.3265228  87.4237511  95.4640278 111.5451647  87.8274235
  93.6745150 110.5315668  88.4631623  92.6326221 110.3997345  88.1077195
  93.6314264 111.1360819  89.3964445  94.2240949 109.1336943  88.8114156
  94.2752378 108.5052617  87.8908051  95.6038274 109.1800197  89.4610110
  95.5721312 109.7619399  90.4054917  96.3529814 109.6410620  88.7879647
  95.9492337 108.1506403  89.6977752  93.2784271 108.4538093  89.7988881
  92.2674495 108.3520285  89.3527778  93.2008221 109.0481321  90.7334969
  93.6478199 107.4402036  90.0632871  94.7037640 110.5318398  86.1278164
  93.7824831 110.4109461  85.3225591  95.8955223 109.9504470  85.9768616
  96.6058006 110.1014367  86.6687843  96.3434618 109.2444143  84.7770387
  95.4740110 109.0640818  84.1634729  97.3387062 110.1368763  84.0301450
  97.8327642 109.5715924  83.2085742  98.1395039 110.4569027  84.7312319
  96.7365993 111.3704329  83.3982878  95.9293331 111.2325092  82.2567321
  95.7277895 110.2520244  81.8510367  95.3943384 112.3685064  81.6356517
  94.7714640 112.2424584  80.7674865  95.6832970 113.6487542  82.1339796
  95.2877578 114.5227213  81.6397194  97.0089884 112.6507522  83.9167514
  97.6274460 112.7533573  84.7961365  96.4906862 113.7907038  83.2764169
  96.6997742 114.7728457  83.6698063  97.0258270 107.8912065  85.0638580
  97.6779421 107.7401873  86.1059847  96.9768154 106.9512579  84.0975772
  96.1848006 107.0207232  82.8689055  96.3845550 107.9629004  82.3109046
  95.1065566 106.9592780  83.1319465  97.7938175 105.7386774  84.0829817
  97.8129235 105.3282148  85.0817300  97.0837605 104.8284497  83.0721392
  96.2086272 104.3484715  83.5639639  97.7297531 104.0415567  82.6330014
  96.5957203 105.8201443  82.0202003  97.4382032 106.1032930  81.3496534
  95.7566858 105.4247300  81.4121984  99.2521265 106.0252858  83.6492679
  99.5348350 107.1025653  83.1129669 100.1583430 105.0335595  83.7627242
  99.9789058 103.7768478  84.4710575  99.4525778 103.0729896  83.7908454
  99.4125225 103.8969914  85.4215829 101.4796341 105.0671446  83.1356135
 101.9860653 105.9471492  83.5057893 102.1702241 103.7538484  83.5339470
 103.2465811 103.9055163  83.7539877 102.0787371 102.9842103  82.7325993
 101.3842161 103.2619793  84.7464923 101.4092666 102.1582588  84.8564062
 101.7690194 103.7362300  85.6737023 101.4158881 105.1800299  81.6069729
 100.4268915 104.7983373  80.9778532 102.5502108 105.5317758  80.9936314
 103.3279550 105.8172133  81.5415883 102.7455354 105.3094512  79.5553108
 101.8037895 105.5076034  79.0608608 103.7695800 106.2735800  78.9535358
 103.5461994 107.3017859  79.3102132 103.6679677 106.2554303  77.8439961
 105.1005553 105.9311378  79.2833993 105.1914389 105.9969569  80.2436917
 103.1262090 103.8569071  79.2580072 103.8476075 103.2222331  80.0319853
 102.7561260 103.3704731  78.0724919 102.2148651 103.9142671  77.4370341
 103.1938031 102.0740732  77.5339921 102.8848089 101.2999925  78.2198076
 102.5359537 101.8097588  76.1672053 101.6927720 101.1036342  76.2538100
 103.2580067 101.2909430  75.5015832 102.1327388 102.9975141  75.4932742
 102.9492247 103.5607145  75.3920431 104.7191694 101.9538793  77.4263767
 105.2558816 100.8573113  77.5461415 105.4275255 103.0708831  77.2799247
 104.9430612 103.9303594  77.1046698 106.8773167 103.1035621  77.0859363
 107.1712595 102.1796134  76.6096963 107.2625552 104.2359816  76.1235729
 108.3253877 104.0692721  75.8242302 107.2171343 105.2153942  76.6510354
 106.4007333 104.2738552  74.8470061 106.0793646 103.2559666  74.5619736
 106.9825587 104.6952617  74.0003330 105.1679335 105.1616924  75.0471283
 104.0768960 104.6548772  75.4029336 105.3665144 106.3896098  74.9417655
 107.6555901 103.1790766  78.4110499 108.7461224 102.6233714  78.5028922
 107.0591526 103.7157336  79.4840138 106.1924373 104.2063406  79.3901952
 107.5896053 103.5134384  80.8430791 108.6518662 103.7157128  80.8197255
 106.9456374 104.4767792  81.8650835 105.8794049 104.2173504  82.0422865
 106.9864464 105.5079557  81.4636596 107.7364391 104.4263545  83.1850623
 108.8201042 104.5593704  82.9851218 107.5923208 103.4329060  83.6441118
 107.3504301 105.4571320  84.2567001 108.2265767 105.8186759  85.0820668
 106.1589439 105.8307230  84.3526975 107.4265101 102.0435169  81.2659523
 108.3637816 101.4499816  81.8026384 106.3076573 101.4151735  80.8806785
 105.5666589 101.9446458  80.4700960 106.0602716  99.9832587  81.0884432
 106.2577782  99.7576429  82.1261072 104.5794711  99.6743790  80.7819273
 104.3940470  98.5987146  80.7652387 104.3690052 100.0590917  79.7594203
 103.5735418 100.3405326  81.7472058 103.8575938 101.4072179  81.9086649
 102.1597170 100.2970794  81.1663889 101.8165077  99.2554348  81.0045376
 102.1117705 100.8464095  80.2035684 101.4415694 100.7863390  81.8610326
 103.5125970  99.6349080  83.1007543 104.5108691  99.6525082  83.5877661
 103.1835575  98.5829291  82.9885885 102.8048473 100.1650175  83.7736113
 107.0357850  99.1036791  80.2796680 107.5181276  98.1019308  80.8032089
 107.4452968  99.5247760  79.0764957 106.9948610 100.3080849  78.6498769
 108.5333567  98.8886676  78.3085135 108.3714286  97.8193399  78.2996537
 108.5185087  99.4058156  76.8620780 109.4477668  99.0849937  76.3392410
 108.5060549 100.5169356  76.8876301 107.3457046  98.8419101  76.0403388
 106.4262159  98.8860623  76.6577330 107.5329878  97.7760287  75.7918842
 107.0593930  99.6274903  74.7592200 107.5654342 100.7070556  74.5057163
 106.2103095  99.1204678  73.8922775 105.8336447  99.7520663  73.2177926
 105.6802794  98.3220159  74.1780360 109.9255861  99.1088874  78.9313213
 110.7787822  98.2322784  78.8282093 110.1332436 100.2071400  79.6652461
 109.4542926 100.9408511  79.6766613 111.3034147 100.4261677  80.5252789
 112.1671913 100.0055512  80.0307257 111.5342177 101.9397701  80.6568800
 110.6580824 102.4250399  81.1359203 111.6731104 102.3837139  79.6498458
 112.4346635 102.1532011  81.2736552 111.2063627  99.7070218  81.8968397
 111.9965970  99.9768660  82.8013218 110.2252510  98.8105667  82.0622033
 109.6175602  98.6320905  81.2922482 109.8942388  98.0652502  83.2796741
 108.9210523  97.6674849  83.0390721 110.8420933  96.8602314  83.4697698
 111.6607446  97.0869556  84.1823479 111.3088457  96.6007469  82.4946092
 110.0856113  95.6169250  83.9195444 109.9493366  94.6670297  83.1685430
 109.5240656  95.6314229  85.1069084 108.9035775  94.8763731  85.3723873
 109.6975389  96.4009356  85.7187775 109.6530252  98.9301904  84.5416727
 109.8152799  98.4611692  85.6706132 109.2020950 100.1756558  84.3527126
 109.1038280 100.5143424  83.4147334 108.6974784 101.0924540  85.3874458
 108.8236120 100.6481274  86.3648760 109.4661187 102.4294349  85.3078959
 108.8191186 103.2743121  85.6419152 109.7264853 102.6205001  84.2416087
 110.7388604 102.5125014  86.1585560 111.4185194 101.6982287  85.8450914
 110.4380426 102.3784028  87.2130592 111.3788049 103.9051630  85.9935657
 110.5848924 104.6845056  86.0463653 111.8445203 103.9655916  84.9824229
 112.4292480 104.1670123  87.0797191 113.2194448 103.3850110  87.0446707
 111.9593805 104.1572577  88.0869779 113.0971096 105.4805855  86.8999408
 112.4716021 106.3104480  86.8668868 113.5904499 105.5558795  85.9634339
 113.8333300 105.6407827  87.6084513 107.1921486 101.3171514  85.1908515
 106.6300949 101.0150358  84.1443900 106.5372074 101.9324489  86.1635458
 106.9415306 102.0522922  87.0711695 105.2045084 102.5017593  86.0172956
 105.0524086 102.7857427  84.9835331 104.1801675 101.4382276  86.4400959
 104.3755069 101.1075839  87.4812164 104.2794791 100.5458943  85.7868259
 103.1415758 101.8154184  86.3763940 105.0980391 103.7836806  86.8547149
 105.7022619 103.8717419  87.9222358 104.2689288 104.7366059  86.4289973
 103.9113720 104.7185204  85.5011937 103.8726573 105.8840413  87.2551812
 104.0453542 105.6488224  88.2948611 104.6304410 107.1733705  86.9160692
 104.2523024 107.6103687  85.9650297 105.9930864 106.9289510  86.7348882
 106.0703622 106.4392283  85.8749561 104.5383543 108.1924865  88.0498336
 104.9838500 107.7736525  88.9793790 103.4842366 108.4625827  88.2624835
 105.0927206 109.1174321  87.7831518 102.3967564 106.1625794  87.0695011
 101.9577512 106.4944002  85.9716607 101.6360869 106.0950059  88.1546839
 102.0207030 105.7854176  89.0299557 100.2833129 106.6282172  88.1897012
  99.8438832 106.5890944  87.2007951  99.4058722 105.8189863  89.1480586
  98.4279928 106.3410941  89.2587470  99.8889075 105.7874128  90.1475133
  99.1038618 104.3714421  88.7213308  98.6101332 104.3730968  87.7210582
 100.3175560 103.4376595  88.6826489 100.8966002 103.5153236  89.6283473
 100.9877600 103.6730985  87.8337743  99.9894690 102.3853965  88.5591844
  98.1403388 103.8032470  89.7547986  97.2041075 104.3975138  89.7894663
  98.6050824 103.8088398  90.7642596  97.8886040 102.7545821  89.5003152
 100.4058527 108.0958046  88.5975986 101.0912745 108.4219041  89.5694875
  99.8042759 108.9899179  87.8177008  99.2121658 108.6771499  87.0718044
 100.0926770 110.4279851  87.8948603 100.8162477 110.6147878  88.6771400
 100.7190585 110.9283906  86.5828137 100.0757935 110.6296088  85.7237275
 100.8521669 112.4512127  86.5883997 101.1923705 112.8130197  87.5807063
  99.8743863 112.9219837  86.3560254 101.5831692 112.7888921  85.8241221
 102.0993933 110.2987525  86.3774313 102.0099695 109.2095973  86.1720458
 102.7405624 110.4324235  87.2705915 102.6084362 110.7696564  85.5121017
  98.8449081 111.2050154  88.2775387  97.8619893 111.2145082  87.5433667
  98.9022987 111.8728496  89.4247077  99.7555658 111.8681070  89.9596869
  97.8373148 112.6885990  89.9884508  96.9587612 112.6215238  89.3629959
  97.5125679 112.1373867  91.3712948  98.4187194 112.1847943  92.0104047
  97.2670820 111.0609500  91.2437638  96.1292002 112.9169813  92.2194648
  98.2807178 114.1538073  90.0277847  99.3650611 114.4731203  90.5132945
  97.4778782 115.0424311  89.4507887  96.5865531 114.7433420  89.0971455
  97.8510691 116.4269789  89.1638571  98.7591527 116.6786355  89.6940117
  98.0959670 116.5823029  87.6535431  98.3504506 117.6353812  87.4190730
  97.1625875 116.3242686  87.1070365  99.2406389 115.6987677  87.1239304
  99.0198918 114.6346921  87.3695964  99.3432055 115.8129914  85.6067923
  99.5629732 116.8626839  85.3188373  98.3904320 115.4983763  85.1325491
 100.1543413 115.1601718  85.2206506 100.6049912 116.0667297  87.7054937
 100.6087015 115.9445866  88.8067201 100.8626421 117.1207349  87.4703951
 101.3935510 115.4057075  87.2911204  96.7683749 117.3583764  89.7021861
  95.5848830 117.1795411  89.4091251  97.1831230 118.2761145  90.5725002
  98.1651793 118.4280993  90.7220716  96.3239058 119.0275266  91.4829922
  95.2961262 118.7408616  91.3150100  96.6985668 118.7265023  92.9573594
  97.6573371 119.2375767  93.2051930  95.5903784 119.2780514  93.8692915
  94.6293246 118.7736200  93.6369476  95.4535977 120.3682866  93.7264439
  95.8362460 119.0982172  94.9375710  96.8831048 117.2226788  93.2982150
  96.1543597 116.6247033  92.7072526  96.6322623 117.0739933  94.3715907
  98.3028145 116.6699424  93.0991357  99.0284045 117.2190754  93.7362072
  98.6383965 116.7498763  92.0469545  98.3373091 115.5946149  93.3794049
  96.4622289 120.5147930  91.1511163  97.5758691 121.0403988  91.1362554
  95.3627623 121.2077242  90.8649003  94.4698369 120.7489976  90.8755544
  95.3994179 122.5626910  90.2927005  96.3301134 123.0408021  90.5687891
  95.3471023 122.5183395  88.7522726  96.3875461 122.3684116  88.3894200
  95.0309476 123.4888231  88.3057784  94.5360034 121.4754392  88.2366336
  93.6044607 121.6831490  88.4595126  94.3140375 123.4912287  90.8217771
  93.2601613 123.0620623  91.2964844  94.5403116 124.7828469  90.6020058
  95.4169634 125.0573217  90.1903313  93.5488074 125.8496824  90.7110122
  94.1258376 126.7397898  90.5006138  92.4911257 125.6792399  89.5975201
  91.5761757 125.1797605  89.9722807  92.9006258 125.0568834  88.7752506
  92.1253604 127.0250035  88.9874160  93.0487471 127.6749877  88.4538108
  90.9703944 127.4745144  89.1411059  92.9860124 126.0847170  92.1289863
  91.8734121 126.5988278  92.2902920  93.7863985 125.7824292  93.1594722
  94.7078009 125.4347243  92.9796259  93.4025407 125.9087513  94.5702291
  92.3290335 126.0212680  94.6039449  93.7172484 124.6187989  95.3488895
  93.0665820 123.8232056  94.9445120  93.4388353 124.7343488  96.4217849
  95.1420199 124.0963698  95.2897453  95.5313437 123.2221803  94.2580221
  94.8234003 122.9458441  93.4940576  96.8347241 122.6951760  94.2299145
  97.1320717 122.0286075  93.4374858  97.7555805 123.0322240  95.2335001
  98.7547100 122.6240306  95.2069425  96.0615055 124.4127270  96.3074733
  95.7552470 125.0566596  97.1163460  97.3652308 123.8806220  96.2810582
  98.0660122 124.1228933  97.0653531  93.9629492 127.1533491  95.2762635
  95.0160357 127.6851084  94.9230102  93.2611215 127.5842568  96.3273417
  92.4064465 127.1097024  96.5505615  93.7151370 128.5421128  97.3424614
  94.7658387 128.3716505  97.5008240  93.4870942 129.9917750  96.8750163
  92.4236089 130.1345937  96.5783047  94.1191939 130.1980183  95.9837412
  93.8152774 131.0088605  97.9548362  95.0978578 131.5851499  98.0399773
  95.8367239 131.3681390  97.2847627  95.4184261 132.4475091  99.1094128
  96.4015640 132.8921807  99.1732336  94.4469454 132.7470731 100.0878543
  94.7227887 133.5960446 101.1101047  94.0057692 133.5169261 101.7451678
  92.8449489 131.3322154  98.9220234  91.8503268 130.9286637  98.8225987
  93.1608912 132.1815974  99.9946513  92.4033930 132.4634905 100.7081098
  92.9602167 128.2814898  98.6630011  91.7411325 128.0970325  98.6024946
  93.6060433 128.3083258  99.8489053  92.9130522 128.1101214 101.1150970
  92.2754493 127.1983957 101.0761293  92.2921570 128.9981677 101.3392375
  95.0423058 128.5100728 100.0939238  95.3911372 129.3444168  99.5104773
  95.1405407 128.7918050 101.5976933  94.9323676 129.8683459 101.7910310
  96.1100286 128.5238634 102.0639569  94.0012219 127.9552248 102.1718973
  94.3052134 126.8862449 102.2424603  93.6789181 128.2964649 103.1781937
  95.8800556 127.2897313  99.6706190  95.3368319 126.3157271  99.1591323
  97.2038880 127.3294749  99.8396877  97.6067034 128.1670678 100.2342038
  98.1210939 126.2877350  99.3428696  99.1274877 126.6616859  99.4094075
  97.8518387 126.0824132  98.3170755  98.0778351 124.9304506 100.0683665
  98.8314061 124.0306947  99.7048681  97.2382551 124.7773641 101.0956731
  96.5680876 125.4934494 101.2764736  97.2101235 123.6346667 102.0074698
  98.2317492 123.3343055 102.1984696  96.6067310 124.1210282 103.3326399
  95.5666370 124.4844772 103.1746986  97.1913717 124.9560752 103.7492433
  96.5659691 123.3027480 104.0822877  96.4986996 122.3916800 101.4274620
  95.4622089 121.9570363 101.9270237  97.0446198 121.7994199 100.3591137
  97.8193608 122.2272466  99.8923011  96.6049765 120.4733713  99.8822659
  95.5626663 120.3485967 100.1417516  96.6611863 120.3101280  98.3478334
  96.4402464 119.2424655  98.0948395  95.5615749 121.1607724  97.7032648
  95.7016660 122.2332307  97.9560879  94.5588579 120.8468198  98.0573953
  95.5923211 121.0621542  96.5969084  98.0061624 120.6713818  97.7024956
  98.8159369 120.0282407  98.1028800  98.2684776 121.7315814  97.8975396
  97.9582723 120.5177059  96.6034189  97.3542587 119.3535551 100.6071154
  98.5436385 119.1317972 100.3954146  96.6260614 118.5798883 101.4094486
  95.6596314 118.8142519 101.5490710  97.0342481 117.2214012 101.8006291
  98.0633509 117.2134734 102.0732620  96.1869250 116.7160256 102.9790565
  95.1347718 116.5762460 102.6432371  96.1820099 117.6616963 104.0220194
  95.9861340 118.4928032 103.5827846  96.7046329 115.4049686 103.5682584
  97.7421497 115.5355255 103.9341910  96.6873373 114.5826738 102.8219159
  96.0715938 115.0894006 104.4266301  96.8236143 116.3025686 100.5982755
  95.8129695 116.4558789  99.9167609  97.7116099 115.3333256 100.3507061
  98.5291005 115.1872135 100.9002831  97.6042814 114.3714764  99.2328189
  96.6002824 114.4015474  98.8341047  98.5952462 114.7024142  98.0890837
  99.6325697 114.4699618  98.4366342  98.2940419 113.8631506  96.8377426
  97.2626843 114.0526479  96.4718339  98.4003184 112.7759032  97.0352170
  99.0019981 114.1234445  96.0237889  98.5857611 116.1842843  97.6777117
  98.8933639 116.8424067  98.5183930  97.5772282 116.4951216  97.3379587
  99.3030568 116.3547816  96.8465315  97.8484198 112.9484621  99.7442051
  98.7765847 112.7317485 100.5214645  97.0384634 111.9775003  99.3127834
  96.2760866 112.2007317  98.6946991  97.1844206 110.5614480  99.6506818
  98.2390529 110.3540407  99.7716690  96.4556027 110.2914841 100.9773384
  95.3761820 110.5350476 100.8908310  96.8826687 110.9409900 101.7722732
  96.5637117 109.2358017 101.2999115  96.6810428 109.6405651  98.5201180
  95.9577484 110.0649069  97.6213693  97.0480757 108.3577405  98.5828620
  97.5866992 108.0186250  99.3446554  96.7386606 107.3482394  97.5610700
  95.9820393 107.7349338  96.8919085  98.0109779 107.0366753  96.7599031
  97.8881571 106.0767536  96.2085604  98.8471388 106.8864547  97.4776400
  98.4501936 108.0504746  95.7475225  99.1831401 109.1588160  96.0024496
  99.5035020 109.4726444  96.9872903  99.4826020 109.8036526  94.8194660
 100.0025891 110.6373479  94.7227919  98.9690368 109.1283449  93.7326857
  98.2616822 108.0256678  94.2990660  97.5916242 107.1619555  93.4037112
  97.0451448 106.3136490  93.7885497  97.6343012 107.3820225  92.0139129
  97.1208347 106.7043311  91.3465332  99.0426692 109.3405493  92.3495163
  99.6236899 110.1556620  91.9500910  98.3622996 108.4654823  91.4870361
  98.3956833 108.6248562  90.4200987  96.1576334 106.0590936  98.1695907
  96.4804616 105.7119579  99.3093520  95.3598666 105.3305832  97.3756601
  95.1374488 105.7137375  96.4727360  94.8048284 103.9783796  97.6151426
  95.1939022 103.5809083  98.5412962  93.2628376 104.0300546  97.6738622
  92.8114243 103.1135675  97.2236721  92.9151053 104.8939670  97.0666072
  92.6566466 104.1278993  99.0789625  92.9710897 103.2348794  99.6655014
  91.5571785 104.1006709  98.9506468  93.0450468 105.4073367  99.8245993
  92.8498035 106.2787191  99.1588743  94.1289524 105.3695883 100.0627836
  92.2238570 105.5086916 101.1109723  92.4196524 104.6294687 101.7634453
  91.1373780 105.5410685 100.8714370  92.5637294 106.7346253 101.8695092
  92.3557482 107.5976703 101.3106536  93.5690053 106.7474560 102.1120460
  92.0001023 106.7851892 102.7431755  95.2294744 103.0165668  96.4976785
  95.3518705 103.4475236  95.3508213  95.3276735 101.7204040  96.7995260
  95.2078886 101.4074088  97.7471158  95.6459754 100.6367263  95.8564118
  95.5604570 101.0019715  94.8420418  97.0947093 100.1912182  96.1039628
  97.2156857  99.8212790  97.1454824  97.7916242 101.0373909  95.9451260
  97.3800447  99.3719372  95.4111451  94.6272319  99.4832363  95.9780158
  94.9890598  98.3620007  96.3267281  93.3370729  99.8312094  95.8644794
  93.1511444 100.6936873  95.4088089  92.1529702  99.1488251  96.4179696
  91.3591341  99.8764478  96.3281711  91.6718936  97.9469970  95.5747375
  91.1935248  98.3092451  94.6455072  90.8816984  97.3945950  96.1300407
  92.7118979  96.9141737  95.1323531  92.9360073  95.9322083  95.8727124
  93.1134588  96.9444723  93.9453831  92.1995602  98.9056779  97.9404055
  91.3449225  99.4283194  98.6574238  93.2520953  98.2777423  98.4604206
  93.9098271  97.8931155  97.8042760  93.6194259  98.3480270  99.8736005
  94.2587403  97.4981020 100.0596181  92.7170308  98.3383965 100.4703064
  94.4316262  99.6024278 100.2388157  95.0896134 100.2054320  99.3896444
  94.4802157  99.8737219 101.5499006  93.8349598  99.3924879 102.1321569
  95.4860669 100.6806681 102.2719305  95.1748765 100.6637693 103.2772444
  96.8392333  99.9565032 102.2161629  97.6476554 100.5303852 102.7219245
  97.1516476  99.7991633 101.1577793  96.7277730  98.7059945 102.8696631
  96.6302767  98.0214607 102.1906611  95.6703609 102.1710610 101.9034773
  95.3729128 102.6122732 100.7944970  96.2551682 102.9803135 102.8110166
  96.3671244 102.7562076 104.2487135  96.8316622 101.7710780 104.4785394
  95.3486960 102.8252901 104.6844438  96.9820030 104.1864715 102.4272650
  96.4281739 104.7335930 101.6772733  97.1384891 104.9825783 103.7257457
  96.2459495 105.6227902 103.8861175  98.0547579 105.6045602 103.7038157
  97.2253373 103.8971873 104.8021772  98.2801613 103.5482976 104.8915967
  96.8873352 104.2461041 105.7993104  98.3362718 103.7931037 101.8101365
  99.1451888 103.1094361 102.4428553  98.6073607 104.2178215 100.5745914
  97.9259889 104.7474275 100.0637080  99.8069394 103.8119572  99.8172031
 100.0410786 102.7939842 100.0719224  99.5544141 103.8275843  98.2962601
  99.3926992 104.8760596  97.9664822 100.7271084 103.2354865  97.5071807
 100.9430492 102.2057888  97.8193130 101.6489568 103.8369252  97.6527979
 100.5042251 103.2370199  96.4186879  98.3246037 102.9966328  97.9227069
  97.4118659 103.3727083  98.4244594  98.4656773 101.9344945  98.2176378
  98.1582722 103.0379233  96.8247237 101.0183194 104.6493304 100.2434069
 101.4355587 105.5879992  99.5703851 101.5857975 104.3133303 101.4070518
 101.1718169 103.5644008 101.9258751 102.7304920 105.0019851 102.0373558
 102.6053234 106.0578754 101.8376963 102.6612653 104.8293884 103.5691247
 101.6789461 105.2026151 103.9332197 103.4608004 105.4493748 104.0359610
 102.8255409 103.3696188 104.0315110 103.7357356 102.9348271 103.5573491
 101.9526415 102.7606677 103.7052156 102.9904666 103.2902902 105.5549910
 102.0032140 103.5399207 105.9807809 103.7739770 103.9878945 105.9174798
 103.2448056 101.8369072 105.9733682 104.1518364 101.4644140 105.4479268
 102.4104268 101.1693387 105.6965040 103.5067199 101.7220173 107.4301805
 102.6765251 102.0404748 107.9744466 104.3315815 102.2955436 107.6910225
 103.7100325 100.7282258 107.6678646 104.1113164 104.6581437 101.4376322
 105.1110454 104.6590035 102.1505383 104.1606095 104.2836271 100.1588905
 103.3271684 104.3193933  99.6090949 105.3724254 103.9005841  99.4305614
 106.1723457 104.5258623  99.7931144 105.6537008 102.4112289  99.6759575
 104.8087525 101.7959618  99.2984779 105.7524926 102.2438281 100.7646586
 106.5856838 102.0870328  99.1745784 105.2100182 104.1912676  97.9272740
 104.0905419 104.2463732  97.4281095 106.3098860 104.4059096  97.1984622
 107.2049462 104.3896329  97.6479618 106.2954513 104.6995997  95.7526649
 105.6419359 103.9966526  95.2567918 107.3117006 104.6337877  95.3940623
 105.7869608 106.0976488  95.3581664 106.1270850 106.5905827  94.2869555
 105.0601550 106.7859367  96.2446466 104.7449519 106.3077361  97.0572434
 104.5666105 108.1551758  96.0397466 104.1709363 108.2139663  95.0381892
 103.4108489 108.4870194  97.0076722 103.7891288 108.4303176  98.0562217
 102.8505715 109.8918494  96.7505132 102.4728567 109.9731241  95.7077538
 103.6260109 110.6682823  96.9099984 102.0095583 110.1050017  97.4431560
 102.2406090 107.5057737  96.8550104 102.5543120 106.4629473  97.0748247
 101.8352050 107.5382387  95.8209802 101.4233220 107.7605874  97.5613438
 105.7013335 109.1844445  96.1482117 106.1942121 109.4815724  97.2339150
 106.0338501 109.8124164  95.0228819 105.6847542 109.4510504  94.1517358
 106.7734921 111.0783946  94.9290588 107.3819994 111.1796653  95.8184355
 107.6911549 111.1189838  93.6797511 108.6021027 111.7073111  93.9358685
 107.1912041 111.6532964  92.8404497 108.1102142 109.7417738  93.1272117
 107.2295904 109.2083015  92.7111987 108.5358517 109.1199814  93.9425895
 109.1422479 109.8237057  91.9986894 108.8988431 110.5190142  90.9797614
 110.1927489 109.1514864  92.1540529 105.7461247 112.2271365  94.8993021
 104.6597020 112.0545902  94.3495799 105.9947158 113.3943679  95.5030755
 106.8629569 113.5377885  95.9735526 105.0256869 114.5186560  95.4929053
 104.5560472 114.5576737  94.5198946 103.9361939 114.3213949  96.5674037
 104.4391237 114.1261732  97.5359794 103.1233372 113.2368832  96.1807818
 103.6880712 112.6892067  95.5987855 102.9691753 115.4916330  96.7532043
 102.5268007 115.7955707  95.7806768 103.4789262 116.3709013  97.1998724
 102.1386254 115.2072115  97.4362827 105.7175000 115.8649824  95.6751954
 106.5889546 116.0123872  96.5285516 105.3226857 116.8579933  94.8764683
 104.5765679 116.7101577  94.2169481 105.8492742 118.2319700  94.9317375
 106.9273937 118.1955968  94.8882872 105.3020715 119.0780620  93.7691566
 105.7155822 120.1166069  93.8191292 103.8991205 119.1595795  93.8593463
 103.7089931 119.2183704  94.8100613 105.6347894 118.5140581  92.3939575
 105.3672451 117.4413151  92.3216859 106.7164073 118.6197372  92.1821375
 105.0780651 119.0604164  91.6033435 105.4260649 118.9409234  96.2168593
 104.2637887 118.8151356  96.6087362 106.2222858 119.9033261  96.6938230
 107.1479250 120.0372078  96.3547764 105.6603906 121.0094114  97.4846802
 105.0309738 120.5669803  98.2396229 106.7786581 121.7754610  98.2064918
 107.4289380 122.2819137  97.4577122 107.4060057 121.0404327  98.7600332
 106.1933193 122.7983613  99.1922018 105.4400856 122.2918395  99.8377872
 105.6649614 123.6014693  98.6241596 107.2753914 123.4287767 100.0745228
 108.0253434 123.9301614  99.4527807 107.7870380 122.6161872 100.6410641
 106.6154859 124.4146232 101.0458865 105.8079180 123.9099619 101.6211579
 106.1700643 125.2687473 100.4879412 107.5896466 124.9612242 102.0231615
 108.3197341 125.4903455 101.4995416 108.0024242 124.2208398 102.6294608
 107.1052066 125.6517870 102.6353520 104.8183395 121.9152840  96.5576128
 105.2940496 122.2123786  95.4600115 103.6077181 122.3601877  96.9533674
 102.8370672 121.9129281  98.1063800 103.1664876 122.4925654  98.9972882
 102.9601784 120.8228151  98.2886052 102.7888077 123.2513902  96.1286294
 102.6057855 122.7312308  95.1991922 101.4992857 123.4935354  96.9202560
 100.6256825 123.6446468  96.2544581 101.6041472 124.3762616  97.5932188
 101.3811436 122.2378334  97.7810324 100.7656681 122.3989059  98.6900522
 100.9367819 121.4156073  97.1798018 103.4837538 124.5732098  95.7678886
 104.2403232 125.1258996  96.5673801 103.1640487 125.1102882  94.5872124
 102.5067408 124.6264071  94.0031931 103.6683005 126.3934493  94.0655175
 103.9219464 127.0294898  94.9036947 104.9131693 126.1366264  93.2121684
 104.6431880 125.5557749  92.3002648 105.6303398 125.5234347  93.8074488
 105.5237290 127.3636361  92.8605931 106.2624232 127.0823513  92.3020907
 102.5830524 127.1166129  93.2524486 101.5397348 126.5225310  92.9780782
 102.7705505 128.3938971  92.8868934 103.6559882 128.8175992  93.0483712
 101.7494230 129.1599553  92.1468971 100.7965332 128.7613392  92.4493263
 101.6946974 130.6526114  92.5376616 101.1056263 131.2101707  91.7712718
 102.7119600 131.0928096  92.5672119 100.9660279 130.8241403  93.8831327
 101.6233342 130.4506961  94.6979424 100.0608029 130.1754668  93.8591463
 100.5030703 132.2552496  94.2058704 100.4165670 132.8429022  93.2660927
 101.2650263 132.7489727  94.8500632  99.1294589 132.2281796  94.9058175
  99.1297511 131.5137685  95.7274365  98.3522867 131.8884660  94.2048960
  98.7587675 133.5406965  95.4816022  98.9092715 134.2734659  94.7472288
  99.4084200 133.7186453  96.2979923  97.7672218 133.5857989  95.8100207
 101.7782412 128.9332984  90.6313701 102.8313710 128.9423799  90.0016009
 100.5835962 128.7789633  90.0646390  99.7773228 128.8107943  90.6610586
 100.2810380 128.7443872  88.6336145 101.1820071 128.4618492  88.1036357
  99.2096899 127.6656438  88.3406830  99.7026367 126.6662844  88.4004751
  98.8478695 127.7715346  87.2932987  98.0208415 127.6517006  89.3178723
  97.6868932 128.6925679  89.5173110  98.3343894 127.2032202  90.2839248
  96.8333955 126.8351506  88.8136522  96.7774978 125.6147037  88.9024099
  95.8406665 127.4982259  88.2756808  94.9784679 127.0203980  88.0998113
  95.8529440 128.4997100  88.2838503  99.9051958 130.1475598  88.1075857
  99.6731495 131.0840351  88.8748807  99.8474997 130.2910345  86.7809765
  99.8959703 129.4819164  86.1939796  99.7935100 131.5681280  86.0427851
 100.6965539 132.1005656  86.2712817  99.6952516 131.2595373  84.5425681
 100.6573573 130.8100703  84.2046293  99.5200816 132.1828320  83.9414475
  98.6667225 130.3110573  84.3055649  98.6468406 130.0987299  83.3633925
  98.6625941 132.5352241  86.4214199  98.8367197 133.7438457  86.2930220
  97.5374112 132.0426995  86.9424640  97.4495681 131.0556904  87.0642004
  96.3956671 132.8440611  87.4022703  96.3995137 133.7766822  86.8628747
  95.0894597 132.1154256  87.0394848  95.0940352 131.8872596  85.9522403
  94.2299197 132.7956391  87.2349929  94.8773648 130.8239967  87.8099647
  95.7700035 130.2923290  88.4582945  93.7105722 130.2410742  87.6776943
  93.5683499 129.3130771  88.0666709  92.9393361 130.7476006  87.3007278
  96.4638789 133.2424126  88.8949244  95.4363579 133.5455403  89.4996617
  97.6531053 133.2065331  89.5075361  98.4402956 132.8651919  88.9951807
  97.8833530 133.5423701  90.9182127  98.9239248 133.2986211  91.0882759
  97.7268162 135.0726912  91.1046813  96.6492149 135.3213649  91.1708159
  98.1395132 135.5636846  90.1944019  98.4633275 135.6556353  92.3019470
  99.0548639 134.9657964  93.1145730  98.4907435 136.9610030  92.4294212
  99.0265998 137.3336043  93.1956947  98.1985560 137.5528356  91.6843837
  97.0958380 132.6416493  91.9074889  96.7582351 133.0562776  93.0160852
  96.8454824 131.3797281  91.5333342  97.0351813 131.1133985  90.5909866
  96.4298104 130.2724884  92.4223916  96.2132543 130.6571882  93.4093642
  95.1792040 129.5954573  91.8581527  94.9559248 128.6874094  92.4660131
  95.3728760 129.2475785  90.8176911  93.9147682 130.4723135  91.8644203
  93.9827785 131.2174893  91.0441805  93.8140034 131.0081565  92.8326571
  92.7573364 129.4933777  91.6676607  92.7922103 128.7975722  92.5370359
  92.9752202 128.9129003  90.7405246  91.3439777 130.0550590  91.5833928
  91.2489898 130.7818641  90.7512750  91.0495286 130.5315299  92.5395760
  90.4164791 128.9314167  91.3007278  90.5609422 128.1541634  91.9764029
  90.6779195 128.4843193  90.3684860  89.4094654 129.1562292  91.2167692
  97.5580395 129.2431149  92.5792196  98.5857636 129.3901918  91.9285503
  97.3866747 128.1978822  93.3914781  96.5302861 128.0691842  93.9015981
  98.3847626 127.1360033  93.6003508  99.3417908 127.5049965  93.2699692
  98.5174456 126.8212560  95.0974408  99.3232713 126.0736963  95.2688288
  97.5572090 126.3727749  95.4270147  98.7973277 128.0019428  96.0142650
  97.7545607 128.5158558  96.8053518  96.7772389 128.0632607  96.7539966
  97.9903032 129.5932789  97.6769841  97.2006885 129.9777537  98.2962486
  99.2558580 130.2052024  97.7288184  99.3970989 131.3230513  98.4868849
 100.0658804 131.9340510  98.1088643 100.0851276 128.5651199  96.1131837
 100.8941557 128.1579268  95.5259736 100.3107797 129.6806550  96.9528370
 101.2850125 130.1421902  96.9999877  98.1140311 125.8534532  92.7776336
  96.9812486 125.5810208  92.3717847  99.1798049 125.0755145  92.5504253
 100.0815361 125.4091480  92.8399754  99.2210147 123.7762729  91.8738110
  98.2475528 123.3158860  91.9510213  99.5658566 123.9965684  90.3965408
 100.5517420 124.4959325  90.2882043  98.7987352 124.6449393  89.9234547
  99.5804900 123.0365067  89.8366628 100.2517021 122.8243244  92.5266843
 101.2112317 123.2804596  93.1557253 100.0894339 121.5111760  92.3287946
  99.2895996 121.1951292  91.8045316 100.9910328 120.4507042  92.7919976
 102.0086862 120.8160881  92.7408434 100.6310823 120.1117275  94.2473245
  99.5779086 119.7676828  94.3200741 100.7456426 121.0168087  94.8796168
 101.2927918 119.3160093  94.6501738 100.9182646 119.1911729  91.8955057
  99.9061478 118.9428124  91.2392385 101.9583011 118.3567034  91.9368545
 102.7573303 118.5971764  92.4994385 102.0478783 117.0581578  91.2548453
 101.1142158 116.8673753  90.7461157 103.1910179 117.0168261  90.2279229
 102.9619438 116.2093021  89.4993116 104.1644371 116.7682297  90.7020886
 103.3648574 118.2272623  89.5207102 104.3209462 118.3365814  89.3468973
 102.2827260 115.9270466  92.2596403 103.0650678 116.0849543  93.1988488
 101.6912091 114.7561745  92.0243742 101.0248074 114.6568918  91.2754673
 101.8887376 113.5403776  92.8187824 102.8198786 113.6267604  93.3591241
 100.7414615 113.3839866  93.8190666  99.7811195 113.2044041  93.2901969
 100.6348122 114.3324858  94.3939905 101.0041638 112.3270089  94.7207726
 101.6493199 112.6722460  95.3707383 102.0121619 112.3122577  91.9113922
 101.2338354 112.1218111  90.9772922 103.0140476 111.4806400  92.1753132
 103.5943744 111.6343848  92.9799275 103.4802462 110.4169654  91.2960224
 102.7611858 110.2373869  90.5080444 104.8412642 110.8353882  90.7027170
 105.2084058 110.0643512  89.9936870 105.5894213 110.9007759  91.5228399
 104.8627373 112.1603395  89.9645728 105.9115911 113.0789285  90.1752998
 106.7110520 112.8332426  90.8582553 105.9208316 114.3067588  89.4819649
 106.7125047 115.0215944  89.6374042 104.8971930 114.5959894  88.5604277
 104.8897351 115.7597329  87.8705645 104.3690189 115.5839632  87.0741113
 103.8269618 112.4732171  89.0683242 103.0139404 111.7814738  88.9213625
 103.8452800 113.6849657  88.3666243 103.0461617 113.9170190  87.6855977
 103.6089720 109.1232508  92.0906074 104.6195956 108.9072453  92.7521643
 102.6217243 108.2341662  92.0076465 101.8183336 108.4078857  91.4350209
 102.7646626 106.8726044  92.5156938 103.3176052 106.9001313  93.4447354
 101.3719155 106.2960181  92.8272910 100.7076137 106.4630780  91.9552298
 100.9467949 106.8821493  93.6722138 101.3388916 104.8010408  93.1989618
 101.5811524 104.1926117  92.2943630 102.3314562 104.4387211  94.3077458
 102.1200263 105.0127363  95.2332694 103.3774741 104.6433699  93.9965710
 102.2683969 103.3556912  94.5488854  99.9368495 104.4285250  93.6813683
  99.1882904 104.6297140  92.8859678  99.6657063 105.0227641  94.5796901
  99.8943589 103.3502293  93.9431192 103.6249715 106.0787654  91.5220227
 103.1163082 105.4434624  90.5955721 104.9462297 106.1966054  91.6853184
 105.3039810 106.7844275  92.4145723 105.9434962 105.3936622  90.9783992
 105.6720057 105.3635840  89.9328219 107.3482486 105.9961784  91.0934595
 108.1196178 105.2683363  90.7516664 107.5636743 106.2483286  92.1571290
 107.4639905 107.1557154  90.2830968 107.9613838 107.8128517  90.7942360
 105.9130618 103.9552151  91.5021806 105.7748671 103.7016350  92.6987763
 105.9360756 103.0113021  90.5677688 106.0843538 103.2754426  89.6093167
 105.4201960 101.6569769  90.7332033 105.6110429 101.3270268  91.7457691
 103.8981891 101.7550149  90.4549005 103.7443350 101.9517592  89.3736231
 103.4987056 102.6470721  90.9909686 103.0419760 100.5576852  90.8969385
 103.5053915  99.6105549  90.5498649 102.8747335 100.5188407  92.4169053
 102.3795054 101.4444368  92.7797640 103.8596194 100.4327879  92.9221510
 102.2541599  99.6478297  92.7149952 101.6524175 100.6330411  90.2704103
 101.7289298 100.7948821  89.1759338 101.0721753 101.4692040  90.7154951
 101.0964634  99.6891082  90.4486914 106.1496668 100.6951820  89.7693355
 106.8479880 101.1236205  88.8484914 105.9455202  99.3905359  89.9400186
 105.4098493  99.0658982  90.7230136 106.4573130  98.3234249  89.0564428
 107.2109166  98.7662366  88.4291242 107.1675857  97.2075739  89.8661836
 106.5446097  96.2834858  89.9119680 107.4371707  97.5906333  91.2031811
 106.5742472  97.6408227  91.6512305 108.5465468  96.8664288  89.2997806
 109.2155878  97.7511808  89.3020055 108.4648142  96.4726882  88.2670995
 108.9926839  96.0645648  89.9232558 105.3093995  97.7783834  88.1689038
 104.1759725  97.6796377  88.6623949 105.5133235  97.4777814  86.8633865
 106.7874386  97.5406105  86.1614947 107.3834962  96.6494334  86.4588370
 107.3457402  98.4710602  86.3959251 104.4471983  97.1046863  85.9131170
 103.8157765  97.9715548  85.7997044 105.1718093  96.6799750  84.6320528
 104.5659713  96.8907050  83.7366795 105.4418569  95.5940933  84.6565281
 106.4724130  97.4612479  84.6713033 107.2724125  96.9353537  84.1120443
 106.3382077  98.4837303  84.2607217 103.5436658  95.9459763  86.3464728
 102.3771270  95.8729976  85.9601113 104.0789211  95.0413190  87.1565579
 105.0554291  95.1095315  87.4295647 103.4558764  93.8069666  87.6262146
 102.9260647  93.3560270  86.7993035 104.5365609  92.8234870  88.1325168
 104.0567866  91.8320285  88.2997924 104.9194295  93.1635971  89.1229051
 105.7625825  92.6147972  87.2094542 105.4326829  92.3813595  86.1777973
 106.3709135  91.7642163  87.5815685 106.7127217  93.8285652  87.1363683
 106.6373418  94.6855279  88.0486577 107.4044059  93.9982550  86.1094719
 102.4380070  94.1100525  88.7334376 101.3537733  93.5295634  88.7588857
 102.6876283  95.1377459  89.5545888 103.5825347  95.5821467  89.5044975
 101.7013405  95.6999720  90.4892199 101.3104898  94.9003725  91.1002132
 102.3664673  96.7429335  91.3981554 101.6105376  97.1665684  92.0991013
 102.7326634  97.5785120  90.7600750 103.5492952  96.2008310  92.2146945
 104.3060486  95.7243533  91.5521672 103.2112069  95.4297052  92.9369668
 104.2658512  97.3316068  92.9411617 105.0419807  98.0710807  92.3574775
 104.0072235  97.5542860  94.2108805 104.4081778  98.3675700  94.6119304
 103.2541701  97.0835812  94.6626489 100.5366288  96.3316562  89.7091214
  99.3721117  95.9938407  89.9375105 100.8696957  97.0709902  88.6457284
 101.8440042  97.2403409  88.4876888  99.9405285  97.6287928  87.6528806
  99.1550407  98.1330012  88.1992671 100.7194133  98.6831902  86.8466618
 101.5830474  98.1880151  86.3560786 101.1473437  99.4164997  87.5634818
  99.9445635  99.4433475  85.8224501 100.1449964  99.3704363  84.4883194
 100.9399552  98.8006610  84.0249285  99.1982550 100.1341426  83.8371554
  98.9787457 100.0961881  82.8671517  98.3584546 100.7640854  84.7268101
  98.8256317 100.3637951  86.0131558  98.1391294 100.8807314  87.1354394
  98.4571911 100.6119847  88.1313461  97.0350405 101.7424319  86.9741416
  96.5015692 102.1127646  87.8376080  97.2599858 101.6134004  84.5577653
  96.9012339 101.8436242  83.5678486  96.5935721 102.1041253  85.6903159
  95.7212601 102.7297872  85.5753566  99.2325016  96.5607143  86.7738902
  98.3927509  96.8972009  85.9318900  99.4873650  95.2656187  87.0251692
 100.2267747  95.0376670  87.6598045  98.8034779  94.1035958  86.4288955
  97.8813807  94.4595555  86.0003636  99.6931162  93.5169504  85.3050646
 100.1078648  92.5311162  85.6232403 100.5805498  94.1707356  85.1696529
  98.9653418  93.3331178  83.9605078  98.1389165  92.5985422  84.1226796
  99.6832062  92.8607294  83.2677167  98.3732025  94.6197360  83.3583171
  97.5832593  94.9837300  84.0516566  97.8678872  94.3751480  82.3969438
  99.4079463  95.7306450  83.1181263 100.0309314  95.4926329  82.2294240
 100.0759978  95.8699779  83.9942567  98.7391768  97.0303724  82.8842031
  98.2997806  97.3852442  83.7576448  98.0137441  97.0175239  82.1158890
  99.3668532  97.7868764  82.5400538  98.3331596  93.0437604  87.4471335
  97.9884936  91.9332808  87.0570113  98.2742859  93.3903056  88.7392474
  98.6521050  94.2701943  89.0191303  97.8184821  92.4985134  89.8320029
  97.2144584  91.7068214  89.4078968  99.0261733  91.8456511  90.5099777
  99.5203205  91.1639625  89.7793484  98.7097871  91.2304921  91.3840794
  99.9562814  92.8288188  90.9176591 100.4989280  93.0285337  90.1272006
  96.9252990  93.1691897  90.8913338  96.3169168  92.4834119  91.7202355
  96.7714138  94.4951103  90.8459050  97.3338446  95.0315198  90.2253826
  95.7560980  95.2299424  91.6100264  95.5571447  94.6866421  92.5140632
  96.3274019  96.5880166  92.0413457  95.5449536  97.1954825  92.5502530
  96.6819600  97.1497031  91.1521762  98.7021727  95.8692767  92.7142838
  98.9746480  95.5021777  91.8180035  97.4811191  96.4329741  93.0045858
  99.4440620  95.8676362  93.8296540 100.4498778  95.4515662  93.8940524
  98.7654896  96.4268189  94.8407110  97.5054733  96.7741875  94.3298459
  96.7450594  97.2242905  94.9512439  94.4317724  95.3017865  90.8225469
  94.3751217  94.8388264  89.6823102  93.3562373  95.8465069  91.4094618
  93.3890915  96.1567530  92.3749041  92.0647126  96.0663339  90.7197634
  92.2507554  95.9853024  89.6567425  91.0609002  94.9439761  91.0396799
  91.5494689  93.9754536  90.7936081  90.2032222  95.0575018  90.3336868
  90.4994227  94.9022490  92.4747206  89.3922823  94.8633074  92.4138816
  90.7457131  95.8467249  93.0101417  90.9781237  93.6981804  93.3044905
  91.0497411  92.7753825  92.6886588  90.2093687  93.5310129  94.0934523
  92.2337458  93.9746575  94.0206877  92.2551629  94.7338254  94.6994045
  93.4497835  93.5109828  93.8290026  93.7481740  92.6569111  92.8882541
  94.7189343  92.4656816  92.6884410  93.0444200  92.3438803  92.2746603
  94.3911303  93.9528087  94.6053312  95.3402177  93.6376504  94.5284331
  94.1288243  94.7313161  95.2033942  91.4760297  97.4778689  90.8590563
  90.5965405  97.8317953  90.0836197  92.0490534  98.3393859  91.7019847
  92.6559521  97.9983498  92.4357370  91.9572603  99.8004048  91.5470568
  91.8695668 100.0294411  90.4969850  90.7078035 100.3744610  92.2330052
  89.8475557  99.6805569  92.0840170  90.4405994 101.3474801  91.7611743
  90.9215409 100.5984949  93.6132106  91.2533057  99.7568394  93.9570390
  93.2163033 100.4991160  92.0644258  93.9209838  99.9714615  92.9203142
  93.4127536 101.7458426  91.6534052  92.9231031 102.1068526  90.8530043
  94.1651258 102.7436213  92.4048517  94.3073878 102.3966250  93.4185802
  95.5267881 102.9929880  91.7486126  96.0044609 103.9000269  92.1831261
  95.3761384 103.1827059  90.6640121  96.5341647 101.8643592  91.8844157
  96.6310746 100.8687802  90.8909108  95.9604463 100.8904240  90.0467315
  97.6222148  99.8706456  90.9854752  97.7128540  99.1082944  90.2292613
  98.4975276  99.8492398  92.0885375  99.4313381  98.8692353  92.1956556
  99.2277534  98.3475588  92.9818820  97.4245811 101.8523313  92.9754390
  97.3586510 102.6223224  93.7295032  98.4030416 100.8467442  93.0808516
  99.0906505 100.8465919  93.9120218  93.3329426 104.0294676  92.4885389
  92.5313141 104.3100916  91.5968591  93.5128442 104.8283065  93.5376017
  94.1726537 104.5706738  94.2501125  92.8924439 106.1571997  93.6458244
  92.6733574 106.5176313  92.6506996  91.5797236 106.1228468  94.4419912
  91.1319774 107.1402760  94.4917158  91.7531784 105.7930703  95.4887745
  90.6346232 105.2656805  93.8262500  91.0664610 104.4035860  93.7627341
  93.8518138 107.1740993  94.2549604  94.7401620 106.8071913  95.0249201
  93.6634637 108.4422146  93.8964106  92.8945673 108.6519879  93.2870487
  94.3719098 109.5944164  94.4444929  95.0340664 109.2761656  95.2395881
  95.1866744 110.2818120  93.3479840  94.5076854 110.5193359  92.4984771
  95.9451426 109.5629017  92.9678043  96.0188160 111.7950420  93.9077726
  93.3568702 110.5710299  95.0391278  92.4097213 110.9814821  94.3609744
  93.6009204 110.9816398  96.2788322  94.4310075 110.6645716  96.7485729
  92.7391955 111.8543477  97.0679363  92.0073402 112.2936060  96.4086073
  91.9911294 111.0629610  98.1547413  91.1947255 110.4983981  97.6265220
  91.4634518 111.7729767  98.8222334  92.8540768 110.0507191  98.9271512
  93.7018393 110.5700863  99.4181169  93.2666142 109.2851838  98.2324315
  92.0529234 109.3218280  99.9968671  92.3228533 109.4003382 101.1864414
  91.1648822 108.4228452  99.6446589  90.9505542 108.2992546  98.6531363
  90.5088567 108.0508365 100.2896480  93.5087740 113.0259091  97.6642683
  94.6910832 112.9200395  97.9917353  92.8001115 114.1356471  97.8532052
  91.8495258 114.1698881  97.5295391  93.3053157 115.3503264  98.4891870
  94.2008691 115.0812377  99.0242525  93.6532645 116.4497303  97.4638756
  94.0722769 117.3263946  98.0170792  94.7303026 115.9849155  96.4834903
  94.3405229 115.1967759  95.8041791  95.5981365 115.5660247  97.0347471
  95.0802676 116.8362356  95.8646739  92.4496642 116.9209932  96.6425135
  91.6628721 117.3616692  97.2888887  92.0084997 116.0658866  96.0878634
  92.7706263 117.6804184  95.8994161  92.3287593 115.8808902  99.5284833
  91.1165877 115.7928924  99.3407220  92.8579618 116.5357731 100.5611589
  93.8560854 116.5906955 100.6129322  92.0822844 117.2585510 101.5828094
  91.0621250 117.3650785 101.2430931  92.0608475 116.5040990 102.9235509
  93.0995293 116.2625687 103.2396006  91.3704646 115.2870562 102.7802182
  90.4328428 115.5041711 102.6062040  91.3665852 117.2787280 104.0452865
  90.3677726 117.6325871 103.7143525  91.9728292 118.1544767 104.3634643
  91.2293637 116.6232601 104.9129319  92.6433024 118.6669339 101.7495229
  93.8490398 118.8485619 101.9076196  91.7625246 119.6641344 101.6857848
  90.7935476 119.4393980 101.5459676  92.0866948 121.0813286 101.5231801
  93.1114328 121.2653029 101.8165768  91.8884798 121.4082069 100.0399612
  90.8721912 121.0885785  99.7204489  92.6239089 120.8149303  99.4530563
  91.0811416 123.7647852  99.3844152  90.1529900 123.5189082  99.1092472
  92.0889134 122.8570970  99.7203960  91.7135355 124.9211681  99.1470069
  91.2422488 125.8420325  98.7929777  93.0351071 124.7826739  99.3306420
  93.2932834 123.4867198  99.6897369  94.2990456 123.1395031  99.8787369
  91.1895788 121.9417239 102.4176923  90.0333373 122.2162183 102.0867415
  91.6769308 122.2935400 103.6049321  92.6602043 122.2507454 103.7953194
  90.8887045 122.8930746 104.6931754  91.4857999 122.7895463 105.5804042
  90.6767223 124.4074079 104.4805748  90.4505266 124.8735112 105.4666009
  89.7740977 124.5420605 103.8581983  91.8324469 125.1835431 103.8159924
  91.5791359 126.2562834 103.7047188  92.0294379 124.7912193 102.7970403
  93.1709778 125.0998230 104.5695136  93.7993401 126.1668855 104.7337589
  93.5815365 123.9707193 104.9223979  89.5969148 122.0897912 104.9562540
  88.4762162 122.5672425 104.7688485  89.7652485 120.7770385 105.1607264
  90.7001852 120.4345519 105.2455886  88.6910073 119.7782272 105.2699820
  87.9316700 120.1341336 105.9258844  89.1404463 118.8678164 105.6378082
  87.9805269 119.4129520 103.9552997  87.5080304 118.2837677 103.8113695
  87.9771182 120.2953462 102.9514298  88.3761396 121.2057340 103.0893424
  87.3332267 120.0508526 101.6509854  86.3166162 119.7278931 101.8199551
  87.3075370 121.3249755 100.7976321  86.6772454 121.1460094  99.8967233
  88.3288707 121.5899341 100.4491051  86.7715373 122.4198171 101.5239214
  85.9274774 122.1364236 101.9107187  88.0728415 118.9361912 100.9073742
  89.2488820 119.0923979 100.5901848  87.4225344 117.7905261 100.6956519
  86.4725605 117.6841905 100.9810374  88.0929030 116.5361361 100.3048775
  89.1460868 116.7246893 100.1809921  87.9538478 115.4961744 101.4265845
  86.8765037 115.3395649 101.6744456  88.6220839 115.9834510 102.5745631
  88.0533807 116.6715435 102.9618039  88.5812229 114.1390437 101.1071746
  89.6195979 114.2500881 100.7357667  87.9725028 113.6325500 100.3374225
  88.5890124 113.4881203 102.0076309  87.5942474 116.0236313  98.9523701
  86.3983887 116.0763676  98.6743325  88.5155328 115.5847082  98.0864784
  89.4701252 115.5024175  98.3920228  88.2670265 115.2473887  96.6715094
  87.2258369 114.9792216  96.5507759  88.6080746 116.4590015  95.7665622
  89.6801991 116.7232354  95.9283950  88.4013005 116.1463439  94.2773826
  87.3399251 115.8669868  94.0974871  89.0654758 115.3170319  93.9562487
  88.6776458 117.0463766  93.6853953  87.7663702 117.7017449  96.0903857
  87.9447988 118.0458458  97.1300213  86.6832899 117.4777335  95.9763688
  88.0352028 118.5372139  95.4090065  89.1104828 114.0324108  96.2626153
  90.3114863 114.0227915  96.5041088  88.5296198 113.0585047  95.5528906
  87.5660524 113.1369157  95.3059917  89.2293815 111.8578286  95.0408980
  90.2924615 111.9901270  95.1766067  88.8145792 110.6288850  95.8844208
  87.7236811 110.4528993  95.8766357  89.1008338 110.8862696  96.9231413
  89.5436314 109.3122460  95.5292455  90.5035975 109.5111580  95.0155014
  88.9130181 108.6838198  94.8663533  89.9132948 108.4625968  96.7521434
  89.0749483 108.2838640  97.6581870  91.0987844 108.0663036  96.8684186
  89.0277397 111.6518839  93.5230827  88.1062958 112.2204226  92.9202478
  89.9309323 110.8891968  92.8904774  90.7319927 110.5780779  93.4149784
  89.8326440 110.3073859  91.5388057  88.7939660 110.2875093  91.2447273
  90.6849931 111.1096959  90.5316168  90.6445606 110.6242017  89.5286257
  91.7463894 111.0778231  90.8743888  90.2913174 112.5839174  90.3562788
  91.0337970 113.0735690  89.6815523  90.3840055 113.0753444  91.3470684
  88.8872687 112.7615706  89.7455722  88.1781332 112.0324115  90.1927100
  88.9457756 112.5308584  88.6556468  88.3211304 114.1740752  89.9340057
  87.2965553 114.1909385  89.4967150  88.9074526 114.9567726  89.4335598
  88.1904908 114.5030208  91.3732281  89.0967136 114.8789120  91.7067078
  87.9846273 113.6235102  91.9128351  87.4384620 115.2137276  91.5291763
  90.3043066 108.8462650  91.5640256  91.2014693 108.5115118  92.3333769
  89.7837849 108.0215505  90.6523287  89.1203039 108.3555218  89.9944349
  90.0233732 106.5654752  90.6029696  90.8383840 106.3149825  91.2671275
  88.7681651 105.8130421  91.0756503  87.9246714 106.0737487  90.3988648
  88.4263820 106.2437544  92.3688728  89.2074861 106.0717939  92.9296148
  88.9197031 104.2911346  91.1134879  89.8204491 103.9907853  91.6870855
  89.0022699 103.8758211  90.0865689  88.0263665 103.8242525  91.5815147
  90.4299224 106.0967471  89.2020711  89.8563444 106.5369876  88.1996054
  91.3874391 105.1681673  89.1390995  91.7916112 104.8092159  89.9885315
  91.9823728 104.5976885  87.9202013  91.2625877 104.8698595  87.1895843
  93.3381671 105.2928397  87.6360788  93.1514521 106.3921860  87.6971583
  94.4528418 104.9588022  88.6326877  94.7715910 103.9003739  88.5187682
  94.1138390 105.1142772  89.6773661  95.3387432 105.6056061  88.4533072
  93.8651387 104.9962376  86.2354289  93.2294273 105.4917235  85.4755925
  93.8838073 103.9027986  86.0472950  94.8997206 105.3854443  86.1162997
  92.0936144 103.0663544  88.0430115  92.5010257 102.5442421  89.0795745
  91.7005472 102.3298787  87.0043529  91.4285399 102.8087010  86.1680436
  91.7769563 100.8740597  86.9482492  91.5834355 100.5040458  87.9406530
  90.6392360 100.3504507  86.0623670  90.7336478 100.7423888  85.0277748
  89.6946270 100.7162264  86.5021574  90.6285613  99.2387444  86.0338820
  93.1604243 100.4050613  86.4387516  93.5336374 100.7779761  85.3222909
  93.9062859  99.5840891  87.2081944  93.6343028  99.2217801  88.5865062
  92.5875763  98.8629095  88.6919023  93.8130303 100.1158125  89.2216459
  95.0668548  98.8353720  86.7265437  95.6878954  99.4929088  86.1346661
  95.7715596  98.3238131  87.9830753  96.4229523  99.1305187  88.3794317
  96.3810720  97.4114968  87.8231471  94.6010732  98.0986324  88.9332171
  94.1161016  97.1274649  88.6879161  94.8945265  98.1158646  90.0015999
  94.6374558  97.6909470  85.7999850  93.4731233  97.2936797  85.7587700
  95.5816400  97.1414103  85.0344790  96.5339697  97.2309330  85.3253847
  95.3379310  96.9208396  83.5904636  96.2343080  96.4905918  83.1904900
  94.2098323  95.9102972  83.2889300  93.2261793  96.4313448  83.2292962
  94.1166090  94.9649572  84.3260427  93.8504969  95.5094462  85.0870400
  94.4673649  95.1251255  82.0052130  95.4073651  94.5405413  82.0910010
  94.5490656  95.7968002  81.1264703  93.6383788  94.4076115  81.8198021
  95.1791799  98.2921988  82.9207778  95.8529382  99.2259687  83.3482232
  94.3957065  98.4412901  81.8558857  93.9022141  97.6737540  81.4638079
  94.2429444  99.7103459  81.1455041  94.4848205 100.5289265  81.8105378
  95.1923433  99.7579280  79.9267565  94.8429980 100.5718011  79.2485962
  95.1110199  98.8048825  79.3591466  96.6793357 100.0705172  80.2166021
  96.7393733 100.9182442  80.9309625  97.1813287 100.3854693  79.2765928
  97.5530005  98.9359204  80.7953437  98.6619744  99.2347000  81.3019893
  97.1682734  97.7419511  80.8034282  92.7714501  99.8920000  80.7289883
  92.1893139  99.0124027  80.0969440  92.1542638 101.0142634  81.1201929
  92.6489317 101.6521791  81.6995069  90.8075339 101.4290671  80.7014215
  90.7085952 101.2022112  79.6518598  89.7405492 100.6638199  81.5012654
  89.8754669 100.8726242  82.5848499  89.9180218  99.5777154  81.3704278
  88.0317433 101.0642907  81.0226814  90.5484315 102.9446947  80.8048336
  89.8414203 103.4991345  79.9698763  91.0748995 103.7064738  81.7637616
  90.8564009 104.6814862  81.6988300  91.6794492 103.3479963  83.0589074
  91.4889635 102.3106144  83.2847372  93.1919843 103.5959085  83.0257383
  93.6709448 103.0428496  82.1911097  93.6666563 103.2583114  83.9740189
  93.3962504 104.9759960  82.8235976  93.0279684 105.3887898  83.6144097
  90.9991320 104.1529594  84.1581402  90.0833146 104.9519530  83.8257434
  91.3864304 103.9793186  85.3444997 114.6087741 150.2304764  73.6571650
 114.6146323 151.1148131  74.1955649 113.7057320 150.2149320  73.0894257
 115.4328813 150.1477784  73.0383448 114.5051736 149.0519739  74.5615165
 113.8630454 149.3393444  75.3657896 113.8880753 147.8233232  73.8506914
 114.0679766 146.8868732  74.4270051 114.3636027 147.6792071  72.8532716
 112.3621677 147.9242080  73.6597539 111.7975255 147.7744432  74.5947571
 112.0020088 147.1781475  72.9185222 112.0103641 149.3135764  73.1469005
 112.4181671 149.6089466  72.0065364 111.7946971 150.1797405  74.0186083
 115.8804093 148.7289336  75.1346280 116.8710997 149.2344119  74.6185803
 115.9412975 147.9390445  76.2094056 115.1122844 147.5725111  76.6261359
 117.1666950 147.5210103  76.9184975 118.0266824 147.6770714  76.2855455
 117.3239360 148.3014603  78.2452677 116.4036102 148.1346901  78.8577732
 118.5446738 147.8687234  79.0663914 119.4757601 148.0078862  78.4786117
 118.4713774 146.8037460  79.3711299 118.6072692 148.4678157  79.9980198
 117.4676264 149.8104105  78.0030522 116.5872073 150.2051944  77.4582646
 118.3703149 150.0224580  77.3916412 117.5436444 150.3601626  78.9635168
 117.0686165 146.0216363  77.1968218 115.9637376 145.5369775  77.4284235
 118.1847277 145.2870790  77.1875819 119.0498695 145.6821836  76.8701313
 118.2207371 143.9123727  77.7002572 117.6097308 143.8933462  78.5898229
 117.6417786 142.9278113  76.6555224 118.4461204 142.4445839  76.0576280
 117.0271619 143.5130986  75.9365201 116.7337085 141.8538821  77.2797201
 117.2854775 141.2936512  78.0646965 116.4257687 141.1197540  76.5106784
 115.4815018 142.4438682  77.9262011 115.3811283 142.5803256  79.1342563
 114.5106946 142.8848796  77.1594394 113.6743646 143.2148477  77.5928844
 114.5480852 142.7966056  76.1695263 119.6320050 143.4781061  78.1240323
 120.6191009 143.8292676  77.4703931 119.6945716 142.6087388  79.1350180
 118.8706928 142.3846696  79.6505450 120.8230263 141.7192906  79.4287030
 121.6247630 141.9036349  78.7286257 121.3159156 141.9316097  80.8744750
 122.1417161 141.2164810  81.0895600 120.4771090 141.6900156  81.5625968
 121.8072928 143.3439033  81.2349638 120.9814879 144.0711988  81.0599953
 122.2132300 143.4032158  82.7064716 123.0359083 142.6867200  82.9120573
 121.3567045 143.1347565  83.3591539 122.5531831 144.4212225  82.9851520
 123.0077072 143.7752577  80.4019831 122.7300232 143.8046041  79.3287259
 123.8494835 143.0617814  80.5347054 123.3447497 144.7867326  80.7066310
 120.3538880 140.2676771  79.2287893 119.2060684 139.9615118  79.5473864
 121.2130721 139.3785089  78.7261947 122.1079500 139.6968533  78.4038112
 120.8960874 137.9572204  78.5004032 120.0900836 137.6674397  79.1605941
 120.4969890 137.7498073  77.0225347 120.4042406 136.6664999  76.7908100
 121.3232090 138.1614396  76.3969683 119.1980699 138.4402578  76.5656449
 119.2477142 139.5303875  76.7947104 119.0368027 138.2834797  75.0524713
 118.9608226 137.2112804  74.7750473 119.8954782 138.7363699  74.5143021
 118.1127029 138.7935960  74.7045532 117.9572257 137.8380638  77.2281990
 118.0096645 137.9165190  78.3343407 117.8299018 136.7830242  76.9222557
 117.0551357 138.3943381  76.8914959 122.0970692 137.0618321  78.8405805
 123.1685663 137.2383598  78.2602928 121.9220090 136.0896225  79.7407196
 121.1056397 136.0844874  80.3309017 122.9871778 135.1988668  80.2318385
 123.9356154 135.6602334  79.9947508 122.9393217 135.0388374  81.7610845
 123.8618830 134.5065187  82.0911278 122.0727965 134.3974854  82.0472128
 122.8739201 136.3631199  82.5263652 123.3157164 137.1797886  81.9218770
 123.4407299 136.2766580  83.4783468 121.4445983 136.7687153  82.8996259
 120.4966716 136.5146451  82.1220820 121.2697439 137.3281433  84.0025747
 123.0117568 133.8010423  79.5971147 122.0001513 133.2483141  79.1703035
 124.2003996 133.1957467  79.6170047 124.9932271 133.6958614  79.9634694
 124.5120177 131.8583994  79.1084121 123.7158455 131.1849286  79.3941033
 124.6343822 131.9440058  77.5819419 123.7094184 132.3972586  77.1538937
 124.7465594 130.9338758  77.1304117 125.7553093 132.7253992  77.2203553
 125.7119880 133.5193654  77.7825793 125.8228207 131.3363337  79.7282386
 126.4449713 132.0160169  80.5484722 126.2865366 130.1487518  79.3221231
 125.7644020 129.6011462  78.6733077 127.6096512 129.6176331  79.6911837
 128.3296481 130.4228094  79.6764710 127.8557369 128.8476003  78.9745015
 127.7019652 128.9586942  81.0744341 128.7518166 128.4225826  81.4250469
 126.6076554 128.9447673  81.8409758 125.8017773 129.4557974  81.5462353
 126.4237395 128.0299693  82.9679330 125.7032503 128.4748672  83.6336877
 127.3775370 127.8491804  83.4430244 125.8646298 126.6742057  82.5198220
 125.3943267 126.5204894  81.3919943 125.9159624 125.6854927  83.4115375
 126.2730219 125.8582504  84.3253552 125.4176167 124.3315007  83.1714495
 125.9277614 123.9472623  82.3082078 124.3444760 124.3945252  83.0503986
 125.6925891 123.3960708  84.3501060 126.0228934 123.8530195  85.4489595
 125.5851654 122.0853104  84.1098326 125.2544682 121.7340130  83.2410077
 126.0528829 121.0672819  85.0534640 125.8914875 121.4332585  86.0555766
 125.2531541 119.7671496  84.8681240 125.5199817 119.3140341  83.8867543
 124.1662724 119.9986858  84.8474200 125.5152617 118.7406893  85.9901328
 126.6115399 118.6223577  86.1626766 124.8430122 119.1498437  87.2963618
 123.7778340 119.4052672  87.1287080 125.3563239 120.0268420  87.7365872
 124.8800688 118.3244402  88.0349485 124.9745279 117.3765883  85.5911422
 125.4955561 117.0346332  84.6734660 123.8854188 117.4176111  85.3904477
 125.1562072 116.6335538  86.3966880 127.5600986 120.8285967  84.8701494
 128.0142976 120.6007275  83.7499597 128.3217642 120.8078288  85.9646142
 127.9210304 121.0053035  86.8634810 129.7818510 120.6141575  85.9555110
 130.0508136 120.0937931  85.0463793 130.4831665 121.9908322  85.9366303
 130.0098598 122.5786490  85.1119105 130.2956536 122.7770575  87.2352517
 130.7412465 122.2362027  88.0980604 129.2191412 122.9522723  87.4438729
 130.7973279 123.7618598  87.1522813 131.9817794 121.9086359  85.6251978
 132.1566067 121.3209660  84.7000049 132.5439119 121.4361038  86.4582794
 132.4047753 122.9247975  85.4685425 130.2410832 119.7116469  87.1089747
 129.5705965 119.5980073  88.1344418 131.3836034 119.0472708  86.9377621
 131.9314979 119.1828383  86.1138988 132.0094385 118.2165200  87.9727986
 131.2229949 117.6384852  88.4309377 133.0049986 117.2520133  87.3051776
 133.7059074 116.8240471  88.0563422 133.6127567 117.8361039  86.5798034
 132.3013023 116.0961686  86.5643514 133.0392957 115.6134193  85.8860307
 131.4729091 116.4898992  85.9411299 131.7761681 114.9985525  87.4905361
 132.2794926 114.7782632  88.5805172 130.7984805 114.2241089  87.0698770
 130.4498466 113.5532105  87.7274797 130.3763736 114.3739847  86.1811683
 132.6903377 119.0790345  89.0638114 133.1631209 120.1811274  88.7597171
 132.7991309 118.5947885  90.3196537 132.2304778 117.3570393  90.8323921
 132.9103393 116.5153297  90.5635889 131.2183768 117.1647424  90.4272553
 133.4970026 119.3010234  91.3982715 132.9840594 120.2403546  91.5431113
 133.4119907 118.3872639  92.6257817 133.2591494 118.9797101  93.5425558
 134.3047488 117.7273792  92.7233959 132.1780351 117.5317470  92.3468401
 132.2046347 116.5589492  92.8806016 131.2514295 118.0798052  92.6269233
 134.9528389 119.6371272  91.0462773 135.6271006 118.8860157  90.3451327
 135.4375878 120.7932392  91.5022439 134.8477521 121.3845077  92.0647808
 136.7523356 121.3371700  91.1453509 137.4848335 120.5466806  91.2135296
 136.9643844 122.1368851  91.8372416 136.8429705 121.9262730  89.7276524
 137.8031622 122.6381111  89.4361743 135.8363181 121.7042609  88.8731634
 135.0438855 121.1708527  89.1787033 135.8296188 122.0973402  87.4635731
 134.9325631 121.6849306  87.0234511 136.7286216 121.7355526  86.9958850
 135.8151343 123.6067265  87.1881381 135.8394861 124.4407268  88.0983488
 135.7591639 123.9449074  85.8943387 135.7203219 123.2408319  85.1884206
 135.7733395 125.3167213  85.3674470 135.6817922 125.9896619  86.2016072
 137.1056381 125.5883992  84.6497183 137.1404182 124.9631025  83.7434588
 137.9662516 125.3098425  85.3003088 137.2357729 126.9336272  84.2235075
 137.7340859 127.3904560  84.9350010 134.5806059 125.5858654  84.4387399
 134.0787538 124.6649594  83.7958304 134.1319006 126.8436006  84.3749297
 134.6416746 127.5274038  84.9047933 133.0597216 127.3497989  83.5038588
 133.0067004 126.7293395  82.6211087 131.7126400 127.3485390  84.2625936
 130.9636789 127.9692331  83.7177516 131.8809701 127.8185404  85.2562312
 131.0472334 125.9766276  84.4781717 131.7446743 125.3082346  85.0353242
 129.7696255 126.1650196  85.3003539 129.0631276 126.8374962  84.7702071
 130.0069687 126.6065841  86.2907353 129.2698197 125.1863048  85.4667112
 130.6549419 125.3115453  83.1576135 131.5519568 125.1250106  82.5303158
 129.9521248 125.9567238  82.5864285 130.1588699 124.3371774  83.3496546
 133.3793069 128.7787513  83.0284367 134.1497213 129.4921139  83.6741667
 132.7017753 129.2398957  81.9665765 132.0632265 128.6478586  81.4807946
 132.7190243 130.6464555  81.5290005 133.1340782 131.2480044  82.3254798
 133.6286028 130.8221342  80.3002719 133.1825895 130.3123616  79.4185944
 134.6045088 130.3338745  80.5181290 133.8601476 132.3154575  80.0184661
 134.2914268 132.7879699  80.9299349 132.8941280 132.8214023  79.7955381
 134.8103059 132.5220753  78.8333499 134.3178111 132.1265638  77.9159222
 135.7669503 131.9691933  78.9808965 135.0883631 133.9546831  78.6101976
 134.5884431 134.4264907  77.8908579 135.9591964 134.7034134  79.2664241
 136.7248297 134.2344360  80.2110975 136.7051626 133.2510513  80.4199174
 137.4654818 134.8011429  80.5449400 136.0584857 135.9705913  78.9888294
 135.4194894 136.3947049  78.3600459 136.6841003 136.5595027  79.5029502
 131.3005633 131.1677688  81.2951652 130.7633226 131.0882588  80.1871812
 130.7209601 131.7646513  82.3334954 131.2147123 131.8834141  83.1955819
 129.4455261 132.4627732  82.2080850 128.7364413 131.7723076  81.7713227
 128.9032882 132.9425281  83.5605584 127.8494944 133.2732524  83.4125852
 129.4797943 133.8294559  83.9032520 128.9215712 131.9141419  84.7004508
 129.9768543 131.7287714  85.0139150 128.1433812 132.4898672  85.8756043
 127.0912451 132.6908278  85.5822282 128.5960888 133.4437205  86.2178730
 128.1417848 131.7697148  86.7213328 128.2705607 130.5852004  84.3253112
 128.8120684 130.1024063  83.4849861 127.2148253 130.7417411  84.0212202
 128.2863186 129.8858718  85.1855501 129.6182504 133.6409477  81.2490729
 130.6420146 134.3290062  81.2694314 128.6342458 133.8304376  80.3804692
 127.8160064 133.2477742  80.4417298 128.7109841 134.7135894  79.2201581
 129.4934409 135.4470698  79.3654201 129.0176217 133.8745458  77.9702864
 129.0527517 134.5006231  77.0702749 128.2177273 133.1143978  77.8195123
 130.2505744 133.1812646  78.0976714 130.1748809 132.5881996  78.8667803
 127.3879720 135.4663849  79.0695062 126.3357128 134.8492026  78.9075476
 127.4233032 136.7923337  79.1699476 128.2957069 137.2705102  79.3301043
 126.2641866 137.6807717  79.1347096 125.3759879 137.0998961  78.9523920
 126.1246604 138.3884333  80.4904801 127.1178635 138.7912166  80.7797764
 125.8552744 137.6240839  81.2508857 124.9047186 139.7358518  80.5445008
 126.3907791 138.6900505  77.9892488 127.3904559 139.3996736  77.8963431
 125.3486393 138.8167238  77.1694753 124.5317102 138.2526266  77.3106700
 125.2276632 139.8695393  76.1648986 126.2115075 140.2547501  75.9244190
 124.6193167 139.2764194  74.8895801 123.6100775 138.8615588  75.0971601
 125.2663722 138.4582332  74.5069860 124.5316266 140.0497398  74.0965477
 124.3991067 141.0412227  76.7138413 123.3674649 140.8280130  77.3562577
 124.8156078 142.2729468  76.4166081 125.6810622 142.4186804  75.9300410
 124.1411769 143.5061588  76.8093792 123.2412380 143.2519787  77.3520217
 125.0721802 144.3060226  77.7262029 126.0096053 144.5692470  77.1919952
 125.3413757 143.6988587  78.6162833 124.5863929 145.2426280  78.0617075
 123.6837517 144.3308446  75.5958984 124.3334002 144.3560858  74.5505192
 122.5542328 145.0264230  75.7373725 122.0125976 144.9539347  76.5776186
 121.9115072 145.7707327  74.6491134 122.6933783 146.1666160  74.0219815
 121.0180479 144.8199343  73.8434796 121.6173760 143.9654622  73.4582746
 120.5620708 145.3372439  72.9693641 119.9715999 144.3128092  74.6448033
 120.3826190 143.8164768  75.3689167 121.0982040 146.9698560  75.1500207
 120.5774274 146.9673188  76.2676948 120.9658633 147.9947615  74.3005758
 121.3125738 147.9299067  73.3742298 120.1570877 149.1925724  74.5709040
 119.2602111 148.8919553  75.0863422 119.9312008 149.6510761  73.6192706
 120.8193628 150.2706425  75.4367437 120.1469529 151.2061202  75.8594521
 122.1195627 150.1593298  75.7249656 122.6381553 149.3750148  75.3993812
 122.8945889 151.1822976  76.4330844 122.5034296 152.1402782  76.1283426
 122.7439365 151.0156776  77.9557349 121.6600058 151.0478340  78.2034535
 123.2232895 151.8807418  78.4658131 123.3297048 149.7413950  78.5455869
 122.6083600 148.5348453  78.4720917 121.6584955 148.5104886  77.9590814
 123.1187282 147.3641842  79.0575357 122.5574371 146.4426222  78.9849816
 124.3596803 147.3944237  79.7194295 124.7578084 146.4968960  80.1698417
 124.5724928 149.7645825  79.2065334 125.1327019 150.6857302  79.2572034
 125.0834575 148.5944999  79.7983264 126.0312451 148.6194717  80.3161629
 124.3715031 151.1506486  76.0231626 124.8768406 150.1269820  75.5637045
 125.0811703 152.2576490  76.2545679 124.6119733 153.1081436  76.5317498
 126.5294859 152.3832458  76.0289390 126.7582627 151.9726406  75.0553766
 126.9483279 153.8640437  76.0334056 126.7825078 154.3016129  77.0453321
 126.1334659 154.5735242  75.1305029 126.7165615 155.2375292  74.7556094
 128.3937997 154.0775696  75.5847199 128.5374777 153.6829903  74.5550302
 129.1063173 153.5535932  76.2567390 128.6465380 155.1551021  75.5867553
 127.3013425 151.5760274  77.0767792 127.7115744 152.0995967  78.1143282
 127.4644535 150.2766999  76.8270595 127.0805546 149.9110159  75.9772388
 128.0509507 149.2925612  77.7422682 127.3660590 149.1477790  78.5611079
 128.2057664 147.9949274  76.9392255 128.8127168 148.2011942  76.0273689
 127.2026549 147.6703155  76.5789493 128.8227823 146.8210955  77.6694529
 128.0775557 146.1097352  78.6252132 127.0752825 146.4270925  78.8698917
 128.6213757 144.9616572  79.2287674 128.0379804 144.4022167  79.9443980
 129.9065978 144.5202120  78.8737287 130.3175879 143.6308511  79.3272391
 130.1164742 146.3842112  77.3264334 130.6802918 146.9135131  76.5715837
 130.6496116 145.2252653  77.9141834 131.6227413 144.8648031  77.6081270
 129.3898436 149.7406361  78.3494782 129.5622608 149.7084686  79.5680653
 130.2822143 150.2818085  77.5196771 130.0585950 150.3914009  76.5511343
 131.6088300 150.8042493  77.8820116 132.1329111 150.0449448  78.4447816
 132.3890161 151.0743388  76.5895793 132.6465899 150.1002514  76.1183613
 133.3406405 151.6198916  76.7964318 131.5838663 151.8074178  75.6807784
 132.1530052 152.2694879  75.0445146 131.6112445 152.0630826  78.7676932
 132.6840953 152.4927748  79.1840559 130.4426288 152.6240370  79.1040360
 129.6063251 152.2649883  78.6904560 130.2818273 153.7200427  80.0811599
 131.2543642 154.1557403  80.2692382 129.4098500 154.8360635  79.4951324
 129.8185170 155.1233050  78.4996284 129.4535202 155.7340731  80.1531280
 128.0587261 154.4378093  79.3483856 128.0225568 153.6005734  78.8516256
 129.7459705 153.2670701  81.4509421 129.7576673 154.0454070  82.4015934
 129.3343683 152.0008522  81.5805950 129.4267481 151.3770546  80.8063259
 128.6668026 151.4540554  82.7665436 128.4198886 152.2658403  83.4411913
 127.3695239 150.7564073  82.3233899 127.2088369 149.8051216  82.8800869
 127.4486494 150.4784553  81.2491015 126.0980043 151.5677226  82.5040399
 125.5668950 152.3552012  81.4616857 126.1174965 152.4742247  80.5403598
 124.2968589 152.9564083  81.6079505 123.8854706 153.5431124  80.8028170
 123.5550480 152.7705675  82.7972737 122.2898815 153.2544596  82.9216415
 121.8857343 152.8667167  83.7292880 125.3939880 151.4558083  83.7134738
 125.8028190 150.8650287  84.5199897 124.1223004 152.0388538  83.8555637
 123.5646352 151.8938817  84.7693934 129.5652357 150.4935447  83.5688642
 130.2693176 149.6518649  82.9969719 129.4621160 150.5391957  84.9050002
 128.9255839 151.2528157  85.3565083 129.9801851 149.4800484  85.7888991
 130.9556429 149.1810066  85.4316377 130.1294908 149.9648362  87.2555046
 129.1398891 150.3428911  87.5978664 130.5874215 148.8188498  88.1847836
 131.5744746 148.4301053  87.8548816 129.8605610 147.9816206  88.1881885
 130.6892263 149.1836561  89.2274330 131.1274772 151.1399965  87.3735995
 130.9101866 151.8879864  86.5793273 132.1549289 150.7529977  87.2117784
 131.0817259 151.8664776  88.7256180 131.4975783 151.2253002  89.5307216
 130.0413560 152.1377410  89.0009459 131.6905003 152.7945212  88.6911120
 129.0447357 148.2650566  85.6715521 127.8199164 148.4059071  85.7222745
 129.6278235 147.0734844  85.5380965 130.6282277 147.0072897  85.5581841
 128.9021194 145.8091168  85.3798718 127.8366719 145.9952340  85.4304549
 129.2234775 145.1876463  84.0145999 128.7679980 144.1763161  83.9471156
 130.3251420 145.0642188  83.9261212 128.7322702 146.0138887  82.8180114
 129.0700867 145.4956585  81.8941007 129.2573781 146.9944825  82.8336785
 126.9448420 146.3265159  82.7016470 126.2623596 144.6457254  82.6173197
 126.5167195 144.0598368  83.5252246 126.6457717 144.0920476  81.7349102
 125.1536089 144.6723079  82.5453767 129.2174773 144.8391272  86.5235477
 130.2692884 144.9219011  87.1625109 128.2926798 143.9240739  86.8045478
 127.4322536 143.9071894  86.2808564 128.3095094 143.0484165  87.9742866
 129.3323350 142.8962113  88.2801453 127.5365485 143.7697573  89.0974041
 126.5275267 144.0496008  88.7175996 128.0756269 144.7219941  89.3043885
 127.3871109 142.9700088  90.3974389 128.3087009 142.3926488  90.5763536
 126.5744688 142.2215999  90.2669743 127.0657430 143.9743962  91.8720893
 125.3321854 144.3829798  91.5754353 124.6847025 143.4882149  91.6739597
 125.1950566 144.7791484  90.5476616 124.9686724 145.1507806  92.2921519
 127.7431044 141.6573920  87.6541891 126.8328649 141.5246982  86.8388896
 128.2295595 140.6402787  88.3686959 129.0090889 140.7895629  88.9764920
 127.5488427 139.3522861  88.5241972 126.6662556 139.3381246  87.8960222
 128.4429945 138.1797504  88.0981672 128.0078591 137.2253996  88.4731490
 129.4381071 138.2919212  88.5829765 128.6306463 138.0095159  86.6192788
 129.6310492 138.5506411  85.8925797 130.4093408 139.1732304  86.3071127
 129.5197009 138.1609205  84.5729827 130.1282954 138.3943832  83.8455260
 128.4280548 137.3465715  84.3731562 127.8307440 137.2341718  85.6663260
 126.6674603 136.4407410  85.7609762 126.1627311 136.3392755  86.7104646
 126.1324330 135.7931986  84.6275325 125.2306613 135.2033167  84.7267436
 127.9095427 136.7064641  83.2374835 128.3888792 136.8125476  82.2770791
 126.7496137 135.9219776  83.3702223 126.3272817 135.4218133  82.5097190
 127.0486594 139.1891850  89.9650139 127.7603648 139.4867563  90.9341985
 125.8252928 138.6822066  90.0814136 125.3135295 138.4595053  89.2433742
 125.1068592 138.3336459  91.3197543 125.7890990 138.3676160  92.1571903
 123.9144455 139.2957151  91.5575140 123.1122147 139.0707010  90.8131525
 123.3304094 139.1753862  92.9723839 124.1005967 139.4060394  93.7387321
 122.9282947 138.1612511  93.1728333 122.4928045 139.8934589  93.1034784
 124.2945152 140.7723708  91.3730559 124.6291556 140.9745857  90.3343137
 125.1010157 141.0597201  92.0789535 123.4082583 141.4153639  91.5655755
 124.6208555 136.8888666  91.1545084 124.5289976 136.4074827  90.0261886
 124.2965994 136.1646994  92.2234092 124.4393921 136.5178327  93.1547578
 123.7026946 134.8246439  92.1145128 123.1095644 134.8033778  91.2102488
 124.8205968 133.7730133  91.9842137 125.5372335 134.1157826  91.2052024
 124.3862844 132.8134523  91.6237496 125.5580282 133.5281715  93.3010938
 124.8454852 133.1319500  94.0618922 125.9862124 134.4736278  93.7023128
 126.6699733 132.5047306  93.0950725 127.5081760 132.9379648  92.5060774
 126.2649699 131.6175448  92.5575313 127.1662472 132.0670911  94.3970517
 126.7126375 132.3947775  95.2512517 127.9956573 131.0875268  94.6585278
 128.6534836 130.4689143  93.7266586 129.3900242 129.8260176  93.9877946
 128.5799516 130.7764372  92.7853879 128.1509325 130.7142468  95.8877623
 128.2921100 129.7348530  96.0453979 127.6214664 131.2621503  96.5608936
 122.7172366 134.5149247  93.2365812 122.5577569 135.2951900  94.1694313
 122.0561013 133.3709099  93.1129840 122.1721725 132.8437960  92.2671574
 121.0122770 132.8961420  94.0089234 121.1712331 133.2879446  95.0066490
 119.6883119 133.4063831  93.4347252 119.5695887 133.0310267  92.3912830
 119.7719288 134.5147899  93.3816369 118.4658071 133.0300423  94.2713826
 118.6395260 133.3380339  95.3258636 118.3012109 131.9334587  94.2493580
 117.2083307 133.7003739  93.7395080 117.0210293 133.8777678  92.5415298
 116.3015062 134.0846991  94.5986217 115.5238003 134.6099798  94.2531420
 116.4700196 133.9812632  95.5856277 121.0314530 131.3668354  94.0786129
 120.7931775 130.6984889  93.0713381 121.2510245 130.7991677  95.2654987
 121.4388239 131.3471192  96.0767633 121.0447501 129.3647356  95.4756160
 121.6177728 128.8557332  94.7152742 121.6073191 128.9698906  96.8440149
 121.1090781 129.5375392  97.6590621 122.6939268 129.2021348  96.8896900
 121.4786323 127.8834481  97.0353908 119.5429254 129.0162014  95.3032138
 118.6980468 129.8568110  95.6228757 119.1668825 127.8200940  94.8014611
 120.0498795 126.7324531  94.3942579 120.3571071 126.1599041  95.2984328
 120.9541277 127.1050661  93.8657070 117.7905023 127.5274407  94.3801754
 117.5287182 128.2033651  93.6095799 117.8011796 126.0517773  93.9633342
 117.0349172 125.8276325  93.1945649 117.6489635 125.3823264  94.8379130
 119.2274747 125.8584362  93.4492617 119.5550363 124.7982043  93.4716388
 119.3216184 126.2499073  92.4120869 116.7252974 127.8367733  95.4473318
 116.6611064 127.1846287  96.4935851 115.9030326 128.8636048  95.2004075
 116.0722261 129.4016930  94.3830018 114.8761104 129.3466893  96.1334681
 114.2496070 128.5117675  96.3945751 114.3500543 130.1661252  95.6639123
 115.4303791 129.8678485  97.4670469 114.9966976 129.3953699  98.5202967
 116.4675736 130.7172020  97.4295472 116.8763012 130.9805000  96.5583079
 117.1466316 131.3401489  98.5871405 116.4919128 131.2699048  99.4407690
 118.4833480 130.6114332  98.8743331 118.9619494 131.0357871  99.7874355
 119.1771178 130.8143336  98.0254824 118.3951383 129.0857000  99.0629367
 119.4317820 128.6825601  99.1505651 117.9645585 128.6510059  98.1391127
 117.6064669 128.6737966 100.3179012 116.7224468 129.3308256 100.4670895
 118.2732460 128.8342052 101.1963030 117.1553473 127.2077310 100.2858282
 116.6752101 126.9516736 101.2571989 118.0218734 126.5301636 100.1256604
 116.1638458 126.9656627  99.2088729 116.6430931 126.9420367  98.2771568
 115.5375341 127.8121424  99.1910212 115.6302999 126.1034121  99.3989179
 117.3939853 132.8420076  98.3378805 117.0083973 133.3730496  97.2971935
 118.0540272 133.5039997  99.2914643 118.3762909 133.0508905 100.1236254
 118.5564288 134.8760868  99.1693064 119.0693856 135.0968069 100.0920466
 117.7215354 135.5319889  98.9910921 119.5801082 135.0908925  98.0488324
 120.0114905 134.1502417  97.3748633 119.9788673 136.3517896  97.8726742
 119.6791932 137.0580922  98.5190860 120.9132249 136.7852128  96.8348557
 120.9743229 136.0123055  96.0808887 120.3930676 138.0732544  96.1673385
 121.1092065 138.3858566  95.3747334 120.3495811 138.8715392  96.9406305
 118.9886608 137.9945150  95.5444360 118.2560300 137.8165149  96.3624643
 118.6590324 139.3223190  94.8604362 119.3758431 139.5253392  94.0372789
 118.7085793 140.1577594  95.5889197 117.6325839 139.2910833  94.4394017
 118.8296890 136.8694821  94.5278604 119.0124094 135.8879625  95.0157146
 119.5466840 136.9902630  93.6887532 117.7964481 136.8554751  94.1203256
 122.3341959 136.9546566  97.3962737 122.5315560 137.4485652  98.5059806
 123.3251430 136.6019601  96.5840218 123.0934054 136.2107878  95.6883964
 124.7509761 136.5696565  96.9181331 124.9137135 137.0490547  97.8743949
 125.1802885 135.0927850  96.9996414 125.0408394 134.6347984  95.9941993
 124.4770078 134.5662966  97.6858196 126.6186551 134.8411400  97.4908555
 126.7329198 135.1645984  98.5451763 127.3530464 135.3958908  96.8716845
 127.0123915 133.3526116  97.4139073 128.1610163 132.9822422  97.7481685
 126.2203057 132.5283110  96.9091633 125.5393683 137.3431586  95.8483854
 125.3249221 137.1534356  94.6473538 126.4527238 138.2302556  96.2547408
 126.6745450 138.3187795  97.2236525 127.3311593 138.9092441  95.2977645
 126.7292045 139.1783383  94.4398619 127.9260388 140.1938811  95.8876025
 128.5270864 139.9329249  96.7891649 127.1056291 140.8591602  96.2271677
 128.7924049 140.9436279  94.9188536 128.4367971 141.2938794  93.6628134
 127.4544469 141.1278120  93.2284251 129.5189548 141.8446369  93.0122943
 129.5502260 142.0697321  92.0615461 130.6259908 141.9154027  93.8265630
 130.1822573 141.3705147  95.0689605 131.1142451 141.3468172  96.1257984
 130.8307816 140.9286120  97.0840862 132.4266291 141.8177242  95.9416361
 133.1511686 141.7219600  96.7369434 131.9298216 142.3974639  93.6346274
 132.2477586 142.8077295  92.6923438 132.8303167 142.3549531  94.7103139
 133.8395896 142.7252298  94.6013539 128.4307873 137.9663266  94.7903957
 128.8950857 137.0983439  95.5245789 128.8872712 138.1760696  93.5510409
 128.4783873 138.8854906  92.9829410 129.9368221 137.3680280  92.9179551
 130.3214058 136.6587370  93.6395414 129.3673816 136.5578638  91.7345226
 129.0711038 137.2513073  90.9152556 130.3988466 135.5675403  91.1956662
 130.6978034 134.8537775  91.9923399 131.3091791 136.0789661  90.8189707
 129.9569956 134.9828158  90.3621299 128.1224867 135.7511382  92.1236092
 127.2984962 136.4098346  92.4681342 128.3666111 135.0499340  92.9513204
 127.7487292 135.1647796  91.2577346 131.1287353 138.2350586  92.5092915
 132.2247160 138.0642680  93.0397921 130.9514183 139.1619159  91.5625960
 130.0355449 139.3358130  91.2020823 132.0648662 139.9479368  91.0085033
 132.6961737 140.2542609  91.8305074 132.8596836 139.0483954  90.0540864
 132.2345204 138.7580584  89.1802508 133.1619304 138.1119702  90.5748521
 134.0237048 139.6931413  89.6004164 134.5836527 139.9241301  90.3643761
 131.5964437 141.2309356  90.3046118 130.3970865 141.4352699  90.1083778
 132.4977415 142.1671087  89.9939685 133.4679283 141.9771922  90.1831024
 132.1967495 143.4136329  89.2653868 131.4408194 143.1987254  88.5247848
 131.7100085 144.5074144  90.2153711 131.5332498 145.4624430  89.6665029
 132.4695831 144.6953901  91.0101289 130.4929796 144.0967102  90.8043691
 130.3407396 143.1996775  90.4480887 133.3934390 143.9589134  88.4923057
 134.5359509 143.7359923  88.8845809 133.1153011 144.7042780  87.4197868
 132.1586096 144.8933019  87.1766616 134.0989093 145.2428658  86.4767513
 135.0504498 145.3030437  86.9862319 134.2620151 144.2786758  85.2807499
 134.5157423 143.2812014  85.7090419 132.9642469 144.1343199  84.4673227
 132.6597072 145.1055742  84.0255212 132.1357447 143.7628068  85.1055391
 133.1052116 143.4094827  83.6399807 135.4350454 144.6900148  84.3705779
 136.3113579 144.9637141  85.0032457 135.1556614 145.5949604  83.7924907
 135.8749919 143.5645365  83.4244133 135.0576296 143.2594139  82.7417246
 136.1968349 142.6753478  84.0099326 136.7435904 143.8933380  82.8134144
 133.7398886 146.6720342  86.0463167 132.5748532 147.0003413  85.8054763
 134.7534221 147.5320746  85.9678543 135.6843392 147.2151329  86.1706841
 134.6002207 148.9535027  85.6381793 133.6902424 149.2855028  86.1213043
 135.7909852 149.7273311  86.2304043 136.1116435 150.5626980  85.5787510
 136.6737966 149.0564553  86.3175787 135.4812491 150.2793084  87.6119433
 135.2081874 149.4015547  88.6819992 135.2778921 148.3345065  88.5368430
 134.8408926 149.9099482  89.9439202 134.6337754 149.2438164  90.7672980
 134.7529234 151.3053109  90.1416022 134.4086912 151.8082073  91.3550784
 134.5090748 152.7597478  91.3157058 135.3927095 151.6719103  87.8132380
 135.5498845 152.3587301  87.0001989 135.0300338 152.1823194  89.0743839
 134.9519144 153.2499010  89.2129419 134.3643166 149.2042637  84.1323619
 134.5384182 148.2820075  83.3263729 133.9426065 150.4216581  83.7181392
 133.7155554 151.5968596  84.5515689 134.6823690 152.1321306  84.6803353
 133.2966533 151.3372520  85.5438770 133.5411831 150.7149136  82.3363000
 132.6996965 150.0929605  82.0857211 133.1455899 152.1967116  82.3330780
 132.3139433 152.3904204  81.6311684 133.9995033 152.8529397  82.0513079
 132.7487442 152.4811394  83.7756924 132.8388971 153.5562690  84.0369435
 131.7020484 152.1594064  83.9582704 134.6372143 150.4125412  81.3045172
 134.3933006 149.7273491  80.3114352 135.8802787 150.7685398  81.6366329
 136.0663574 151.2511756  82.4873790 137.0955604 150.5271943  80.8471826
 136.8811862 150.7319479  79.8071054 138.1778060 151.5056877  81.3184906
 137.8576875 152.5462151  81.0829841 139.1393020 151.3246680  80.7803014
 138.3659891 151.3773112  82.7201413 139.2012969 151.8159975  82.9398709
 137.6371051 149.0903488  80.9094594 138.6696297 148.8038771  80.3107668
 137.0043311 148.1855087  81.6645386 136.1791484 148.4735192  82.1505782
 137.4389058 146.7950169  81.8510843 137.7183786 146.3912809  80.8875823
 136.6212111 146.2623712  82.3020163 138.6425947 146.5983190  82.7831852
 138.6671070 145.6303028  83.5353538 139.5814232 147.5467809  82.8274819
 139.4892575 148.3323608  82.2136542 140.8627657 147.4354665  83.5425837
 141.4599305 148.2941691  83.2698922 141.3366657 146.5117837  83.2399682
 140.8286156 147.4106766  85.0807401 141.8835345 147.5529362  85.6903641
 139.6612660 147.2679241  85.7220814 138.8544094 147.0859512  85.1705237
 139.5342693 147.1351065  87.1846169 140.4692043 146.7355918  87.5573172
 139.2411755 148.4798101  87.9065818 138.1397201 148.6447702  87.9453670
 139.7622768 148.3601703  89.3500311 140.8736960 148.3688648  89.3375842
 139.4085870 147.4266039  89.8322025 139.4156050 149.2119828  89.9682450
 139.8307020 149.7352399  87.2171723 139.4494693 149.7925594  86.1720399
 140.9379206 149.6307994  87.1607057 139.4700446 151.0597843  87.9033775
 139.9509457 151.1368376  88.8970116 138.3710840 151.1400460  88.0389700
 139.8153760 151.9168675  87.2849608 138.4379812 146.1111096  87.5072492
 137.3149207 146.2440972  87.0125065 138.7530164 145.1187109  88.3494841
 139.6820811 145.0380944  88.7057214 137.8456946 144.0166196  88.7255864
 136.8444563 144.3038969  88.4502290 138.1635017 142.7010567  87.9918713
 137.3899618 141.9554772  88.2765966 139.4071185 142.1447486  88.3532128
 140.0807041 142.7352560  87.9725157 138.1784613 142.8454972  86.4737517
 138.9222436 143.5923353  86.1318145 137.1849661 143.1804852  86.1167513
 138.4152447 141.8738006  85.9876723 137.8281495 143.7646215  90.2350082
 138.8413869 143.9529242  90.9056214 136.6807684 143.3256473  90.7630226
 135.9003199 143.1891660  90.1525502 136.4339313 143.0974428  92.1935327
 137.3873865 142.9753050  92.6934702 135.6950385 144.3113924  92.7842246
 135.4908128 144.1522364  93.8663242 134.7203414 144.4491395  92.2690907
 136.4634419 145.6154464  92.6769841 137.3870861 145.9688699  93.6791304
 137.5299805 145.3264010  94.5367412 138.1425998 147.1484969  93.5611298
 138.8626575 147.4056180  94.3256608 137.9725280 147.9839432  92.4444181
 138.5644241 148.8804036  92.3524567 136.2945238 146.4553232  91.5580276
 135.6091747 146.1762448  90.7735857 137.0523537 147.6354125  91.4421299
 136.9542753 148.2637868  90.5717234 135.6400144 141.7994008  92.4198064
 134.8714024 141.3872143  91.5475290 135.8147023 141.1461773  93.5760219
 136.4005166 141.5286144  94.2870075 135.3130738 139.7850381  93.8409123
 134.4920974 139.5705332  93.1699474 136.4448135 138.7717008  93.6075397
 136.0879371 137.7332679  93.7907578 137.2774889 138.9706359  94.3183580
 137.0191079 138.8209309  92.2090425 136.4052886 138.0887635  91.1781290
 135.5663566 137.4454925  91.3958117 136.8670982 138.2204405  89.8578153
 136.3799816 137.6724829  89.0692639 137.9415647 139.0882533  89.5640676
 138.3559556 139.2554842  88.2819822 139.0126708 139.9731847  88.2886538
 138.1083594 139.6683454  91.9258452 138.5592292 140.2588457  92.7070590
 138.5627879 139.8121437  90.6033877 139.3876119 140.4772546  90.3877940
 134.7717158 139.6105494  95.2634815 135.3591744 140.1217455  96.2193565
 133.7084714 138.8192551  95.4115413 133.2408127 138.4396695  94.6091461
 133.1540908 138.4188049  96.7017291 133.1774923 139.2737789  97.3655382
 131.7039974 137.9760548  96.4906846 131.6555712 137.0376425  95.8975216
 131.1414344 138.7421085  95.9202560 131.1817541 137.8132369  97.4555539
 133.9802777 137.2969465  97.3480324 134.5129724 136.4315082  96.6567460
 134.0260834 137.2408795  98.6775580 133.6733410 137.9903373  99.2430450
 134.8246402 136.2693047  99.4467980 135.8522544 136.3421388  99.1149872
 134.7498599 136.6612431 100.9285838 135.2714237 135.9306636 101.5809420
 133.7177496 136.8126961 101.2619069 135.3879569 138.0348087 101.1312359
 136.5640385 138.1034534 101.5451320 134.7924127 139.0526641 100.7064824
 134.4380797 134.7960149  99.2220441 135.2842262 133.9154691  99.3182529
 133.2196512 134.5408349  98.7402932 132.5825919 135.2947100  98.6288974
 132.7656080 133.2333486  98.2271951 132.9975207 132.4919356  98.9664176
 131.2435990 133.3345288  97.9867226 130.7671349 133.5491487  98.9756120
 130.6498048 132.1421592  97.5323339 129.6863131 132.3870487  97.5389848
 130.8490270 134.4818184  97.0449150 131.5388492 134.5744975  96.1880709
 130.8478806 135.4455182  97.5923412 129.8227211 134.3453333  96.6424706
 133.5406965 132.7560959  96.9748435 133.5693479 131.5601090  96.6621848
 134.2065768 133.6656054  96.2459972 134.2068928 134.6218242  96.5436748
 134.8353509 133.4145486  94.9305465 135.0228079 132.3547303  94.8420290
 133.8778252 133.8065922  93.7866233 134.3731146 133.5211273  92.8297755
 132.5524861 133.0357370  93.8541186 132.0061027 133.2010032  94.7978940
 132.7350431 131.9468446  93.7513484 131.8798555 133.3538270  93.0343877
 133.5720190 135.3046140  93.7194634 134.4970838 135.9015708  93.5799930
 133.0698646 135.6467285  94.6477488 132.8951574 135.5186958  92.8662096
 136.2100015 134.0761821  94.7129147 136.8416705 133.8214932  93.6813485
 136.7109810 134.8867921  95.6611241 136.1693635 135.0865459  96.4736200
 138.0514546 135.5115620  95.6200114 138.0590848 136.2318916  94.8157903
 138.3698290 136.2213240  96.9555695 139.4722302 136.3258400  97.0986640
 138.0006412 135.5889060  97.7945032 137.7795202 137.6384137  97.0493048
 136.6893483 137.5888826  96.8543990 138.2335624 138.2770961  96.2595774
 138.0299065 138.2842127  98.4210203 139.1201518 138.4693975  98.5454053
 137.7193342 137.5695816  99.2161125 137.2409564 139.5950784  98.5500277
 136.1664294 139.3650041  98.3670975 137.5603015 140.3544665  97.8247703
 137.3053238 140.1488428  99.9233502 138.2813717 140.3106037 100.2412532
 136.8828595 139.4108424 100.5659568 136.7347491 141.0032977 100.0244711
 139.1332904 134.4685194  95.3126036 139.1599724 133.3937261  95.9032484
 139.9956070 134.7660280  94.3383564 139.9176388 135.6038793  93.8150445
 141.0631060 133.8629588  93.8837687 141.5919121 133.4940765  94.7537842
 141.7126596 134.4161191  93.2236023 140.6090527 132.6211790  93.0989711
 141.4496069 131.9800072  92.4748788 139.3054415 132.2989746  93.0576991
 138.6636117 132.8037455  93.6332355 138.7592625 131.1807771  92.2658830
 139.5476940 130.4571845  92.1013717 137.6200732 130.4750300  93.0275534
 137.2734140 129.6107219  92.4158824 136.7573173 131.1674307  93.1481133
 138.0254739 129.9427494  94.4114297 138.1226115 130.7888782  95.1264891
 139.0230303 129.4503518  94.3435133 137.0244967 128.9082460  94.9547642
 137.3378583 128.5988039  95.9731573 137.0456509 128.0006661  94.3095291
 135.6532933 129.4449948  95.0839613 135.5145544 130.2258687  95.6835494
 134.5551204 128.9728243  94.5146104 134.5165041 127.9183830  93.7589225
 133.5990687 127.5287495  93.5842774 135.3244794 127.3402198  93.6424454
 133.4201124 129.5649973  94.7195761 133.3832688 130.3201387  95.3814290
 132.5911774 129.1846503  94.2899691 138.2728092 131.6202058  90.8851678
 138.3942451 130.8591883  89.9253139 137.6174513 132.7773644  90.7990630
 137.5469478 133.3466042  91.6164959 136.9124006 133.2547913  89.5974940
 136.9092433 132.4761690  88.8461696 135.4538748 133.5913932  89.9643505
 134.9718652 134.0754793  89.0864967 135.4616943 134.3268317  90.7997898
 134.4955936 132.4720821  90.3751605 134.8971127 131.1449996  90.6431408
 135.9087073 130.8240995  90.5164244 133.9680649 130.1816730  91.0725849
 134.2972271 129.1719944  91.2750921 132.6156060 130.5249670  91.2193845
 131.8970863 129.7871057  91.5450201 133.1371156 132.8008781  90.5232168
 132.8164583 133.8125206  90.3355452 132.2011914 131.8348748  90.9318150
 131.1613227 132.1006165  91.0424720 137.6324853 134.4615245  88.9556995
 138.5460973 135.0378048  89.5461309 137.2439097 134.8599818  87.7382121
 136.5346878 134.3322096  87.2600456 137.7995955 136.0381858  87.0398041
 138.0704386 136.7793186  87.7754787 139.0696881 135.6790310  86.2486962
 138.8192274 135.0212570  85.3859056 139.9793447 134.9799275  87.0648850
 139.8538481 135.3085824  87.9687560 139.8019700 136.9189128  85.7374023
 140.1111370 137.5665158  86.5872552 139.1714805 137.5187019  85.0495073
 140.7239764 136.6170954  85.1920196 136.7681260 136.6651221  86.0983056
 136.3249601 136.0282692  85.1414298 136.3855438 137.9220171  86.3399066
 136.8365129 138.4500493  87.0642595 135.4439948 138.6735076  85.4931159
 134.7805581 137.9617282  85.0255366 134.5588768 139.6085469  86.3513470
 134.1949641 138.9862274  87.2015899 135.3832242 140.7667982  86.9259488
 135.7092919 141.4560617  86.1214701 136.2846689 140.3724983  87.4322330
 134.8055942 141.3434792  87.6761289 133.3083108 140.1185221  85.6036366
 132.7383471 139.2324746  85.2458089 133.6174047 140.7074222  84.7117187
 132.3716051 140.9778127  86.4644822 132.8525370 141.9480231  86.6973667
 132.1428515 140.4611542  87.4200143 131.4225293 141.1863785  85.9273694
 136.1979503 139.3854235  84.3611809 137.3479511 139.7871451  84.5156380
 135.5751997 139.4934854  83.1901108 134.6396397 139.1406107  83.0852428
 136.1434240 140.1707120  82.0145231 136.7145235 141.0250595  82.3505120
 137.0875774 139.2255713  81.2508952 138.0240713 139.1111030  81.8471890
 137.3796320 139.6397381  80.2596471 136.5153806 137.9406138  81.0779210
 136.2990402 137.6547516  81.9763499 135.0277012 140.7185956  81.1213779
 133.8732381 140.3195270  81.2594290 135.3334331 141.6574175  80.2216138
 136.2637975 141.9908577  80.0910310 134.3374666 142.2471022  79.3148263
 133.5550956 141.5163598  79.1584373 133.7026768 143.4977005  79.9516205
 133.3306932 143.2120602  80.9607887 132.8158860 143.7861206  79.3452422
 134.6472881 144.7107058  80.0835660 134.8924356 145.1133501  79.0743192
 135.6039932 144.3955821  80.5533273 134.0293527 145.8260683  80.9374344
 134.7307107 146.6890206  80.9954199 133.8374523 145.4420786  81.9642406
 132.7680523 146.3078114  80.3632542 132.6767416 146.2382839  79.3637945
 131.8827217 147.0976644  80.9316959 132.0475185 147.6315952  82.1036592
 132.9604429 147.6030811  82.5097661 131.3714264 148.3057249  82.4176515
 130.7892174 147.3638417  80.2976085 130.6379354 146.9295871  79.4145862
 130.2590965 148.1754206  80.5450452 134.9176507 142.5257325  77.9364506
 136.0574795 142.9671732  77.8304064 134.1038279 142.3372125  76.9054934
 133.1764167 141.9875853  77.0602625 134.4024566 142.7442945  75.5379236
 135.4309979 143.0563267  75.4815932 134.2310869 141.5669050  74.5693383
 133.1701681 141.2766293  74.4648445 134.8037175 140.6936632  74.9473309
 134.7718133 141.9025626  73.1776592 134.6827981 143.0781994  72.7500057
 135.2713157 140.9888072  72.4893268 133.5455723 143.9643852  75.1744172
 132.3565622 143.8671601  74.8542762 134.1850474 145.1326596  75.2242831
 135.1531852 145.1259598  75.4805625 133.5760349 146.4195781  74.8964502
 132.5585566 146.4162537  75.2655829 134.3617067 147.5325261  75.6130091
 134.1091136 148.5194466  75.1647264 135.4520919 147.3628706  75.4721091
 134.0669603 147.6391810  77.1011375 133.1979184 146.9877920  77.6607941
 134.7429902 148.5411120  77.7689475 134.5012319 148.7386340  78.7232652
 135.5326904 148.9819321  77.3474509 133.4384952 146.6763685  73.3822602
 132.8081775 147.6594079  73.0067880 133.9368151 145.7852357  72.5147831
 134.4131742 144.9583190  72.8445621 133.6151111 145.7856832  71.0762226
 133.4063340 146.8011219  70.7694744 134.8171565 145.3096816  70.2440367
 135.7216833 145.8787327  70.5507090 134.6350101 145.5323385  69.1675085
 135.0736238 143.9191519  70.3728176 134.9976998 143.6876204  71.3354572
 132.3535870 144.9748552  70.7479163 131.8407946 145.0642682  69.6353134
 131.8508658 144.1778606  71.7069700 132.3557485 144.0941755  72.5648792
 130.7345123 143.2271187  71.5277228 130.2374880 143.4824796  70.6080211
 131.2921148 141.7898682  71.4330698 130.4561032 141.0666248  71.3074391
 131.8213912 141.5469728  72.3812789 132.2650290 141.6188140  70.2555072
 133.0531947 142.3914266  70.3368399 131.7204622 141.8032803  69.3028169
 132.9267339 140.2346884  70.2394763 132.1910222 139.4762329  69.8977477
 133.2340210 139.9602837  71.2744647 134.1610807 140.2034083  69.3229314
 133.9713549 140.3962485  68.2629990 134.5721432 139.1665141  69.3767354
 135.2390174 141.0969630  69.8186083 135.3460969 140.9353442  70.8646276
 134.9603439 142.1033561  69.7431661 136.1471806 140.9547535  69.3421586
 129.6531770 143.3435774  72.6112949 128.8280797 142.4454372  72.7421522
 129.6825041 144.4022637  73.4271633 130.3569003 145.1118250  73.2432590
 128.7746565 144.6216244  74.5633396 129.2465290 145.3747133  75.1692866
 127.4348453 145.1998162  74.0701204 126.7983693 145.4698519  74.9407699
 126.8887136 144.4259473  73.4873530 127.6162394 146.4524740  73.2416383
 128.0744426 147.4755913  73.7199372 127.3644085 146.3877700  71.9558620
 127.3444046 147.2519766  71.4639882 127.0368899 145.5353199  71.5557100
 128.6159326 143.3844120  75.4780627 127.5102044 143.0585118  75.9058607
 129.6942730 142.6205486  75.6771219 130.5821612 142.9333118  75.3328511
 129.6411804 141.2910909  76.3041405 128.6129843 141.0283622  76.5069553
 130.1898287 140.2203050  75.3493948 131.2143610 140.5059278  75.0216945
 129.3650524 140.1099892  74.2101181 129.2168910 141.0040983  73.8570947
 130.2286029 138.8160132  75.9525525 129.2064423 138.4891401  76.2392853
 130.8868202 138.7630465  76.8422228 130.6160663 138.0995591  75.1962731
 130.3651463 141.2956938  77.6475914 131.4901950 141.7826024  77.7613476
 129.7343845 140.7263142  78.6729023 128.8306884 140.3157969  78.4990584
 130.2656178 140.5320786  80.0188743 131.2174941 141.0376008  80.1042599
 129.2606389 141.1199222  81.0274268 128.2909241 140.5873467  80.9223830
 129.0687994 142.1841310  80.7712983 129.7279154 141.0357386  82.4900268
 130.0922715 140.0097021  82.7171164 130.8622259 142.0203704  82.7547494
 130.5352005 143.0597646  82.5417765 131.7438392 141.7914005  82.1194216
 131.1808678 141.9578473  83.8157990 128.5642981 141.3303259  83.4329473
 127.8225692 140.5032107  83.3960443 128.0483889 142.2680743  83.1426314
 128.9139651 141.4220636  84.4831661 130.5052094 139.0388260  80.2663365
 129.6169819 138.2212817  80.0538341 131.6616283 138.6834132  80.8136554
 132.3734887 139.3667226  81.0094334 132.0460782 137.3063228  81.1104776
 131.2225206 136.6384288  80.9026653 133.2583576 136.9175235  80.2654453
 133.6449046 135.9242675  80.5902503 134.0659271 137.6624187  80.4428016
 133.0467478 136.8096836  78.7717566 132.3811410 135.6859399  78.2510775
 131.9574556 134.9570010  78.9265863 132.2952397 135.4960001  76.8595356
 131.7793563 134.6324678  76.4762969 132.8823300 136.4346707  75.9847004
 132.8210577 136.2503540  74.6423092 132.0809680 135.6664039  74.4570019
 133.6245065 137.7551027  77.9014357 134.1512840 138.6116357  78.2984904
 133.5498002 137.5625141  76.5090835 133.9968736 138.2790735  75.8352219
 132.4230715 137.1265374  82.5798765 133.0603817 138.0008593  83.1670545
 132.1939993 135.9268278  83.1096962 131.6579343 135.2521351  82.5908266
 132.7973084 135.4441751  84.3493354 133.6178535 136.0903655  84.6269153
 131.7410032 135.4621041  85.4664693 130.8935966 134.8068783  85.1727057
 131.3463095 136.4930615  85.5637066 132.2576794 135.0112993  86.8416019
 132.7882047 134.0352842  86.7489323 133.2045040 136.0430416  87.4584389
 132.6930634 137.0216095  87.5720651 134.0960327 136.1859091  86.8151154
 133.5498925 135.7073562  88.4582957 131.0772985 134.8240823  87.7876382
 130.3846785 134.0517564  87.3902888 130.5151713 135.7736651  87.9110322
 131.4339198 134.4800531  88.7783833 133.3854073 134.0500729  84.1203054
 132.6521975 133.0757454  83.9555682 134.7122715 133.9458314  84.1626615
 135.2855656 134.7560142  84.3125055 135.3988594 132.6692355  84.3190898
 134.9271653 131.9464624  83.6669212 136.8859425 132.8160215  83.9538505
 137.4311665 133.3150883  84.7849427 136.9760102 133.4880900  83.0710685
 137.5407915 131.4605605  83.6309200 137.3695626 130.7312209  84.4506882
 138.6392779 131.6040140  83.5272847 137.0675160 130.8747475  82.3022400
 136.8135533 131.5901402  81.3371280 136.9582770 129.5686032  82.1908712
 137.1554544 128.9646552  82.9666803 136.6799809 129.1880607  81.3163307
 135.2386052 132.1982775  85.7684725 135.3632020 132.9929147  86.7015193
 135.0217314 130.9046471  85.9654933 134.9026780 130.2843978  85.1824398
 134.8686273 130.2840150  87.2772695 135.2418600 130.9528015  88.0372782
 133.3936915 129.9605546  87.5276845 133.2906027 129.5653108  88.5588225
 133.0686403 129.1633409  86.8205123 132.4653015 131.1671222  87.3595599
 132.3938346 131.4246734  86.2790325 132.9352059 132.0377858  87.8661407
 130.7993121 130.9356384  88.0265356 130.2922183 129.4127967  87.1907479
 130.8697777 128.5401066  87.5635127 130.4545490 129.4900030  86.0948781
 129.2189029 129.2072891  87.3663147 135.6991596 129.0071913  87.3375055
 135.7431977 128.2839095  86.3499823 136.3414243 128.7116830  88.4702737
 136.2788260 129.2988449  89.2717968 137.2048695 127.5359042  88.6475211
 136.8814789 126.7572803  87.9686762 138.6759274 127.9013763  88.3555253
 139.2703884 126.9705052  88.2101692 139.1176168 128.4440551  89.2199977
 138.8739490 128.7413535  87.1077422 138.8205651 128.2562546  85.9887470
 139.0525901 130.0315642  87.2674378 139.0704116 130.4031899  88.1991554
 139.2710304 130.5604314  86.4618830 137.0770053 126.9800035  90.0741964
 136.5721413 127.6711668  90.9619304 137.6203344 125.7813259  90.3303827
 138.0053084 125.2269809  89.5898137 137.5874496 125.1384034  91.6568375
 137.9198925 124.1207604  91.5224376 138.5735234 125.8015201  92.6300922
 138.5404178 125.2960069  93.6238323 138.3182776 126.8723271  92.7831390
 139.8955164 125.7029727  92.1434825 139.8865934 126.0046321  91.2316759
 136.1616624 125.0619280  92.2244335 135.9028836 125.5048296  93.3460439
 135.2075793 124.6586192  91.3794811 135.4550921 124.3809312  90.4509700
 133.7712385 124.7617849  91.6533840 133.5938371 125.7388026  92.0752755
 133.0043391 124.6607804  90.3194445 131.9264384 124.4598578  90.4987894
 133.4131246 123.8050883  89.7369152 133.1074614 125.9538944  89.4793504
 134.1737466 126.2782388  89.4324314 132.6079275 125.7415034  88.0518498
 131.5110310 125.5756571  88.0466297 133.1041204 124.8597086  87.5919466
 132.8339583 126.6292648  87.4233246 132.2481719 127.0657209  90.0881398
 132.5887321 127.3206681  91.1122325 131.1868034 126.7431808  90.1402801
 132.2983568 127.9818398  89.4693768 133.2919067 123.7617465  92.7230911
 133.7066670 122.6028991  92.7450091 132.4267735 124.2302318  93.6276353
 132.1205466 125.1880028  93.5617390 131.9800608 123.5485301  94.8577380
 132.5531368 122.6418018  94.9895575 132.1701812 124.4756689  96.0703970
 132.0838517 123.8825398  97.0089157 131.3202407 125.1986139  96.0800052
 133.4734979 125.2874296  96.1560709 133.7648800 125.7133710  95.1750828
 134.3029703 124.6262547  96.4881719 133.2990704 126.4453823  97.1459974
 134.2708180 126.9784677  97.2637324 133.0157862 126.0287258  98.1379135
 132.2915606 127.4220203  96.6709308 132.0814461 127.4141651  95.6881167
 131.6546329 128.3215996  97.4000838 131.6179049 128.2679710  98.6982367
 130.9545442 128.8460895  99.1386492 131.5942635 127.2896074  99.0216305
 131.0279569 129.2974577  96.8096136 130.9523311 129.2294053  95.8063585
 130.7922147 130.1496936  97.2799003 130.4984543 123.1793498  94.7779315
 129.7782098 123.7394732  93.9562999 129.9868328 122.3949562  95.7283251
 130.5261844 122.1162015  96.5170753 128.5433236 122.1475618  95.8322978
 128.2032453 121.7020684  94.9071193 128.2994932 121.1731466  96.9903201
 128.7117685 121.5970162  97.9340879 128.7917999 120.1973130  96.8167651
 127.2150497 120.9892819  97.1388489 127.7510660 123.4610833  96.0142958
 126.7590747 123.6911607  95.3210400 128.2962062 124.3871956  96.8100125
 129.0784194 124.1257706  97.4013095 127.7785699 125.7410841  97.0653842
 126.7049658 125.6391873  97.1393009 128.2618377 126.3249519  98.4162985
 127.4072882 126.9052729  98.8381283 129.0822138 127.0590817  98.2524330
 128.7400327 125.3401883  99.4946766 128.0729662 124.4620245  99.5667000
 128.7628709 125.8299547 100.4913088 130.1693758 124.8761900  99.1941491
 131.1008388 125.6829170  99.4284615 130.3115876 123.7719484  98.6202169
 128.0392175 126.7436096  95.9207032 127.8258634 127.9437748  96.0892042
 128.4831515 126.2819264  94.7467116 128.8002887 125.3334123  94.6700065
 128.3915748 127.0442598  93.4935191 128.1752592 128.0666149  93.7443668
 129.7323185 127.0339401  92.7443102 129.6568148 127.6280463  91.8113520
 130.0067313 125.9924629  92.4757384 130.8798719 127.6304324  93.5648217
 130.7787809 128.7629905  94.0910437 131.9554853 127.0074411  93.6779008
 127.1822326 126.6377877  92.6260556 126.9515034 127.2215651  91.5668021
 126.3359952 125.7246907  93.1196903 126.5584584 125.2627073  93.9801544
 125.0101136 125.4312252  92.5521370 125.1171669 125.3235993  91.4842333
 124.4496159 124.1198596  93.1220077 124.3817160 124.1957177  94.2356213
 125.3332570 123.0674118  92.8024175 125.9740786 123.0737947  93.5326363
 123.0679403 123.7647419  92.5738199 123.0603369 123.8009605  91.4654092
 122.2987409 124.4678342  92.9556890 122.7815528 122.7398588  92.8946181
 124.0450330 126.5888246  92.8146676 123.5030172 126.7299360  93.9122675
 123.8459562 127.4348799  91.8055578 124.2760739 127.2516215  90.9230132
 123.0519995 128.6561347  91.8794125 122.1712532 128.4697353  92.4781990
 123.9185002 129.7489354  92.5246918 124.8408515 129.9081431  91.9303421
 124.2195679 129.4366080  93.5486736 123.3722086 130.7105911  92.6017886
 122.5741628 129.0915182  90.4853410 123.1800252 128.7510040  89.4715813
 121.5522341 129.9449870  90.4284317 121.0589624 130.1874410  91.2707325
 121.2735476 130.7759266  89.2487791 121.5702189 130.2424881  88.3576008
 119.7780500 131.1200519  89.1259025 119.4642024 131.7013918  90.0263594
 119.5118167 131.9466707  87.8621532 119.8195682 131.3955805  86.9493077
 120.0536845 132.9161554  87.8892232 118.4275838 132.1829880  87.7795010
 118.9217068 129.8489386  89.0360073 119.2950101 129.1089192  89.7521228
 119.0792489 129.3787654  88.0404532 117.8413254 130.0706690  89.1537623
 122.1324341 132.0360032  89.3444814 122.1241315 132.7081619  90.3733132
 122.8973249 132.3384091  88.2990850 122.8787568 131.7516668  87.4831594
 123.7771396 133.5037800  88.2061452 123.8874752 133.9629744  89.1789879
 125.1535964 133.0819948  87.6873332 125.6848378 133.9663256  87.2663953
 125.0223666 132.3610817  86.8494742 126.0925001 132.4370747  88.6909861
 125.8173592 131.1587295  89.2165496 124.8931630 130.6580285  88.9732014
 126.7830713 130.4924022  89.9966067 126.5786115 129.4975550  90.3636102
 128.0398468 131.0887739  90.2137016 129.0161026 130.3995417  90.8564081
 128.8538176 129.4637304  90.6865945 127.3156129 133.0683275  88.9917000
 127.5358411 134.0414810  88.5785087 128.2966741 132.3896195  89.7342721
 129.2598761 132.8432700  89.9039504 123.1678383 134.5589696  87.2804607
 122.8847916 134.2791279  86.1148775 123.0506352 135.7836731  87.7851504
 123.4105890 135.9753978  88.7020014 122.4777579 136.9425548  87.1113612
 121.9704810 136.6088910  86.2154799 121.4551999 137.6280814  88.0279246
 120.9613310 138.4566756  87.4722173 121.9765596 138.0715964  88.9047898
 120.3516444 136.7214617  88.5415196 119.3941597 136.2160009  87.6428792
 119.4407111 136.4930614  86.5992939 118.3881661 135.3427394  88.0982771
 117.6588584 134.9458721  87.4066345 118.3160398 134.9964563  89.4617084
 117.3279381 134.1719626  89.8938128 117.3761798 134.1103198  90.8635993
 120.2802246 136.3808741  89.9072005 121.0099329 136.7705630  90.6000261
 119.2546517 135.5331299  90.3690424 119.1904878 135.2895879  91.4152293
 123.5569645 137.9432756  86.6818859 124.4666247 138.2748908  87.4498147
 123.3796030 138.4905527  85.4858054 122.6020560 138.1610938  84.9236715
 124.1364246 139.6058631  84.9296922 125.1332932 139.6095556  85.3510545
 124.2085500 139.3670990  83.4214380 123.1657561 139.2971896  83.0324404
 124.6769489 138.3667391  83.2849880 125.1248509 140.5447812  82.4039572
 123.4478351 140.9305667  85.2979720 122.2240175 141.0431661  85.1883140
 124.2184177 141.9169421  85.7631890 125.2073203 141.7841770  85.8556656
 123.6993910 143.1275107  86.3987415 122.6612022 143.2605618  86.1205551
 123.7832022 142.9220649  87.9184973 124.8022072 142.5923913  88.2083001
 123.0640278 142.1316386  88.2269758 123.5382768 143.8516637  88.4703180
 124.4377763 144.4027817  85.9461787 125.6697455 144.4444003  85.8926455
 123.6761580 145.4697295  85.6902160 122.6758503 145.3740624  85.7306515
 124.1590519 146.8155875  85.3423226 125.2152229 146.7707869  85.1144969
 123.3855139 147.2835938  84.1003218 122.3094594 147.4080557  84.3617664
 123.4553241 146.4951777  83.3186460 123.9390122 148.5950527  83.5457481
 124.9914765 148.4469000  83.2219086 123.9350744 149.3639488  84.3493729
 123.1184639 149.1074173  82.3595630 122.8498609 148.2534446  81.7016110
 123.7210596 149.8539309  81.7957139 121.8918493 149.7826706  82.7945763
 121.8093998 150.0071530  83.7907811 120.9148189 150.2245271  82.0316299
 120.8521268 149.9362502  80.7626365 121.5816316 149.3853294  80.3802092
 120.0992401 150.2839498  80.2238127 119.9772561 150.9756234  82.5234575
 120.1615740 151.3546330  83.4513424 119.2462549 151.3506820  81.9779813
 123.9774283 147.7713343  86.5272875 122.9149071 147.7720844  87.1395597
 125.0019293 148.5507388  86.8824569 125.8609346 148.5474099  86.3692197
 124.9650870 149.4683478  88.0376081 124.3035903 149.0585629  88.7844231
 126.3737097 149.6101113  88.6534257 127.0350703 150.0156094  87.8501792
 126.4030549 150.6179646  89.8171303 125.6166395 150.3858810  90.5655959
 126.2411900 151.6546851  89.4477213 127.3959395 150.6003850  90.3098540
 126.9864974 148.2679230  89.1128907 127.9980146 148.4867793  89.5176651
 127.1259331 147.6158774  88.2205629 126.1776221 147.5010567  90.1642697
 125.1702156 147.2438224  89.7700812 126.0452860 148.1116546  91.0819789
 126.6985538 146.5611759  90.4363003 124.4046140 150.8432577  87.6460067
 124.9788218 151.5078743  86.7880653 123.3940789 151.3441724  88.3683102
 123.0136521 150.7884858  89.1105323 122.8169551 152.6869838  88.1823333
 122.3571789 152.7128306  87.2037617 121.7609972 152.9592543  89.2688519
 122.2773581 153.0050003  90.2480060 121.0463478 152.1141649  89.3067533
 120.9933065 154.2721147  89.0420798 120.4021817 154.2050181  88.0977663
 121.7142795 155.1022623  88.9085639 120.0517588 154.6313675  90.2031664
 120.4525062 154.2629042  91.1723212 119.0793939 154.1163575  90.0351719
 119.8147678 156.1478806  90.2858349 118.9101585 156.3909803  90.8636491
 119.6903278 156.5566043  89.2662925 120.9575277 156.8567399  90.9171568
 121.8568981 156.5608360  90.4915015 120.9390587 156.6544184  91.9641411
 120.8427773 157.8805916  90.7861067 123.8956989 153.7711015  88.2353014
 124.6127991 153.8878372  89.2321154 123.8786294 154.6703149  87.2518153
 123.2694211 154.5393273  86.4747491 124.7410925 155.8538543  87.2201196
 125.7587792 155.5016979  87.3159341 124.5958307 156.5789934  85.8663661
 125.2983022 157.4407902  85.8332959 123.5587748 156.9766439  85.7851201
 124.8565892 155.7059132  84.6183938 124.1060417 154.8812765  84.5846172
 124.6871412 156.5489202  83.3547690 125.3997591 157.3977907  83.3272791
 123.6571723 156.9569337  83.2840430 124.8700152 155.9208414  82.4546224
 126.2557149 155.0850773  84.5981909 126.4006658 154.4009711  85.4616114
 127.0484006 155.8595146  84.6207301 126.3906498 154.4816534  83.6732449
 124.4740384 156.7876628  88.4207797 123.3529316 156.8961027  88.9317176
 125.5381503 157.4213657  88.9208042 126.4086470 157.3583413  88.4406845
 125.5141125 158.1610816  90.1889337 124.6377207 158.7955542  90.2099008
 126.4234829 158.7378655  90.2549928 125.4511518 157.2745630  91.4432334
 125.2515044 157.7980630  92.5333576 125.6050796 155.9513912  91.3025509
 125.6782299 155.5442970  90.3927911 125.6923999 154.9839091  92.4110339
 125.8999125 155.5335303  93.3153175 124.3924613 154.1700042  92.6159938
 124.3251892 153.8824064  93.6930515 124.3794042 152.9799228  91.8534134
 124.4781374 153.2624138  90.9218088 123.1260331 154.9307721  92.2633625
 123.0569154 155.1009148  91.1698711 123.1103036 155.9095431  92.7909426
 122.2322182 154.3602002  92.6005623 126.8616421 154.0287582  92.1834833
 127.4479601 154.0078813  91.1000598 127.1363486 153.1596397  93.1614442
 126.7217475 153.2696676  94.0573538 128.0381501 152.0143208  92.9730415
 128.3839700 152.0185161  91.9476055 129.3010419 152.2249048  93.8360013
 129.5137165 153.3246747  93.8371238 129.1104730 151.7894369  95.2886200
 128.9865299 150.6899768  95.3460232 128.2077963 152.2640824  95.7255099
 129.9810572 152.0559957  95.9193956 130.5416485 151.5411293  93.2519222
 130.7575631 151.9341039  92.2339869 130.4025563 150.4468200  93.1775570
 131.4323152 151.7345317  93.8871384 127.3437308 150.6475672  93.1362205
 127.9525349 149.6308074  92.7952528 126.0781652 150.5945430  93.5959042
 125.5786607 151.4459111  93.7145514 125.3826645 149.3350303  93.9773221
 125.7359146 148.5628224  93.3110383 125.7252933 148.8990855  95.4143878
 124.9770246 148.1833297  95.8356785 125.8193886 149.9997648  96.2880720
 124.9052440 150.2933815  96.4748711 127.0485983 148.1481801  95.4259198
 127.9029651 148.8505124  95.3641961 127.0975356 147.4565158  94.5592022
 127.1486456 147.5440700  96.3465577 123.8575563 149.2472278  93.8255566
 123.3058025 148.1811769  94.1178769 123.1636434 150.2543723  93.2898984
 123.5630123 151.1407439  93.0577003 121.8260343 149.9998963  92.7228860
 121.2541975 149.3700211  93.3891118 121.0543492 151.3059954  92.4753695
 121.7281245 152.0274834  91.9694199 120.6611573 151.8871099  93.6946644
 120.1267030 151.2004254  94.1374820 119.7806012 151.1118083  91.6445390
 119.0774933 150.4193030  92.1475571 119.9964848 150.7078122  90.6347403
 119.2743772 152.0845811  91.4910772 122.0055704 149.2482279  91.4059564
 122.7660464 149.7116255  90.5606678 121.2704018 148.1584547  91.1731717
 120.7085805 147.7442595  91.8904870 121.2261550 147.5085350  89.8516114
 122.1405048 147.7336514  89.3277046 121.1476535 145.9758202  89.9663840
 120.2177897 145.6936912  90.5021392 121.1604984 145.3172183  88.5857546
 122.0850310 145.5812124  88.0336661 120.2906544 145.6338721  87.9744822
 121.1153008 144.2108226  88.6781829 122.3369317 145.4145776  90.7457877
 122.3649205 145.8132308  91.7819106 123.2757487 145.6995318  90.2269599
 122.2727428 144.3060653  90.7966353 120.0688557 148.0772566  89.0267829
 118.9110017 147.8286229  89.3642327 120.3640748 148.8356901  87.9642598
 121.3125707 148.9735331  87.6615943 119.3547417 149.4615879  87.0913389
 118.4390365 149.5438600  87.6581601 119.7376741 150.9036424  86.7139856
 120.0408037 151.4661618  87.6113646 118.8476200 151.4217181  86.2917542
 120.8536072 151.0197914  85.6738492 121.6805788 150.0993266  85.5455390
 120.8714911 152.0180425  84.9149422 118.9777289 148.6287379  85.8564579
 117.9804263 148.9423283  85.2068068 119.6838339 147.5272159  85.5781792
 120.5545331 147.3802100  86.0435878 119.1664907 146.4656763  84.7107631
 118.0995445 146.4231758  84.8935296 119.4052165 146.7945461  83.2266365
 120.3496093 146.3546035  82.8404842 119.4841625 147.8978258  83.1094305
 118.2417960 146.3406257  82.3675311 117.1216377 147.1802920  82.2092785
 117.1191899 148.1652785  82.6509257 115.9880005 146.7217118  81.5090858
 115.1246475 147.3583373  81.3844371 115.9617393 145.4121772  80.9841808
 114.8541503 144.9585586  80.3450362 115.0954153 144.1216051  79.9076046
 118.2182974 145.0399685  81.8357298 119.0514763 144.3753073  81.9961922
 117.0802040 144.5704449  81.1566412 117.0545802 143.5534425  80.7969402
 119.7035698 145.0770008  85.0845535 120.8632571 144.9317071  85.4727081
 118.8564440 144.0587207  84.9175130 117.9691123 144.2170044  84.4912060
 119.1156413 142.6397642  85.2040864 120.1446673 142.5080125  85.5115287
 118.1632849 142.1532259  86.3100212 118.2152639 141.0433293  86.3870456
 117.1202727 142.3900918  86.0023518 118.3774267 142.6970496  87.6908127
 118.0273547 143.9295106  88.1245310 117.5817421 144.6882294  87.4939805
 118.3402712 144.0550568  89.4642311 118.2659237 144.8695228  89.9962944
 118.9203908 142.9059900  89.9628741 118.9442276 142.0123759  88.8519620
 119.4770777 140.7249823  89.0768965 119.4854239 140.0113788  88.2673570
 119.9829004 140.3525634  90.3383284 120.3789960 139.3583962  90.4860127
 119.4307362 142.5523930  91.2227958 119.4153026 143.2514413  92.0398960
 119.9656652 141.2652294  91.4078226 120.3547962 140.9637944  92.3685230
 118.9008854 141.7912402  83.9432629 118.1750287 142.2070679  83.0406482
 119.5018422 140.6024747  83.8784355 120.1967688 140.3472177  84.5506123
 119.1242888 139.5763379  82.9001571 119.9872992 138.9602430  82.7303355
 118.7796325 140.0490824  81.9928341 117.9755182 138.6833714  83.3849393
 117.0991372 139.1316857  84.1222721 117.9873086 137.4089532  82.9858791
 118.7833077 137.0991079  82.4498366 117.0310442 136.3750785  83.4180093
 116.3288343 136.8204542  84.1067211 116.2437419 135.8452218  82.2031936
 116.2962141 134.7524833  82.0951968 116.7304810 136.2563448  81.2874164
 114.7870018 136.3350389  82.2024758 114.2630868 136.1516913  81.2540021
 114.8420615 137.4334675  82.3629659 113.9696814 135.8080534  83.3835192
 113.5106221 136.5567879  84.2333523 113.7430014 134.5139110  83.4640086
 113.2163098 134.1584516  84.2365996 114.2253674 133.8864155  82.8533553
 117.6841654 135.2247060  84.2050791 116.9868676 134.5121605  84.9247538
 119.0103478 135.1018788  84.1395690 119.5219103 135.7312896  83.5375086
 119.8234111 134.1950700  84.9456453 119.2659748 133.9106065  85.8242667
 120.7210460 134.7414491  85.1810460 120.2201902 132.8962899  84.2410982
 119.3698404 132.1191951  83.8124984 121.5217131 132.5927030  84.2320225
 122.1624501 133.2361372  84.6625582 122.0434222 131.2837724  83.8082075
 121.3337478 130.8372776  83.1298077 123.3635498 131.3990214  83.0227154
 123.1639489 132.0272483  82.1220072 123.7744904 130.1253650  82.5723853
 123.8936499 129.5721764  83.3547509 124.5409686 132.0065477  83.7841311
 124.8088996 131.3967146  84.6718156 124.2975159 133.0340337  84.1271446
 125.4341717 132.0662843  83.1244129 122.1533269 130.3437970  85.0079829
 122.7580590 130.6801562  86.0236884 121.6069004 129.1324893  84.8898228
 121.1368903 128.8589581  84.0547719 121.7632698 128.0930141  85.9090745
 121.5828751 128.5441015  86.8751503 120.7233401 126.9818072  85.6737972
 120.8800761 126.5622806  84.6534770 119.7202811 127.4528931  85.6944962
 120.7684678 125.8204648  86.6911375 121.7705189 125.3292873  86.6586854
 120.4765416 126.2734520  88.1252291 119.4670160 126.7280950  88.2005546
 121.2249915 127.0122660  88.4791247 120.5175633 125.4000336  88.8133845
 119.7276049 124.7733964  86.3048821 119.8802841 124.4201547  85.2631957
 118.6972364 125.1352182  86.4362476 119.8348258 123.8871106  86.9726114
 123.2025522 127.5542554  85.9236106 123.8123018 127.3631520  84.8712979
 123.7011141 127.2529228  87.1189213 123.2287782 127.5520090  87.9517129
 124.9374428 126.5169792  87.3941525 125.2759852 126.0365600  86.4879762
 126.0344753 127.4625098  87.9220451 125.6732373 127.9428355  88.8623240
 127.3433615 126.7189556  88.2150945 127.6584837 126.1133542  87.3392741
 127.2330933 126.0432792  89.0908585 128.1538571 127.4390814  88.4543264
 126.3427443 128.5723587  86.9067546 125.4418566 129.1874246  86.6976534
 126.7045602 128.1380635  85.9520205 127.1189509 129.2570508  87.3043641
 124.6170857 125.4256433  88.4139316 123.8336784 125.6329088  89.3429526
 125.1750177 124.2297215  88.2482694 125.7508770 124.0429014  87.4461991
 124.9978206 123.1131103  89.1910655 124.8633850 123.5052956  90.1878152
 123.7682037 122.2715606  88.8091672 123.9116307 121.8543510  87.7856751
 122.6190537 123.0880504  88.7778175 122.9384187 123.9931706  88.9203759
 123.4659508 121.1427455  89.7967975 123.2790754 121.5471019  90.8133948
 124.3040439 120.4195587  89.8653638 122.5587496 120.5850201  89.4810381
 126.2621777 122.2660730  89.2244567 126.8536103 122.0015007  88.1789855
 126.6940583 121.8450585  90.4129983 126.1895136 122.0671374  91.2526799
 127.9707176 121.1406549  90.6054909 128.4401006 120.9876575  89.6478260
 128.9470484 121.9777532  91.4480381 128.5589954 122.0531687  92.4904002
 130.3374783 121.3282766  91.4679611 130.7438966 121.2470598  90.4361165
 130.3066826 120.3111918  91.9114586 131.0409772 121.9432722  92.0678844
 129.0955952 123.4016305  90.8858226 128.1616569 123.9850105  91.0272586
 129.3397624 123.3719925  89.8048982 129.9116413 123.9353919  91.4158189
 127.7186696 119.7641123  91.2132797 127.1758813 119.6588756  92.3107226
 128.0500576 118.7040033  90.4726482 128.5611735 118.8353386  89.6166745
 127.6369789 117.3282555  90.7782756 127.5336683 117.2090813  91.8489453
 126.3010585 117.0481495  90.0875932 126.4209804 117.1870690  88.9887835
 125.5410307 117.7743686  90.4563069 125.8484440 115.7359757  90.3500317
 125.6436728 115.3398516  89.4810794 128.6553738 116.3019933  90.2873939
 129.1295678 116.3866660  89.1573176 128.8996830 115.2633547  91.0897703
 128.5163459 115.2172513  92.0120652 129.6210183 114.0601605  90.6520558
 130.4951028 114.3651086  90.1000771 130.0839044 113.2558009  91.8683687
 130.8613168 113.8482083  92.4063586 130.5554947 112.2953855  91.5558598
 128.9976059 113.0199290  92.7466836 129.3405901 112.5432567  93.5124341
 128.7824661 113.1774521  89.7172439 129.3300004 112.5030328  88.8435061
 127.4512353 113.2403562  89.8200331 127.0532118 113.8058423  90.5415588
 126.5291487 112.6370716  88.8663430 126.9796793 111.7403831  88.4607412
 125.2440944 112.2388906  89.6050230 124.7642571 113.1277903  90.0691964
 125.4881358 111.5097840  90.4085587 124.5120608 111.7669260  88.9157015
 126.2682018 113.5999428  87.6942633 125.5760703 114.6080028  87.8540575
 126.8121840 113.2761098  86.5176829 127.4145830 112.4775023  86.4732301
 126.5827039 114.0136106  85.2644305 126.7525647 115.0580759  85.4761575
 127.5749432 113.5424956  84.1919395 127.4471976 114.1340708  83.2552088
 127.3885348 112.4700573  83.9603314 128.9096718 113.6891224  84.6484021
 129.5028442 113.4989959  83.9018580 125.1290458 113.8898433  84.7598826
 124.3684673 113.0332144  85.2218957 124.7514493 114.7006462  83.7654010
 125.4011240 115.3006527  83.2988720 123.3669436 114.8868935  83.2806000
 122.8052996 115.3239465  84.0913923 123.3078316 115.8428245  82.0689286
 122.3602386 115.7052243  81.4944076 124.3972830 115.6044836  81.2095949
 124.6528029 116.4686048  80.8567379 123.3690776 117.3201101  82.4399612
 124.3396268 117.5808240  82.9019748 122.5691797 117.5622302  83.1720952
 123.2295261 117.9655142  81.5469803 122.6350984 113.5995743  82.8854776
 123.2404200 112.5952310  82.4928310 121.2979652 113.6572630  82.9459825
 120.8596638 114.4634755  83.3522673 120.3675893 112.6713636  82.3670513
 120.9062838 112.0803811  81.6411904 119.7851728 111.7449640  83.4551670
 119.0946960 111.0011457  82.9958184 119.1778922 112.3496365  84.1650303
 120.8232060 110.9795062  84.2910164 120.2943638 110.4652296  85.1283717
 121.5201484 111.7073316  84.7573559 121.5727252 109.9134237  83.4773125
 121.8495920 110.3171567  82.4794213 120.8913076 109.0555946  83.2943027
 122.8496385 109.4377380  84.1770537 123.2893305 108.5833172  83.6156492
 122.6438562 109.1090385  85.2183394 123.8693551 110.5141359  84.2258752
 123.7108175 111.1799084  85.0111666 123.8293663 111.0875017  83.3531512
 124.8312314 110.1187250  84.3047264 119.2530454 113.3959343  81.6049606
 118.8591736 114.4897089  82.0066063 118.7968063 112.8134027  80.4959919
 118.9907747 111.8540070  80.3414738 117.8179276 113.4169371  79.5825567
 118.0048876 113.0053028  78.6010790 117.9523034 114.4887227  79.6190182
 116.3487368 113.1188395  79.9318692 116.0760018 112.2447012  80.7539659
 115.3903145 113.8243437  79.2997074 115.6257957 114.8314343  78.2749465
 116.2191654 114.3969185  77.4409171 116.1708937 115.6828722  78.7335942
 113.9616747 113.7027101  79.5793562 113.7849542 113.6838773  80.6441560
 113.3343387 114.9593635  78.9578445 113.3795464 115.7887881  79.6985354
 112.2796563 114.8149166  78.6449952 114.2503465 115.2736741  77.7757297
 113.9557979 114.6439707  76.9048172 114.2198332 116.3403838  77.4763201
 113.3757531 112.3987351  79.0209951 113.0933018 112.2897410  77.8271851
 113.0676493 111.4468274  79.9048490 113.3024333 111.5419953  80.8777531
 112.2440777 110.2840753  79.5605430 112.5328996 109.9361715  78.5861234
 112.4653983 109.1227775  80.5326611 111.8461814 108.2534328  80.2181029
 112.1715528 109.3890333  81.5718312 113.8247030 108.7349179  80.4965414
 114.3238145 109.4156376  80.9675269 110.7785888 110.7130098  79.5157938
 110.1101189 110.8127007  80.5468301 110.3208042 111.1073803  78.3254988
 110.9194028 111.1069738  77.5318756 108.9550090 111.5979752  78.1088888
 108.6658316 112.1730919  78.9786365 108.8501171 112.5297315  76.8892307
 109.0306103 111.9397266  75.9604138 107.4618760 113.1845550  76.8253006
 107.2708204 113.7836556  77.7412512 106.6516700 112.4326895  76.7284218
 107.3978286 113.8635251  75.9468160 109.8911453 113.6515900  76.9407274
 110.9265749 113.2541700  76.9145271 109.7686060 114.2558369  77.8637484
 109.7640465 114.3204714  76.0627186 107.9927102 110.4160585  77.9962474
 108.1288212 109.5479182  77.1265231 106.9773115 110.4222554  78.8493054
 106.8886428 111.1848989  79.5007755 106.0176733 109.3489198  79.0503503
 106.2024645 108.5566732  78.3491064 106.2479424 108.7826342  80.4619684
 105.4392577 108.0774993  80.7416658 106.2126978 109.6301410  81.1832280
 107.5631174 108.0422016  80.6922428 108.1518010 107.2396080  79.6891331
 107.6885681 107.1427414  78.7219793 109.3339585 106.5240911  79.9501085
 109.7665457 105.8959481  79.1847650 109.9333102 106.5924089  81.2185013
 110.8161129 106.0216602  81.4545749 108.1718137 108.1026797  81.9611022
 107.7190769 108.6811053  82.7514891 109.3499233 107.3782278  82.2237447
 109.7866361 107.3978465  83.2128837 104.5902837 109.8881584  78.8357234
 104.0770381 110.6220623  79.6814456 103.9320152 109.5818376  77.7016602
 104.4187544 108.7985256  76.5759554 104.9140178 107.8605891  76.9071919
 105.1306156 109.4250794  75.9973349 102.5778139 110.0503805  77.4310012
 102.5384678 111.1200091  77.5677209 102.2920876 109.6818977  75.9763773
 102.6174341 110.5224932  75.3213931 101.2256368 109.4634766  75.7701415
 103.1913299 108.4757517  75.7280787 102.7088911 107.5495480  76.1114628
 103.4419516 108.3321890  74.6576436 101.5687065 109.4442704  78.4103070
 101.3943184 108.2279185  78.4912373 100.8761818 110.3212818  79.1300442
 100.9839995 111.2993767  78.9512784  99.7973797 109.9876297  80.0477523
 100.0154545 109.0427985  80.5276515  99.6595703 111.0901361  81.1065470
  98.7940232 110.8559562  81.7567381  99.4355604 112.0560574  80.6124418
 100.8942132 111.2559238  82.0033341 101.7788233 111.4709583  81.3630777
 100.6729165 112.4384090  82.9467586  99.7932292 112.2514888  83.5977555
 100.4966759 113.3726422  82.3729305 101.5605213 112.5882947  83.5960501
 101.1854735 109.9895228  82.8092993 101.3911350 109.1243007  82.1446778
 100.3206012 109.7243101  83.4539559 102.0701822 110.1227044  83.4611951
  98.5238061 109.8027843  79.2332221  97.9177566 110.7668006  78.7529350
  98.1926373 108.5376746  78.9858666  98.7224446 107.7920885  79.3818998
  97.1158114 108.1707673  78.0859678  97.3817278 108.5741704  77.1239631
  97.0575790 106.6470771  77.9786082  96.8653055 106.1890863  78.9730776
  98.0184664 106.2496869  77.5899662  96.2397861 106.3443987  77.2899888
  95.7665538 108.7452875  78.5602688  95.4138222 108.5592782  79.7300666
  94.9620072 109.3620126  77.6711507  95.2700946 109.7506652  76.3081520
  95.8942042 108.9956498  75.7953497  95.8102662 110.7178800  76.3518879
  93.5732324 109.6644999  77.9753414  93.5392098 110.3068821  78.8424392
  92.9802992 110.3301167  76.7301806  93.0000819 111.4320888  76.8640114
  91.9315112 110.0314048  76.5246666  93.9284638 109.9108712  75.6073311
  93.6044623 108.9210342  75.2200926  93.9688439 110.6432114  74.7760620
  92.8315481 108.3793160  78.3295738  92.7675582 107.4418391  77.5333211
  92.2618005 108.3551202  79.5325752  92.3908344 109.1320247  80.1371300
  91.4915557 107.2267929  80.0445140  92.1126151 106.3414487  80.0209452
  91.0886166 107.5270533  81.4894080  90.5331865 108.4907405  81.5488739
  92.0058255 107.6084556  82.1167217  90.2681968 106.4949572  81.9783895
  90.5207297 106.1544712  82.8632768  90.2754034 106.9861113  79.1457276
  89.3623476 107.8144410  79.0942695  90.2602312 105.8652320  78.4201957
  91.0051695 105.2052209  78.4838949  89.2630981 105.5288763  77.3934715
  89.3640486 106.2511982  76.5961199  89.5237032 104.1190529  76.8452446
  88.9900247 103.9806314  75.8801317  89.1356553 103.3553113  77.5585409
  90.9013064 103.8434466  76.6592004  91.0111191 102.9019815  76.9045775
  87.8198893 105.5830193  77.9092185  86.9210007 105.9694322  77.1594197
  87.5947795 105.3109917  79.2055964  88.3611915 104.9983183  79.7723505
  86.2856019 105.4405724  79.8776534  85.5998598 104.7928208  79.3474182
  86.3981590 104.9290740  81.3288854  87.0451401 104.0236173  81.3217117
  85.3906140 104.6167973  81.6874775  86.9620155 105.9665045  82.3191888
  86.1751479 106.7099830  82.5799848  87.7933078 106.5172220  81.8269385
  87.5072191 105.3011508  83.5902303  88.0987275 104.4239751  83.2956586
  86.5901621 104.8624694  84.0334634  88.0278020 106.3497878  84.5853102
  87.1820096 106.9370728  85.0004402  88.7295015 107.0532947  84.0888376
  88.7510047 105.7047376  85.7081522  89.5494733 105.1988421  85.2288775
  88.1455340 104.9918881  86.1588256  89.1421102 106.3678697  86.4092727
  85.6810570 106.8534468  79.8020589  84.4612986 106.9906244  79.8075940
  86.5046233 107.8875900  79.6016184  87.4916650 107.7224633  79.5778009
  86.0712611 109.2823136  79.3933097  85.4604231 109.5667686  80.2391846
  87.2715950 110.2327679  79.3046517  86.9159656 111.2804541  79.4483636
  87.7561430 110.1629819  78.3035353  88.2622385 109.9478967  80.2744104
  88.7548787 109.1769561  79.9380917  85.2293908 109.4681059  78.1235962
  84.4698170 110.4289365  78.0218604  85.2861026 108.5153372  77.1863532
  85.9215582 107.7514673  77.3022419  84.4203568 108.4570139  75.9923198
  84.4415585 109.4272862  75.5265434  84.9484123 107.4366596  74.9621448
  84.5978548 106.4093368  75.2266172  86.3596070 107.4078084  74.9445036
  86.6058877 106.7672637  75.6353118  84.5280784 107.7709392  73.5317216
  84.9696234 108.7367314  73.2056385  83.4213334 107.8466261  73.4610246
  84.8418313 106.9638678  72.8630913  82.9496719 108.1668940  76.3405731
  82.0717415 108.3985955  75.5184822  82.6521038 107.7776487  77.5879733
  83.3874968 107.5468135  78.2317266  81.2928255 107.7199679  78.1466634
  80.6322366 107.3703576  77.3664114  81.2566125 106.6942851  79.2874913
  81.8207406 107.0803014  80.1680419  81.7568315 105.7635506  78.9934223
  79.9218239 106.4274779  79.6611748  79.5554013 107.2749194  79.9660408
  80.7570104 109.0901272  78.6172553  79.7138443 109.1498140  79.2684872
  81.4686507 110.1870390  78.3375009  82.3487510 110.0926229  77.8667667
  81.0912413 111.5580814  78.6809870  81.5849793 111.8080442  79.5988303
  80.0143290 111.6439361  78.7256649  81.6155090 112.5671260  77.6534894
  82.3039743 112.2030114  76.7042106  81.2708367 113.8476092  77.8172416
  80.7305376 114.1147941  78.6102634  81.5871677 114.8878255  76.8250230
  80.9492007 115.7398276  77.0067134  81.4714189 114.4832786  75.8454117
  83.0374271 115.3930591  76.8267023  83.4888869 115.9384872  75.8201035
  83.7761775 115.2248117  77.9274678  83.4297927 114.6955384  78.6966232
  85.1557116 115.7177857  78.0744112  85.5880829 115.7957717  77.0895469
  85.1779035 117.1204486  78.7088679  84.4242793 117.7419926  78.1679705
  86.4253612 117.7465748  78.5259518  87.0556628 117.2559729  79.0688750
  84.8585991 117.1482631  80.2042836  85.5903517 116.5582790  80.7944983
  83.8470143 116.7347863  80.3997346  84.8831493 118.1890439  80.5936576
  86.0439329 114.7325101  78.8301763  85.5794929 113.9680392  79.6761957
  87.3376163 114.8129748  78.5384491  87.6360713 115.4545440  77.8229067
  88.4216681 113.9979372  79.0577498  88.1023771 113.5054171  79.9674124
  88.7621341 112.9691159  77.9687914  89.2084677 113.4670798  77.0809885
  87.8337980 112.4599158  77.6330379  89.4693627 112.2006958  78.3469782
  89.6403328 114.8821123  79.3871780  89.6221709 116.1032741  79.2034062
  90.7453438 114.2468749  79.7687339  90.7159524 113.2840379  80.0377873
  92.0699919 114.8540085  79.7332352  92.0588211 115.6862420  79.0420093
  92.4365677 115.3699190  81.1306015  92.4534064 114.5371001  81.8642708
  91.6819077 116.1144370  81.4688157  93.4283619 115.8694677  81.1241316
  93.0958613 113.8537581  79.1803736  92.8768010 112.6426683  79.2242270
  94.2192252 114.3760277  78.6961660  94.2960045 115.3768263  78.6414153
  95.4287675 113.6567929  78.2862956  95.4388315 112.6813025  78.7522465
  95.4258363 113.4637248  76.7579320  94.5639935 112.8024230  76.5307257
  96.3458522 112.9277823  76.4407519  95.2554639 114.7165465  75.8745928
  94.4450045 115.3712323  76.2724413  96.5475441 115.5196095  75.7520022
  97.3901096 114.8603954  75.4621020  96.8063812 116.0255397  76.7035462
  96.4425598 116.3058570  74.9735973  94.8591611 114.2777981  74.4658991
  93.9052251 113.7093270  74.4810626  95.6464556 113.6375228  74.0150090
  94.7168860 115.1689759  73.8191886  96.6571990 114.4074369  78.8169278
  96.5309557 115.5458375  79.2678024  97.8507541 113.8196391  78.7709718
  97.9627548 112.8710440  78.4610422  99.0414264 114.5250083  79.2413924
  99.0106527 114.5271991  80.3222373  99.0388923 115.5192300  78.8203939
 100.3614705 113.8901514  78.8334544 100.3980067 112.8848835  78.1296997
 101.4501969 114.4709477  79.3232303 101.3385744 115.3077255  79.8684346
 102.7849006 113.8953336  79.2870023 102.7013124 112.8221226  79.1772131
 103.5888475 114.4407745  78.1052183 104.6746814 114.2527745  78.2654986
 103.4470168 115.5422172  78.0419169 103.1469636 113.6654322  76.5339704
 103.4980365 114.1304489  80.6183377 103.6733157 115.2581847  81.0837548
 103.9383803 113.0236115  81.1988732 103.7599672 112.1388760  80.7583122
 104.8933229 112.9113463  82.2860397 104.7509056 113.7213032  82.9849570
 104.5965441 111.5538568  82.9503187 104.4804239 110.7953000  82.1435091
 103.6116043 111.6349578  83.4581226 105.6025132 110.9807542  83.9546715
 106.6247460 110.9779603  83.5098514 105.6074082 111.7807099  85.2590096
 104.6006141 111.7843751  85.7261676 105.9171573 112.8277095  85.0833816
 106.3159651 111.3371610  85.9893933 105.2145622 109.5289031  84.2379406
 105.2431974 108.9174240  83.3115741 104.1898962 109.4687530  84.6557596
 105.9103149 109.0626924  84.9642185 106.3063955 113.0236449  81.6984177
 106.5574430 112.6003377  80.5700777 107.2413761 113.5803137  82.4593652
 107.0052202 113.9756662  83.3514635 108.6590983 113.6550104  82.0983915
 108.8633628 112.9629517  81.2932544 109.0633101 115.0777791  81.6609446
 109.0269194 115.7607287  82.5440885 110.4809789 115.0603551  81.0820356
 110.5303276 114.3787243  80.2059906 111.2200380 114.7188745  81.8361218
 110.7720879 116.0806698  80.7545879 108.1354125 115.6521790  80.5807817
 107.0928478 115.7416806  80.9519736 108.1328320 114.9935666  79.6865532
 108.4760520 116.6644737  80.2756853 109.4593531 113.2006767  83.3093879
 109.2704594 113.7434347  84.3962742 110.2994806 112.1761952  83.1438024
 110.3839965 111.7344389  82.2473884 111.0278918 111.5159816  84.2376109
 111.0303916 112.1642516  85.1016495 110.3079155 110.2042882  84.6032454
 110.9868940 109.5050806  85.1344353 109.9864355 109.6941232  83.6701359
 109.0992223 110.4699465  85.5042101 108.3517797 111.0518272  84.9241641
 109.4076300 111.1031679  86.3630392 108.4469502 109.1860287  86.0307441
 108.2546869 108.5033087  85.1705927 107.4624012 109.4466999  86.4824641
 109.2696644 108.4614956  87.0999771 109.3547420 109.0774305  88.0212960
 110.2837296 108.2082295  86.7257632 108.6077746 107.1850583  87.4519015
 108.5561319 106.5587632  86.5994611 107.6103750 107.3429216  87.7226080
 109.1073012 106.7357752  88.2564476 112.4957559 111.2625741  83.9092318
 112.9330054 111.4506168  82.7761980 113.2374923 110.8215551  84.9235347
 112.8240349 110.7717670  85.8296999 114.5845630 110.2374632  84.8551014
 114.8693257 110.0433242  85.8788429 114.5392114 108.8694102  84.1429608
 115.5743880 108.5051291  83.9592744 114.0266078 108.9485123  83.1675383
 113.8438407 107.7584925  84.9438075 112.9311151 108.0230423  85.7710775
 114.2368134 106.5825026  84.7861554 115.6815753 111.1902213  84.3347661
 116.8390505 110.8027597  84.1832182 115.3475366 112.4715708  84.1822712
 114.4028526 112.7375504  84.3384371 116.2818504 113.5382649  83.8517483
 117.0314203 113.1180843  83.1992516 115.5518321 114.6456743  83.0855834
 115.0424286 114.1883293  82.2175977 116.2862246 115.3830552  82.6885584
 114.5063700 115.4046964  83.8761633 113.1699313 114.9573373  83.9175814
 112.8841903 114.0578254  83.3977957 112.2032006 115.6926496  84.6318907
 111.1786207 115.3617193  84.6723287 112.5687123 116.8875566  85.2857903
 111.6363309 117.6233035  85.9388710 112.0085363 118.5310680  86.0398641
 114.8759711 116.5762243  84.5568528 115.9003675 116.9177276  84.5275027
 113.9104684 117.3183311  85.2535744 114.2084946 118.2147658  85.7690350
 117.0078041 114.0691081  85.0944457 116.5554416 113.8897666  86.2284213
 118.1379112 114.7472256  84.8776515 118.4416243 114.9079282  83.9375417
 118.9250111 115.3640947  85.9446910 118.2239906 115.7810298  86.6486950
 119.7777185 114.2861256  86.6386849 120.4768197 113.8139829  85.9151436
 119.1099303 113.4813207  87.0196692 120.5827906 114.8115532  87.8111258
 120.0146192 114.8361076  89.0986844 119.0235108 114.4368994  89.2611078
 120.7384877 115.3678077  90.1789536 120.2978720 115.3624697  91.1650168
 122.0306661 115.8815420  89.9767208 122.5979203 116.2795702  90.8066431
 121.8860494 115.3102140  87.6137935 122.3335706 115.2843513  86.6321837
 122.6027708 115.8534979  88.6932058 123.6010859 116.2351225  88.5400847
 119.8447191 116.4798851  85.4135534 120.5500780 116.2383021  84.4230119
 119.9697854 117.6268036  86.1159930 121.0931635 118.5371199  85.9468692
 121.2518995 118.7698656  84.8763368 121.9980207 118.0373393  86.3566914
 119.0372478 118.1744818  87.1163605 118.6980453 117.3932314  87.7747012
 119.8761698 119.2160064  87.8703375 120.4908897 118.7123647  88.6493455
 119.2627342 120.0103280  88.3313656 120.7716105 119.7828156  86.7733018
 120.1974570 120.5108386  86.1603383 121.6749933 120.2832951  87.1750308
 117.7918849 118.7969340  86.4418611 117.6046188 118.6519918  85.2367150
 116.9605591 119.5297752  87.1825792 117.0424851 119.5254655  88.1715359
 116.0350538 120.5369153  86.6214262 115.3732181 120.0360053  85.9298876
 115.2388854 121.1740179  87.7819645 114.9910088 122.2426828  87.5878410
 115.9001287 121.1499636  88.6755469 113.9384784 120.4307468  88.1136235
 113.5489498 120.5806436  89.1298654 114.1272267 119.3392286  88.0044092
 112.8278891 120.7898065  87.1212806 112.6555101 120.0256953  86.1428464
 112.2035235 121.8547376  87.2909464 116.7826611 121.6476108  85.8358532
 117.9498829 121.9089282  86.1367860 116.1276878 122.3848100  84.9076860
 116.6333049 123.6884083  84.4898442 117.5179081 123.5749061  83.8326766
 116.9313386 124.2401650  85.4055984 114.7176837 122.2775571  84.5178665
 114.1650489 121.7830464  85.2915522 114.2462461 123.7261514  84.3762677
 114.0610258 124.1226417  85.3964417 113.3310945 123.8471822  83.7593929
 115.4785433 124.4132242  83.7957718 115.5164073 124.2227709  82.6992794
 115.4727064 125.5083750  83.9640426 114.4380163 121.4848195  83.2268707
 115.2197630 121.5005651  82.2653956 113.2130078 120.9536489  83.1454396
 112.6684665 120.8453516  83.9831647 112.5115437 120.6805127  81.8738049
 113.2357550 120.7074140  81.0747747 111.8470977 119.2893918  81.8310013
 111.3158877 119.1676852  80.8537985 112.8856837 118.1716557  81.8934197
 113.4702490 118.2536989  82.8322242 113.5849323 118.2303496  81.0359059
 112.3960827 117.1756592  81.8887276 110.8137195 119.1056056  82.9382191
 110.0078111 119.8636696  82.8598625 111.2843401 119.2134058  83.9386421
 110.3557156 118.0947827  82.8874913 111.4849618 121.7708931  81.5421570
 111.0370118 122.5290401  82.3962313 111.0833308 121.8203076  80.2745436
 111.5048532 121.1989683  79.6141857 110.0396647 122.6959850  79.7188314
 109.3839624 123.0144080  80.5173085 110.6506622 123.9314691  79.0358379
 109.8569335 124.5030145  78.5012593 111.6308129 123.5484260  78.0971087
 112.1200598 122.8271211  78.5267451 111.3354066 124.8737128  80.0242472
 112.1743708 124.3648209  80.5455401 110.6205783 125.2198872  80.7985545
 111.7529321 125.7568258  79.4992306 109.1969973 121.8945468  78.7231325
 109.7205699 120.9692285  78.0978551 107.8944218 122.1868309  78.6126878
 107.4941817 122.9701362  79.0796801 106.9167679 121.3636562  77.8655470
 107.4651365 120.7383922  77.1766829 106.1083141 120.4397445  78.8116521
 105.4188046 121.0659487  79.4266914 105.2794827 119.4090208  78.0284943
 105.9119215 118.8954980  77.2734975 104.4245790 119.8817537  77.5005259
 104.8781549 118.6302183  78.7067166 107.0038860 119.6550633  79.7858063
 107.4775312 120.3318410  80.5278455 107.8075781 119.1265551  79.2294186
 106.4128046 118.8995535  80.3451214 105.9804276 122.2346735  77.0109964
 105.7260384 123.3918346  77.3430449 105.4977663 121.7067761  75.8853551
 105.8485509 120.8069352  75.5985370 104.5439230 122.3305064  74.9555995
 103.8304750 122.9038720  75.5309014 105.3037262 123.2525974  73.9973776
 104.6436440 123.5293355  73.1637332 106.1846771 122.7292722  73.5760901
 105.6838801 124.4200057  74.6954069 106.0047548 124.1247087  75.5651973
 103.7414142 121.2679811  74.1846801 103.9781433 120.0703704  74.3517578
 102.7442104 121.6989394  73.3983185 102.7411994 122.6194174  73.0283053
 101.6773193 120.8335869  72.8766678 101.9948135 119.8004331  72.9658117
 100.4238609 121.0431021  73.7351353  99.5171633 120.6711283  73.2075974
 100.2630172 122.1280349  73.9168705 100.5046296 120.3085078  75.0321768
 100.8880355 120.8009810  76.2302231 101.1607542 121.8305199  76.4101299
 100.9007845 119.7849675  77.1680578 101.1156124 119.8788869  78.1251585
 100.5517994 118.5736480  76.6060848 100.2771289 118.8887390  75.2429518
  99.8727922 117.8384248  74.3969726  99.6563256 118.0334317  73.3569298
  99.7544236 116.5299153  74.8829940  99.4553770 115.7451492  74.2053574
 100.4452376 117.2656311  77.1018200 100.6675485 117.0547376  78.1327338
 100.0396954 116.2382651  76.2283467  99.9554438 115.2160440  76.5613614
 101.3763425 121.0086035  71.3821341 101.4785345 122.1029587  70.8259539
 101.0250297 119.8928544  70.7322869 101.0005560 119.0235203  71.2400118
 100.7988183 119.7082719  69.2939007 100.9769538 118.6598527  69.1011219
  99.3261371 119.9951879  68.9401984  99.2028820 119.9683287  67.8336065
  99.0693223 121.0133899  69.2946331  98.3437643 118.9868767  69.5167269
  98.6786539 117.9141777  69.9923862  97.0644612 119.2695400  69.4322212
  96.4346264 118.6437646  69.8830450  96.7803457 120.1452814  69.0497923
 101.8359073 120.4204952  68.4012091 101.4878104 121.0309448  67.3930772
 103.1104455 120.3988701  68.8006947 103.3840797 119.8847600  69.6186253
 104.2269189 121.0924492  68.1351957 105.0690208 121.0160923  68.8045164
 104.6275756 120.3650264  66.8456856 105.5174631 120.8744626  66.4120863
 103.7999341 120.4132603  66.1012933 104.9403128 119.0078309  67.1319960
 105.4120688 118.6983576  66.3406233 104.0047375 122.6041988  67.9505647
 104.4864063 123.1953088  66.9886265 103.2594732 123.2252515  68.8721550
 102.8815166 122.6773518  69.6208565 102.8372519 124.6290027  68.8388560
 103.4755160 125.1870827  68.1661640 102.8547147 125.0093263  69.8409366
 101.3889898 124.8398882  68.3774872 100.8230785 125.8967020  68.6395824
 100.7444384 123.8302255  67.7809583 101.2251629 122.9663051  67.6016458
  99.3926506 123.9364311  67.2249330  99.3088895 124.9186647  66.8110757
  99.2795424 122.9992910  66.0142985  99.3131598 121.9349260  66.3294583
 100.1290840 123.1682274  65.3170277  98.3344785 123.1758160  65.4591796
  98.2476939 123.7417815  68.2453392  97.0890218 123.6223328  67.8443606
  98.5284400 123.6931240  69.5570012  99.4793850 123.7108422  69.8606251
  97.4902131 123.7641594  70.5935690  96.6977372 124.3946094  70.2138323
  96.9190417 122.3597984  70.8670415  97.7379674 121.6999925  71.2302369
  96.5521735 121.9555053  69.8986599  95.7506735 122.3125512  71.8732207
  96.0909097 122.6768403  72.8723358  94.5467461 123.1450365  71.4202935
  94.1596457 122.7794539  70.4446804  94.8060849 124.2154765  71.3055154
  93.7290042 123.0675773  72.1690631  95.2808266 120.8667239  72.0247142
  96.1043986 120.2230293  72.4008528  94.9249343 120.4677425  71.0518758
  94.4366930 120.8146513  72.7464169  97.9869210 124.4190579  71.8893380
  98.9668271 123.9809996  72.4870746  97.2114994 125.3913056  72.3717670
  96.5098839 125.7892740  71.7920258  97.3651946 126.0491691  73.6837389
  98.1216683 125.5426166  74.2540631  97.7744564 127.5140441  73.4968246
  97.7871621 128.0364472  74.4866253  96.8525735 128.1460907  72.6346587
  97.1950959 129.0436212  72.5398084  99.1614884 127.6621530  72.8729464
  99.2037901 127.1670768  71.8792034  99.9250581 127.1914328  73.5281985
  99.4255062 128.7308344  72.7308343  96.0887694 126.0106894  74.5345192
  96.1660729 126.0853654  75.7582895  94.9109462 125.8454857  73.9197891
  94.8680658 125.7903226  72.9307919  93.6419178 125.7278886  74.6476152
  93.5852934 126.5450073  75.3262940  92.4526984 125.8220990  73.6926243
  92.4019943 124.9361731  73.0203111  92.5661628 126.7344722  73.0608589
  91.2644140 125.9398977  74.4481140  90.5373133 126.1255564  73.8383993
  93.5777112 124.4253711  75.4526218  94.0219097 123.3781793  74.9843558
  93.0457873 124.4995878  76.6750746  92.6578201 125.3769328  76.9579966
  92.9411529 123.3661975  77.6015578  92.5520185 122.5153172  77.0574846
  92.2988070 123.6582175  78.4122497  94.2610999 122.9081138  78.2409975
  94.2213428 121.9947286  79.0657326  95.4056031 123.5070205  77.8859521
  95.3925147 124.2521532  77.2223953  96.7427615 123.1251475  78.3746016
  96.8021569 122.0494911  78.3562906  97.8501253 123.6869110  77.4513767
  97.7316447 124.7966480  77.3922182  99.2663050 123.3791917  77.9612834
  99.3421123 122.2986387  78.2176115  99.4866349 123.9714592  78.8757792
 100.0485340 123.6096321  77.2198452  97.7494515 123.1190039  76.0274693
  96.7586895 123.3523860  75.5815538  97.8530658 122.0151168  76.0504444
  98.5207529 123.5163646  75.3442914  96.9685349 123.5881949  79.8197817
  96.7028069 124.7437887  80.1446905  97.5883367 122.7427516  80.6516515
  97.7654051 121.8058637  80.3343386  98.1657811 123.1296101  81.9521362
  98.4280817 124.1769736  81.8843007  97.1253959 122.9446359  83.0725634
  96.9380134 121.8650663  83.2556540  96.1686847 123.3963845  82.7247209
  98.4878751 124.5981006  84.5229750  98.9392634 125.1215800  83.8000883
  97.4861262 123.6350813  84.3690466  98.4793440 124.9351983  85.8183083
  99.1530988 125.6685489  86.2655108  97.5148369 124.2704896  86.4736727
  96.8776074 123.4406443  85.5756124  96.0595269 122.7976146  85.8700887
  99.4718413 122.3632735  82.2361870  99.7104147 121.3035436  81.6633211
 100.3538183 122.8919115  83.0883041 100.1180660 123.7018954  83.6195021
 101.6402196 122.2695725  83.4593619 101.5696513 121.2056660  83.2940456
 102.8001048 122.8196738  82.6149563 102.9138828 123.9159204  82.7925507
 102.5114931 122.6192645  81.2473495 101.7329523 122.0358900  81.2443763
 104.1370908 122.1190723  82.8633349 104.0342045 121.0182249  82.7687704
 104.5235706 122.3474627  83.8798823 104.8986860 122.4654708  82.1309141
 101.9161041 122.4388807  84.9514907 101.6330713 123.4869268  85.5283380
 102.4489046 121.3883125  85.5752294 102.7652130 120.5867222  85.0620354
 102.5272642 121.2260687  87.0277702 102.0794095 122.0962683  87.4854654
 101.7087328 119.9851030  87.4222058 101.7605537 119.8277607  88.5200314
 102.1465462 119.0819904  86.9420531 100.2320041 120.0235140  87.0548328
  99.8135904 119.8205657  85.7237498 100.5405393 119.6228696  84.9527540
  98.4493527 119.8897450  85.3907292  98.1413391 119.7823915  84.3637141
  97.4891486 120.1019020  86.3935605  96.4520589 120.1854402  86.1407708
  99.2660263 120.2389050  88.0561792  99.5690409 120.3776186  89.0827289
  97.9000034 120.2579472  87.7266356  97.1632881 120.3915620  88.5002973
 103.9974476 121.1553308  87.5017130 104.8828413 120.9126880  86.6769043
 104.3001072 121.4061283  88.7937904 103.3794297 121.7469711  89.8726912
 103.0830987 120.8005395  90.3787684 102.4692847 122.2768431  89.5170429
 105.6828960 121.5419444  89.2634189 106.1623885 122.2652233  88.6213182
 105.5931534 122.0461654  90.7132239 106.3656953 122.7946338  90.9507555
 105.6876447 121.2088166  91.4395563 104.1839635 122.6281195  90.8239140
 103.7914101 122.5953037  91.8623995 104.1706930 123.6775241  90.4584697
 106.5136217 120.2503527  89.1573964 105.9685289 119.1430181  89.1756432
 107.8411977 120.3984265  89.1363690 108.2535595 121.3012456  89.1241372
 108.7841438 119.2839276  89.2268502 108.3552542 118.4361292  88.7102561
 110.0993479 119.6654844  88.5394598 110.5606022 120.5549616  89.0183302
 109.9291858 119.9153380  87.4714841 110.8274203 118.8258923  88.5622576
 109.0533880 118.8563218  90.6791852 108.9701465 119.6621824  91.6104159
 109.4896480 117.6109849  90.8662042 109.4706914 116.9702324  90.0896714
 110.0274966 117.0834643  92.1293126 110.3453688 117.9207009  92.7302383
 108.9324949 116.3181423  92.9039168 108.0158789 116.9536893  92.8669970
 108.5755435 114.9624541  92.2854444 109.4100109 114.2351344  92.3957541
 108.3550550 115.0738211  91.2033999 107.6801709 114.5292565  92.7796828
 109.2902050 116.1244170  94.3795478 109.5546276 117.0828389  94.8683948
 110.1322468 115.4103902  94.4926987 108.4275942 115.6860930  94.9209941
 111.2733381 116.2300941  91.8720596 111.4327700 115.6642066  90.7894189
 112.1522828 116.1217604  92.8713464 112.0230029 116.5939904  93.7324645
 113.2004643 115.0999476  92.8959276 113.7292939 115.1241286  91.9518106
 114.1727554 115.4028830  94.0515158 113.6764616 115.1704331  95.0204982
 114.4205925 116.4863221  94.0593108 115.4980480 114.6203546  93.9655694
 115.3067435 113.5720110  93.6360255 116.4685817 115.2925030  92.9952092
 116.6975365 116.3284194  93.3198886 116.0341499 115.3239370  91.9740732
 117.4190905 114.7192567  92.9416954 116.1752548 114.5729994  95.3338988
 115.5220453 114.0662209  96.0754114 116.3952132 115.5977811  95.7026429
 117.1335146 114.0125061  95.2765203 112.5552009 113.7105364  93.0570262
 111.6617838 113.5338606  93.8853652 113.0169870 112.7257302  92.2946042
 113.7711671 112.9005290  91.6527002 112.5621952 111.3433277  92.3936990
 111.4802103 111.3413911  92.3739138 113.0957199 110.4981158  91.2219886
 112.9639650 109.4144932  91.4554578 114.1801051 110.6925065  91.0783002
 112.3216162 110.7243030  89.9296269 112.5245174 111.7388924  89.5436346
 111.2416673 110.6543143  90.1761470 112.5863233 109.6870809  88.8408333
 113.1699367 108.6239308  89.0328443 112.1426583 109.9537425  87.6373825
 112.3625636 109.2675523  86.9255238 111.6276449 110.8007488  87.4968043
 112.9947963 110.6750413  93.6995269 114.0774488 110.9305530  94.2270790
 112.2803429 109.5937466  93.9979680 111.4338113 109.4611261  93.4620178
 112.7139624 108.4353066  94.7912732 112.7611850 108.7275689  95.8289341
 111.6620151 107.3347847  94.5882823 110.6876839 107.6693033  95.0118686
 111.9567807 106.4026571  95.1224787 111.4751035 107.0508171  93.2069237
 110.9501188 107.7879213  92.8103504 114.0999037 107.8623896  94.4236340
 114.7019110 107.1579897  95.2298307 114.6191177 108.1728693  93.2304751
 114.0785431 108.7311959  92.6119388 115.9172243 107.7423779  92.6943011
 116.2730203 106.8973327  93.2685001 115.7122418 107.3072159  91.2391138
 114.8836502 106.5646368  91.1844893 116.6377163 106.8293128  90.8441460
 115.4096711 108.4456271  90.4509159 114.5796392 108.2902237  89.9543504
 117.0241066 108.8104660  92.7416766 118.1545893 108.5196208  92.3579958
 116.7098992 110.0585884  93.1124787 115.8008668 110.2437610  93.4933129
 117.6200237 111.2070600  92.9665698 118.6256774 110.8907267  93.2098302
 117.2637834 111.9796998  93.6301611 117.6729744 111.8293492  91.5602549
 118.3659182 112.8263569  91.3672796 116.9144442 111.2948762  90.5939063
 116.4804976 110.4078520  90.7510717 116.5926482 111.9536558  89.3160218
 117.4404275 112.5513225  89.0135297 116.3347396 110.8650918  88.2510775
 116.1766597 111.3434461  87.2605747 115.4111469 110.3063575  88.5169978
 117.4819460 109.8431458  88.0990970 117.6862118 109.3619558  89.0853273
 117.1025564 108.7288616  87.1231968 117.0329713 109.1185799  86.0869628
 116.1235612 108.2796414  87.3957899 117.8686358 107.9251446  87.1273144
 118.7637321 110.5074634  87.5917860 119.1207205 111.2787142  88.3060976
 118.5768281 110.9860905  86.6064094 119.5648834 109.7477821  87.4666395
 115.4115791 112.9311382  89.5169748 115.1367083 113.3154668  90.6496877
 114.6844892 113.3383741  88.4711411 114.9590766 113.0878633  87.5444923
 113.5321876 114.2561022  88.5836416 113.2367270 114.3285584  89.6213503
 113.9565619 115.6482274  88.1040942 113.0654580 116.2828499  87.9043570
 114.5121051 115.5335977  87.1477205 114.8359300 116.4303013  89.0617263
 116.2320914 116.2495541  89.0626483 116.6738313 115.5187309  88.4016729
 117.0408431 117.0164036  89.9249780 118.1079917 116.8619664  89.9308609
 116.4550336 117.9768461  90.7751418 117.2425902 118.7402122  91.5769353
 118.1610301 118.5342944  91.3778165 114.2493462 117.3706316  89.9323814
 113.1785514 117.5037273  89.9180681 115.0543901 118.1488322  90.7853621
 114.6145520 118.8766940  91.4432367 112.2614796 113.7695885  87.8531949
 112.3309653 112.8895893  86.9890778 111.1050003 114.3301681  88.2337933
 111.1270782 114.9731881  89.0020176 109.7591275 114.0432236  87.6982373
 109.8586400 113.5929990  86.7234831 109.0033578 113.0783340  88.6324172
 107.9715862 112.9131282  88.2497359 108.9414345 113.5198612  89.6515495
 109.6176396 111.8082319  88.7386594 109.2967578 111.3754927  89.5713716
 108.9222613 115.3348780  87.5575468 108.7983084 116.0720555  88.5358754
 108.2872316 115.5709045  86.3970736 108.4499525 114.9321533  85.6397242
 107.3762374 116.7005749  86.0887877 106.9392704 117.0483266  87.0157206
 108.2048711 117.8547653  85.4721405 108.8048970 117.4741363  84.6187231
 108.9322942 118.1752965  86.2509181 107.3904753 119.0903992  85.0203780
 106.4521061 119.1439186  85.6197852 108.1188559 120.4057739  85.2833267
 109.1526240 120.3789060  84.8795371 108.1805758 120.5991302  86.3736745
 107.5752452 121.2543362  84.8169486 107.0472942 119.0438639  83.5225945
 106.6007132 118.0777420  83.2210965 107.9636758 119.1883501  82.9160406
 106.3343524 119.8576997  83.2712004 106.2043645 116.2415142  85.1840081
 106.2596015 115.1640249  84.5896625 105.1064866 117.0053769  85.0568744
 105.0293637 117.8598629  85.5690392 104.0216048 116.6892534  84.1042773
 104.4555819 116.1508589  83.2732276 102.9584285 115.8037871  84.7561114
 102.2163456 115.4524884  84.0022410 102.4152902 116.3777497  85.5405752
 103.5538871 114.6742687  85.3595808 104.3710511 114.4781390  84.8723434
 103.3144538 117.9042753  83.4923253 103.1500646 118.9411596  84.1330718
 102.7921266 117.7134471  82.2792087 102.9593284 116.8327907  81.8203967
 101.9286827 118.6368886  81.5335240 101.5934097 119.4176039  82.1984699
 102.7244716 119.2428699  80.3792776 102.9269528 118.4642200  79.6082839
 103.7038797 119.6050087  80.7700419 102.0309763 120.3223471  79.7968240
 102.6395285 121.0797468  79.8088182 100.6756209 117.9135739  81.0187806
 100.6792301 116.6905993  80.8827728  99.5868508 118.6460923  80.7805587
  99.6483225 119.6477226  80.8437604  98.2204834 118.1327602  80.5636712
  98.2656552 117.1060612  80.2353655  97.4087210 118.2270365  81.8787848
  97.4457763 119.2856688  82.2317791  95.9342769 117.8093444  81.7813058
  95.8406897 116.8065696  81.3153625  95.3456149 118.5356379  81.1831522
  95.4728546 117.7617598  82.7910371  98.0356461 117.3378984  82.9568415
  99.0675192 117.6605548  83.2026026  98.0721111 116.2828333  82.6100776
  97.4381320 117.3819736  83.8926163  97.5223959 118.9394839  79.4703571
  97.7623724 120.1398521  79.3568434  96.5627077 118.3254033  78.7753976
  96.4492579 117.3302715  78.8621923  95.4949993 119.0263425  78.0477597
  95.5107634 120.0632223  78.3459262  95.6603665 118.9803129  76.5152284
  95.2676129 118.0132505  76.1198846  94.8768283 120.1284052  75.8713481
  95.2660484 121.1108345  76.2127543  93.7948715 120.0763555  76.1136545
  94.9796058 120.0904087  74.7679439  97.1123695 119.0996206  76.0501025
  97.6881410 118.1917995  76.3273564  97.6049954 119.9718191  76.5269896
  97.1678369 119.2175957  74.9475551  94.1322827 118.4528901  78.4406731
  93.9149889 117.2423183  78.3764218  93.1974256 119.3242227  78.8174923
  93.4428067 120.2967057  78.8583395  91.7716689 118.9913712  78.9882253
  91.6833420 117.9716778  79.3357392  91.1017901 119.9171062  80.0108934
  91.0486742 120.9488179  79.5911179  91.8684106 119.9644151  81.1919318
  92.7417920 120.2795246  80.9384687  89.7076598 119.4297118  80.4042701
  89.7710608 118.4072931  80.8383305  89.0332862 119.3991003  79.5237352
  89.2753968 120.1004969  81.1749050  91.0749667 119.1110334  77.6349832
  91.2161470 120.1387281  76.9739541  90.3856242 118.0583756  77.1809329
  90.2048830 117.2721351  77.7779861  89.9571336 117.9086665  75.7760120
  89.9264530 118.8953268  75.3446876  90.9835061 117.0856157  74.9606146
  90.6050227 117.0038052  73.9133387  92.3451081 117.7875979  74.8849642
  92.8406489 117.7889551  75.8774360  92.2292877 118.8385021  74.5444075
  93.0164842 117.2608197  74.1751556  91.2261023 115.6660331  75.4962463
  90.2916701 115.0674108  75.4925821  91.6245213 115.6984851  76.5323386
  91.9698540 115.1430011  74.8577804  88.5601590 117.2777680  75.6476872
  88.2587013 116.3418926  76.3870703  87.7146863 117.6811397  74.6745967
  87.8453381 118.8538567  73.8235157  88.4918270 118.5941878  72.9549528
  88.2840343 119.7214018  74.3678691  86.4355156 117.0134568  74.4108202
  85.8533424 117.0479703  75.3206269  85.7729565 117.7998492  73.2738098
  84.6692776 117.8472397  73.4009238  86.0033960 117.3610384  72.2796218
  86.4232305 119.1789310  73.3724365  86.4014569 119.7373928  72.4151227
  85.9090209 119.7782663  74.1561454  86.6327929 115.5394404  74.0330012
  87.4909492 115.2260591  73.2038101  85.8217884 114.6263667  74.5715207
  85.0892056 114.8992172  75.2004557  86.0699294 113.1782397  74.4415658
  87.0791884 112.9816892  74.7755245  85.1181408 112.3777676  75.3215288
  85.3169329 111.2890800  75.2048341  84.0617923 112.5808143  75.0362454
  85.3164664 112.7116952  76.6750536  84.7904886 112.0788597  77.2019652
  85.9545027 112.6491905  73.0101477  86.6290472 111.6844495  72.6595234
  85.1958108 113.3222646  72.1408825  84.6758405 114.1225958  72.4322827
  85.1505095 113.0151720  70.7046991  84.8700684 111.9823265  70.6062645
  84.1211519 113.9152456  70.0151620  83.1017886 113.6355333  70.3731438
  84.1395672 113.7716401  68.9107385  84.3558876 115.2786197  70.3342863
  83.7756700 115.8037379  69.7561370  86.5153378 113.1729172  70.0251690
  86.8643577 112.3737971  69.1587642  87.3527258 114.1059355  70.4955881
  87.0960130 114.6254234  71.3107166  88.6976994 114.3262191  69.9506713
  88.5967981 114.4218455  68.8807138  89.3004037 115.6293948  70.4831152
  88.6612295 116.5169130  70.3944019  90.2080100 115.8554629  69.8713828
  89.7208592 115.4953085  71.8284995  88.9288701 115.3904167  72.3954796
  89.6601913 113.1585791  70.1948925  90.6170274 113.0122976  69.4361782
  89.3716996 112.2757108  71.1622803  88.5883543 112.4146488  71.7645314
  90.1391834 111.0467248  71.4008010  91.1682284 111.3225784  71.5156224
  89.6568920 110.3771545  72.7007105  90.3000770 109.4922203  72.9035940
  88.6157201 110.0050380  72.5641167  89.6656975 111.2581800  73.9643741
  88.9324853 112.0890978  73.8495488  89.2441992 110.4064483  75.1631874
  89.9437399 109.5551165  75.3038292  88.2225934 109.9946764  75.0088395
  89.2408797 111.0107738  76.0924800  91.0407646 111.8702235  74.2317728
  91.2884411 112.6319111  73.4607354  91.8175512 111.0817328  74.1959058
  91.0672650 112.3637963  75.2266135  90.0202401 110.0536547  70.2331408
  90.9418509 109.2816702  69.9841243  88.9139217 110.1253258  69.4852065
  88.2156612 110.7946674  69.7431558  88.6779979 109.4029421  68.2366113
  87.6417996 109.0981137  68.2310919  89.3509434 108.5592263  68.1697553
  88.8957805 110.2607198  66.9864521  88.2161875 110.0420936  65.9868952
  89.7228768 111.3144347  67.0398432  90.2065813 111.5149837  67.8928578
  89.9439667 112.2064211  65.8802866  89.8434679 111.6261242  64.9727669
  88.9016861 113.3412133  65.8505246  89.0025111 113.9543387  66.7756259
  87.5957799 112.8186576  65.8215849  87.6944422 111.8632230  65.9682067
  89.0169514 114.2487223  64.6257821  88.8215589 113.6649713  63.7001943
  90.0295488 114.6869784  64.5317182  88.2872771 115.0822203  64.6679328
  91.3464686 112.8150680  65.8133953  91.9684975 112.7585843  64.7560081
  91.8490692 113.4360084  66.8856847  91.4146655 113.3773931  67.7892557
  93.0686910 114.2471217  66.8192542  93.1816605 114.5878543  65.7984288
  92.9196594 115.5205583  67.6764082  92.5124062 115.2173362  68.6669007
  92.1575516 116.1747288  67.2022561  94.2082081 116.3400893  67.9226297
  94.9116022 115.7400822  68.5367598  93.9341927 117.2393923  68.5172817
  94.9697204 116.8026018  66.6774171  94.7450504 116.3768192  65.5576093
  95.9835206 117.6261412  66.8268595  96.4943637 117.8532131  65.9981831
  96.2827633 117.9127440  67.7305523  94.3337650 113.4352732  67.1251637
  94.4607615 112.7845499  68.1597845  95.3426529 113.5888739  66.2669742
  95.2281801 114.2349656  65.5079002  96.6588078 112.9481520  66.3934082
  96.5107406 111.9965375  66.8853930  97.2130999 112.6113736  64.9943258
  96.4431765 111.9688379  64.5028267  98.3963891 111.8431024  65.0706809
  98.3794246 111.2770340  64.2893916  97.4810989 113.8048133  64.0725389
  98.2383382 114.4852915  64.5161042  96.5513109 114.3898444  63.9019169
  97.8478569 113.4599999  63.0839019  97.5820096 113.7495396  67.3270491
  98.6250021 114.2629322  66.9252286  97.1908138 113.8648332  68.6008953
  96.3301087 113.4358194  68.8813322  97.8760714 114.6627819  69.6299705
  97.7934663 115.6990304  69.3341244  97.1891207 114.4601632  70.9903430
  97.8114683 114.8888629  71.8082829  97.0858560 113.3702361  71.1964641
  95.8246638 115.1124954  71.1261706  95.7392582 116.4875895  71.4205924
  96.6431929 117.0661358  71.5392194  94.4795554 117.0974573  71.5825803
  94.4023514 118.1468187  71.8183972  93.3008142 116.3298768  71.4717266
  92.0961091 116.9350657  71.6474024  91.4062334 116.2544114  71.7210687
  94.6471743 114.3458734  71.0084967  94.7211646 113.2957268  70.7853807
  93.3860227 114.9483930  71.1917661  92.4930898 114.3470782  71.1070560
  99.3844643 114.3685259  69.7581162  99.8383318 113.2375619  69.5553586
 100.1697453 115.3915654  70.0992215  99.7700057 116.3085848  70.2002847
 101.6180753 115.3188209  70.3641850 101.8801793 114.3069384  70.6351235
 102.4455869 115.7451133  69.1174908 102.1203697 116.7657684  68.8104908
 103.9539017 115.8031392  69.4245957 104.3342771 114.8101008  69.7490959
 104.1901703 116.5484904  70.2095445 104.5358648 116.1034595  68.5280301
 102.1848324 114.7939072  67.9270487 101.0968161 114.8189710  67.6989681
 102.4687450 113.7660824  68.2453589 102.9187884 115.1423131  66.6259942
 104.0110863 114.9480804  66.7236382 102.7822574 116.2265074  66.4387619
 102.5418118 114.5612172  65.7648199 101.9381502 116.2116213  71.5691827
 101.4101321 117.3182434  71.6563801 102.8498197 115.7878416  72.4424658
 103.2305656 114.8626347  72.3469748 103.5226315 116.6594080  73.4081963
 103.0786685 117.6457205  73.3714314 103.3374535 116.1077239  74.8190807
 102.2640624 115.8684156  74.9354323 103.5832012 116.8983307  75.5618936
 104.3033526 114.6234865  75.1814563 105.0027005 116.8267390  73.0442636
 105.5968611 115.9572903  72.4069481 105.6044531 117.9417286  73.4493572
 105.0757173 118.6363153  73.9462729 106.9440846 118.3656676  73.0448326
 107.4830639 117.5255438  72.6254363 106.8049693 119.4924419  72.0045059
 107.7940199 119.7309327  71.5618438 106.4384169 120.4159084  72.5086953
 105.8011994 119.1994124  70.8999564 104.6392310 119.5692658  70.9828110
 106.2214212 118.5798854  69.8205432 105.5999036 118.5238741  69.0332229
 107.1316006 118.1803406  69.7789429 107.7126875 118.8505594  74.2815684
 107.1520956 119.5954550  75.0814374 108.9716631 118.4500207  74.4557469
 109.3917750 117.8342874  73.7814412 109.7485651 118.6518409  75.6908829
 109.2798522 119.4348024  76.2677556 109.7730506 117.3582914  76.5355669
 110.2712023 116.5552603  75.9413576 110.5232799 117.5245749  77.8663831
 110.1279560 118.3972961  78.4288355 111.6119139 117.6637075  77.7025853
 110.3894915 116.6192116  78.4952380 108.3518657 116.8827089  76.8719741
 107.8237934 116.5282670  75.9609812 107.7666566 117.7130887  77.3179762
 108.3741246 116.0450921  77.5974056 111.1722268 119.1153042  75.3777134
 111.8020264 118.6263720  74.4405961 111.7062343 120.0119417  76.2097659
 111.1076919 120.3993413  76.9193739 113.0831477 120.5086489  76.1676082
 113.6939140 119.8237619  75.5931615 113.0655298 121.8828330  75.4664508
 112.1298347 122.4210502  75.7395848 113.0362513 121.7136658  74.3712861
 114.2645142 122.7625332  75.7804950 115.3528215 122.6052218  75.2488989
 114.1019379 123.7437782  76.6331046 113.1937008 123.8809185  77.0463052
 114.8776005 124.3137886  76.8728380 113.6779295 120.5412923  77.5882095
 113.1494820 121.2135815  78.4746814 114.7916078 119.8406505  77.8010255
 115.1902689 119.3165894  77.0399658 115.5651376 119.8110121  79.0489099
 114.9484697 120.1305640  79.8776118 116.0428586 118.3720816  79.2827536
 116.6006776 118.0236789  78.3844117 115.1478892 117.7225716  79.3935572
 118.2321385 117.7438396  80.4996018 118.7825667 117.5021883  79.6907235
 116.9037481 118.1791648  80.5040780 118.5841951 117.6149396  81.7888818
 119.5434115 117.2424384  82.1520516 117.5713909 117.9923019  82.5788882
 116.5050472 118.3517246  81.7930984 115.5798458 118.6949092  82.2328233
 116.7469519 120.7723836  78.9402059 117.5887441 120.6108576  78.0561859
 116.8370943 121.7944969  79.7988984 116.1893780 121.8924447  80.5626595
 117.8724956 122.8278321  79.6202126 117.9038203 123.0045172  78.5639332
 117.4791195 124.1563210  80.2907038 117.4402229 124.0134079  81.3911786
 116.4519134 124.4074423  79.9707347 118.4317840 125.3350738  79.9880933
 119.4901518 125.0276594  80.0857960 118.2326648 126.1024519  80.7712228
 118.2505892 126.0492373  78.6316280 118.9384404 126.9277864  78.6107559
 117.2143272 126.4637985  78.6122577 118.4485977 125.2329346  77.3418496
 118.3027089 125.9181330  76.4738742 117.6970431 124.4279834  77.2381726
 119.8107197 124.6557889  77.2044293 119.9904345 123.9651857  77.9760507
 120.5303826 125.3969688  77.2633627 119.8846363 124.1636465  76.2811779
 119.2961939 122.3527059  79.9679484 120.1677313 122.6521989  79.1466947
 119.5599478 121.6025679  81.0597368 118.6424850 121.3350786  82.1575507
 118.1074744 120.3902690  81.9392039 117.8906647 122.1344814  82.2986810
 120.9200623 121.2202727  81.4609001 121.5004246 122.1318595  81.5134229
 120.7842982 120.5605764  82.8363498 121.6667601 120.7533549  83.4811528
 120.6257502 119.4606485  82.7492112 119.5087834 121.1736485  83.3988083
 119.0220479 120.5148436  84.1494256 119.7194975 122.1624686  83.8600448
 121.6653775 120.2956648  80.4894771 122.8704015 120.4522960  80.3319148
 120.9775151 119.3627289  79.8163116 120.0110645 119.2301904  80.0218764
 121.5713717 118.5584371  78.7260850 122.6470655 118.5547973  78.8433511
 121.0981464 117.1027055  78.7916979 121.2152457 116.7242600  79.8320235
 121.7318188 116.4702992  78.1247563 119.7456119 116.9972452  78.3890708
 119.5807013 116.0420745  78.2894069 121.2940358 119.1266470  77.3292660
 121.7694556 118.5885818  76.3352117 120.4560594 120.1621170  77.2356534
 120.1681632 120.6027800  78.0826470 119.8684220 120.6927452  76.0038726
 119.1654666 121.4374068  76.3466963 120.9681079 121.4083406  75.1936688
 121.5482360 120.6478282  74.6415421 121.6627144 121.9188408  75.8957935
 120.4173353 122.4671992  74.2612065 119.6139902 123.3101205  74.6473186
 120.8451847 122.4924957  73.0230810 121.5123054 121.8155139  72.7015491
 120.6664910 123.2976985  72.4598322 119.0169946 119.6952266  75.1788599
 118.5374769 120.0732877  74.1069147 118.7795641 118.4699166  75.6645461
 119.1300257 118.2557801  76.5745351 118.0265732 117.4091220  74.9661525
 118.4848303 117.2639362  73.9972781 118.0901839 116.0816572  75.7390593
 117.5929710 116.2082935  76.7265163 119.4253620 115.7175529  75.9744237
 119.9224655 116.5296405  76.1293337 117.4674872 114.9048149  74.9863947
 117.8906058 114.8289198  73.9614394 116.3641244 114.9891108  74.9147034
 117.7053906 113.9523394  75.5041293 116.5620073 117.7933376  74.7409528
 115.9222253 118.3775539  75.6186621 116.0096908 117.4297451  73.5745923
 116.5233469 116.8943448  72.9084321 114.6283260 117.7373402  73.1647501
 114.0746519 118.0033267  74.0523981 114.5797445 118.9261630  72.1789360
 113.5516126 119.3528895  72.1808962 114.8159027 118.5835933  71.1449432
 115.5824963 120.0337713  72.5367933 116.6067141 119.6518656  72.3116365
 115.5116157 120.2281617  73.6322018 115.3728481 121.3516171  71.7794274
 114.4847060 121.8712839  72.2040866 115.1422505 121.1400013  70.7115737
 116.6070111 122.2699982  71.8631408 116.2881623 123.3022241  71.5945042
 117.3753912 121.9814000  71.1366000 117.1800716 122.3234460  73.2303346
 117.5947716 121.3886168  73.4706438 116.4136394 122.5022754  73.9291449
 117.9116728 123.0538702  73.3360318 113.9534965 116.4936562  72.5816831
 114.6217112 115.7006765  71.9239838 112.6704284 116.2979668  72.8808666
 112.1718419 116.9870122  73.4147120 111.9075723 115.0657654  72.5990860
 112.3115840 114.5820511  71.7194009 111.9808973 114.1060357  73.8159111
 111.6193548 114.6593143  74.7149081 111.1272229 112.8409877  73.6480345
 111.3463935 112.3463535  72.6790530 110.0431673 113.0814723  73.6760689
 111.3334359 112.1200134  74.4669558 113.4127585 113.6333859  74.1103624
 114.0822361 114.4792997  74.3608574 113.8318804 113.0990253  73.2314565
 113.4231801 112.9359599  74.9763763 110.4482996 115.4256405  72.2982720
 109.8999273 116.3108650  72.9501665 109.7865844 114.7060640  71.3900999
 110.2387744 114.0610804  70.7773472 108.3191890 114.6804189  71.2833199
 107.9147101 115.3541323  72.0232049 107.8426304 115.1770835  69.9052791
 108.5510214 115.9239104  69.4954315 106.8471580 115.6576021  70.0061844
 107.6799287 114.0498773  68.8775965 106.5647744 113.4760921  68.8291056
 108.6631637 113.7894086  68.1534274 107.7606006 113.2908943  71.6290734
 108.4984378 112.3020189  71.6134976 106.4640309 113.2140025  71.9593350
 105.9346000 114.0649232  71.9946440 105.7165200 111.9513497  72.0458765
 106.1956874 111.2441089  71.3847944 105.7013932 111.3947785  73.4859628
 105.0183428 110.5189709  73.5447407 105.2632265 112.1789288  74.1440167
 107.0748292 111.0093581  74.0628810 106.9495233 110.7584504  75.1378448
 107.7333840 111.9065047  74.0263067 107.7846605 109.8478174  73.3424057
 108.8571103 109.8160683  73.6385264 107.7626932 110.0313577  72.2462323
 107.1016209 108.5130801  73.6334301 107.3892230 107.7652258  72.8616793
 105.9956138 108.6043203  73.6248322 107.5123171 107.9601129  74.9408864
 107.5692631 108.6864220  75.6906970 108.4506692 107.5066333  74.8545743
 106.7677251 107.2382127  75.1747760 104.2823463 112.0947899  71.5343614
 103.5674692 113.0337593  71.8846658 103.8175304 111.0396038  70.8597315
 104.4608897 110.3535372  70.5489728 102.3993208 110.7134543  70.6426254
 101.9334353 111.5612821  70.1618531 102.3496836 109.4437400  69.7633168
 102.7582976 108.5852300  70.3451238 103.0380682 109.5773557  68.8992298
 100.9649743 109.0315004  69.2291252 100.3263844 108.7122812  70.0875914
 101.0764143 108.1142775  68.6185005 100.2037813 110.1268582  68.4690348
  99.7907639 110.8217771  69.2323808  99.3365454 109.6862134  67.9355723
 101.1012004 110.8979648  67.4880192 101.3573453 110.2755950  66.6054738
 102.0476360 111.2347035  67.9605594 100.4422486 112.1291527  67.0053634
 100.0815987 112.6705119  67.8289321  99.6341197 111.9178476  66.3712485
 101.1127131 112.7320233  66.4960902 101.6909032 110.4755841  71.9820813
 102.2722126 109.8509908  72.8634345 100.4256324 110.8798015  72.1050574
  99.9846828 111.4098708  71.3847883  99.5502685 110.5080815  73.2317265
  99.9549350 109.6122944  73.6823364  99.5331999 111.5961926  74.3223869
 100.5862075 111.7311408  74.6719004  99.0343993 112.9512330  73.8234788
  97.9914247 112.8815606  73.4489515  99.6825490 113.3416239  73.0098410
  99.0556179 113.6769036  74.6628740  98.6765877 111.1834655  75.5225394
  98.9642038 110.1806778  75.9015680  97.6034418 111.1780845  75.2469067
  98.8102145 111.9095719  76.3538427  98.1578127 110.1196695  72.7236546
  97.6666890 110.6853743  71.7492602  97.6000673 109.0518161  73.3006850
  97.9964193 108.6610206  74.1238331  96.5997925 108.1863332  72.6557612
  95.8760383 108.8263818  72.1806754  97.2976516 107.3165128  71.5814246
  97.4398321 107.9104415  70.6504904  96.6542568 106.4510112  71.3308549
  98.6628934 106.7616163  72.0339053  98.5556614 106.2960271  73.0261417
  99.4124807 107.5776189  72.1026839  99.2515156 105.7324740  71.0683014
  99.5067097 104.6051814  71.5605182  99.5200911 106.1014268  69.9062747
  95.8856045 107.2745881  73.6908155  96.5252615 106.8933185  74.6779190
  94.5952607 106.9089350  73.5046740  93.6811286 107.4318884  72.4953191
  93.7683306 106.8189422  71.5787439  93.8667050 108.5012727  72.2577341
  93.8671128 105.9831375  74.3903273  93.9649599 106.3636023  75.3982112
  92.4081422 105.9852581  73.9105592  91.6979558 105.9659123  74.7650449
  92.2010144 105.1219465  73.2387668  92.2824144 107.2611562  73.0823501
  91.5040487 107.1951708  72.2959675  92.0512608 108.1185275  73.7526352
  94.4311097 104.5509876  74.3883246  95.1355330 104.1577614  73.4597305
  94.0912178 103.7353113  75.4008817  93.4640480 104.0670117  76.1032863
  94.6958288 102.3998745  75.6253433  95.1777054 102.0844760  74.7100539
  95.7993856 102.4853701  76.7074588  96.2667762 101.4836094  76.8487886
  95.3145552 102.7584442  77.6735060  96.9271210 103.5013895  76.4418215
  97.5269182 103.5868034  77.3798708  96.4768522 104.4979540  76.2505395
  97.8874297 103.1646581  75.2898353  97.3223059 102.9892815  74.3489082
  98.4399024 102.2505298  75.5504720  98.8423321 104.3545897  75.1173556
  99.3398406 104.5674648  76.0906153  98.2826625 105.2554849  74.8097021
  99.9155620 104.1010236  74.1256359  99.5571746 104.1329595  73.1302586
 100.3894581 103.1905592  74.3098626 100.6448474 104.8332966  74.1916493
  93.6596769 101.2984741  75.9334724  93.7858882 100.5860969  76.9230690
  92.6492668 101.1353221  75.0716095  92.5850843 101.7498873  74.2914333
  91.6094060 100.0834778  75.1936514  90.8970641 100.2573688  74.4008189
  92.2422908  98.6994224  74.9544582  91.4813483  97.8880119  74.9691791
  92.9902583  98.4906565  75.7462550  92.8816648  98.6721437  73.6932201
  93.6587899  99.2369109  73.7897250  90.8176090 100.1475169  76.5181504
  90.7727231 101.2071889  77.1459086  90.0953131  99.0809575  76.8933207
  90.0276412  98.2739577  76.3054130  89.5081066  98.9196745  78.2279553
  90.1657768  99.3892934  78.9369177  88.1327655  99.5963543  78.3028917
  87.4704310  99.1461264  77.5333596  88.2611944 100.6679517  78.0373577
  87.3415178  99.4809044  79.9353978  89.4063173  97.4418479  78.6511448
  88.9237351  96.6107844  77.8845178  89.7966145  97.1586039  79.8946692
  90.2939845  97.8559813  80.4110231  89.5917183  95.9166159  80.6572893
  88.6483890  95.4765232  80.3646139  90.7606319  94.9620744  80.3158373
  91.7148544  95.4358481  80.6280745  90.8049026  94.8240972  79.2156620
  90.7272717  93.5537459  80.9327547  89.7184099  93.1406312  81.5536059
  91.7774429  92.8782242  80.8956630  89.4964300  96.2817935  82.1665939
  89.6919331  97.4380498  82.5454513  89.2173876  95.3127978  83.0450224
  89.1721059  94.3784914  82.6592089  89.2177649  95.4426663  84.5163833
  88.8699082  94.4847651  84.8637087  90.6599114  95.6151452  85.0519095
  90.7585989  96.5833384  85.5944914  91.3583862  95.6972889  84.1963376
  91.1199900  94.4877172  85.9970935  90.4868062  94.5210522  86.9123601
  92.1591022  94.7172215  86.3212803  91.0717995  93.0626521  85.4061823
  90.0125262  92.8009011  85.1982872  91.4459228  92.3362141  86.1636157
  91.9109844  92.9158168  84.1332891  92.9845250  92.7733970  84.3757934
  91.8098564  93.8030192  83.4766050  91.4895268  91.7544700  83.3248684
  90.4737198  91.5963226  83.4025363  92.0390820  90.9182822  83.6295726
  91.6843045  91.9971403  82.3084744  88.1747698  96.3967616  85.1167992
  88.3002137  96.8278244  86.2615130  87.0142273  96.4675832  84.4653896
  86.9661070  96.1826244  83.5146880  85.7162116  96.4973323  85.1675472
  85.7075835  97.3364854  85.8503525  84.5668037  96.6256377  84.1488494
  83.5772261  96.6394454  84.6685102  84.5913453  95.5449519  83.2432971
  84.1586915  94.7965993  83.6933837  84.6529071  97.9164344  83.3341911
  85.5983594  97.9708921  82.7560421  84.5905106  98.7906055  84.0129054
  83.7978644  97.9749119  82.6265740  85.5177825  95.2099841  85.9900808
  86.3643987  94.3116292  85.9769845  84.3554284  95.0201013  86.6224901
  83.7003648  95.7585631  86.7139119  83.8744879  93.6667936  86.9303999
  84.6738326  93.1347697  87.4269421  82.6984627  93.7367043  87.9130755
  83.0593133  94.1975842  88.8583401  82.3666872  92.7144706  88.1693534
  81.5255804  95.9335983  87.2596438  82.2672684  96.5875383  87.4013210
  81.5118313  94.5519895  87.4591460  80.2541534  96.2754369  86.9979539
  79.9150594  97.2946982  86.8036153  79.4577301  95.1936322  87.0220491
  80.2347492  94.0937209  87.3072903  79.7975754  93.1104171  87.4044174
  83.5578772  92.8955606  85.6325670  83.2005192  93.4981347  84.6197227
  83.7718017  91.5744319  85.6341175  84.1563240  91.1387152  86.4548837
  83.7213792  90.7041837  84.4291384  83.2099502  91.2270221  83.6330181
  85.1405916  90.3592663  83.9276554  85.0879370  89.5798989  83.1301993
  85.9323745  89.8598535  84.9838451  86.1809823  90.6489324  85.5090204
  85.8715688  91.5659477  83.3390244  85.9857247  92.3759180  84.0894398
  85.3068843  91.9812842  82.4765014  86.8860077  91.2810107  82.9871413
  82.9272925  89.4041077  84.6375003  82.9229003  88.5260243  83.7806215
  82.2735322  89.2582007  85.7909714  82.3038211  90.0038136  86.4412410
  81.6688633  88.0087148  86.2727241  81.3837913  87.4028146  85.4204083
  82.7806424  87.2716128  87.0425168  83.4082760  88.0273914  87.5617890
  83.4432248  86.8001698  86.2810863  82.3175948  86.0151060  88.2647977
  80.3660709  88.1750673  87.1003834  79.4627139  87.3571234  86.9269826
  80.1974607  89.2017565  87.9629637  81.1492737  90.2460486  88.3028682
  81.1297801  91.0146327  87.5013834  82.1614174  89.8105271  88.4048373
  79.0453335  89.2897373  88.8563792  78.7029555  88.2898693  89.0762073
  79.5959975  89.9375011  90.1261514  80.0311397  89.1521597  90.7859496
  78.8364400  90.4983821  90.6951989  80.6948834  90.8665997  89.6251219
  80.2711939  91.8798653  89.4493789  81.5037418  90.9409410  90.3776467
  77.8932442  90.1139615  88.2445068  78.1559622  91.1744896  87.6706590
  76.6160574  89.7355243  88.4608793  76.1775831  88.4715562  89.0400105
  76.6677066  88.2758521  90.0206405  76.4211712  87.6466467  88.3315915
  75.4578883  90.5595573  88.1025498  75.5723038  90.9545048  87.1048329
  74.2575772  89.6061511  88.1604460  74.1435726  89.0957946  87.1783945
  73.3023054  90.1136473  88.4115563  74.6640744  88.5813402  89.2195983
  74.4418091  88.9908022  90.2312303  74.1508376  87.6067421  89.1116624
  75.3414974  91.7607845  89.0580368  74.7503888  91.6690781  90.1310650
  76.0206115  92.8539269  88.7126940  76.5085516  92.8885566  87.8450398
  76.3192754  93.9783440  89.6002783  75.5719374  94.0022326  90.3805630
  77.7064660  93.7068109  90.2121467  78.2897634  93.1194269  89.4704191
  77.5592843  93.0427700  91.0883255  78.7286579  95.1403552  90.6419543
  76.2635810  95.3235058  88.8418681  76.6561858  95.3605779  87.6694552
  75.8876907  96.4398238  89.5021747  75.8826899  97.7557583  88.8769633
  75.2123799  97.7585980  87.9881204  76.9186292  98.0014282  88.5551374
  75.5762971  96.5693152  90.9337137  76.2370975  95.9397347  91.5081959
  75.8064299  98.0514502  91.2465421  76.8887782  98.2272795  91.4105617
  75.2391211  98.4153885  92.1295558  75.3931401  98.7351483  89.9436382
  74.2816158  98.8034611  89.8931736  75.8180485  99.7509983  89.8241448
  74.1494027  96.1406820  91.3117401  73.2488153  96.1068547  90.4769156
  73.9450405  95.8598107  92.5990995  74.7007896  95.8283334  93.2523971
  72.6298642  95.6267221  93.1915259  72.1415920  94.8916225  92.5681009
  72.8480705  95.0469569  94.5903852  73.1758234  95.8217071  95.3083732
  73.6170448  94.2499533  94.5593793  71.9111567  94.6010710  94.9863975
  71.7653126  96.9090399  93.2640849  72.3124317  98.0089204  93.3907600
  70.4226067  96.7864651  93.2728694  69.6590848  95.5654249  93.0354958
  69.9276647  94.7817442  93.7795243  69.9272602  95.2459158  92.0084313
  69.5126222  97.9126410  93.4749684  69.9151358  98.7831123  92.9812686
  68.1862847  97.4546587  92.8613391  68.1929284  97.6254319  91.7635809
  67.2981663  97.9486636  93.3051325  68.1840704  95.9533709  93.1486302
  67.8392251  95.7891249  94.1956195  67.5109325  95.3952226  92.4713313
  69.3558498  98.2920887  94.9594524  69.6153133  97.4982915  95.8644108
  68.8353331  99.4960112  95.2024586  68.6943825 100.1409171  94.4662468
  68.3882472  99.9637331  96.5217312  69.0982582  99.6378289  97.2709519
  68.2955080 101.4983214  96.5266711  67.9269708 101.8493483  97.5218649
  67.5557032 101.8231205  95.7603722  69.6204617 102.2205560  96.2672335
  70.0748730 101.9214548  95.3017893  70.3457707 102.0129429  97.0785646
  69.3912112 103.7347166  96.2325198  69.7437273 104.3451424  95.2026739
  68.8224476 104.2598147  97.2171517  67.0024348  99.4128971  96.9042003
  66.1984729  99.0635899  96.0389635  66.6482265  99.5337349  98.1883996
  67.3499978  99.7831716  98.8659262  65.2648276  99.4726209  98.6731207
  64.6115747  99.6544740  97.8317369  64.9689248  98.0629822  99.2237832
  65.4585672  97.9480545 100.2130071  65.4214658  97.3089709  98.5398684
  63.4697595  97.7375097  99.3619935  62.9659708  98.5560905  99.9242291
  62.7882543  97.5604910  98.0025461  63.2789944  96.7347921  97.4401603
  62.8516843  98.4940879  97.4060503  61.7180272  97.3006756  98.1442893
  63.3045374  96.4317404 100.1358346  63.7523614  96.5065787 101.1504800
  63.8135484  95.5971291  99.6036360  62.2347150  96.1573892 100.2447376
  64.9950178 100.6206413  99.6661402  64.6415147 100.4016974 100.8231039
  65.2118728 101.8604828  99.2065784  65.5442723 101.9937814  98.2778444
  65.1618464 103.0885949 100.0198159  65.7721101 102.9160484 100.8938425
  65.7890148 104.2275650  99.1809231  65.1348400 104.4844018  98.3249783
  66.7535046 103.8645591  98.7548864  66.1078587 105.5370569  99.9385455
  65.1788664 105.9386115 100.4069448  67.1660094 105.3224843 101.0225052
  68.1044115 104.9453204 100.5610543  66.8202211 104.5963420 101.7840466
  67.3890929 106.2861171 101.5300547  66.6295038 106.6034333  98.9774193
  65.8712039 106.8400130  98.2030546  67.5538819 106.2503979  98.4700577
  66.8642899 107.5430146  99.5196333  63.7527416 103.4670061 100.5280072
  63.6276317 104.2873868 101.4294016  62.6854924 102.8963281  99.9538610
  62.8333380 102.1924398  99.2673700  61.2986939 103.1925835 100.3452198
  61.2496080 103.2935305 101.4202064  60.6835076 102.3814276  99.9857067
  60.7063336 104.4786480  99.7467230  59.7711732 105.0316581 100.3170176
  61.2503586 104.9727588  98.6280561  62.0947551 104.6011407  98.2467512
  60.6522926 106.0722248  97.8547867  61.4009693 106.4069868  97.1520632
  60.3564982 106.8406145  98.5552228  59.4041909 105.6552670  97.0451571
  59.1204542 104.4596777  96.9580612  58.6949536 106.6224116  96.4186629
  59.0607519 108.0350494  96.3980982  60.0215148 108.1482050  95.8520228
  59.1716860 108.4242337  97.4333274  57.4005567 106.4607801  95.7403733
  56.6446804 106.4896161  96.5066369  57.3025244 107.6761388  94.8127010
  56.2532831 107.9050175  94.5349420  57.9089303 107.5144937  93.8945982
  57.9354551 108.7701724  95.6664546  58.3046416 109.6266072  95.0672500
  57.1875002 109.1327931  96.4084499  57.1505480 105.1427858  94.9915498
  57.7990889 104.8433113  93.9840585  56.1432982 104.3891524  95.4396283
  55.6422601 104.6630013  96.2743057  55.7477059 103.1081000  94.8430273
  56.6461960 102.5262837  94.7124357  54.7871677 102.3422028  95.7568876
  54.5961424 101.3230652  95.3562167  53.8178237 102.8753213  95.8211317
  55.2899798 102.2185811  97.0668054  55.1196589 103.0939336  97.5108355
  55.0875336 103.2950254  93.4747107  54.2823783 104.2051185  93.2854875
  55.3621742 102.3813248  92.5328074  55.9673244 101.6272153  92.7449606
  54.8738295 102.4477180  91.1396454  54.0673014 103.1632778  91.1022440
  55.9805802 102.9140248  90.1657980  56.7205522 102.0943613  90.0390503
  55.4146193 103.2906342  88.7904018  54.6861312 104.1237164  88.8908337
  54.8905458 102.4437693  88.3063404  56.2309346 103.6206525  88.1130337
  56.7588625 104.1317265  90.6772519  57.2802043 103.9181913  91.6340432
  56.0708690 104.9872774  90.8460692  57.5288269 104.4415850  89.9426297
  54.3113622 101.0958324  90.6867712  54.9206783 100.0592209  90.9706576
  53.2083909 101.0961853  89.9294290  52.7653470 101.9807559  89.7408502
  52.5159038  99.9051917  89.4065361  53.2258905  99.0909514  89.3577806
  51.3463442  99.5285559  90.3437755  51.1428099  98.4408600  90.2583345
  50.4278507 100.0611408  90.0140517  51.5036900  99.8580016  91.8233105
  52.4319026  99.1669521  92.6239491  53.0341917  98.3868097  92.1898720
  52.6146540  99.5216173  93.9734244  53.3400904  98.9954528  94.5790182
  51.8725725 100.5769783  94.5287822  52.0246011 100.8667085  95.5602037
  50.7444336 100.8982401  92.3956780  50.0334278 101.4453270  91.7974810
  50.9324900 101.2604262  93.7395593  50.3585351 102.0736908  94.1631634
  51.9872634 100.1551837  87.9745961  51.5562918 101.2668769  87.6779807
  51.9703984  99.1462827  87.0941125  52.3730530  98.2648221  87.3373151
  51.5604761  99.2758011  85.6796399  51.0984593 100.2430810  85.5388631
  52.8301165  99.1922905  84.8117913  53.2893748  98.1860937  84.9349775
  53.5562589  99.9387741  85.2057168  52.6451696  99.4634135  83.3090964
  51.9052117  98.7548208  82.8764447  52.1707785 100.8805180  83.0383401
  52.8121691 101.6039274  83.5773982  51.1264068 101.0210232  83.3746275
  52.2160738 101.0997605  81.9513426  53.9744403  99.2686425  82.5859660
  54.3303548  98.2317334  82.7244369  54.7448896  99.9500497  82.9974486
  53.8676965  99.4639916  81.4975350  50.5081015  98.2311578  85.2646339
  50.5922390  97.0695591  85.6765031  49.5475142  98.6286565  84.4172421
  49.5132217  99.5851850  84.1177151  48.3458928  97.8429581  84.1087392
  48.5276439  96.8472619  84.4699616  47.1536363  98.4042848  84.8947428
  46.2256222  97.8276386  84.6932572  46.9659687  99.4627625  84.6043695
  47.4120019  98.3470156  86.3770358  47.4660520  97.0924797  87.0065342
  47.2722324  96.1953179  86.4440996  47.9004801  96.9998794  88.3340670
  47.9838287  96.0283486  88.7934615  48.2647022  98.1615225  89.0356935
  48.6094807  98.0832345  90.0524443  47.7622657  99.5121102  87.0818641
  47.7394005 100.4719040  86.5871905  48.1810135  99.4194240  88.4176505
  48.4501468 100.3142541  88.9578334  47.9723423  97.7769145  82.6192093
  47.9722722  98.8116044  81.9448237  47.5188042  96.5961165  82.1457072
  47.7137018  95.2839181  82.7511635  46.9388259  95.1544288  83.5346302
  48.7298033  95.1796798  83.1953387  46.6946226  96.4594532  80.9440410
  47.2627997  96.8884224  80.1329042  46.4299310  94.9524823  80.7902908
  46.4636961  94.6435579  79.7252138  45.4340258  94.6676344  81.2011157
  47.5170340  94.2813080  81.6231756  47.2106284  93.2834536  81.9901748
  48.4561390  94.1981259  81.0336725  45.3499506  97.2121533  81.0498045
  44.9500496  97.5685037  82.1632642  44.5965570  97.3291760  79.9388600
  44.9736944  96.9639903  78.5842099  44.6051021  95.9324617  78.3813570
  46.0656278  97.0118168  78.3875458  43.2021016  97.7831626  79.9297286
  43.1066958  98.6377513  80.5860418  42.9053424  98.1365329  78.4583931
  42.5250806  99.1777316  78.3799422  42.1528554  97.4577786  77.9999143
  44.2347161  97.9686118  77.7192604  44.1076846  97.6239766  76.6730077
  44.7944335  98.9309959  77.7352838  42.2557743  96.6761260  80.4359506
  42.6876205  95.5452362  80.6839890  40.9345043  96.9048545  80.3971592
  40.5982680  97.8010771  80.0752946  39.9598108  95.7992450  80.3574807
  40.2682558  95.0460473  81.0645792  38.5768689  96.3255629  80.7843696
  38.3376921  97.2603504  80.2317902  38.6921100  96.5422100  81.8655658
  37.4476617  95.2926376  80.6283103  37.6920451  94.3751975  81.2115426
  37.3568832  95.0126735  79.5553736  36.1060120  95.8762322  81.0941393
  35.9521947  96.8509973  80.5793772  36.1454044  96.0639001  82.1911241
  34.9582206  94.9180149  80.7481054  35.0979573  93.9392507  81.2574066
  34.9224667  94.7447187  79.6511102  33.6387444  95.4567793  81.1546673
  33.5228382  96.4623333  80.9463777  33.4405576  95.3029037  82.1709774
  32.8643448  94.9524283  80.6200497  39.9779386  95.2230432  78.9310439
  39.8254033  96.0001745  77.9942484  40.0417358  93.8979127  78.6893831
  40.3264582  92.8468321  79.6563680  39.3706947  92.5082269  80.1162095
  41.0305214  93.1944072  80.4454382  40.1873452  93.3695624  77.3226845
  41.1088978  93.7825749  76.9323409  40.2807085  91.8508745  77.4866582
  40.8669148  91.3793801  76.6693067  39.2709637  91.3875484  77.5307758
  40.9646001  91.7184526  78.8477793  40.8048488  90.7274281  79.3151135
  42.0567108  91.9056465  78.7313493  39.0928732  93.7946930  76.3246961
  39.3883361  94.0022875  75.1471282  37.8645877  94.0812463  76.7904086
  37.6854026  93.9347632  77.7543966  36.7855238  94.6789439  75.9743328
  36.5889750  94.0011463  75.1552115  35.5060851  94.8163066  76.8244910
  35.6428807  95.6096700  77.5913749  35.3265161  93.8527886  77.3469379
  34.2723544  95.1236651  75.9572648  34.2023024  94.3467408  75.1621881
  34.3955115  96.1017753  75.4414799  32.9652768  95.1529561  76.7603316
  32.9661253  96.0228266  77.4538323  32.8582865  94.2279814  77.3694690
  31.7998746  95.2587071  75.7708653  31.7547706  94.3377650  75.1520270
  31.9397866  96.1530124  75.1252066  30.4928111  95.4077471  76.4467780
  30.3575106  96.3903802  76.7766367  30.4112207  94.8018663  77.3178445
  29.6924102  95.1811754  75.8293208  37.1649548  96.0307132  75.3439196
  36.6368336  96.3722671  74.2912079  38.0882805  96.7786162  75.9444157
  38.5412676  96.4786272  76.7899093  38.5575743  98.0848696  75.4628043
  37.6942565  98.7028023  75.2659819  39.4542990  98.7553726  76.5214300
  39.7010479  99.7862924  76.1994404  40.4019038  98.1842069  76.6244847
  38.8633793  98.8609753  77.9332090  37.6170678  98.7890654  78.0714932
  39.6367211  99.0938072  78.8820276  39.3419386  97.9719270  74.1448780
  39.2764350  98.8667355  73.3051060  40.0428546  96.8465260  73.9593564
  40.1348241  96.2026279  74.7170409  40.7300927  96.4575971  72.7163435
  40.9705523  97.3468844  72.1508834  42.0388850  95.7018084  73.0221722
  42.3792163  95.1101695  72.1356607  41.9127228  94.8359563  74.1342029
  41.1415343  94.2726175  73.9951485  43.1670652  96.6670833  73.3716103
  42.8988921  97.2668196  74.2670896  43.3681897  97.3563509  72.5242809
  44.0991633  96.1071603  73.5973349  39.8708159  95.5875765  71.7968128
  40.0138256  95.6688432  70.5833377  38.9680660  94.7727232  72.3510652
  38.8696464  94.7532454  73.3457092  38.1993080  93.7594827  71.6101274
  38.7663638  93.4770866  70.7341094  38.0573295  92.5053839  72.4930002
  37.4070578  91.7550154  71.9899970  37.5606758  92.8008193  73.4422573
  39.3976940  91.8146867  72.8272595  40.1465302  92.5660538  73.1657518
  39.1822749  90.8136352  73.9588944  38.4438858  90.0519828  73.6487393
  38.7985317  91.3179198  74.8686089  40.1340666  90.2994699  74.2165572
  39.9746874  91.0562039  71.6356861  40.1555862  91.7357879  70.7774886
  39.2834840  90.2523480  71.3084254  40.9436394  90.5862781  71.9090234
  36.8496714  94.2686989  71.0634778  36.0905626  93.4992114  70.4785027
  36.5485225  95.5630154  71.2181004  37.1352019  96.1483022  71.7746469
  35.4399220  96.2374731  70.5365663  35.1491746  95.6531877  69.6728794
  34.2255018  96.3764794  71.4688274  33.4984851  97.0924237  71.0201354
  34.5573504  96.7966325  72.4445391  33.4918921  95.0490966  71.6788792
  34.1477516  94.3516593  72.2443250  33.3239281  94.5876416  70.6782819
  31.8958699  95.2341553  72.5210403  31.1847059  93.6089365  72.1574477
  31.8289149  92.7976974  72.5544961  31.1023794  93.4560926  71.0587550
  30.1719378  93.4893452  72.5979059  35.8561581  97.6142319  70.0046869
  36.2610619  98.4923565  70.7623517  35.6066654  97.8587934  68.7139739
  35.2419288  97.1461017  68.1235621  35.8548705  99.1550909  68.0500695
  36.8263767  99.5002005  68.3770256  35.9269044  98.9961497  66.5153335
  36.1157192 100.0069022  66.0774924  37.1306816  98.1111614  66.1406416
  36.9612111  97.0571013  66.4446323  38.0435164  98.4782426  66.6614455
  37.3298756  98.1544528  65.0510654  34.6006584  98.4583445  65.9281861
  33.7496565  99.0728663  66.3014485  34.4310453  97.4210825  66.2918463
  34.5599710  98.4603411  64.3956723  35.4295241  97.9633518  63.9463046
  34.5863923  99.5134783  64.0464905  33.6237370  97.9932191  64.0223602
  34.8835004 100.2771321  68.4690549  35.0704554 101.4281171  68.0904902
  33.8862433  99.9666580  69.3046949  33.7038380  99.0142451  69.5279113
  33.0687362 100.9387092  70.0479874  32.9458183 101.8232696  69.4384106
  31.6825320 100.3418830  70.3149803  31.1615502 100.2262598  69.3358624
  31.0861863 101.0379743  70.9487543  31.7960994  99.0680259  70.9302529
  30.9335916  98.6427881  70.9112992  33.7306084 101.4207582  71.3534436
  33.1235039 102.1706603  72.1187945  34.9728660 100.9993450  71.6252835
  35.4362427 100.3772417  70.9887375  35.8286928 101.4553401  72.7299817
  35.4276256 102.3817241  73.1158885  35.8571064 100.3853106  73.8374363
  36.6086958 100.6717974  74.6042810  36.1825447  99.4123211  73.3999342
  34.4816305 100.2291309  74.5079011  33.7962078  99.7158479  73.7951342
  34.0818685 101.2483921  74.6792086  34.5271594  99.4346388  75.8236349
  34.8135118  98.3824289  75.5892415  33.5307417  99.4221894  76.3002986
  35.4949847  99.9406195  76.8239502  36.2258679  99.3101171  77.1563683
  35.6679476 101.1468743  77.3326733  34.9105172 102.1636986  77.0293808
  34.2764188 102.0330792  76.2892420  35.2824642 103.0823896  77.1805732
  36.6401129 101.3385908  78.1737900  37.2801788 100.5551406  78.2584902
  36.9042096 102.2673863  78.4119437  37.2377788 101.7826260  72.2274097
  37.5252206 101.7024498  71.0368153  38.1052482 102.2467558  73.1220501
  37.8187645 102.3892209  74.0650907  39.5528839 102.4269796  72.9170225
  39.8970257 101.6142950  72.2931588  39.8428971 103.7772292  72.2323032
  39.2367417 104.5687209  72.7126449  39.4393723 103.6989464  70.8845222
  38.7479725 103.0055632  70.8298912  41.3109166 104.2009134  72.1819416
  41.9118851 103.4441904  71.6342836  41.7400729 104.3284654  73.1978050
  41.4393093 105.1487605  71.6289238  40.2236183 102.3457497  74.2980250
  39.6266919 102.8302085  75.2645929  41.3958201 101.7000623  74.4400101
  42.0938164 100.9581867  73.3973142  42.3608931 101.6068642  72.5369555
  41.4473760 100.1235838  73.0441643  42.0210702 101.4464089  75.7401959
  41.2548025 101.2385647  76.4723717  42.9172212 100.2293686  75.5057811
  42.3161399  99.2994184  75.6106019  43.7886737 100.1901075  76.1887006
  43.3481013 100.4020469  74.0535915  44.1580189 101.1618384  73.9873887
  43.6918133  99.4631698  73.5800078  42.8478046 102.6135128  76.2978586
  43.5781247 103.2771419  75.5587490  42.9212428 102.6707743  77.6300530
  42.2386273 102.2338884  78.2058793  44.1241603 103.1159332  78.3353558
  44.7668073 103.6364809  77.6374626  43.8162405 104.1189038  79.4697620
  43.4848106 105.0655772  78.9867621  44.7842099 104.3262321  79.9837643
  42.7860248 103.7543229  80.5514206  43.0561757 102.7866252  81.0218511
  41.7679676 103.6712163  80.1243591  42.7678284 104.8358211  81.6542875
  43.4807887 104.7119475  82.6819241  42.0953835 105.8836725  81.4969018
  44.9325554 101.9018283  78.8189537  44.3758843 100.9663081  79.3904380
  46.2495576 101.9149715  78.5943312  46.6564917 102.6084630  77.9947408
  47.2019995 101.2191382  79.4701500  46.6865567 100.4328906  80.0068058
  48.3860628 100.5780244  78.7206961  49.1258994 100.2412261  79.4872632
  47.9350482  99.3352849  77.9489309  47.1587717  99.6007819  77.1994875
  47.5124936  98.5903387  78.6519292  48.7921586  98.8699687  77.4163756
  49.1165920 101.5014548  77.7411613  49.4100463 102.4530081  78.2318973
  48.4676921 101.7409245  76.8720684  50.0367136 101.0121654  77.3562647
  47.6758975 102.2249770  80.5117900  47.9383784 103.3820159  80.1733027
  47.7494815 101.8138528  81.7789239  47.6269993 100.8428459  81.9890493
  47.6793369 102.7664313  82.9026730  47.8099722 103.7693821  82.5235655
  46.2937038 102.7194662  83.5669736  46.1896213 101.7576608  84.1195497
  45.3037259 102.7700824  82.5699899  44.7504488 103.5682361  82.7077214
  46.0473587 103.8828465  84.5217376  46.1271098 104.8517355  83.9837467
  46.7867005 103.8735751  85.3497280  45.0338206 103.8070073  84.9725333
  48.7860101 102.5287537  83.9254304  48.9663972 101.4164879  84.4173201
  49.5260385 103.5888499  84.2544942  49.2694475 104.4834467  83.8760973
  50.6648153 103.5923088  85.1731914  50.8711678 102.5797593  85.4937774
  51.8922279 104.1503941  84.4371662  51.7332721 105.2277472  84.2113680
  51.9629672 103.6335292  83.4581218  53.4731495 103.9264980  85.2978759
  50.3166927 104.4144844  86.4196773  49.9090284 105.5658545  86.2993330
  50.4548380 103.8297790  87.6072599  50.8401083 102.9017817  87.6598689
  50.0665990 104.4031313  88.9055498  49.5912158 105.3615565  88.7521108
  49.0858201 103.4633790  89.6440540  49.5976412 102.4804179  89.7821285
  48.6715569 103.9906127  91.0272722  48.1709908 104.9783734  90.9420059
  49.5443443 104.1000308  91.7054864  47.9640680 103.2850276  91.5130047
  47.8045509 103.2056815  88.8354687  48.0318754 102.7308709  87.8579028
  47.2645393 104.1557544  88.6466097  47.1214689 102.5301343  89.3933714
  51.3142347 104.6412147  89.7516860  52.1636202 103.7600727  89.8501650
  51.3744349 105.7891030  90.4235897  50.6912557 106.5088396  90.2657321
  52.3834346 106.1717811  91.4208789  53.0203097 105.3243642  91.6181710
  53.2468068 107.3593201  90.9431494  52.6131342 108.2789852  90.9135774
  54.4426185 107.6043156  91.8738521  55.0884848 106.7021712  91.9294964
  54.1140387 107.8444076  92.9061878  55.0560225 108.4541193  91.5082722
  53.8076932 107.1423078  89.5361550  52.9876273 107.0045953  88.8046463
  54.4514004 106.2388769  89.5175509  54.4090928 108.0196366  89.2169422
  51.6679300 106.5491877  92.7170542  50.6243037 107.2013274  92.6717114
  52.2332634 106.1886028  93.8684932  53.0724814 105.6368013  93.8628733
  51.7811037 106.6215982  95.2052679  51.1976312 107.5228054  95.0873927
  50.8734292 105.5643604  95.8790967  50.5643089 105.9451823  96.8817033
  49.5777205 105.3517709  95.0888627  49.7799460 104.8383090  94.1260834
  49.0958633 106.3271799  94.8750250  48.8655297 104.7369870  95.6764271
  51.5520732 104.2100028  96.0775371  52.4438705 104.3189247  96.7335222
  51.8701193 103.7787969  95.1063226  50.8598232 103.4985780  96.5782853
  52.9699401 107.0376580  96.0851244  54.1047698 107.0871507  95.6189861
  52.7010752 107.4349495  97.3324885  51.7773838 107.3477809  97.6855914
  53.6799270 107.9495815  98.3087711  53.0849714 108.2149385  99.1709121
  54.6733637 106.8687709  98.7941813  54.9535909 107.0614042  99.8497698
  55.6027150 106.9098973  98.1948226  54.1573341 105.4323352  98.7039209
  53.1284049 105.1476178  99.3571672  54.7681560 104.6203083  97.9733363
  54.3952297 109.2531738  97.8877694  55.4095070 109.6333037  98.4751226
  53.8709820 109.9753772  96.8907261  53.0267603 109.6770265  96.4476984
  54.4548154 111.2421141  96.4238491  55.5225188 111.0964904  96.3425774
  53.9242477 111.6252679  95.0261034  52.8241810 111.7869756  95.0978858
  54.5862680 112.8960466  94.4822104  55.6866520 112.7686363  94.4055232
  54.3658476 113.7690517  95.1314974  54.1935698 113.1280576  93.4681063
  54.1684956 110.5072380  94.0051885  53.6456983 109.5739661  94.3056181
  55.2534421 110.2866453  93.9191178  53.7865005 110.8040478  93.0053256
  54.2210057 112.3435996  97.4678145  53.1746917 112.3894487  98.1146180
  55.2036799 113.2289346  97.6479404  56.0277709 113.1595202  97.1012574
  55.1272768 114.3331399  98.6178059  54.7852845 113.8985511  99.5453080
  56.5165123 114.9402345  98.8354979  57.2719125 114.1321486  98.9531455
  56.5282119 115.5515034  99.7640126  56.8746462 115.7904093  97.7672086
  57.0106948 115.2706406  96.9621579  54.0976384 115.4114672  98.2327316
  53.6771046 115.5073570  97.0765351  53.7043727 116.2512585  99.1940898
  54.0941921 116.1784103 100.1192342  52.7962792 117.3869728  98.9678286
  52.0559771 117.0867297  98.2445261  52.0995550 117.7410623 100.2998034
  52.2095430 118.8152821 100.5596140  52.6014216 117.1821662 101.1234075
  49.5923332 118.2993972 100.1736962  49.6583036 119.2919109 100.1039867
  50.6373393 117.3846588 100.3313601  48.4665892 117.5666479 100.2060525
  47.4481425 117.9475966 100.1039718  48.7513053 116.2604050 100.3237105
  50.1200679 116.1237545 100.4140685  50.5963001 115.1569939 100.5025185
  53.5199754 118.6059571  98.3716726  52.9078903 119.4169368  97.6677509
  54.8208225 118.6938221  98.6372711  55.1944772 117.9932720  99.2625219
  55.7048577 119.8505435  98.4902261  55.1074364 120.7488967  98.4206302
  56.6297395 119.9151655  99.7266418  57.2470843 120.8404315  99.6523076
  57.3200052 119.0426420  99.6975678  55.9366348 119.9153235 101.1067559
  55.1300478 120.6769558 101.1125639  56.6545582 120.1888426 101.9022702
  55.3037834 118.5758372 101.5451764  55.6260418 117.5076496 100.9652197
  54.4309218 118.6279214 102.4342140  56.5701239 119.7663622  97.2247658
  56.7043712 120.7489463  96.5018743  57.0462076 118.5579960  96.9118386
  56.8408614 117.7836071  97.5148756  57.8946196 118.1942171  95.7696792
  58.0361823 119.0581954  95.1339338  59.2625965 117.7296194  96.3300703
  59.7045207 116.9218473  95.7166112  59.1212700 117.3154703  97.3495515
  60.3395001 118.8202774  96.4226217  60.2596000 119.8201953  95.6697564
  61.3490994 118.5591199  97.1090232  57.1731077 117.1261428  94.8993581
  57.5360605 115.9370215  94.9079538  56.0466487 117.4883477  94.2476444
  55.5079785 118.8408460  94.1379727  56.2573523 119.5410695  93.7084759
  55.1845870 119.1920066  95.1394891  55.0756534 116.5375454  93.7024067
  55.0215654 115.6833157  94.3596021  53.7623908 117.3274003  93.6726786
  53.3427366 117.3321105  94.7048028  53.0110105 116.9052153  92.9757318
  54.2525009 118.7221197  93.2832704  54.5348385 118.7477149  92.2064876
  53.5351224 119.5389499  93.4881856  55.4012813 116.0042870  92.2978232
  54.6275211 115.2055658  91.7701258  56.4178343 116.5318590  91.6114787
  57.0210245 117.2301089  92.0225445  56.5613235 116.3402940  90.1635689
  55.5874300 116.5190541  89.7276330  57.5518349 117.3339033  89.5328037
  57.5365462 117.2125912  88.4273887  58.5829453 117.0675209  89.8646185
  57.2698798 118.8087876  89.8572288  56.2115635 118.9641790  90.1477043
  57.4827435 119.4451140  88.9719850  58.1660417 119.3010042  90.9984657
  58.1050307 118.7274436  92.1119162  58.9897223 120.2128820  90.7710409
  56.9609855 114.9081945  89.7952058  57.8680788 114.3271855  90.3923350
  56.3487234 114.3752374  88.7368552  55.6051532 114.8640741  88.2791753
  56.7082662 113.0892759  88.1275664  57.6970219 112.8182898  88.4537247
  55.7416582 111.9398097  88.5070981  55.7818095 111.1409004  87.7233086
  56.1614151 111.2596643  89.8087557  56.1482318 111.9943655  90.6438356
  57.1827016 110.8348894  89.7143572  55.4602460 110.4357795  90.0634030
  54.2768439 112.3669459  88.6564966  53.8995680 112.8208743  87.7151911
  54.1582270 113.1120917  89.4730492  53.6441867 111.4890397  88.9054469
  56.7705611 113.2206736  86.6124889  55.7697051 113.5845769  85.9899299
  57.8726832 112.7698379  85.9946742  58.6608844 112.4869473  86.5379793
  57.7940513 112.2867415  84.6091635  57.0095334 112.8362609  84.1047943
  59.0751375 112.5180165  83.7688832  59.9485583 112.0423009  84.2378924
  59.2636607 113.6137858  83.7299295  58.8071851 112.0082999  82.3328638
  57.8306399 112.4180044  81.9832069  58.7183651 110.9006078  82.3983794
  59.8504987 112.2593828  81.2379528  60.7728230 111.7518998  81.5610939
  60.0370792 113.3428178  81.0945855  59.2770554 111.6276630  79.9502727
  58.3863703 112.1630917  79.5786780  58.9432211 110.5970754  80.1957354
  60.2777444 111.4792118  78.8641195  61.2064813 111.1876937  79.2188823
  60.3476689 112.3701240  78.3348469  59.9955306 110.7201033  78.1735099
  57.3534923 110.8246336  84.6335423  57.9663802 109.9957472  85.3034241
  56.3812655 110.5274665  83.7771558  55.8369370 111.2555789  83.3727631
  56.1393355 109.1993970  83.2308865  56.5834456 108.4465505  83.8716074
  54.6268486 108.9586571  83.1178620  54.4428884 107.9797993  82.6174351
  54.1721007 109.7487612  82.4797462  53.8760621 108.9574922  84.4372055
  53.4738908 107.7395916  85.0118780  53.7336541 106.8125938  84.5317036
  52.7052373 107.7256818  86.1877387  52.3870422 106.7861260  86.6167229
  52.3553377 108.9353058  86.8107965  51.7770218 108.9252227  87.7232374
  53.5212116 110.1691101  85.0643269  53.8078878 111.1168611  84.6331968
  52.7695650 110.1557243  86.2513001  52.5062174 111.0882079  86.7268025
  56.8220944 109.1262802  81.8587086  56.4421215 109.8350821  80.9254082
  57.8806354 108.3298698  81.7338795  58.2610822 107.8575953  82.5377263
  58.3604773 107.8742904  80.4362539  58.2185230 108.6399889  79.6842850
  59.8403153 107.4839827  80.5147237  60.1339192 107.0803710  79.5233604
  59.9383096 106.6702364  81.2614193  60.8259733 108.5638955  80.9231751
  61.1179086 108.7503618  82.0885579  61.6069522 109.1121354  80.0233390
  61.5616468 108.7954891  79.0552494  62.3551685 109.7063360  80.3232598
  57.4985970 106.6636929  80.0424176  57.5138633 105.6440773  80.7343200
  56.7438974 106.7872638  78.9561999  56.7814785 107.6117300  78.3989658
  55.8802057 105.7314171  78.4276234  55.7067619 104.9802161  79.1888750
  54.5506796 106.3532141  77.9981364  54.1232519 105.7942462  77.1396245
  54.7241465 107.3892608  77.6304003  53.5071253 106.3474952  79.0626756
  53.0241703 107.4150394  79.7360677  53.3690324 108.4317278  79.5827741
  52.0314948 107.0020903  80.6034549  51.3937066 107.5793780  81.0722535
  51.8417001 105.6333015  80.5341865  52.7860036 105.1877309  79.5649895
  52.8243966 103.8070546  79.2674601  53.5164908 103.4296232  78.5288909
  51.9465890 102.9088750  79.8981560  51.9747398 101.8580663  79.6432626
  50.9701541 104.7406837  81.1715051  50.2491904 105.0841726  81.8855475
  51.0236194 103.3739399  80.8490817  50.3529794 102.6749321  81.3248626
  56.5553640 105.0084105  77.2656488  57.1685222 105.6598384  76.4261986
  56.4311821 103.6803068  77.1874537  55.9491295 103.1538033  77.8908355
  57.0987646 102.8918741  76.1494954  57.4233466 103.5652728  75.3720589
  58.3280778 102.1646849  76.7101459  58.8430414 101.6293358  75.8793094
  57.9809832 101.3982416  77.4290398  59.3712442 103.0215670  77.4167165
  59.1742389 103.4434401  78.7459704  58.2660322 103.1829640  79.2669440
  60.1481008 104.2175840  79.4010698  59.9568008 104.5506238  80.4048003
  61.3042255 104.6366623  78.7108712  62.1498040 105.5479881  79.2678661
  62.1628572 106.2804993  78.6042484  60.5724070 103.3582875  76.7639715
  60.7577574 103.0011525  75.7651848  61.5225894 104.1860726  77.3929384
  62.4111589 104.4813067  76.8549806  56.1609102 101.8914998  75.4664271
  55.4154091 101.1690726  76.1324661  56.3011669 101.7810515  74.1431031
  57.0073721 102.3306241  73.6836458  55.5699316 100.8874071  73.2285024
  55.0610798 100.1213454  73.7957583  54.5617706 101.6816565  72.3681644
  55.1212584 102.4435302  71.7719595  53.7961664 100.7803332  71.3913398
  53.3543743  99.9060563  71.9089283  54.4711352 100.4110119  70.5869800
  52.9822377 101.3505623  70.8942444  53.5276599 102.4249365  73.2177048
  54.0179601 103.1530600  73.8961563  52.9345560 101.7163729  73.8291207
  52.8298334 102.9900376  72.5617103  56.5899670 100.2131075  72.3132004
  57.5116007 100.8777009  71.8458410  56.4811098  98.8975616  72.0983837
  55.6993741  98.3858249  72.4426898  57.4908954  98.1146524  71.3594816
  57.2366114  97.0757733  71.5148048  57.3959791  98.3901787  69.8422574
  58.1813966  97.8395825  69.2861101  57.5181768  99.4736445  69.6374259
  56.0517393  97.9506786  69.2590242  55.7845660  96.7317496  69.2796033
  55.2565827  98.8057396  68.7979269  58.9146002  98.2752837  71.9516870
  59.9230119  98.2424485  71.2496110  58.9956307  98.5391361  73.2638676
  58.1376073  98.5280959  73.7745276  60.2259571  98.8703221  73.9935208
  61.0033313  98.1915546  73.6696524  59.9978802  98.7654849  75.0412447
  60.7634614 100.3022565  73.8052788  61.5061421 100.7718466  74.6697205
  60.3534746 101.0170252  72.7525022  59.6538389 100.6292927  72.1477446
  60.7610538 102.3987344  72.4192847  61.7917940 102.5285841  72.7161721
  60.6391600 102.6334972  70.8946069  59.5695413 102.5020600  70.5966307
  61.1131132 104.0308083  70.4672614  62.1249912 104.2351157  70.8737519
  60.4096371 104.8112352  70.8269927  61.1492114 104.1007840  69.3597221
  61.4813057 101.6189218  70.1049935  61.1469699 100.5781308  70.3035893
  62.5562733 101.7172322  70.3630880  61.3625056 101.8003661  69.0155947
  59.9223681 103.4132674  73.2074744  58.7816887 103.1240472  73.5520499
  60.4641898 104.5900593  73.5451532  61.3985469 104.8155583  73.2991289
  59.6951867 105.6214503  74.2647780  59.0982359 105.1131935  75.0085120
  60.6193585 106.5992208  75.0178167  60.9553910 107.4242510  74.3552512
  61.5295094 106.0530290  75.3497565  59.8931594 107.1407735  76.2578254
  59.6293724 106.3052413  76.9385289  58.9447676 107.6330803  75.9599110
  60.7086521 108.1466769  77.0711168  60.2186909 109.2860430  77.2870523
  61.7593259 107.7646614  77.6389845  58.7259576 106.3528920  73.3183035
  59.1462006 106.8560776  72.2764331  57.4353607 106.3944856  73.6658717
  57.1625716 106.0585622  74.5737997  56.3385233 106.8938470  72.8158535
  56.7452103 107.5971756  72.1050612  55.6726904 105.7376840  72.0314929
  55.2105938 105.0264121  72.7568901  54.5890629 106.2466201  71.0735172
  55.0258491 106.9285145  70.3141421  53.7642406 106.7602765  71.6040838
  54.1341915 105.3927435  70.5245533  56.6724097 104.9569823  71.1648105
  57.3949437 104.3936854  71.7897768  57.2294791 105.6324357  70.4829354
  56.1267463 104.2158949  70.5631054  55.3112598 107.6480124  73.6725789
  55.0442319 107.2732553  74.8132534  54.7493408 108.7427936  73.1425222
  54.8137449 108.8869101  72.1550619  54.1544529 109.8174016  73.9580908
  54.1252364 109.4840417  74.9876959  55.0865928 111.0434439  73.9244811
  54.7461816 111.7662667  74.7013334  55.0126910 111.5591033  72.9456656
  57.4703277 110.3577806  73.2506680  57.3333332 110.2552112  72.2698864
  56.5253075 110.6975208  74.2177645  58.5626240 109.9667852  73.9206579
  59.4549122 109.5508518  73.4628661  58.3578066 110.0601577  75.2470354
  57.0689288 110.5044198  75.4547354  56.6575280 110.6276210  76.4477385
  52.6940361 110.1709854  73.6237789  52.2433349 111.2702066  73.9370235
  51.9110029 109.2441238  73.0598041  52.2670651 108.3349181  72.8238645
  50.4535924 109.3920591  72.8962601  50.2555616 110.4141502  72.6436126
  49.9687140 108.5646904  71.6933786  50.5409433 108.8875598  70.7971642
  48.8946923 108.7835494  71.5083030  50.1859863 107.0715336  71.8493703
  51.2907318 106.6046031  72.0658241  49.1453314 106.2902379  71.7387647
  49.2726387 105.3124871  71.9315351  48.2150492 106.6537769  71.7064803
  49.7122070 109.1234135  74.2288599  48.9708190 108.1455904  74.3920341
  50.0128753 109.9804862  75.2072458  50.5909722 110.7663807  74.9855479
  49.8601193 109.7365792  76.6350739  49.2251960 108.8726350  76.7652635
  51.2620044 109.4358093  77.1901067  51.9468024 110.2937675  77.0186232
  51.6852828 108.5428166  76.6798675  51.2263648 109.2189692  78.2781642
  49.1796034 110.8971611  77.3909990  49.1746525 112.0418625  76.9374768
  48.6151101 110.6029060  78.5719699  48.6824683 109.6517645  78.8910949
  47.8723456 111.5530793  79.4160786  48.2463923 112.5488720  79.2191385
  46.3813056 111.4967656  79.0125338  46.0647507 110.4285652  78.9895181
  46.2989033 111.8851503  77.9712803  45.4009646 112.2680628  79.9160542
  45.3478287 111.7526117  80.9036334  44.3839254 112.1995257  79.4632003
  45.7606032 113.7459073  80.1328418  45.7926990 114.2782519  79.1571742
  46.7752118 113.8017464  80.5813743  44.7297354 114.3912771  81.0683361
  44.3163975 113.6401110  81.7787050  43.9078260 114.7935064  80.4486686
  45.3365600 115.4708676  81.8850645  45.7757276 116.2097115  81.2958161
  46.0651255 115.0268228  82.4987793  44.6118843 115.9083673  82.5028389
  48.0872958 111.2833606  80.9115743  47.5858021 110.3038441  81.4562112
  48.7072353 112.2352816  81.6073461  49.1076574 113.0186700  81.1420368
  48.8690705 112.2169859  83.0737348  48.9281975 111.1878193  83.3916357
  50.2023090 112.8674605  83.4743379  50.2378761 113.9197054  83.1055210
  51.2384770 112.1354440  82.8521187  50.8925813 111.2383602  82.7374684
  50.5066028 112.8458898  84.9709561  50.5352730 111.8027868  85.3524446
  49.7484590 113.4069110  85.5543769  51.5007865 113.3057215  85.1681220
  47.6496608 112.8032769  83.8028396  47.0367886 113.7803821  83.3533442
  47.2972715 112.1717480  84.9256352  47.8574987 111.3937855  85.2398713
  46.1814575 112.4127272  85.8514674  45.5139135 113.1595076  85.4504919
  45.3843097 111.0932904  86.0080143  44.5965759 111.2057025  86.7801395
  46.0888861 110.3257555  86.3941767  44.7474314 110.5426532  84.7105562
  45.5185250 110.4946768  83.9091467  43.9569861 111.2539021  84.3831787
  44.1508233 109.1296759  84.8964802  43.4101050 109.1542900  85.7271908
  44.9723371 108.4427524  85.1950040  43.4868685 108.6236128  83.6000234
  44.2025360 108.6981691  82.7590208  42.6087251 109.2602463  83.3571776
  43.0007199 107.2185358  83.6868048  42.3045091 107.0285873  84.4342475
  43.7690631 106.5307103  83.8070707  42.5585893 106.8949014  82.7768486
  46.7893982 112.8863946  87.1981928  47.3478500 112.0639245  87.9280459
  46.8910550 114.2113506  87.4345642  46.3478642 115.2788396  86.6045569
  45.2500986 115.2185884  86.6158928  46.7436969 115.2051673  85.5703033
  47.7450106 114.7830626  88.4806953  48.6549199 114.2079852  88.5387497
  48.0280450 116.2167468  88.0216636  48.8355681 116.1596394  87.2825668
  48.3101007 116.9126648  88.8333700  46.7489100 116.5925289  87.2759515
  45.9602917 116.8859922  88.0075924  46.8911200 117.4167426  86.5504266
  47.1145294 114.7611381  89.8837148  45.9192913 114.9979333  90.0196228
  47.9663101 114.6403968  90.9185004  48.9103217 114.3945102  90.7308082
  47.6651099 114.8865203  92.3502653  48.3788724 114.2999467  92.9114982
  47.9076329 116.3776137  92.7112002  47.4118406 116.6187784  93.6769283
  47.4231219 117.0073573  91.9349066  49.4024680 116.7243805  92.8631567
  49.9127374 116.4767446  91.9072500  49.8556786 116.0833085  93.6532317
  49.6703347 118.2048018  93.2080353  49.0540467 118.8573111  92.5483118
  50.7385058 118.4223310  92.9802855  49.3753358 118.5644499  94.6184760
  48.5179435 118.2453706  95.0265281  50.1877176 119.1332116  95.5046605
  51.4501103 119.3500468  95.2740071  51.8488033 119.0598296  94.4228536
  52.0365462 119.6087968  96.0517989  49.7627133 119.4944401  96.6798861
  48.9097417 119.0736676  97.0128832  50.4328464 119.8600104  97.3157613
  46.2921452 114.3551089  92.8146528  45.4765499 115.0920663  93.3630934
  46.0929810 113.0423706  92.7153254  46.7846236 112.4506856  92.2980648
  45.0128668 112.3420935  93.4188132  44.0996544 112.8583351  93.2536797
  44.8382866 110.9261192  92.8414669  44.2318415 110.3015872  93.5372627
  45.8433582 110.4585468  92.7496038  44.1551962 110.8994062  91.4673676
  44.7205520 111.5068555  90.7289901  43.1192284 111.2882651  91.5266634
  44.0706417 109.4643091  90.9239434  43.4646819 108.5955681  91.5920981
  44.6493943 109.1854883  89.8522959  45.3257345 112.3095588  94.9302731
  46.2559415 111.6357952  95.3749185  44.6154229 113.1193935  95.7176557
  43.9261452 113.7152143  95.3238528  44.8634918 113.3350192  97.1541519
  45.8872619 113.6631810  97.2800986  43.8943511 114.4303512  97.6369468
  42.8494473 114.0538323  97.5573733  43.9927644 115.3024963  96.9488838
  44.1497866 114.9168916  99.0671189  44.1140408 114.0820830  99.7968952
  43.3942918 115.6723408  99.3607787  45.5239756 115.5758868  99.1701376
  45.6358184 116.7667404  98.7946808  46.4818146 114.8739654  99.5591538
  44.6923386 112.0526311  97.9831215  43.7316979 111.3094186  97.7736401
  45.5837857 111.7810498  98.9446072  46.3504508 112.4148107  99.1267582
  45.5171267 110.5936071  99.8097617  44.5655841 110.1036150  99.6626382
  46.6334723 109.5779082  99.4849645  46.4735523 108.6378578 100.0599667
  47.5927849 110.0063951  99.8588763  46.8702112 109.2455896  98.0009585
  47.8488052 108.7201050  97.9161898  46.9507306 110.1712473  97.3986461
  45.8248183 108.3183606  97.3936216  46.0453668 107.1276340  97.2331924
  44.6605018 108.7914728  97.0188671  44.4450077 109.7527851  97.2238435
  44.0032325 108.1160026  96.7090814  45.5741143 111.0028159 101.2895653
  46.4834054 111.7044922 101.7287942  44.6411728 110.4848104 102.0952354
  43.9530701 109.8662029 101.7324489  44.4158359 110.9074128 103.4897717
  44.3258869 111.9863540 103.4876299  43.0899798 110.3090685 103.9821372
  42.8248197 110.6897563 104.9924354  43.2237500 109.2098807 104.0536016
  41.9156455 110.5899377 103.0619734  41.3559933 109.5525188 102.2876870
  41.7304872 108.5439681 102.3788345  40.3030956 109.8294332 101.3958519
  39.8625269 109.0366337 100.8131806  39.8076417 111.1447674 101.2729069
  38.7930162 111.4042692 100.4064693  38.6692582 112.3492885 100.3307834
  41.4161613 111.9025534 102.9440649  41.8596103 112.6866211 103.5347824
  40.3640755 112.1829727 102.0519916  39.9889559 113.1891522 101.9615747
  45.5605176 110.5917676 104.4730651  45.5799632 111.0983123 105.5862063
  46.5829371 109.8564528 104.0493204  46.5792948 109.4748900 103.1274942
  47.8735834 109.7599325 104.7409365  47.6893011 109.7932959 105.8074683
  48.5101442 108.3949792 104.4468927  47.8601445 107.6350702 104.8905964
  49.5045704 108.3145703 104.9352377  48.6803057 108.0948384 102.9658935
  48.4229709 108.9271340 102.1014856  49.0707402 106.8676340 102.6715496
  49.3899123 106.2420871 103.3824345  48.8274606 110.9497131 104.4535877
  50.0198083 110.8590089 104.7319502  48.3124448 112.0679741 103.9209226
  47.3493200 112.0718715 103.6563118  49.0783115 113.2577926 103.5053822
  48.3680929 113.9113914 103.0178212  49.6412935 114.0233108 104.7109735
  50.0988470 114.9810655 104.3747938  50.4296214 113.4188567 105.2150336
  48.5990613 114.3018313 105.6297794  48.2306790 113.4443267 105.8819226
  50.1343905 112.9531996 102.4348710  51.2478162 113.4729950 102.4681265
  49.7791544 112.1001202 101.4719578  48.8443798 111.7457119 101.4568910
  50.5951958 111.8175623 100.2810206  51.4104446 112.5261604 100.2364321
  51.2042715 110.4015189 100.2876483  51.9321115 110.3326925  99.4427480
  50.2377751 109.3953108 100.0844149  49.6283403 109.4547874 100.8416417
  51.9564859 110.0536437 101.5704757  51.2815734 110.0887308 102.4516948
  52.7832007 110.7772243 101.7351246  52.3890610 109.0321695 101.5043250
  49.7688497 112.0301260  99.0173317  48.5421108 112.0985443  99.0746782
  50.4232689 112.0655067  97.8603261  51.4273292 112.0947650  97.8591639
  49.7541086 111.9917536  96.5720533  48.6887912 112.1093156  96.7326421
  50.2048746 113.1115304  95.6344548  49.9516573 112.8908494  94.5743055
  51.3043049 113.2587592  95.7083725  49.5054351 114.3942915  95.9825330
  48.1311991 114.5305515  95.7166333  47.6170245 113.7340608  95.2119821
  47.4296628 115.6627535  96.1638405  46.3711632 115.7615280  95.9796205
  48.1172666 116.6580298  96.8801756  47.4724192 117.7771689  97.2906442
  46.7578521 117.4197175  97.8859031  50.1918699 115.3825745  96.6969377
  51.2278095 115.2392143  96.9587582  49.4932024 116.5117830  97.1392655
  50.0041976 117.2251403  97.7559984  49.8867610 110.6295832  95.9193596
  50.9575913 110.0190144  95.8504667  48.7794224 110.2635094  95.2887511
  47.9350502 110.7832046  95.4466706  48.7232586 109.3890562  94.1366715
  49.5617992 108.7107605  94.1659059  47.4187561 108.6048618  94.2678448
  46.5835211 109.3159931  94.4477188  47.5174681 107.9837159  95.1888625
  47.0638801 107.6987880  93.0931571  47.8824220 106.9566534  92.9552822
  46.9407782 108.2630580  92.1428339  45.7399505 107.0190791  93.4486391
  44.8735653 107.6465124  93.1623265  45.6836799 106.8693719  94.5519678
  45.6678540 105.6889646  92.8551003  46.1626680 104.9526135  93.3285479
  44.9674916 105.2587822  91.8331460  44.2021027 106.0057077  91.0915017
  44.0912933 107.0097875  91.2651507  43.6427176 105.5698134  90.3993474
  45.0600668 103.9876243  91.5769325  45.5559925 103.4203874  92.2297804
  44.5471023 103.5888801  90.8059612  48.8458484 110.2420101  92.8730563
  48.3688563 111.3763569  92.8242511  49.5059562 109.7160484  91.8512559
  49.9449425 108.8180023  91.9609371  49.5501730 110.3100860  90.5116536
  48.6776639 110.9366576  90.3788803  50.8249587 111.1463094  90.2638660
  51.7105102 110.4698449  90.2041032  50.6730591 111.9218288  88.9486712
  49.7145936 112.4762949  88.9472023  50.6731536 111.2367338  88.0758306
  51.5005198 112.6516121  88.8215902  51.1081978 112.1763796  91.3689330
  51.2786788 111.6742844  92.3455902  50.2541501 112.8739519  91.4829664
  52.0215384 112.7633705  91.1299916  49.4471173 109.1720081  89.5105447
  50.0983666 108.1439456  89.6769384  48.6292165 109.3272113  88.4769958
  48.0951516 110.1699241  88.3691053  48.4137840 108.2824656  87.4669125
  49.1107484 107.4746677  87.6342847  46.9927768 107.6875568  87.5972925
  46.2424747 108.5053217  87.4968643  46.6777224 106.5756908  86.5866195
  47.3203089 105.6870894  86.7635806  46.8326118 106.9178258  85.5443779
  45.6148311 106.2834352  86.6392748  46.8140228 107.0632058  88.9852150
  46.8500277 107.8545942  89.7664146  47.6149735 106.3299385  89.2035570
  45.8285993 106.5823679  89.0939004  48.7474251 108.8331296  86.0853305
  48.7255287 110.0380143  85.8550387  49.0872488 107.9675958  85.1423643
  49.2070789 107.0009156  85.3976859  49.2440072 108.3147451  83.7359372
  48.6102957 109.1627801  83.5267734  50.7015725 108.6789401  83.4505230
  51.3324200 107.7620362  83.4713567  51.0380426 109.3626309  84.2615701
  50.8335928 109.3514043  82.2123939  51.7796368 109.5368833  82.1084372
  48.7418627 107.1929524  82.8398233  48.5138036 106.0690384  83.2876672
  48.5340191 107.5309736  81.5758989  48.7387759 108.4701299  81.3021436
  47.9192506 106.7068473  80.5362873  47.8723210 105.6766983  80.8559699
  46.5004895 107.2370376  80.2347312  46.5473937 108.3512046  80.1874266
  45.9078262 106.7590754  78.9020826  46.0020213 105.6567220  78.8069699
  46.4244155 107.2240444  78.0364966  44.8310449 107.0244225  78.8397813
  45.5684896 106.8575398  81.3855430  45.9104202 107.3038650  82.3411744
  45.5519656 105.7524905  81.5097616  44.5320488 107.1906337  81.1659141
  48.7727324 106.7703878  79.2841445  49.1989188 107.8633920  78.9225687
  48.8477153 105.6712718  78.5396544  48.5467331 104.7921926  78.9245910
  49.1085539 105.6701696  77.0994311  49.0665753 106.6845600  76.7295302
  50.5394597 105.1540170  76.8428864  50.6988196 104.2014554  77.3918906
  51.2339930 105.9039851  77.2824363  50.9044158 104.9486444  75.3590491
  50.2990164 105.6269064  74.7148433  52.3690022 105.2705615  75.0842311
  53.0322901 104.5947606  75.6635643  52.6008657 106.3223380  75.3538994
  52.5958585 105.1387027  74.0034251  50.6779679 103.4934309  74.9511226
  49.6251830 103.1872333  75.1094223  51.3290186 102.8139788  75.5407723
  50.9087847 103.3589159  73.8725975  47.9725247 104.9260487  76.3752421
  47.3114398 104.0600752  76.9465744  47.6958588 105.3109718  75.1302042
  48.2815064 105.9811683  74.6788743  46.6550234 104.6925150  74.2873361
  45.9896528 104.1096996  74.9094775  45.7941061 105.7632036  73.5925719
  45.1276691 105.2832435  72.8338785  46.5838683 106.7401750  72.9478458
  47.0538131 107.2019434  73.6527281  44.9170200 106.5159788  74.5923491
  45.5318188 107.0258049  75.3623540  44.2343740 105.8027734  75.1043128
  44.2982944 107.2744654  74.0642597  47.2700410 103.7090044  73.2854827
  48.4024701 103.8951060  72.8480714  46.5556383 102.6422448  72.9163449
  45.6318303 102.4899964  73.2564779  47.0249472 101.6511321  71.9230449
  47.7950731 102.1101417  71.3171979  47.6364188 100.3869118  72.5722525
  48.0829969  99.7748683  71.7510332  48.7678185 100.7283509  73.5479411
  48.3918500 101.3464135  74.3897558  49.5733137 101.2928617  73.0305156
  49.1961363  99.8019186  73.9827645  46.6383132  99.4987247  73.3261132
  45.8328474  99.1396014  72.6505878  46.1851956 100.0598547  74.1695751
  47.1560205  98.6095141  73.7455701  45.9000141 101.2902314  70.9559254
  44.7251178 101.4029003  71.3121351  46.2328829 100.8407746  69.7427415
  47.1917687 100.6983466  69.4533935  45.2265615 100.3712712  68.7910725
  44.4146296 101.0856122  68.7893005  45.8186266 100.2784980  67.3704564
  45.0317503  99.9536941  66.6552587  46.6217821  99.5059919  67.3671510
  46.4352071 101.5848788  66.8302651  47.2476099 101.8786405  67.5286528
  47.0190793 101.3401333  65.4378145  46.2217199 101.0076686  64.7386692
  47.7911283 100.5419383  65.4905573  47.4804910 102.2561170  65.0169300
  45.4000746 102.7078292  66.7220005  44.9729986 102.9450727  67.7197892
  44.5751781 102.4081313  66.0420920  45.8665430 103.6334129  66.3247930
  44.6446721  99.0267601  69.2453242  45.3313229  98.2094318  69.8623340
  43.4124095  98.7434787  68.8235060  42.8918929  99.4326207  68.3328784
  42.6562088  97.5164875  69.1238693  42.3661170  97.5443956  70.1645996
  41.4035664  97.5235626  68.2364873  40.7860541  96.6226805  68.4380872
  41.6891723  97.5143238  67.1618735  40.7951842 100.0048665  67.9659115
  41.4073117 100.2292815  67.2095061  40.5508947  98.7341835  68.4952811
  39.9021997 100.8174475  68.5530041  39.7976113 101.8868847  68.3690438
  39.1348860 100.1250061  69.4095715  39.5291319  98.8099643  69.3933123
  39.0651504  98.0691534  70.0300692  43.4405369  96.2190548  68.9080737
  43.2658735  95.2659048  69.6575955  44.3482765  96.2024801  67.9257376
  44.4420688  97.0141537  67.3567673  45.1664457  95.0406083  67.5739163
  44.7682189  94.1707271  68.0787860  45.0411833  94.7656217  66.0646683
  45.6957993  93.9058506  65.7889461  45.3868726  95.6535625  65.4879925
  43.5949116  94.4178591  65.6563885  42.9749320  95.3147819  65.8634747
  43.2221129  93.5657108  66.2606487  43.4373264  94.0913233  64.1726731
  44.3722190  94.0866487  63.3908292  42.2338504  93.8141250  63.7201903
  42.1667574  93.5787319  62.7547670  41.4692226  93.7306872  64.3470172
  46.6358682  95.1322701  68.0334451  47.3377635  94.1272259  67.9345161
  47.1086613  96.2507250  68.6040634  46.5209416  97.0476144  68.7631637
  48.4883369  96.3689185  69.1228423  49.1913166  96.1271886  68.3353032
  48.7526679  97.7821451  69.6718467  49.5708119  97.7632405  70.4215580
  47.8461410  98.1803284  70.1688455  49.2459084  98.8003422  68.6522574
  50.2004823  98.4624889  67.9134199  48.7454511  99.9426015  68.7112520
  48.7394484  95.3716270  70.2629140  49.6853176  94.5840237  70.2236273
  47.8214561  95.3371576  71.2359022  47.0769826  95.9987070  71.2218955
  47.8737630  94.4031584  72.3608460  48.8289195  94.5300853  72.8556681
  46.7295405  94.7369327  73.3251491  45.7492814  94.5114364  72.8473489
  46.7461280  95.8320228  73.5228625  46.8142294  94.0394305  74.6439578
  46.1217803  92.9384558  75.0133180  45.3920879  92.4215607  74.4004137
  46.4935748  92.5609279  76.2884366  46.1400614  91.7500156  76.7497457
  47.4574090  93.3993952  76.8020583  47.6674496  94.3714593  75.7797294
  48.6087287  95.3931351  76.0406242  48.7947885  96.1521581  75.2942994
  49.3200040  95.4303514  77.2539277  50.0433250  96.2153951  77.4287394
  48.1662252  93.4222527  78.0098137  48.0108476  92.6458032  78.7401935
  49.1053135  94.4443500  78.2316569  49.6785554  94.4637242  79.1429810
  47.7869571  92.9459252  71.8870631  48.5333815  92.0853983  72.3492990
  46.9598034  92.6943758  70.8656227  46.4204783  93.4324918  70.4769303
  46.7025969  91.3609207  70.3097814  46.5462080  90.6790706  71.1335668
  45.4056795  91.3773851  69.4809876  45.1106121  90.3189580  69.2822899
  45.5846625  91.8619522  68.4960064  44.2121241  92.0867419  70.1526611
  44.4196805  93.1808375  70.1842911  42.9496698  91.8767536  69.3209496
  42.7063372  90.7926720  69.2541249  43.0949804  92.2661581  68.2925159
  42.0903253  92.4080772  69.7809394  43.9409974  91.6338884  71.5870261
  44.7545591  91.9547576  72.2674599  43.8896986  90.5260650  71.6261179
  42.9844682  92.0541706  71.9621585  47.8974835  90.8225247  69.5049027
  48.1820251  89.6280383  69.5534848  48.7236376  91.7131740  68.9441654
  48.4627734  92.6795793  68.9397897  50.0472517  91.3812967  68.4010179
  49.9541566  90.4634896  67.8327261  50.5061686  92.5017568  67.4466834
  51.6103685  92.4553176  67.2983707  50.2696056  93.4997333  67.8685382
  49.9068334  92.3567625  66.0576974  50.5208452  91.8335866  65.1464475
  48.6866984  92.7879085  65.8449495  48.2839678  92.6576508  64.9453028
  48.1655134  93.1742493  66.6101612  51.0916642  91.0525155  69.4957319
  52.2336252  90.7342476  69.1800970  50.7203547  91.0653952  70.7830288
  49.8106117  91.4112719  71.0322995  51.5417964  90.5465888  71.8816713
  51.9416207  89.5872945  71.5944168  50.9056649  90.4971591  72.7500797
  52.7280784  91.4285844  72.2743499  53.6734083  90.9226093  72.8842021
  52.6827090  92.7175379  71.9163770  51.8777803  93.0571086  71.4367870
  53.7481341  93.7118944  72.1145469  54.6074015  93.3941752  71.5415618
  53.2592140  95.0724370  71.5959385  53.9949492  95.8702086  71.8545860
  52.2909554  95.3338533  72.0788703  53.0850855  95.0879824  70.0723632
  52.3244201  94.3499392  69.7376726  54.0597529  94.8160894  69.6047387
  52.6838113  96.4940162  69.6150878  53.3327287  97.2255065  70.1530920
  51.6266865  96.7071558  69.8785453  52.9202914  96.6404149  68.1126782
  52.1244407  96.1040012  67.5520342  53.9108080  96.2360127  67.8152903
  52.8821598  98.0639394  67.7233328  53.6714214  98.5363889  68.2616730
  51.9250875  98.4545754  67.9485826  53.0886593  98.1747524  66.7213113
  54.1942063  93.8559779  73.5721959  53.3923970  93.6900806  74.4893878
  55.4521609  94.2574028  73.7628452  56.0569892  94.3917913  72.9886043
  56.0074471  94.6453676  75.0670433  55.4674470  94.1231612  75.8379886
  57.4984358  94.2716490  75.2009158  57.7912710  94.3866211  76.2631410
  58.1082073  94.9958326  74.6099795  57.9250368  92.8603140  74.7555194
  59.0181770  92.7409965  74.9152724  57.7238999  92.7215171  73.6737400
  57.2535141  91.6870812  75.4848321  56.3334370  91.8833584  76.3152347
  57.5423383  90.5250895  75.1235280  55.8279764  96.1501447  75.3200516
  56.1167779  96.9733622  74.4458018  55.4629516  96.5166220  76.5502765
  55.1845438  95.8258840  77.2206931  55.3051224  97.9027774  76.9914617
  55.7404076  98.5690813  76.2577319  53.8241262  98.2433997  77.1729458
  53.7091888  99.3137105  77.4597131  53.4154037  97.6338873  78.0022715
  52.9374580  97.9941793  75.9744923  52.4059698  96.7117460  75.7423366
  52.6501465  95.8935166  76.4024895  51.5543894  96.4912852  74.6458573
  51.1497974  95.5070003  74.4638293  51.2266982  97.5587989  73.7867828
  50.3745064  97.3487888  72.7538283  50.3020413  98.1782491  72.2749199
  52.6257920  99.0566782  75.1088566  53.0400335 100.0359590  75.2961378
  51.7714451  98.8430466  74.0110698  51.5312910  99.6640967  73.3540030
  56.0274814  98.1393611  78.3170716  56.1310811  97.2371589  79.1569312
  56.4402225  99.3898879  78.5481700  56.2619015 100.1021350  77.8667615
  57.0014058  99.8343536  79.8305992  56.7430909  99.1008580  80.5788546
  58.5409681  99.9803208  79.8043396  58.9025976 100.1270010  80.8511559
  58.7701315 100.9168728  79.2691296  59.3798457  98.8508258  79.1724595
  58.7242478  98.0754615  78.7226030  59.9420937  98.3401576  79.9878289
  60.3629847  99.3402898  78.0885672  59.7848703  99.6720889  77.1975796
  61.0113241  98.4955609  77.7783129  61.2947567 100.4848984  78.5221731
  60.7380563 101.3984758  78.7776254  62.0123004 100.7295297  77.7072673
  62.0712431 100.1417842  79.7310939  62.6891156  99.3220392  79.6155707
  61.4526197  99.9892892  80.5730113  62.6542417 100.9400996  80.0871077
  56.3773754 101.1533766  80.2850002  55.9358628 101.9631943  79.4695543
  56.5181579 101.4203847  81.5744268  56.8670204 100.6941714  82.1772645
  56.4343921 102.7412056  82.1799897  56.4557983 103.5023744  81.4121653
  55.1366580 102.8445224  82.9874027  55.1075407 102.0003717  83.7110732
  54.2906179 102.7067320  82.2768116  54.8922796 104.3898402  83.8969355
  57.6706407 102.9174666  83.0684262  57.9932274 102.0196024  83.8454216
  58.3569893 104.0575505  82.9682449  58.0788106 104.7395769  82.2856078
  59.4548403 104.4191112  83.8737436  59.4850343 103.6946255  84.6702608
  60.8055139 104.3505665  83.1496991  60.8149180 105.0915871  82.3330448
  60.8918946 103.3408673  82.6819705  62.0014368 104.5583041  84.0951274
  61.9810653 103.7283670  84.8408189  61.9164977 105.5075039  84.6654485
  63.3473427 104.5089145  83.3511994  63.2707206 103.8163611  82.4864463
  64.1069852 104.0628896  84.0362213  63.8849889 105.8676823  82.8845267
  64.8791781 105.7245569  82.4044202  64.0099806 106.5677357  83.7353949
  62.9948741 106.5210116  81.8980474  62.1291932 106.8526748  82.3769121
  62.7242330 105.8648125  81.1289782  63.4520014 107.3605171  81.4898720
  59.1763146 105.7692731  84.5199722  58.8952589 106.7379803  83.8186171
  59.2692500 105.8300666  85.8446579  59.5258656 105.0002422  86.3498120
  58.8725044 106.9906295  86.6608697  58.4747599 107.7579096  86.0144454
  57.7487395 106.5850222  87.6344062  58.0753610 105.6684076  88.1798146
  57.3974390 107.6628673  88.6688827  57.0524787 108.5938024  88.1696802
  58.2532681 107.8989878  89.3341211  56.5787565 107.2995390  89.3256445
  56.4747019 106.2576508  86.8412567  56.6411174 105.4141849  86.1394154
  56.1411202 107.1431031  86.2586420  55.6516640 105.9707262  87.5287168
  60.0716354 107.6048525  87.3807313  61.0139837 106.9079535  87.7614522
  60.0556374 108.9247762  87.5827800  59.2967887 109.4674338  87.2169721
  61.0328336 109.6396588  88.4184285  61.3702173 108.9768704  89.2056616
  62.2378464 110.0728385  87.5776042  62.9783566 110.6096148  88.2169226
  61.9257762 110.7687259  86.7735268  62.8726593 108.9186577  87.0665306
  62.3328699 108.1576523  87.3477643  60.4077306 110.8574446  89.1050274
  59.6801892 111.6153390  88.4690821  60.7297930 111.0370347  90.3894862
  61.3600380 110.4040185  90.8384484  60.3365502 112.1296623  91.2885806
  60.1018196 113.0111153  90.7055863  59.1157990 111.6801192  92.1246569
  59.3101220 110.6679748  92.5441248  58.2262007 111.6133577  91.4743816
  58.7987670 112.5886545  93.3036494  59.1515203 112.2889604  94.4290304
  58.2872606 113.7725836  93.0774764  58.0923624 114.3723045  93.8592376
  58.0221050 114.0344287  92.1436957  61.5426570 112.4653151  92.1861131
  62.4235966 111.6268296  92.3564931  61.5546622 113.6344134  92.8336778
  60.7916317 114.2690885  92.7516263  62.6347138 114.0740008  93.7392502
  63.5588784 114.0906293  93.1777440  62.3082284 115.4934903  94.2219076
  63.0341323 115.8206800  95.0031052  61.3034555 115.4746549  94.7038927
  62.3144747 116.5435362  93.0897073  61.8025637 116.1547308  92.1821416
  63.3604616 116.7793712  92.8121697  61.5591448 117.7788250  93.5773048
  62.0212054 118.1274986  94.5308707  60.5161638 117.4494145  93.7975064
  61.5043286 118.9502235  92.5993346  61.2764189 118.6063246  91.5670510
  62.4672732 119.5043622  92.6035842  60.4273777 119.8758876  93.0099094
  60.3919262 119.9555752  94.0707151  59.5031548 119.4804969  92.6756640
  60.5210751 120.8002056  92.5620946  62.8814569 113.1363398  94.9399777
  63.9982875 113.0884353  95.4395220  61.8875866 112.3454022  95.3591705
  60.9690536 112.4259377  94.9659634  62.0179387 111.3196830  96.3997734
  62.8119044 111.6158855  97.0744230  60.7179863 111.2911711  97.2162591
  59.8526998 111.0342078  96.5708884  60.5353211 112.2894452  97.6684893
  60.7931916 110.5475060  98.0386969  62.4257230 109.9221159  95.8703092
  62.3929638 108.9490166  96.6253288  62.7977152 109.7928738  94.5902454
  62.8008105 110.5911506  93.9858991  63.3350904 108.5628159  93.9991621
  63.2177407 107.7709976  94.7161653  62.5249927 108.1840148  92.7420076
  63.0456765 107.3600191  92.2026979  62.5010640 109.0633405  92.0648962
  61.0871393 107.7080642  93.0245722  60.5579851 108.4740205  93.6382182
  60.3223906 107.5243923  91.7116677  60.9006818 106.8863599  91.0111610
  60.1260886 108.5021210  91.2307355  59.3449931 107.0305211  91.9081357
  61.0874293 106.3789072  93.7834210  61.5762974 106.4775548  94.7745226
  61.6258692 105.5986435  93.2080950  60.0478885 106.0280000  93.9546278
  64.8359889 108.7385407  93.6870046  65.1813258 109.6389132  92.9232666
  65.7326300 107.8827725  94.2233707  65.4465416 106.7484774  95.0931125
  64.6798546 106.0767142  94.6484623  65.0808643 107.1414263  96.0703938
  67.1820361 108.0056909  94.0166267  67.4628893 109.0456202  94.1017815
  67.8017830 107.1394874  95.1179960  67.8811448 107.7192730  96.0646275
  68.7851053 106.7115503  94.8367301  66.7745652 106.0204154  95.2889212
  66.9281562 105.2479493  94.5052725  66.8509242 105.5346493  96.2834681
  67.6225449 107.5387215  92.6188353  68.6387880 107.9927977  92.0968814
  66.8167709 106.6832237  91.9862307  66.0076931 106.3607453  92.4668728
  66.9729542 106.2066530  90.6198050  67.5304692 106.9567750  90.0818136
  67.7554172 104.8865339  90.6473935  67.2163739 104.1177223  91.2415578
  68.7431715 105.0584598  91.1221376  67.9231148 104.4955256  89.6231856
  65.5856532 106.0363041  89.9625355  64.5928258 105.8532577  90.6773095
  65.4815773 106.0658523  88.6193225  66.5119808 106.4590720  87.6700187
  67.1205841 105.5616767  87.4202453  67.1590364 107.2595384  88.0823082
  64.2153449 105.8465185  87.9226976  63.5112520 106.5624698  88.3189233
  64.5137591 106.0762355  86.4383775  63.6528085 106.5443705  85.9233678
  64.7865141 105.1184598  85.9378689  65.7522978 106.9689620  86.4492026
  66.3546094 106.8890295  85.5207923  65.4567392 108.0295270  86.6138106
  63.6327772 104.4473270  88.1662134  64.3489207 103.4509174  88.0791770
  62.3164228 104.3610970  88.3671948  61.7665953 105.1969128  88.3831241
  61.6100852 103.1006676  88.6352076  62.3236767 102.3548611  88.9535128
  60.5871019 103.2935769  89.7789406  59.8666072 104.0881740  89.4659975
  59.7824244 102.0048058  90.0335739  60.4592128 101.1370910  90.1795168
  59.1082514 101.7954945  89.1765062  59.1602666 102.1233839  90.9470633
  61.2368868 103.7844587  91.0933902  60.4248761 103.9397120  91.8425302
  61.7031390 104.7811424  90.9228976  62.3000630 102.8623093  91.7077344
  63.1794742 102.7752616  91.0337175  61.8779888 101.8570355  91.8820070
  62.6498663 103.2758557  92.6788098  60.9585083 102.5881777  87.3493567
  60.0205724 103.2062084  86.8517671  61.4407977 101.4569834  86.8328760
  62.2380339 101.0404005  87.2459282  60.8836722 100.7284830  85.6797480
  60.4926007 101.4380556  84.9613299  61.9996113  99.8993734  85.0133644
  61.5739695  99.0406007  84.4415217  62.6328459  99.4613359  85.8162933
  62.8910104 100.7051528  84.0518052  63.8790951 100.2271754  83.9312199
  63.0785354 101.7148826  84.4696911  62.3054223 100.8890620  82.6414755
  61.2571679 100.2956249  82.2967900  62.9442582 101.5689527  81.8045793
  59.7211914  99.7975910  86.0719360  59.7145517  99.1971711  87.1518554
  58.7643020  99.6303625  85.1520222  58.7899865 100.1991519  84.3255826
  57.6101501  98.7181438  85.2218317  57.8785796  97.8572767  85.8178947
  56.3886643  99.4545973  85.8065588  55.4995403  98.7861418  85.7747828
  56.1742733 100.3380192  85.1599390  56.5450809  99.9577428  87.2484574
  55.6790368 100.6170679  87.4828586  57.4522177 100.5957117  87.3201445
  56.5822250  98.8267918  88.2869313  56.8733371  97.8675053  87.8059439
  55.5454909  98.7009286  88.6739701  57.5719801  99.1271255  89.4133950
  57.6124847 100.2148452  89.6163573  58.5911889  98.7659250  89.1707036
  57.1558535  98.4649742  90.6701862  56.8916690  97.4663378  90.5233978
  56.2878306  98.9476752  91.0113034  57.8994835  98.5147816  91.4035471
  57.2563947  98.2199283  83.8178682  57.3781287  98.9784830  82.8584175
  56.7362631  96.9983618  83.6929751  56.6218849  96.3936951  84.4762151
  56.3898258  96.3666141  82.4020851  56.3747369  97.1247233  81.6348377
  57.4263085  95.3073638  81.9912636  57.0613258  94.7296997  81.1053728
  57.6695831  94.4134648  83.0516135  58.2479320  93.7287224  82.6875321
  58.7657862  95.9290267  81.6071649  59.2027174  96.5049728  82.4490576
  58.6225316  96.6234548  80.7540364  59.4924360  95.1474646  81.2960022
  54.9984888  95.7269205  82.3902715  54.4925050  95.2847197  83.4242434
  54.3850758  95.6814910  81.2008117  54.8119463  96.1146683  80.4041395
  53.1699448  94.9113132  80.8857057  53.1318973  94.0523138  81.5425303
  51.8609581  95.7325842  81.0431372  51.0153872  95.0863762  80.7038135
  51.5452665  96.0349762  82.5103543  52.3631622  96.6136522  82.9845162
  51.4181891  95.0860300  83.0622049  50.6064541  96.6136913  82.6088428
  51.8390172  96.9821445  80.1392208  51.9515419  96.6432102  79.0850246
  52.7071970  97.6331377  80.3832563  50.5624058  97.8205319  80.1844745
  50.4589356  98.3491317  81.1544474  49.6657225  97.1847184  80.0254626
  50.5885917  98.5861958  79.3792001  53.2536808  94.3684888  79.4519536
  53.8358743  95.0063679  78.5720729  52.5611511  93.2605237  79.1976054
  52.2209510  92.6676178  79.9250972  52.1834936  92.7926393  77.8603781
  51.7734049  93.6290135  77.3121214  53.3978938  92.2574539  77.0936951
  54.0361578  93.1359108  76.8642270  53.0928904  91.8145116  76.1206028
  54.2024325  91.3332027  77.7945854  55.1140530  91.5286638  77.4833915
  51.0749312  91.7417823  77.9432650  50.7449240  91.2642632  79.0322814
  50.4641709  91.4116304  76.7968303  50.6957069  91.8840495  75.9546684
  49.4864543  90.3189655  76.6644301  48.6243502  90.5550324  77.2733733
  49.0784674  90.2049278  75.1867620  49.9332518  89.7973363  74.6094441
  48.8527198  91.2235746  74.7953601  47.8235539  89.3435336  75.0101836
  46.9685826  89.8958712  75.4593372  47.9053084  88.3775309  75.5549051
  47.4731235  89.0162637  73.5635523  47.3433895  89.9585347  72.9929657
  46.4854862  88.4982531  73.5775167  48.5181825  88.1155445  72.8949182
  48.6738908  87.1969214  73.4997429  49.4876555  88.6404795  72.7825515
  48.0657384  87.6955718  71.5501121  48.0041346  88.4961238  70.8797822
  47.0579955  87.3520682  71.6294340  48.6172135  86.9189925  71.1525171
  50.0897813  88.9983488  77.1571542  51.2743293  88.7588266  76.9194902
  49.2919202  88.0911411  77.7260355  48.3102227  88.2625232  77.8016017
  49.7733168  86.7408718  78.0343017  50.7128544  86.8470393  78.5486522
  48.8014809  86.0527690  79.0005680  47.8013608  85.9600930  78.5347555
  48.6620110  86.6134316  79.9318661  49.1708537  85.0372681  79.2582473
  50.0790823  85.9341009  76.7483370  49.5337205  86.2034829  75.6748414
  51.0395429  84.9993812  76.8275611  51.4355147  84.7824331  77.7167907
  51.7252294  84.4156654  75.6519031  51.1224662  84.6250700  74.7772525
  53.1100389  85.0766180  75.4336939  53.4444753  84.8324583  74.4083370
  53.8477299  84.6592177  76.1517728  53.0592835  86.6036003  75.6251774
  52.9207086  86.8127970  76.7135083  52.1616258  87.0031904  75.0958037
  54.2800119  87.3992044  75.1495962  54.2190078  87.4256565  74.0425729
  55.2346311  86.9368119  75.4725726  54.1355498  88.8158214  75.7277172
  54.3709088  88.8201918  76.8138344  53.0975784  89.1788354  75.5780143
  54.9896691  89.8087356  75.0499763  54.5774807  90.1414115  74.1489745
  55.9749367  89.4916898  74.8892108  55.1415679  90.6491671  75.6608836
  51.8226739  82.8914196  75.7522100  51.7868214  82.3420808  76.8502216
  51.8524521  82.2092492  74.6072940  51.8447446  82.7016069  73.7362367
  51.6931167  80.7532196  74.4875154  51.3678089  80.3339064  75.4300814
  52.6332463  80.3493437  74.1436172  50.6341143  80.3934791  73.4389661
  50.2373134  81.2504702  72.6514044  50.1618715  79.1431076  73.4355265
  50.4493511  78.4896111  74.1267038  49.3039762  78.6196326  72.3636335
  49.7307344  78.9705739  71.4383401  49.3574706  77.0788391  72.3267197
  48.8091558  76.7262760  71.4236357  48.8193879  76.6712047  73.2151086
  50.7768842  76.4813261  72.3242210  50.7359517  75.3901692  72.1227495
  51.2410122  76.6059625  73.3279507  51.7104838  77.1501040  71.3210964
  52.5077980  78.0044326  71.6641617  51.6104534  76.8407416  70.0469795
  52.1429246  77.3872477  69.4005502  50.8875575  76.2254034  69.7512424
  47.8491215  79.1244477  72.4892664  47.1794800  78.7767263  73.4696775
  47.3355953  79.9264308  71.5313542  47.9877861  80.3693188  70.3048154
  48.3610823  79.4979678  69.7257251  48.8353861  81.0376715  70.5712748
  46.0166110  80.5451443  71.6340001  45.9042290  80.9342781  72.6339586
  46.0056869  81.6731528  70.5996314  46.4554120  82.5864687  71.0523772
  44.9942626  81.9356154  70.2366474  46.9267706  81.1305850  69.5094659
  46.3502182  80.4195210  68.8736213  47.3430891  81.9352225  68.8742539
  44.8735191  79.5439331  71.4144551  45.0217197  78.5468896  70.7085961
  43.7183898  79.8244820  72.0244178  43.6618526  80.6756507  72.5586358
  42.4966488  79.0057041  72.0002350  42.4504704  78.4607562  71.0737472
  42.4989151  78.0134244  73.1759853  41.5966450  77.3638226  73.0903360
  42.3829081  78.6085058  74.1113299  43.7225194  77.1014933  73.4002508
  44.6621918  77.6886067  73.4186311  43.8004687  76.3403555  72.5953874
  43.5114484  76.4394390  74.7697595  42.5612039  75.8570280  74.7364353
  43.3820717  77.2349382  75.5400411  44.5696399  75.5160145  75.2182046
  44.2981889  74.5784318  75.4719469  45.6822409  75.8432001  75.8487128
  46.3049521  76.9813680  75.7049125  47.0655632  77.1778263  76.3086699
  46.0856571  77.5686625  74.9308196  46.1834585  74.9896172  76.6855343
  47.0795169  75.1057628  77.0897353  45.6287012  74.1709938  76.8886378
  41.2659239  79.9094779  72.1522457  41.2811514  80.8104648  72.9926312
  40.1850955  79.6503734  71.4185170  40.1177434  78.8707077  70.8075117
  38.9280857  80.4019566  71.5715891  39.2100747  81.4298800  71.7342342
  38.1099802  80.3805604  70.2646584  38.7902555  80.5693851  69.4025294
  37.3807374  81.2220522  70.2655503  37.3233653  79.0809106  70.0219704
  36.6055315  78.9004695  70.8490742  38.0006341  78.2092515  69.9440667
  36.4725333  79.1411588  68.7426471  36.4211693  78.1043389  68.0432529
  35.8634597  80.2083247  68.4893446  38.1103255  79.9564987  72.8046233
  38.2315171  78.8083228  73.2464396  37.2662487  80.8299160  73.3872472
  37.1073342  82.2418148  73.0826032  36.9661136  82.3994506  71.9938096
  38.0140448  82.7667256  73.4432595  36.3963648  80.4585824  74.4921031
  36.9688249  79.9157035  75.2302053  35.8664451  81.7740826  75.0685564
  36.5671361  82.1521693  75.8458445  34.8546717  81.6807575  75.5093627
  35.8857546  82.7144155  73.8695250  34.9686103  82.5514669  73.2593661
  35.9454940  83.7817291  74.1594373  35.2770361  79.5211615  74.0369161
  34.3821282  79.8856165  73.2756715  35.2383696  78.3545622  74.6702605
  35.9914831  78.1134718  75.2865543  34.1070669  77.4375740  74.6974066
  33.7038720  77.3660575  73.6958994  34.5779257  76.0424480  75.1745568
  33.7245030  75.3314352  75.1478308  34.8964949  76.1383717  76.2365252
  35.7591178  75.4822813  74.3553081  36.5282696  76.2621765  74.1677866
  35.3554109  75.1516680  73.3769518  36.4380188  74.2648379  74.9822626
  35.8479633  73.4302008  75.6648733  37.7077127  74.0654900  74.7023823
  38.1945963  74.7433982  74.1528251  38.1857821  73.2853248  75.0964773
  33.0433254  78.0644029  75.6132654  33.0726075  77.8840320  76.8332900
  32.2098716  78.9388007  75.0374493  32.3598683  79.2040078  74.0860103
  31.1479881  79.6563356  75.7577501  31.5289661  79.9294480  76.7327183
  30.6951142  80.9437934  75.0381310  30.0986140  80.6812030  74.1307380
  29.8253617  81.7845231  75.9800616  30.4054064  82.0999515  76.8708523
  28.9476906  81.2125706  76.3385547  29.4610565  82.6998974  75.4643537
  31.8551473  81.8323095  74.5766373  32.4202048  81.3600426  73.7460486
  32.5554368  82.0308582  75.4122289  31.4710645  82.8079145  74.2095382
  29.9495051  78.7314603  75.9562047  29.3661830  78.2438062  74.9829901
  29.5358258  78.5607565  77.2064086  30.0508451  78.9787200  77.9627159
  28.4536122  77.6911307  77.6569800  27.9127350  77.2950190  76.8080220
  29.0425849  76.5562707  78.4955991  28.2133357  75.9591419  78.9241213
  29.5904715  77.0105022  79.3510402  30.0109181  75.5884659  77.8377667
  30.0795044  75.4028354  76.4401393  29.4223342  75.9470256  75.7841078
  30.9837573  74.4785518  75.8851642  31.0161888  74.3275850  74.8201706
  31.7731740  73.6804503  76.7323815  32.5802557  72.7185999  76.2127969
  32.9120193  72.2023820  76.9854381  30.8222705  74.8080648  78.6759549
  30.7625116  74.9358137  79.7460549  31.6827370  73.8459992  78.1294816
  32.2616188  73.2368762  78.7976307  27.4493787  78.4446116  78.5317650
  27.7950779  79.4001046  79.2268284  26.2251684  77.9318870  78.5985234
  25.9574218  77.1483273  78.0418710  25.1402849  78.4622066  79.4328655
  25.5495342  79.1258657  80.1795192  24.1105043  79.2486596  78.6066128
  23.0836387  79.0673398  78.9981747  24.1206500  78.8903640  77.2399770
  23.2828788  79.2184901  76.8623279  24.3953252  80.7489021  78.6963979
  25.4256609  80.9661239  78.3422353  24.3179856  81.0945462  79.7501048
  23.6766929  81.3323784  78.0833795  24.4729447  77.3270002  80.1943886
  24.0959738  76.3111307  79.6126644  24.4007385  77.4692877  81.5170808
  24.5994341  78.3576672  81.9423230  24.0925194  76.3935374  82.4549162
  23.9797074  75.4827660  81.8919659  25.2808885  76.1615211  83.4154584
  25.0891152  75.2277538  83.9930812  25.3267222  76.9969222  84.1431121
  26.6823129  76.0434202  82.7733806  26.9397732  77.0158129  82.2891439
  27.7312356  75.7575664  83.8517881  27.4962900  74.8062979  84.3762399
  27.7580336  76.5692092  84.6066815  28.7403426  75.6573050  83.4029407
  26.7739501  74.9403080  81.7203963  26.0698461  75.1182873  80.8819984
  26.5194535  73.9624614  82.1793685  27.8017207  74.8812254  81.3066447
  22.7848650  76.7206031  83.2083756  22.6476918  77.8403420  83.7210424
  21.8176694  75.7837095  83.2921667  21.7637023  74.5052211  82.5964562
  22.3536303  73.7590546  83.1737612  22.1553462  74.5789255  81.5561478
  20.5780976  75.9936893  84.0410807  20.1057484  76.8506074  83.5899345
  19.7591452  74.7092286  83.8696639  18.6691841  74.9118959  83.8323226
  19.9625270  73.9857416  84.6934822  20.2861387  74.1214498  82.5634338
  20.1093689  73.0301963  82.5462961  19.7807638  74.5988261  81.6950428
  20.8265296  76.2797320  85.5325525  21.8025156  75.7650911  86.0858174
  19.9153548  76.9977410  86.2194363  18.8184930  77.7835426  85.6754949
  17.9607526  77.0995933  85.4954921  19.0969811  78.3074060  84.7346416
  19.9316012  77.1097896  87.6758099  20.8817197  77.5491110  87.9465805
  18.7408639  77.9996926  88.0455213  18.9746283  78.6501896  88.9134690
  17.8368548  77.3918745  88.2787879  18.4703916  78.7921377  86.7682741
  17.4229528  79.1511009  86.6968555  19.1637173  79.6606335  86.7144064
  19.8419643  75.7471124  88.3779617  19.3348822  74.7692523  87.8279923
  20.3024252  75.6922319  89.6271586  20.6210585  76.5244386  90.0678064
  20.3904730  74.4432354  90.3910908  20.9423017  73.7408150  89.8039645
  21.1542219  74.6873371  91.6913366  20.5970399  75.3728167  92.3682882
  22.1253745  75.1707210  91.4452175  21.4067458  73.4590376  92.3423251
  22.0729128  72.9942395  91.7943007  19.0194912  73.8660973  90.7225869
  18.1141913  74.6187432  91.0701172  18.9099674  72.5334459  90.8037701
  19.6440632  71.9502974  90.4667318  17.7168236  71.8534201  91.3443492
  16.8702960  72.1241468  90.7271673  17.9102400  70.3245538  91.2924161
  17.0153111  69.8410744  91.7495453  18.8032489  70.0448919  91.8946168
  18.0534405  69.7832489  89.8570344  18.9602153  70.2073457  89.3761828
  17.1729878  70.1007848  89.2514510  18.1481073  68.2501892  89.8391737
  17.1710503  67.9246120  90.2511999  18.9946208  67.8642002  90.4493798
  18.2648304  67.7317924  88.4616813  18.8291983  68.2136243  87.8007655
  17.6214953  66.7012326  87.9354575  16.7872221  65.9468316  88.5840840
  16.6513839  66.0779921  89.5533578  16.5927468  65.0536546  88.1583234
  17.8004118  66.3656881  86.7022565  18.6070741  66.6747387  86.1959527
  17.4296010  65.4474528  86.4696654  17.3803254  72.3186472  92.7730072
  16.2079171  72.4306702  93.1114015  18.3989501  72.6731945  93.5571182
  19.3338723  72.6070179  93.2145983  18.2669535  73.1801795  94.9287377
  17.5073693  72.6015878  95.4385969  19.6246035  72.9548264  95.6072150
  20.4084964  73.5629415  95.1176206  19.9054393  71.8933365  95.4782106
  19.6506839  73.2553459  97.1078605  19.7552280  72.2963086  97.8997317
  19.7603755  74.4315021  97.5121814  17.8042909  74.6521534  94.9763409
  16.8302509  74.9683280  95.6614932  18.3695981  75.5362463  94.1393973
  19.1314584  75.2606818  93.5685503  17.9015843  76.9331322  94.0462910
  17.7428534  77.2815017  95.0591118  18.9554258  77.8708640  93.4179765
  19.0949816  77.6534131  92.3383642  19.9272394  77.6918338  93.9200237
  18.5266823  79.3387058  93.6169680  18.0205094  79.4458113  94.6019200
  17.7941479  79.6457721  92.8459651  19.6711309  80.3604134  93.6179471
  20.2847931  80.6282936  92.5607655  19.9456422  80.9623271  94.6864645
  16.5432702  77.0645088  93.3387969  15.7712608  77.9558129  93.6788093
  16.1579522  76.1187458  92.4755174  16.8077865  75.4114512  92.1853178
  14.8338229  76.0829357  91.8427360  14.6332367  77.0729556  91.4598047
  14.8518005  75.0861450  90.6672772  13.8192918  74.7985884  90.3708717
  15.3662453  74.1585298  91.0054735  15.5635394  75.6427314  89.4191120
  16.5196317  76.1260204  89.7283760  15.8836220  74.5229017  88.4287234
  14.9651277  73.9941559  88.1030131  16.5578296  73.7770701  88.9037162
  16.4081712  74.9265028  87.5362740  14.6893819  76.6618553  88.6803617
  14.4377046  77.5126635  89.3465531  13.7463884  76.1988457  88.3309040
  15.2450798  77.0635632  87.8066289  13.6836877  75.7997833  92.8279079
  12.5269507  76.0642006  92.4897318  13.9744381  75.4094081  94.0743245
  14.9136662  75.1779231  94.3239696  12.9879772  75.4614239  95.1712375
  12.0898251  74.9982365  94.7975219  13.4585134  74.6963297  96.4204246
  12.6533042  74.6936877  97.1929078  14.5569036  75.3262466  97.0361758
  15.3529763  75.0611385  96.5447616  13.8418785  73.2442728  96.1352667
  14.6860869  73.1727252  95.4187543  12.9755722  72.6840155  95.7267384
  14.1533403  72.7451475  97.0804480  12.6406947  76.9071975  95.5583197
  11.4709356  77.2317129  95.7619624  13.6163628  77.8196113  95.5000621
  14.5251569  77.5545475  95.1821145  13.5305195  79.2309740  95.9068289
  12.8048057  79.3194716  96.6939838  14.9062186  79.7064066  96.4123244
  14.8218318  80.7332254  96.8356218  15.6211836  79.7487022  95.5584299
  15.4925704  78.7810726  97.4911912  15.5900045  77.7449831  97.0983748
  14.8114994  78.7416519  98.3711449  16.8766174  79.2567823  97.9284647
  16.7947549  80.2408036  98.4425314  17.5004805  79.3925071  97.0171801
  17.4971258  78.2075330  98.8538150  17.4943860  77.2026511  98.3771928
  16.9063256  78.1725156  99.7909461  18.8969480  78.5606149  99.1694226
  18.9621881  79.5097282  99.6098218  19.4271537  78.6443229  98.2674307
  19.3423086  77.8414495  99.7694538  13.0337716  80.1158799  94.7652667
  12.9704448  79.6900971  93.6161263  12.6129049  81.3394814  95.0791785
  12.6776144  81.6935683  96.0154519  11.9472671  82.2229379  94.1130103
  11.6217435  81.6233429  93.2753516  10.6663522  82.8097166  94.7361770
  10.3002832  83.6743792  94.1418132  10.8955019  83.1778221  95.7603998
   9.5352842  81.7941073  94.8075704   9.6015262  80.6926425  94.2758033
   8.4442958  82.1436396  95.4463296   7.7740046  81.4114855  95.5583094
   8.4632001  82.9772553  95.9908046  12.8619152  83.2495700  93.4282428
  12.3615163  84.0292158  92.6272213  14.1831669  83.1563690  93.6013223
  14.5457143  82.5200901  94.2787708  15.2043598  83.8561579  92.8073357
  14.7700879  84.1865003  91.8775194  15.7433223  85.0792866  93.5735710
  16.7066383  85.4296012  93.1390450  15.9287726  84.7898229  94.6325363
  14.7475293  86.2504871  93.5117104  13.7354750  85.9173385  93.8295103
  14.6724542  86.6165102  92.4664543  15.0997956  87.4534543  94.3733973
  16.0856204  87.4897497  95.0943030  14.2910191  88.4852210  94.3164406
  13.4870567  88.4368087  93.7012576  14.4144379  89.2333394  94.9552110
  16.3194426  82.8701441  92.4322275  16.6535668  82.0003673  93.2336152
  16.8385084  82.9622246  91.2030721  16.5492463  83.7203720  90.6105995
  17.6790004  81.9300035  90.5680029  18.0662301  81.2855278  91.3448749
  16.8627361  81.0543803  89.5909176  17.5677764  80.3665477  89.0732852
  15.8523581  80.1704292  90.3316846  15.1284332  80.7889255  90.9024106
  16.3686173  79.5039670  91.0563086  15.2858400  79.5410217  89.6166329
  16.0975670  81.8358947  88.5109281  16.7913207  82.4339455  87.8835080
  15.3668725  82.5323752  88.9748470  15.5443991  81.1383455  87.8481490
  18.9046612  82.5092362  89.8558884  18.8031206  83.4548806  89.0703108
  20.0740746  81.9099362  90.0915614  20.1334989  81.2512792  90.8619197
  21.3412220  82.2703788  89.4460487  21.2876422  83.3125173  89.1694756
  22.5045812  82.1208642  90.4269374  23.4798650  82.0877969  89.8938167
  22.3975408  81.1727229  91.0040488  22.5021923  83.2355108  91.3115629
  22.3144306  84.0314889  90.7739682  21.5746797  81.5289528  88.1235926
  22.2909342  80.5279800  88.0369617  20.9878421  82.0981572  87.0717152
  20.4003279  82.8889087  87.2297411  21.2410032  81.7976455  85.6624930
  20.9076948  80.7918659  85.4516900  20.4657784  82.8313280  84.8286987
  20.7136753  82.7438902  83.7492301  20.7875817  83.8455377  85.1602108
  18.9411108  82.7396385  84.9906826  18.6689518  82.6119208  86.0656095
  18.3004822  84.0322426  84.5085835  18.5499204  84.2105211  83.4427952
  18.6671214  84.9003980  85.0961893  17.1963771  83.9826188  84.6101783
  18.3510964  81.5819971  84.1911438  18.7855742  80.6129898  84.5051011
  18.5444000  81.7192707  83.1054284  17.2532082  81.5459734  84.3506404
  22.7425254  81.8899012  85.3627667  23.3619548  82.9348868  85.5621519
  23.3436771  80.7839356  84.9300016  22.8207845  79.9711976  84.6723504
  24.8025296  80.6282171  84.9167679  25.2661178  81.4931637  85.3743114
  25.1964240  79.4139407  85.7732333  24.5798676  78.5365765  85.4689498
  24.9354804  79.6892403  87.1376026  23.9830713  79.8816057  87.2214417
  26.6807937  79.0529006  85.6890566  27.3149590  79.9092491  86.0042418
  26.9714033  78.7590013  84.6600217  26.9016120  78.1880530  86.3496976
  25.3557122  80.5698452  83.4919442  24.7274668  80.0626714  82.5653652
  26.5735029  81.0699711  83.3270784  27.0077750  81.5643589  84.0898149
  27.3935996  80.9977091  82.1291950  26.9720526  80.2779306  81.4426600
  27.4148152  82.3821166  81.4757497  27.7447710  83.1318100  82.2260853
  26.3638293  82.6303687  81.2107167  28.4079060  82.5585824  79.9765418
  28.7867085  80.4996366  82.5304075  29.3333634  80.9105548  83.5551693
  29.3503514  79.5949859  81.7370937  28.8847839  79.3409452  80.8848373
  30.6959711  79.0503483  81.9083899  31.2094181  79.5712250  82.7066816
  30.6079395  77.5551146  82.2650910  29.8594922  77.0732320  81.5982337
  30.2118975  77.4846898  83.3006751  31.9209416  76.7475913  82.1724968
  32.2363576  76.6936844  81.1024443  33.0811589  77.3259590  82.9878001
  32.7646318  77.5342187  84.0281046  33.4560418  78.2726282  82.5546587
  33.9294910  76.6108802  83.0215915  31.6715044  75.3213459  82.6665981
  30.8788445  74.8264911  82.0679105  31.3484149  75.3276885  83.7296301
  32.6009010  74.7193932  82.5923532  31.4638458  79.3347433  80.6249457
  30.9854041  79.0610387  79.5300812  32.6352765  79.9392322  80.7544999
  32.9884687  80.1857467  81.6626322  33.4566472  80.3577086  79.6237592
  33.0595081  79.9502393  78.7035462  33.4742161  81.8946996  79.5195187
  34.0288362  82.3293852  80.3846388  34.1514323  82.3065615  78.2156487
  33.6017815  81.8828640  77.3495416  35.2068999  81.9621256  78.1784153
  34.1428981  83.4139231  78.1217133  32.0522357  82.4763908  79.5197628
  31.5732217  82.3645991  80.5153417  31.4199651  81.9568886  78.7706740
  32.0702003  83.5577804  79.2711263  34.8319879  79.7547577  79.8360093
  35.5267385  80.1358439  80.7755495  35.1740567  78.7180810  79.0651478
  34.5811650  78.4349751  78.3081644  36.3560543  77.8775713  79.3252443
  37.0523739  78.4528266  79.9152838  35.9507478  76.6394895  80.1422469
  35.4753894  76.9989664  81.0830621  36.8662544  76.0812263  80.4389311
  34.9489661  75.7040943  79.4458742  35.2647977  75.4782398  78.4066826
  33.9644154  76.2259297  79.3814788  34.7851472  74.4115770  80.2599573
  33.8093728  73.9314640  80.0423306  34.7620596  74.6792922  81.3402503
  35.9167499  73.4049851  80.0162174  35.9072387  72.6010857  80.7808895
  36.8901964  73.9262293  80.0563330  35.8075859  72.7575154  78.6857268
  35.8086978  73.4520277  77.9149016  34.9087055  72.1990855  78.6220596
  36.6081511  72.1074822  78.5591261  37.1367094  77.5136535  78.0718061
  36.6855295  77.7510386  76.9577276  38.3150947  76.9263612  78.2502574
  38.7154478  76.8878324  79.1679452  39.1641045  76.4880915  77.1475919
  38.5469075  76.0300070  76.3905222  39.8845616  75.8056414  77.5464007
  39.9310199  77.6108026  76.4451081  40.5669948  77.3259806  75.4382495
  39.8607472  78.8633417  76.9148162  39.4208193  79.0541240  77.7885530
  40.4185449  80.0178604  76.1983652  40.3697132  79.7990272  75.1396079
  39.5673210  81.2782043  76.4170526  38.5391122  81.0624820  76.0787001
  39.9484712  82.1019681  75.7687876  39.4625117  81.8150331  77.8334851
  38.4804881  81.3126268  78.7097570  37.8291032  80.5150124  78.3900500
  38.3350195  81.8606418  79.9968422  37.5822667  81.4810911  80.6675312
  39.1584284  82.9180194  80.4106192  39.0374305  83.3379118  81.3972449
  40.2733568  82.8907171  78.2470890  40.9976313  83.3065883  77.5609857
  40.1178395  83.4445300  79.5306522  40.7267521  84.2821516  79.8341228
  41.8969908  80.2641620  76.5164757  42.3793513  79.9247802  77.5962842
  42.6245567  80.8600583  75.5732125  42.2039309  81.1050457  74.6950727
  44.0026498  81.3142709  75.7578451  44.0550663  81.7501355  76.7428649
  44.9607496  80.1179805  75.6536946  45.1312457  79.8265382  74.5963571
  44.4942611  79.2436241  76.1574531  46.2990971  80.3544950  76.3241808
  46.4938243  79.9171378  77.6476898  45.7001622  79.4128874  78.1757915
  47.7195148  80.1446340  78.2968202  47.8667140  79.7999929  79.3106062
  48.7494015  80.8408850  77.6357467  49.9141517  81.0713760  78.2933217
  50.5441432  81.5156880  77.6963962  47.3344731  81.0330532  75.6523912
  47.1902904  81.3777919  74.6392090  48.5499587  81.2930327  76.3122778
  49.3150698  81.8455204  75.7975417  44.3503386  82.3769038  74.6985804
  43.9772409  82.1876682  73.5390270  45.0983168  83.4470001  75.0171657
  45.4953656  84.4227194  74.0144219  44.6313916  84.7058507  73.3702193
  46.2997345  83.9912131  73.3790856  45.5350331  83.8785590  76.3486903
  45.9961372  83.0525976  76.8646469  46.5352396  84.9998853  76.0600777
  47.5365222  84.5578680  75.8607116  46.6250282  85.7628826  76.8558214
  46.0080990  85.6341752  74.7797750  45.1647637  86.3244877  75.0084328
  46.7850903  86.1896447  74.2225955  44.3604742  84.3389208  77.2291763
  43.2006752  84.2031791  76.8449090  44.6404394  84.8196788  78.4395829
  45.5854727  84.9562107  78.7231748  43.6404095  85.2017954  79.4522442
  42.9100160  84.4083492  79.5024786  44.3195631  85.3102096  80.8269852
  44.4768156  84.2852171  81.2269235  43.6876457  85.8453773  81.5698004
  45.5926257  85.9268559  80.7178154  45.4723499  86.7908093  80.2996550
  42.8471271  86.4835540  79.1340023  41.9771420  86.8713217  79.9132661
  43.1126863  87.1363711  78.0032481  43.8338222  86.8102874  77.3877389
  42.5580340  88.4270739  77.5847529  42.6076122  89.0985515  78.4301684
  43.4603663  88.9923266  76.4757137  43.1126997  89.9977773  76.1608692
  43.4584249  88.3272769  75.5864753  44.9100260  89.1250390  76.9513135
  45.6205319  88.0926813  76.9668391  45.3090004  90.2572593  77.3048989
  41.0708493  88.3411225  77.1696865  40.7235042  88.3009275  75.9860980
  40.1824913  88.3027759  78.1698552  40.5280051  88.2781743  79.1036507
  38.7365622  88.0756965  78.0271247  38.4998607  88.1331338  76.9751007
  38.4097620  86.6439113  78.5244311  39.2297033  85.9833082  78.1517027
  38.3941247  86.5577518  80.0623462  37.5300716  87.1110241  80.4856374
  39.3289796  86.9780305  80.4889960  38.3110472  85.5019116  80.3873352
  37.0936349  86.1183786  77.9172590  37.0963545  86.3560774  76.8316438
  36.2236956  86.6389204  78.3728670  36.9072715  84.6081330  78.0579149
  36.7396854  84.3200625  79.1173967  37.8061292  84.0740680  77.6844815
  36.0384738  84.2737060  77.4550620  37.8786452  89.1467366  78.7289656
  38.3082084  89.7771955  79.6965223  36.6163358  89.2879854  78.3134914
  36.3323080  88.8413095  77.4614400  35.5611205  89.9508433  79.0874481
  35.8119143  89.8855075  80.1384727  35.4891406  91.4237547  78.6712657
  35.2797058  91.5010999  77.5829178  36.4663242  91.9143089  78.8704280
  34.6946507  91.9629597  79.2294034  34.2076506  89.2352461  78.9065260
  33.9177442  88.7591229  77.8101925  33.3952905  89.1534774  79.9718700
  33.6382319  89.5852930  80.8334597  32.1176349  88.4073653  79.9866390
  31.7890690  88.2918598  78.9661837  32.2874592  86.9963789  80.5895935
  32.5473513  87.0896722  81.6695402  30.9928255  86.1816555  80.4731328
  30.6823666  86.0912361  79.4107786  30.1565659  86.6545260  81.0309614
  31.1368997  85.1594739  80.8817929  33.4203697  86.2207493  79.8989434
  34.4122840  86.6540604  80.1441729  33.2909303  86.2475997  78.7968086
  33.4247515  85.1591281  80.2215215  31.0203144  89.1865067  80.7243425
  31.2291107  89.6228016  81.8607490  29.8726049  89.3788120  80.0653808
  29.7417956  88.9132269  79.1848973  28.7704837  90.2878835  80.4440785
  28.7633778  90.3986625  81.5172284  29.0069612  91.6558651  79.7663951
  28.1312289  92.3249375  79.9318095  29.0992747  91.4971304  78.6679810
  30.2641963  92.3957946  80.2795473  31.1659316  91.7619498  80.1811401
  30.1313764  92.6639633  81.3480661  30.5906349  93.6873459  79.5186327
  29.8303263  94.0853114  78.6093845  31.6649811  94.2856094  79.7797842
  27.3942167  89.6990420  80.0311902  27.3613484  88.7387484  79.2655944
  26.2547166  90.2395716  80.5021141  26.2713967  91.0643596  81.0616738
  24.9136372  89.6634531  80.2326586  25.0134423  88.8811004  79.4925532
  24.3130348  89.0308454  81.4925897  23.2252934  88.8340404  81.3534174
  24.3833516  89.7652049  82.3194552  24.8981441  87.7350253  81.9438137
  26.0763437  87.5952948  82.5818891  26.7795610  88.3988556  82.7664230
  26.2512380  86.2794847  82.9400645  27.0958657  85.9533796  83.3220294
  25.1787701  85.5001110  82.5687652  24.3276012  86.3902758  81.8496886
  23.1596874  85.8386833  81.2761720  22.4930197  86.4756191  80.7109274
  22.8450473  84.4739550  81.4371950  21.9466722  84.0739652  80.9891037
  24.8514693  84.1542770  82.7757198  25.4873298  83.5309645  83.3780548
  23.6790854  83.6352071  82.1995017  23.4191516  82.5951289  82.3378911
  23.8637487  90.6186990  79.6468110  23.7986322  91.8073564  79.9708086
  22.9155734  90.0087315  78.9382671  23.0208071  89.0343874  78.7181316
  21.6576505  90.5822444  78.4538471  21.4452303  91.4704995  79.0278978
  21.8190901  90.9740970  76.9696659  22.6789547  91.6813231  76.9113352
  20.9263982  91.5296329  76.6148944  22.0988099  89.7974717  76.0219516
  22.3481107  88.8863184  76.5957466  22.9669888  90.0368102  75.3729687
  20.9204477  89.4492280  75.1009093  21.1967158  89.2275204  73.9014250
  19.7656529  89.3645835  75.5863023  20.4623754  89.6354291  78.6930613
  20.6261795  88.4576514  79.0293034  19.2487709  90.1630140  78.5403708
  19.1827826  91.1366156  78.3015074  18.0136093  89.3905820  78.4470726
  18.2652945  88.3911249  78.1251102  17.3008430  89.3433109  79.7969724
  17.0356342  90.3661462  80.1381699  17.9947786  88.9171896  80.5537769
  16.1220197  88.5558668  79.7462139  16.3089986  87.7586609  79.2112168
  17.1011037  89.9731118  77.3752757  16.9325814  91.1894685  77.2673370
  16.4745540  89.0853493  76.6018250  16.6110126  88.1104598  76.7873492
  15.5630299  89.4040376  75.5051548  15.4405853  88.4868778  74.9468071
  14.1845183  89.7870621  76.0889621  13.4388984  89.8518734  75.2682823
  14.2891697  90.7868511  76.5506664  13.6424039  88.8023273  77.1236386
  13.4962327  87.6107685  76.8888995  13.3103966  89.2731692  78.3059689
  12.9243764  88.6356475  78.9732374  13.4212321  90.2349166  78.5290864
  16.1487442  90.4154195  74.4822245  15.3910381  91.1219862  73.8194545
  17.4824752  90.4883527  74.3463450  18.0991909  89.8705971  74.8654899
  18.1973935  91.3973311  73.4451967  17.5416887  91.6248854  72.6219597
  19.0960366  90.8770219  73.1430111  18.6413645  92.7368394  74.0550787
  19.0526402  93.6205511  73.3003675  18.5416381  92.9419542  75.3771504
  18.1700378  92.2081620  75.9520111  18.9589206  94.1808581  76.0656483
  19.6315033  94.7048943  75.4080889  17.7293879  95.0601485  76.3610610
  17.9798382  95.8585519  77.0988546  16.9497214  94.4191796  76.8347218
  17.1310578  95.7423584  75.1191476  16.2055890  96.2866300  75.4126314
  16.8514492  94.9945426  74.3491518  18.0694763  96.7798967  74.5037632
  18.1066030  97.9296875  74.9024984  18.9092269  96.4137605  73.5618772
  18.8386544  95.4816645  73.1950042  19.5374015  97.0961734  73.2056267
  19.7557157  93.9075436  77.3590708  19.4749534  92.9276984  78.0468075
  20.7708741  94.7311363  77.6986477  21.0988589  96.0077191  77.0796048
  20.1832280  96.5917569  76.8334883  21.6892504  95.8160407  76.1571556
  21.6899106  94.4681390  78.8133201  22.1643890  93.5138595  78.6389117
  22.7041143  95.6169785  78.8009304  23.5656387  95.3220857  78.1569715
  23.0935022  95.8679020  79.7952119  21.9453668  96.7510585  78.1109515
  21.2694328  97.2457064  78.8460882  22.5885669  97.5180292  77.6401336
  20.9659726  94.3551756  80.1619086  19.9966185  95.0660094  80.4189358
  21.4343971  93.4474644  81.0224944  22.2478810  92.9131553  80.7912969
  20.7427845  93.1038475  82.2696779  19.7041429  93.3904839  82.1595369
  20.7520172  91.5823179  82.4912709  20.9197248  91.3194191  83.5574485
  21.5962777  91.1444270  81.9120468  19.4335274  90.9345906  82.0386299
  19.5641129  89.8349203  81.9855612  19.1593941  91.3048486  81.0299786
  18.2278990  91.1971071  82.9625890  18.3194293  92.0136119  83.9115547
  17.1674594  90.5738580  82.7296566  21.2174305  93.8641441  83.5171198
  22.3027176  94.4394597  83.5786724  20.3610953  93.8114122  84.5365394
  19.5611779  93.2054260  84.4045904  20.3423721  94.6778865  85.7105568
  20.8555775  95.5896874  85.4702754  18.8605880  94.9411525  86.0525756
  18.8016954  95.6753987  86.8883120  18.3716131  94.0028747  86.3907715
  18.0492503  95.5253777  84.9055978  17.8783951  96.7253751  84.7966915
  17.5071256  94.7087636  84.0268508  17.7560911  93.7298578  84.0143242
  17.0618628  95.1579157  83.2598355  21.0670439  94.0704431  86.9257545
  21.4077151  94.7867701  87.8629652  21.2278130  92.7416846  86.9570923
  20.9169335  92.2045546  86.1787456  21.7111081  92.0099328  88.1316370
  22.3409806  92.6619989  88.7181031  20.5029021  91.6245282  89.0054211
  19.8534283  90.9030377  88.4659941  19.9010426  92.5356854  89.2154579
  20.9334117  91.0523024  90.3447448  21.9640651  91.4034683  90.8976029
  20.1589513  90.1698220  90.9290200  19.3713450  89.8083272  90.4210166
  20.3716123  89.8700349  91.8539236  22.5837558  90.7996505  87.7528063
  22.2151268  89.6469489  87.9989640  23.7295553  91.0575568  87.1160678
  24.0329561  92.0057712  87.0087245  24.7100352  90.0236709  86.7741907
  24.3637993  89.0980718  87.2037722  24.7798551  89.8123941  85.2553002
  23.7460962  89.7096587  84.8576934  25.3000626  88.8528732  85.0366683
  25.4833402  90.9050237  84.4733136  26.8755636  90.8373866  84.2611146
  27.4488500  90.0244884  84.6817908  27.5197362  91.8291146  83.4967309
  28.5839640  91.7847970  83.3261914  26.7706937  92.8780055  82.9255908
  27.3937490  93.8039945  82.1546916  26.7569409  94.4687086  81.8831537
  24.7379168  91.9606512  83.9128749  23.6700380  92.0094022  84.0659675
  25.3763729  92.9420802  83.1327987  24.7903128  93.7370970  82.6953468
  26.0866118  90.2549566  87.4099034  26.3897730  91.3360714  87.9149650
  26.9026438  89.1965929  87.4319037  26.5501930  88.3293129  87.0755471
  28.2421349  89.1237317  88.0336119  28.6380350  90.1266038  88.1331220
  28.1709518  88.4187965  89.4001874  29.1538140  88.5460004  89.9060151
  28.0120068  87.3283197  89.2287187  27.0670738  88.8591168  90.3736709
  27.0255439  88.1309658  91.2185151  26.0734069  88.8285272  89.8748116
  27.3188147  90.2439191  90.9737003  27.4839894  91.0004033  90.1753402
  28.2355737  90.1952545  91.6024817  26.0921563  90.6187765  91.8038709
  25.7497384  89.7680459  92.4131249  25.2587313  90.9094585  91.1252393
  26.3626108  91.7508329  92.7160900  26.6373944  92.5917469  92.1770932
  27.1338435  91.4969691  93.3826328  25.4784921  91.9414095  93.2477971
  29.1747279  88.3166705  87.1253936  28.7017587  87.4177360  86.4382343
  30.4880938  88.4993809  87.2465047  30.8437229  89.2164927  87.8429224
  31.5100947  87.6930741  86.5492239  31.0859351  86.7373863  86.2819475
  31.9553824  88.4037083  85.2529859  32.2679000  89.4465352  85.5011141
  30.8618755  88.4415944  84.3580840  31.1321146  88.9699428  83.5831188
  33.0743308  87.6961497  84.4961739  32.7708063  86.6650704  84.2168140
  34.0016338  87.6379843  85.1036703  33.3261574  88.2506240  83.5667483
  32.6752568  87.3930378  87.5003472  32.9883545  88.2121351  88.3611645
  33.2772280  86.2049984  87.3866891  32.9605750  85.5649954  86.6847452
  34.4668710  85.7764198  88.1545979  34.5657166  86.4327297  89.0055247
  34.3252731  84.3374530  88.6906023  35.2570361  84.0126723  89.2068897
  34.0829010  83.4189396  87.6534322  33.3130115  83.7660215  87.1708307
  33.1740728  84.1991672  89.6836198  32.2038815  84.4590569  89.2119583
  33.3299014  84.8678086  90.5580170  33.1155430  83.1543076  90.0602415
  35.7450498  85.9090818  87.3101900  35.6516665  85.9123162  86.0822473
  36.9372755  86.0755953  87.9135248  37.1941182  86.2181155  89.3412114
  36.7410621  85.3889527  89.9258335  36.7662455  87.1893939  89.6795775
  38.1875252  86.1971490  87.1589087  37.9928140  86.8664981  86.3342421
  39.1931901  86.7876287  88.1503309  39.0729481  87.8944783  88.1388368
  40.2489863  86.5307757  87.9213496  38.7164412  86.2210112  89.4852261
  39.0557732  85.1620819  89.5549793  39.0408408  86.7680016  90.3886768
  38.6667050  84.8448526  86.5817553  38.2948678  83.7946158  87.1113642
  39.5446649  84.8472995  85.5552791  39.9678872  86.0072148  84.7785260
  40.7928529  86.5010251  85.3328089  39.1336399  86.7218328  84.5929412
  40.1288852  83.6312399  84.9856102  39.3105482  83.0264642  84.6272815
  41.0432294  84.0929805  83.8428222  41.0443275  83.3752525  82.9974187
  42.0910445  84.2329271  84.1968112  40.4774209  85.4552439  83.4484644
  41.2319576  86.1091405  82.9659952  39.6214490  85.3183625  82.7511488
  40.9116493  82.7734498  85.9940355  41.7568952  83.2794622  86.7322758
  40.7384819  81.4535614  85.9033129  39.9991663  81.1082671  85.3157676
  41.5235422  80.4106387  86.5884973  42.4006342  80.8689040  87.0232216
  40.6884452  79.7518527  87.7091949  39.7703400  79.3101062  87.2533177
  41.4623135  78.6566396  88.4600485  42.3632862  79.0965755  88.9199303
  41.7161478  77.7949322  87.8099724  40.8372782  78.2731805  89.2986675
  40.2512227  80.7819758  88.7603451  39.6085379  81.5679741  88.3083390
  41.1361923  81.2754475  89.2167412  39.6720241  80.2822943  89.5655572
  42.0047953  79.3900009  85.5457342  41.3603773  79.2040333  84.5169007
  43.1661159  78.7600084  85.7514160  43.7359229  78.9632467  86.5363082
  43.7622140  77.8491932  84.7639304  43.7134612  78.3340542  83.7980639
  45.2450262  77.6226295  85.1207885  45.3138942  76.9309686  85.9884006
  45.7010315  78.5890503  85.4335243  46.0780982  77.0721754  83.9462089
  45.4790112  76.3301632  83.3676013  46.5312881  78.1938776  83.0074197
  47.1635689  78.9306381  83.5462485  45.6590568  78.7320814  82.5801701
  47.1237794  77.7835642  82.1618711  47.3336922  76.3781933  84.4763206
  47.0461798  75.4743270  85.0474568  47.9402122  77.0629328  85.1048995
  47.9623605  76.0443725  83.6225037  42.9773854  76.5219848  84.6717992
  42.8873637  75.7762591  85.6510424  42.4524311  76.1743055  83.4970076
  42.6380416  76.7440836  82.6907998  41.8328797  74.8692479  83.2488834
  41.3435245  74.5962818  84.1746272  40.7474897  74.9372430  82.1529627
  41.1694684  74.7454120  81.1495223  40.2976143  75.9515455  82.1458173
  39.5983726  73.9460960  82.4010162  39.7106014  73.1015202  83.3247491
  38.5449189  74.0203647  81.7245841  42.8941037  73.7822749  82.9804919
  44.0825277  74.0617462  82.8189639  42.5028499  72.5130245  83.0803159
  41.5174407  72.3266808  83.1838189  43.4427212  71.3941059  83.2674099
  44.1871078  71.7063859  83.9866020  42.7136045  70.2043467  83.8930703
  43.4183171  69.3559568  84.0687879  41.9094020  69.8421147  83.2126712
  42.1490048  70.5982976  85.1368625  41.6046421  69.8215343  85.4103026
  44.2590399  70.9735589  82.0327929  45.1423130  70.1349563  82.1716208
  44.0613190  71.6007987  80.8691389  43.3102241  72.2506353  80.7493621
  44.9614002  71.5164932  79.7037430  45.5253157  70.5955627  79.7712418
  44.1228907  71.4855058  78.4128338  43.2849662  70.7959523  78.6111131
  44.7284046  71.1216789  77.5645502  43.5849921  72.8761912  78.0742186
  42.8688067  73.4400859  78.9340239  43.9471289  73.4226537  77.0050391
  45.9918719  72.6676002  79.6458318  46.7375787  72.7891210  78.6736923
  45.9739044  73.5861750  80.6192502  45.3335069  73.4836825  81.3861378
  46.7243646  74.8429415  80.5569089  47.6934720  74.6638452  80.1140016
  46.7888682  75.2304912  81.5624963  46.0457139  75.9300884  79.7138948
  46.7346620  76.7869852  79.1585702  44.7243437  75.8591865  79.5313688
  44.2336627  75.0324441  79.7995095  43.8854000  76.9882207  79.1024955
  44.4913018  77.6775113  78.5358636  42.7567848  76.4923765  78.1985795
  43.1832998  75.8380715  77.4134223  42.2648178  77.3556042  77.7050801
  41.8090269  75.7529580  78.9284818  42.2167174  74.8548062  79.0329571
  43.3351535  77.7492834  80.3182546  43.7618830  77.5067063  81.4447111
  42.3766339  78.6543722  80.1245218  42.1286289  78.9342110  79.1941154
  41.6579854  79.3422565  81.1966018  42.0427428  79.0149692  82.1515123
  41.8962567  80.8502630  81.0782070  41.3038888  81.4026424  81.8385856
  41.5609814  81.1846840  80.0715816  43.3433258  81.2667250  81.2531850
  44.1296135  81.5889381  80.1313630  43.6955766  81.5536472  79.1433356
  45.4801574  81.9468016  80.2947609  46.0809801  82.1956955  79.4336230
  46.0445344  81.9828242  81.5816680  47.0750788  82.2540670  81.7279222
  43.9091006  81.3115760  82.5404162  43.3073157  81.0611512  83.3999813
  45.2589555  81.6699606  82.7049339  45.6753316  81.6925865  83.6947422
  40.1576304  79.0122267  81.2049243  39.5553112  78.7152324  80.1679214
  39.5406545  79.1401111  82.3813343  40.0875388  79.3016769  83.2104947
  38.0934919  79.1565193  82.5844626  37.6383810  79.3878726  81.6367742
  37.5834597  77.7866493  83.0616809  38.0526990  76.9843570  82.4500257
  36.4858334  77.7361724  82.8914746  37.8195023  77.4634957  84.5271462
  39.0399419  76.9002600  84.9426433  39.8174699  76.7224624  84.2194149
  39.2495621  76.5786578  86.2946826  40.1899943  76.1487997  86.6047703
  38.2428366  76.8369148  87.2420833  38.3989224  76.6033159  88.2848185
  36.8142984  77.7249267  85.4802574  35.8785799  78.1665967  85.1713712
  37.0303002  77.4189385  86.8361020  36.2668978  77.6289659  87.5692935
  37.6616567  80.2697359  83.5457883  38.4332445  80.6900722  84.4053880
  36.4050784  80.6976545  83.4300016  35.8593001  80.4316181  82.6298987
  35.6939728  81.4884722  84.4302496  36.0254659  81.1618937  85.4075692
  36.0437708  82.9816382  84.2721741  37.1527576  83.0560816  84.2823004
  35.6892858  83.5432009  85.1637586  35.5280787  83.6947977  83.0032961
  35.6259856  83.0172094  82.1228682  34.0743582  84.1614782  83.1384406
  33.9104443  84.6108602  84.1411314  33.3606962  83.3263392  82.9932709
  33.8433679  84.9344145  82.3783857  36.3778138  84.9369801  82.7373356
  37.4410669  84.6552031  82.5953308  36.3116378  85.6402917  83.5953906
  36.0294204  85.4621645  81.8228024  34.1848078  81.2152028  84.3620892
  33.6771292  80.6937142  83.3672113  33.4625972  81.6529280  85.3894175
  33.9152511  82.0819652  86.1742057  32.0000156  81.6688988  85.4118000
  31.6216178  81.2139204  84.5059989  31.4806245  80.8597456  86.6011237
  30.3790093  80.9874633  86.7060399  31.9512790  81.2361859  87.5366209
  31.7425812  79.3683722  86.5158663  32.9571172  78.8396696  86.9911431
  33.7088082  79.5008702  87.3937087  33.1734529  77.4493723  86.9781376
  34.0887006  77.0438128  87.3719048  32.1819133  76.5807320  86.4802639
  32.3919300  75.2378964  86.4975478  31.5277388  74.7941149  86.3968626
  30.7561844  78.5065003  85.9965744  29.8278113  78.9158380  85.6272038
  30.9750418  77.1146561  85.9778028  30.2208578  76.4573483  85.5751134
  31.4481933  83.1002849  85.4314717  32.0508377  84.0228613  85.9891575
  30.2539887  83.2684926  84.8765703  29.7979939  82.4751111  84.4557925
  29.4667345  84.4993008  84.9081307  29.8069431  85.1103905  85.7310768
  29.6617221  85.2685641  83.6002948  29.2675458  84.6865584  82.7378959
  30.7494302  85.4345543  83.4267452  29.0091027  86.5167913  83.6628238
  29.6154792  87.1652753  84.0807613  27.9999873  84.1667124  85.1990872
  27.5550890  83.0429656  84.9731584  27.2740933  85.0967132  85.8164837
  27.6608908  86.0194367  85.9264997  26.0566679  84.8016394  86.5773725
  25.5746593  83.9217883  86.1733503  26.4972398  84.5381915  88.0274751
  26.9747387  85.4579564  88.4246677  27.2846879  83.7532473  88.0055181
  25.3600611  84.0619976  88.9452300  24.9934584  83.0853454  88.5539029
  24.5034850  84.7668235  88.9173798  25.8672342  83.8884298  90.3873422
  26.8496185  83.3654665  90.3553683  25.1832548  83.2362343  90.9715672
  26.0400277  85.2383067  91.0943647  26.5472771  85.9887142  90.4594474
  26.6460865  85.0902207  92.0151392  24.7415859  85.7931360  91.5403280
  24.2793230  85.0954929  92.1559613  24.0934961  86.0735114  90.7819106
  24.9002560  86.6044982  92.2081631  25.0605936  85.9523548  86.5070098
  25.2319041  86.9380005  87.2191730  23.9748863  85.7891538  85.7613765
  23.8667442  84.9571094  85.2152567  22.7713819  86.6130790  85.8976314
  23.0597498  87.6255687  86.1409907  22.0366674  86.6195400  84.5459917
  21.8901217  85.5696454  84.2084018  22.7034779  87.1106575  83.8044723
  20.6811654  87.3427944  84.5132284  19.9792158  86.8668147  85.2369230
  20.8075194  88.8292765  84.8343074  21.4858097  89.3117573  84.0999536
  21.2154728  88.9944906  85.8486381  19.8134699  89.3261439  84.7764140
  20.0732012  87.2259509  83.1228025  19.9190188  86.1599896  82.8531143
  20.7368399  87.6882613  82.3603570  19.0918605  87.7484106  83.0928710
  21.9323375  86.0870258  87.0729129  22.0474806  84.9257644  87.4653005
  21.1455139  86.9268729  87.7429960  21.1418924  87.9111836  87.5438396
  20.2778463  86.4836347  88.8469515  19.9876298  85.4613996  88.6650589
  21.0444462  86.5349231  90.1788348  21.3933009  87.5801590  90.3620859
  22.1713465  85.6740946  90.0822782  22.2505458  85.5385198  89.1160058
  20.2319383  86.0388456  91.3734624  19.8998610  84.9899558  91.2212035
  19.3299255  86.6694592  91.5313209  20.8401114  86.0910553  92.3019876
  18.9747123  87.2812750  88.8823448  18.9901344  88.5057143  88.9704395
  17.8432105  86.5799631  88.7866873  17.8654249  85.5810510  88.7838336
  16.4880835  87.1549601  88.6686443  16.4843469  88.1183883  89.1580474
  16.0539747  87.3029771  87.1878180  15.0542155  87.8017550  87.1703653
  17.0087269  88.1887871  86.3771345  17.9831245  87.6775203  86.2317954
  17.2105417  89.1535889  86.8833346  16.5927853  88.3978834  85.3692447
  15.9248981  85.9563353  86.4633208  15.1547212  85.3108092  86.9359508
  16.8929661  85.4157604  86.4830231  15.6347957  86.1178690  85.4035405
  15.4701057  86.2862304  89.4101556  15.7608468  85.1377690  89.7456615
  14.2518138  86.7827082  89.6066232  14.0269533  87.7597937  89.5311224
  13.1390080  85.9981582  90.1425659  13.4490481  85.6130920  91.0997733
  11.9246001  86.9032351  90.3861684  11.1281357  86.3608259  90.9362826
  11.5097237  87.2953495  89.4356604  12.3273105  88.1102705  91.2403831
  12.2069042  88.0297746  92.4834807  12.8582507  89.0640671  90.6275964
  12.8066328  84.7884883  89.2542627  12.7023010  84.8976228  88.0274626
  12.5662436  83.6308041  89.8852693  12.5975479  83.6496127  90.8918459
  12.2341385  82.3459122  89.2428901  13.0847716  82.0493469  88.6466163
  11.9763834  81.2882705  90.3337302  11.1316095  81.6288678  90.9710510
  12.8795935  81.2306717  90.9836237  11.6888770  79.8908727  89.7497066
  12.4814005  79.6569687  89.0015873  10.7086453  79.8973562  89.2238834
  11.6765625  78.7783802  90.8072101  12.6547296  78.8177316  91.3402663
  11.6086082  77.7806171  90.3205625  10.5167266  78.9198678  91.8067275
   9.5651927  78.5642376  91.3552978  10.3852032  79.9743842  92.1169046
  10.7744607  78.1295913  93.0304767  11.5105464  78.6233441  93.5873242
  11.1325926  77.1757403  92.8136693   9.9112524  78.0445621  93.6289012
  11.0425494  82.4701813  88.2938877  11.0146024  81.7936193  87.2698076
  10.1407034  83.4116444  88.5556853  10.1927286  83.9379319  89.4026026
   9.0489572  83.8172589  87.6702610   8.3317064  83.0091520  87.6330887
   8.3801732  85.0698834  88.2503694   7.4422993  85.3565461  87.7479356
   9.0774298  85.9376941  88.1618261   8.1262062  84.8853779  89.6320476
   7.7071223  85.7056445  89.9415882   9.5144363  84.1011888  86.2349231
   8.8889603  83.6138542  85.2990307  10.6646518  84.7629654  86.0309596
  11.2258789  85.0650729  86.8077586  11.2119003  85.0360760  84.6857921
  10.3933664  85.3383056  84.0483208  12.2077164  86.2050520  84.7348794
  12.7544018  86.2661900  83.7660511  12.9567588  86.0334886  85.5393926
  11.4893995  87.5470390  84.9580539  10.9912249  87.5440568  85.9532192
  10.6961383  87.6830084  84.1871727  12.4476325  88.7423287  84.8967596
  13.2386288  88.6038445  85.6715936  11.8868863  89.6791873  85.1251009
  13.0694707  88.8889526  83.5652478  12.5985805  88.5403826  82.7481188
  14.2136517  89.4873818  83.2986370  14.8911519  90.1750432  84.1688584
  14.5641405  90.3476411  85.0837942  15.7807285  90.5226590  83.8141405
  14.7446600  89.3992866  82.1249443  14.3240375  88.8726376  81.3914296
  15.6616064  89.8144850  82.0204102  11.8291851  83.8039172  84.0171457
  11.7247935  83.6603465  82.7998364  12.3720561  82.8701250  84.7981420
  12.3994861  83.0175018  85.7844360  12.8356941  81.5706179  84.2940278
  13.4132298  81.7380636  83.3942122  13.7412663  80.9267590  85.3508021
  13.2145074  80.9530864  86.3302136  14.6495324  81.5605995  85.4638772
  14.1774994  79.5201864  85.0796857  13.7465656  78.4318528  85.7540884
  13.0075311  78.4605678  86.5457901  14.3830041  77.3048118  85.2742524
  14.2533106  76.3826491  85.5685675  15.2625369  77.6110274  84.2601079
  15.1269734  79.0203509  84.0853373  15.8902999  79.6079429  83.0536308
  15.8074396  80.6663391  82.8616026  16.7719207  78.8378357  82.2718927
  17.3516177  79.3104258  81.4935475  16.1318044  76.8318306  83.4830363
  16.2068962  75.7668513  83.6358692  16.8956096  77.4530935  82.4823949
  17.5608346  76.8680369  81.8609754  11.6630737  80.6621229  83.8854702
  11.6707520  80.1320264  82.7785426  10.5965426  80.6088057  84.6918961
  10.6166407  81.1052227  85.5639821   9.3686791  79.8520161  84.4002344
   9.6514454  78.8654123  84.0661801   8.5321597  79.7062420  85.6841091
   7.5846143  79.1641362  85.4518001   8.2544050  80.7237920  86.0461095
   9.2543529  78.9560976  86.8230816   8.6971567  79.0175705  87.7659214
  10.2246461  79.4631139  87.0080322   9.5586209  77.4863742  86.5457044
   8.9552007  76.8240867  85.7262209  10.4953558  76.8933471  87.2559660
  10.5904108  75.9228252  87.0718316  10.9084723  77.3668753  88.0247658
   8.5366174  80.4719434  83.2587225   7.9257380  79.7467163  82.4826897
   8.6208275  81.7932084  83.0538479   9.0282345  82.3819735  83.7535977
   8.1415224  82.4781272  81.8419300   7.1034716  82.2219041  81.6738533
   8.2767780  84.0006631  82.0311497   8.2809791  84.5225044  81.0426761
   9.2604790  84.1926106  82.5090887   7.1582920  84.6606065  82.8488023
   6.9910992  84.0827213  83.7744282   6.2157932  84.6414115  82.2617946
   7.4812429  86.1146074  83.2068221   8.5485765  86.6552593  82.9448209
   6.5636311  86.8205973  83.8292535   6.7151708  87.8107605  83.8359106
   5.6950846  86.4361114  84.1366647   8.9098303  82.0862711  80.5635319
   8.5028231  82.4914082  79.4780545  10.0587857  81.4085316  80.6668353
  10.3842880  81.1005095  81.5633729  10.8998363  81.0994390  79.5107757
  10.2867076  80.6488743  78.7438851  11.6948191  80.4533801  79.8482903
  11.5578351  82.3290321  78.8719429  11.7583623  82.3282341  77.6588109
  11.8901679  83.3670248  79.6606019  11.6891580  83.3270776  80.6365577
  12.6621691  84.5277992  79.1828698  12.0484783  85.0925054  78.4920866
  13.1211957  85.4125629  80.3654660  14.0528042  85.9684485  80.1033428
  13.3585594  84.7529040  81.2206697  12.1513905  86.4861037  80.8276284
  12.4741996  87.6686184  80.8555433  11.0127090  86.0995542  81.3464251
  10.3652802  86.8006936  81.6490413  10.8061364  85.1297402  81.4217069
  13.9095467  84.0610191  78.4100047  14.5613795  83.0850828  78.7954088
  14.3046581  84.8233993  77.3892421  13.8123376  85.6596117  77.1328340
  15.6254189  84.6738853  76.7782383  15.8975678  83.6269535  76.7672304
  15.6547818  85.1910115  75.3268640  15.3937090  86.2751269  75.3198089
  17.0448518  85.0130715  74.6976067  17.3394450  83.9423646  74.6890906
  17.8239060  85.5980587  75.2308750  17.0321722  85.3713792  73.6458098
  14.6413963  84.4453702  74.4484341  13.6087117  84.6294776  74.8021111
  14.8267423  83.3545260  74.5011351  14.7197670  84.7865773  73.3940716
  16.6281653  85.4126932  77.6541952  16.4604191  86.5960244  77.9487856
  17.7066560  84.7403625  78.0250850  17.7665006  83.7546855  77.8490809
  18.8743681  85.3245441  78.6744033  18.7664415  86.3982762  78.7381535
  19.0155639  84.7354198  80.0802476  19.8210351  85.2675793  80.6327694
  19.3050449  83.6644957  80.0063148  17.7570397  84.7998140  80.9272159
  16.9687633  83.6501655  81.1227400  17.2279591  82.7302989  80.6219303
  15.8470531  83.6996958  81.9697081  15.2379153  82.8204440  82.1080658
  15.5168767  84.8948148  82.6312964  14.6642622  84.9287256  83.2915212
  17.3823959  86.0078663  81.5393535  17.9639096  86.8957078  81.3597782
  16.2725054  86.0567981  82.4010163  16.0106198  86.9857527  82.8855820
  20.0981347  85.0372396  77.8043939  20.1647392  83.9790077  77.1795043
  21.0750813  85.9387494  77.7537827  20.9880781  86.8287906  78.2180122
  22.2727846  85.7364938  76.9380079  22.4194595  84.6706163  76.8463270
  22.0809120  86.3354213  75.5330383  22.8194733  87.1277085  75.2948688
  21.0686593  86.7984763  75.4651386  22.1497716  85.3147699  74.5535889
  23.0154729  84.8849365  74.6841850  23.5432653  86.2277104  77.6277259
  23.5473983  87.2293535  78.3412208  24.6185084  85.4660880  77.4335799
  24.5425689  84.7012830  76.7913671  25.9471453  85.6949644  77.9837650
  25.9124259  86.4973885  78.7107982  26.4090516  84.4067509  78.6726783
  26.3890935  83.5759521  77.9325473  25.6608976  84.1616621  79.4606272
  28.0510292  84.4873056  79.4310755  26.8810826  86.1204165  76.8440187
  27.1997977  85.3222311  75.9594274  27.2735750  87.3890902  76.8532823
  27.0145589  87.9544271  77.6424841  28.1947391  88.0289148  75.9149194
  28.0547802  87.6105817  74.9281892  27.9244764  89.5392363  75.9148071
  28.8428957  90.1302626  75.7271920  27.5362242  89.8604759  76.9082894
  27.0028540  89.8921290  74.9049590  26.2239672  89.2978820  75.0137205
  29.6470522  87.7746514  76.3185912  30.0028485  87.9834596  77.4762535
  30.5106758  87.4326793  75.3560371  30.1806752  87.2875970  74.4162816
  31.9476493  87.1779700  75.5665134  32.2383245  87.5714487  76.5287881
  32.2629709  85.6670885  75.5356678  31.9516924  85.2513757  74.5476387
  33.7609613  85.3827077  75.7358709  34.1387132  85.8995490  76.6439547
  34.3564910  85.7247020  74.8631002  33.9334709  84.2924986  75.8542801
  31.4910595  84.9183985  76.6236568  30.4007818  84.9128040  76.4074879
  31.6445822  85.4041177  77.6076990  31.8351504  83.8670282  76.6978036
  32.7847252  87.8898870  74.5080428  32.5490590  87.7027747  73.3150669
  33.8218196  88.6168780  74.9283907  33.9532617  88.7625286  75.9130687
  34.8736088  89.1436994  74.0488524  34.5995677  88.9372135  73.0255485
  35.0543575  90.6655015  74.1976389  35.6937880  91.0090244  73.3508894
  35.6026571  90.8983244  75.1388752  33.7510496  91.4700185  74.1698919
  33.0468423  90.9738525  73.4700788  33.9715368  92.4692275  73.7316745
  32.9895824  91.7095491  75.8037900  31.2632614  91.3072465  75.4477378
  31.1703405  90.2623836  75.0852504  30.8414075  91.9796446  74.6717718
  30.6443175  91.4076554  76.3661208  36.2009438  88.4297506  74.3198299
  36.5950253  88.3179802  75.4796437  36.9073923  87.9814980  73.2769861
  36.5777761  88.1643684  72.3463289  38.2199756  87.3155714  73.3772291
  38.8069173  87.8184333  74.1357744  38.0264059  85.8445506  73.7640039
  37.4335033  85.3237514  72.9825541  37.4442944  85.7967095  74.7086683
  39.9918036  84.3490488  73.0479961  39.6277306  84.0335779  72.1734671
  39.3332959  85.1368484  73.9900261  41.1584403  83.9995522  73.6122441
  41.9172562  83.3639657  73.1492086  41.2627757  84.5374540  74.8380372
  40.1216098  85.2597068  75.0929962  39.9898326  85.8058704  76.0155993
  39.0041240  87.3997819  72.0585234  38.4073217  87.3520351  70.9839536
  40.3389680  87.4550364  72.1155200  40.8331799  87.4252430  72.9834985
  41.1725206  87.6930535  70.9235335  40.7506997  88.5406658  70.4013884
  42.5953904  88.0979542  71.3202990  42.5543040  88.9157149  72.0717388
  43.0646318  88.5293919  70.4000428  43.4868503  86.9664265  71.8621229
  43.2579499  85.9903774  71.3905525  43.3650501  86.8533297  72.9583603
  44.9739195  87.2097611  71.5698313  45.3970316  88.3608506  71.3177572
  45.7688971  86.2439338  71.6179796  41.2142789  86.5583118  69.8858353
  41.5997122  86.7966648  68.7412712  40.8199570  85.3392638  70.2604726
  40.6269010  85.2148896  71.2249210  40.7586186  84.1947602  69.3532113
  41.4009620  84.3878393  68.5018582  41.3203512  82.9651198  70.0771803
  40.7404886  82.7459670  70.9937485  42.3761893  83.1497197  70.3737004
  41.2616027  82.0713556  69.4193633  39.3547914  83.9728084  68.7535442
  39.1932899  83.0917806  67.9138982  38.3517034  84.7823181  69.1216167
  38.5219476  85.5512172  69.7342060  37.0412776  84.7760981  68.4629579
  36.7548241  83.7514934  68.2636980  35.9819170  85.4538812  69.3542307
  35.0529141  85.6469714  68.7665658  36.3761561  86.4402810  69.6795359
  35.5710991  84.6488541  70.5923584  36.4909617  84.3487536  71.1376803
  34.7146997  85.5266470  71.5038257  33.8042330  85.8605649  70.9619778
  35.2732689  86.4324144  71.8143239  34.3996489  84.9716954  72.4113838
  34.7602650  83.4078364  70.2146122  35.3520341  82.7192124  69.5715665
  33.8472852  83.6962303  69.6510846  34.4483061  82.8392270  71.1137190
  37.0984374  85.4967363  67.1117043  37.6647292  86.5876779  67.0042843
  36.3471740  84.9934264  66.1290750  35.8679433  84.1241281  66.2364427
  35.9981034  85.7858478  64.9445819  36.9282656  86.1219053  64.5069106
  35.2421239  84.9327486  63.9208765  34.2847631  84.5849693  64.3547696
  35.8520259  84.0456419  63.6459505  35.7818507  86.5994376  62.0432019
  36.7638574  86.7015160  62.2156507  34.9004447  85.7342024  62.6929693
  35.0562803  87.2266612  61.1075914  35.4463049  87.9985779  60.4415438
  33.7811602  86.8030005  61.1399867  33.6595566  85.8661500  62.1422929
  32.7352349  85.3614921  62.3696114  35.1912697  87.0342945  65.3452527
  34.3742345  86.9732074  66.2623557  35.4681027  88.1761036  64.7056541
  36.0347271  88.1470413  63.8901142  35.0012105  89.5157610  65.1051385
  35.5994267  90.2248207  64.5502194  33.5315221  89.7082518  64.6695098
  33.1424689  90.6583070  65.0980433  32.9209579  88.8713614  65.0722842
  33.3286876  89.8032247  63.1672235  34.2425979  89.9455055  62.3728551
  32.0938267  89.8039551  62.7214981  31.9712853  89.8067744  61.7338138
  31.3034278  89.7507388  63.3294824  35.2583887  89.8849310  66.5901028
  34.6630134  90.8375239  67.0906426  36.1195276  89.1398853  67.2995848
  36.5566636  88.3520888  66.8605971  36.4936805  89.3087569  68.7130617
  37.0612894  88.4261066  68.9623678  37.4650455  90.4958131  68.8440712
  37.6631792  90.7124196  69.9134426  36.9849340  91.4011133  68.4099551
  39.5930986  91.1870612  67.5205128  39.4605786  92.1730790  67.5749820
  38.8011159  90.2419921  68.1820707  40.6939789  90.5280745  67.1229199
  41.5475748  90.9730677  66.6111070  40.6346575  89.2397815  67.4947627
  39.4497401  89.0429704  68.1540215  39.1781606  88.0670423  68.5323536
  35.3569718  89.2951794  69.7516295  35.6252598  89.4326484  70.9466952
  34.1205666  89.0004087  69.3397530  33.9671342  88.7997843  68.3730701
  32.9163618  89.0491040  70.1702911  33.1939229  88.8591320  71.1965544
  32.3024186  90.4540523  70.0425923  32.2396566  90.7103274  68.9597812
  32.9803758  91.1967411  70.5177804  30.9237240  90.6198364  70.6577133
  29.8673917  91.1642493  69.8991703  30.0414032  91.4766447  68.8809953
  28.5855237  91.3005155  70.4688238  27.7849226  91.7318076  69.8886139
  28.3501390  90.8755159  71.7925512  27.1148447  91.0034346  72.3393745
  27.1410503  90.5975126  73.2247680  30.6896437  90.2144451  71.9847289
  31.4890670  89.7871701  72.5635173  29.4066824  90.3267215  72.5461186
  29.2396067  89.9766634  73.5480433  31.9009398  87.9648770  69.7732192
  31.6472514  87.7467040  68.5907524  31.2804763  87.3127436  70.7621055
  31.5300477  87.5062828  71.7149479  30.2169077  86.3115252  70.5700568
  29.6684449  86.5769494  69.6777849  30.8443363  84.9212473  70.3634444
  31.6949656  85.0336391  69.6475391  29.8963351  84.0554110  69.7865673
  30.3920376  83.2707843  69.5039480  31.3397021  84.2573393  71.6495890
  30.4913212  83.9641423  72.3036737  31.9949550  84.9523072  72.2140792
  31.9227225  83.3421660  71.4110803  29.2051526  86.3104859  71.7278908
  29.4112403  86.9725929  72.7477360  28.1374230  85.5149133  71.6045918
  28.0382829  84.9648150  70.7741916  27.1944750  85.2180433  72.6870018
  27.6279068  85.5446985  73.6199486  25.8514287  85.9500530  72.4854718
  25.1563601  85.5958871  73.2853552  25.4026977  85.6370999  71.5164679
  25.9327481  87.4854243  72.5453388  25.9494411  87.9264515  71.5287656
  26.8702781  87.7906130  73.0557101  24.7822924  88.0735231  73.3597844
  24.9176566  88.2808369  74.5584518  23.6326095  88.3028983  72.7609471
  22.8444771  88.6481378  73.2998593  23.5257570  88.1578565  71.7842422
  26.9327351  83.7103836  72.8354482  26.9645347  82.9577424  71.8612008
  26.4929889  83.3150880  74.0339117  26.5951634  83.9566500  74.7996247
  25.6191559  82.1522978  74.2775749  25.4898063  81.6114457  73.3507984
  26.2087994  81.2450176  75.3688201  25.4639373  81.0073594  76.1605767
  27.0189857  81.8041734  75.8808745  26.7124317  79.8921448  74.8623472
  27.0829848  79.3320687  75.7500312  27.5701449  80.0552874  74.1707737
  25.6202531  79.0621365  74.1658071  25.4688802  79.4243012  73.1240044
  24.6600980  79.1925654  74.7132205  25.9378541  77.5654405  74.1583404
  25.1307908  77.0040468  73.6368698  26.0105299  77.1863548  75.2017449
  27.2083147  77.2581120  73.4719412  28.0309788  77.5880193  74.0267506
  27.2216112  77.6549126  72.5143340  27.2521212  76.1974120  73.3779748
  24.2360492  82.6185003  74.7135806  24.1157454  83.7224945  75.2368079
  23.2360069  81.7422331  74.6328586  23.3833601  80.8512012  74.2184552
  21.8626466  81.9983593  75.0967022  21.8490615  82.9174035  75.6628626
  20.9081856  82.1735898  73.9090909  19.9050095  82.5160577  74.2554557
  20.7787918  81.2062823  73.3722516  21.4261163  83.1192577  72.9938085
  21.4540776  83.9744422  73.4709886  21.3617169  80.9046795  76.0457702
  21.8929042  79.7929828  76.0584387  20.3715966  81.2404293  76.8717743
  20.0185014  82.1847175  76.8438643  19.8231764  80.4367554  77.9629945
  19.9326092  79.3909649  77.7144238  20.6114831  80.7923920  79.2416329
  20.5287415  81.8908883  79.4059219  21.6799034  80.5927929  79.0517903
  20.1921739  80.0780712  80.5386016  19.1536101  80.3899359  80.7991468
  20.2515089  78.5513445  80.4389023  21.2800196  78.2091544  80.1968042
  19.5500259  78.1815338  79.6654186  19.9588589  78.0947596  81.4095390
  21.1172338  80.5064186  81.6782194  21.0691241  81.6065246  81.8226806
  22.1704370  80.2284441  81.4572649  20.8231253  80.0116505  82.6286048
  18.3230432  80.7318172  78.1351506  17.9141220  81.8887712  78.1766465
  17.5195430  79.6838367  78.2927556  17.8518794  78.7565056  78.1548659
  16.1006419  79.7319016  78.6717905  15.9769536  80.4730201  79.4495832
  15.2266236  80.1053762  77.4637526  15.6134904  81.0520855  77.0185156
  14.1776288  80.3005845  77.7845440  15.2438722  79.0773171  76.4890393
  14.7717847  79.4246698  75.7229813  15.6779302  78.3667850  79.2353484
  16.4528655  77.4047891  79.1791866  14.4480238  78.2566199  79.7524894
  13.8572902  79.0540583  79.8096060  13.8584832  77.0009956  80.2374754
  14.6317875  76.4711568  80.7763524  12.7425813  77.3361594  81.2515983
  11.9720214  77.9651946  80.7541050  13.2038207  77.9558633  82.0545670
  12.0290870  76.1438009  81.9300525  11.3663820  75.6403915  81.1870468
  12.9825277  75.0935995  82.5069961  13.6466704  75.5500642  83.2665270
  13.6093899  74.6430901  81.7090715  12.4080796  74.2760133  82.9912420
  11.1497899  76.6682031  83.0633097  10.4024928  77.3855600  82.6641520
  11.7648643  77.1985219  83.8211894  10.6069631  75.8394783  83.5665122
  13.4366378  76.0784833  79.0712072  12.2812900  75.6853365  78.9407268
  14.3816783  75.7295112  78.1950435  15.2779873  76.1719562  78.2603009
  14.1489791  74.7426699  77.1384634  13.1924690  74.9731729  76.7008721
  15.1837301  74.8556013  76.0177285  16.2138731  74.6547450  76.3868957
  15.1768266  75.8983867  75.6222583  14.8593519  73.9680630  74.9594509
  14.8958438  73.0489630  75.2781924  14.1720737  73.3218159  77.7173550
  15.2301137  72.9018441  78.2136472  13.1022281  72.5193484  77.5441663
  11.7951761  72.8899850  77.0096109  11.8881691  73.5022863  76.0857962
  11.2432776  73.4592014  77.7920414  13.1730192  71.0743162  77.7367815
  13.6147753  70.8729971  78.7034917  11.7195693  70.5904431  77.6606875
  11.2448382  70.7093073  78.6620809  11.5974331  69.5382756  77.3331767
  11.0765724  71.5791611  76.6916195  11.2777733  71.2705960  75.6423622
   9.9801553  71.6597719  76.8471548  14.0849403  70.4223171  76.6802883
  14.6112422  71.0904194  75.7858932  14.3128400  69.1178036  76.8354149
  13.8540817  68.6576774  77.5885050  15.2954520  68.3337698  76.0838900
  15.8609084  68.9804542  75.4256516  14.7627879  67.5583609  75.5540600
  16.3000603  67.6591343  77.0212337  16.1045002  67.6508210  78.2389821
  17.3816512  67.1219848  76.4488104  17.4764117  67.1552327  75.4604006
  18.5502379  66.6311222  77.1898799  18.2098082  66.1765208  78.1070650
  19.2839696  65.5797089  76.3408834  19.5998279  66.0139572  75.3762173
  18.5715590  64.7631058  76.1031718  20.4962890  64.9897645  77.0745890
  20.1937938  64.4963239  78.0186586  21.2615514  65.7529639  77.3211354
  21.2660705  64.0470129  76.1463079  21.5939389  64.6185413  75.2475844
  20.5859573  63.2332156  75.8057111  22.4780726  63.4733210  76.8829723
  22.1544456  62.8841173  77.7676613  23.1464686  64.2876113  77.2372014
  23.2659529  62.5812399  76.0020824  23.7547131  63.1327855  75.2724129
  22.6568994  61.8858939  75.5007268  23.9826526  62.0509121  76.5619431
  19.4353685  67.8117785  77.5708727  19.0665673  68.9646993  77.2210739
  20.4912913  67.5753942  78.2164341 151.4348729  47.4706885  84.3336464
 152.4160374  47.8332021  84.3705025 151.4487103  46.4354822  84.1627539
 150.9867984  47.6584801  85.2574897 150.6589573  48.1785172  83.2831176
 151.2300332  48.0756251  82.3702857 149.2635629  47.5370019  83.0669362
 149.4077945  46.4405540  82.9220258 148.8371829  47.9138015  82.1080797
 148.1873028  47.7410118  84.1504002 147.3335008  47.0528646  83.9654188
 147.7788485  48.7721614  84.1092444 148.7181190  47.5369485  85.5560567
 149.3642155  48.4024629  86.1107657 148.7514802  46.3263782  86.0398465
 149.0960209  46.1816636  86.9723007 148.5012816  45.5553656  85.4503404
 150.6437574  49.6774755  83.6032847 151.5942581  50.1445583  84.2198907
 149.6108901  50.4265647  83.2033152 148.9442625  50.0880228  82.5436335
 149.2994388  51.7719723  83.7261206 149.9320456  51.9863435  84.5772826
 149.5504078  52.8289798  82.6447961 150.6285409  52.7987165  82.3821593
 149.2853929  53.8469662  83.0135677 148.8224928  52.5111804  81.4696526
 148.9133035  53.2840030  80.8904087 147.8562774  51.8471377  84.2490826
 147.6349878  52.1657138  85.4114204 146.9010685  51.3851611  83.4396664
 147.1198684  51.2776635  82.4703867 145.5498680  50.9771801  83.8296479
 145.5451270  50.7262437  84.8819702 144.5845690  52.1415885  83.5744870
 144.5883526  52.4387370  82.5036982 144.9339681  52.9989552  84.1869449
 143.5479688  51.8877447  83.8830923 145.1523531  49.7139556  83.0396032
 145.8219355  49.3693225  82.0607118 144.0734276  49.0222027  83.4317585
 143.5288993  49.3053167  84.2194177 143.5303390  47.9245797  82.6215539
 144.3475016  47.4008885  82.1487875 142.7288035  46.9341663  83.4733686
 142.1708857  46.2526603  82.7984532 141.9891817  47.5044235  84.0684806
 143.5365770  46.0592638  84.4328072 144.0605283  46.7325096  85.1432276
 142.5939288  45.1410273  85.2106576 142.0470837  44.4671842  84.5203748
 141.8528949  45.7417376  85.7789863 143.1660890  44.5126643  85.9222996
 144.5690911  45.1896056  83.7250344 145.3091180  45.8077368  83.1742737
 144.0702869  44.5158969  82.9957623 145.1204121  44.5743596  84.4662430
 142.6559891  48.4830406  81.4978067 141.6341343  49.1241193  81.7585630
 143.0317075  48.2110896  80.2507172 143.8217691  47.6138978  80.0910447
 142.3977922  48.8222840  79.0726434 141.9122342  49.7422762  79.3674500
 143.4557150  49.2439642  78.0439753 144.0256135  48.3673326  77.6759524
 144.3726846  50.1184414  78.6673967 144.7712371  49.6394526  79.4009213
 142.8514116  49.9983456  76.8612530 142.3447938  50.9218977  77.2129643
 142.1095869  49.3813390  76.3128568 143.6516692  50.2892691  76.1499201
 141.3178534  47.9044488  78.4941567 141.5955363  46.7540755  78.1482759
 140.0834637  48.4153679  78.4284158 139.9233718  49.3523813  78.7538022
 138.8609910  47.7450678  77.9667644 139.0957809  46.7222913  77.7083826
 137.8082084  47.7865395  79.0938646 136.7980095  47.6091723  78.6634163
 137.7875871  48.8180316  79.5190254 138.0287270  46.7587360  80.2096650
 138.9952009  46.9581951  80.7195188 138.0611777  45.7336814  79.7858546
 136.9236678  46.8065875  81.2650196 137.1577673  47.1010514  82.4285132
 135.6828868  46.5374714  80.9260313 135.4208875  46.5337650  79.9544614
 134.9684150  46.6103164  81.6212933 138.2715412  48.4375007  76.7166273
 138.4985583  49.6326878  76.5162850 137.4321147  47.7549658  75.9113949
 137.1530847  46.3272648  75.9557373 136.8353532  46.0240408  76.9777570
 138.0754881  45.7774939  75.6619763 136.5897786  48.4096939  74.9152595
 137.1725950  49.1348373  74.3647244 136.0840312  47.2740473  74.0171240
 136.8458114  47.0836053  73.2303756 135.1046927  47.4854777  73.5396339
 136.0274903  46.0664405  74.9559333 135.0564889  46.0542669  75.4999451
 136.1621209  45.1052338  74.4196141 135.4481026  49.1548306  75.6227425
 134.6285075  48.5362727  76.2966712 135.3617696  50.4784713  75.4591887
 136.0805381  50.9649048  74.9734738 134.4368006  51.3228102  76.2324061
 134.6682048  51.1901957  77.2831866 134.7091359  52.7828124  75.8554591
 134.5353542  52.9503047  74.7732818 135.7640514  53.0422011  76.0974416
 134.0532838  53.4619625  76.4443141 132.9371972  50.9721841  76.0703813
 132.1378438  51.2498449  76.9648737 132.5512182  50.3059309  74.9766177
 133.2264803  50.0676307  74.2877409 131.2297959  49.6883263  74.8144678
 130.8596678  49.4237169  75.7935896 130.2472380  50.6572149  74.1467088
 130.5325187  50.8561894  73.0960013 130.2842428  51.6221102  74.7016433
 128.9313211  50.1442378  74.2455738 128.7944292  49.5946470  73.4554253
 131.3203725  48.3973664  73.9955884 132.1072474  48.3192340  73.0514802
 130.4714790  47.4198605  74.3175186 129.9048646  47.5472668  75.1417139
 130.2329960  46.1770734  73.5684759 130.5774335  46.3108233  72.5517749
 130.9861487  44.9770996  74.1892255 130.6591006  44.8571610  75.2489766
 130.7254786  43.6714421  73.4218510 131.0482753  43.8242684  72.3761996
 129.6478827  43.4019191  73.4332664 131.3029820  42.8373170  73.8743783
 132.5075292  45.1901070  74.1554140 132.7980389  46.0920692  74.7323974
 132.8572109  45.3250812  73.1097522 133.0330274  44.3158744  74.5943252
 128.7180326  45.9620448  73.5062628 128.1170734  45.2875407  74.3416299
 128.0723620  46.6285189  72.5515362 128.5638033  47.2394487  71.9352251
 126.6274961  46.5249257  72.3234240 126.1262650  46.5951921  73.2781687
 126.1584508  47.6706682  71.4240349 125.1006830  47.5283405  71.1061474
 126.7936326  47.7096326  70.5083136 126.2661672  48.8980022  72.1212482
 125.5360280  48.9103262  72.7686138 126.2407670  45.1756946  71.7068455
 126.9416388  44.6528322  70.8444242 125.0739378  44.6584953  72.0922955
 124.5390432  45.0944771  72.8231867 124.4555885  43.4560704  71.5363887
 124.7118534  42.6328891  72.1863356 124.7925090  43.3242566  70.5162129
 122.9274336  43.5653992  71.4830253 122.3677304  44.6635482  71.5180569
 122.2559639  42.4129816  71.4230645 122.7466769  41.5509347  71.4823054
 120.7998065  42.2799306  71.2561874 120.3346741  43.1829554  71.6188552
 120.4672004  42.0754153  69.7705483 119.4012628  41.8364449  69.6219835
 121.0673531  41.2410421  69.3487570 120.7413764  43.2482730  69.0371737
 120.1149417  43.9226388  69.3658512 120.2474826  41.1025302  72.0786359
 121.0285941  40.2195795  72.4467283 118.9286014  41.0338115  72.3565392
 117.9179848  42.0338567  72.0347744 117.6479400  41.9497170  70.9658384
 118.2864147  43.0600075  72.2499054 118.3279476  39.9602056  73.1518601
 118.7322906  40.0445035  74.1509446 116.8169970  40.2111385  73.1164213
 116.3134605  39.8602528  74.0408727 116.3516566  39.7080976  72.2370399
 116.7129120  41.7222319  72.9217008 115.7504999  42.0232651  72.4587880
 116.8252445  42.2398119  73.9001579 118.6741404  38.5495470  72.6522135
 118.6543796  38.2724102  71.4499945 119.0128830  37.6561452  73.5835302
 119.0209142  37.9437887  74.5497226 119.3710863  36.2580781  73.3184965
 118.6140466  35.8340685  72.6727162 119.4162967  35.7566452  74.2726562
 120.7259396  36.0335068  72.6303299 121.1414185  34.8847742  72.4970604
 121.4366734  37.0874952  72.2154949 121.0824191  38.0130182  72.3534380
 122.7057412  36.9622490  71.4872737 122.6422372  36.0780643  70.8666670
 122.9081432  38.1732752  70.5544533 123.8005907  37.9960187  69.9109525
 123.1067315  39.0830541  71.1646764 121.7115137  38.4619962  69.6276356
 122.0197888  39.1550158  68.8161007 120.9037417  38.9624534  70.2018872
 121.1453409  37.2093494  68.9682379 121.8326922  36.4878287  68.2685221
 119.9062153  36.8573718  69.2376880 119.3419235  37.4614879  69.8116947
 119.5081061  36.1648503  68.6461977 123.8979893  36.7274536  72.4327418
 123.7385108  36.6694545  73.6511562 125.1015707  36.5636915  71.8759412
 125.2251203  36.6944318  70.8946581 126.3416024  36.3564472  72.6424130
 126.1381279  36.5359468  73.6894830 126.8528282  34.9203419  72.4820798
 127.6320960  34.7220515  73.2314795 127.2284139  34.7155089  71.4556917
 125.8404465  33.9904366  72.8295210 125.1153595  34.1332808  72.2078916
 127.4214621  37.3606900  72.2375988 127.4891566  37.7568685  71.0768417
 128.2491055  37.7784817  73.1962757 128.1203175  37.4341849  74.1320108
 129.2885718  38.8107503  73.0661320 129.5935795  38.8558847  72.0281194
 128.7543835  40.2077914  73.4886020 129.5922385  40.9407200  73.4122088
 127.6762115  40.6999357  72.5078608 126.7477845  40.1009345  72.6038702
 128.0359518  40.6139597  71.4620147 127.4245126  41.7659534  72.6934053
 128.2583169  40.2325426  74.9534932 129.0429546  39.8122244  75.6206773
 127.3573554  39.5846520  75.0437659 127.9110278  41.6320337  75.4782015
 127.0944971  42.0974984  74.8865543 128.7944840  42.3045072  75.4347568
 127.5725701  41.5789851  76.5358889 130.5348824  38.4316813  73.8824823
 130.5362899  37.4784619  74.6644540 131.6238278  39.1830974  73.7348549
 131.6472106  39.9295726  73.0739492 132.7981602  39.0821773  74.6159381
 132.4783648  38.7388512  75.5896079 133.8265613  38.0853153  74.0585922
 134.0542965  38.3356295  72.9962668 133.2570014  36.7963031  74.1204233
 132.3092419  36.9149543  73.9605495 135.1310325  38.0064507  74.8514118
 134.9290235  37.8340838  75.9297884 135.7286491  38.9365990  74.7481327
 135.7628202  37.1647709  74.4895549 133.4094233  40.4586863  74.8417910
 133.5033744  41.2629155  73.9181166 133.8110197  40.7151317  76.0840527
 133.6841605  40.0203528  76.8006415 134.4531377  41.9436536  76.5424198
 134.4162463  42.6911704  75.7622166 133.7376145  42.4851125  77.8006498
 133.8353694  41.7355496  78.6212641 134.4316107  43.7849931  78.2389770
 134.3899348  44.5395368  77.4263605 135.4980600  43.6239145  78.4973708
 133.9415323  44.2164397  79.1359734 132.2238950  42.6887642  77.5470669
 131.7693742  41.7317372  77.2063843 132.0881323  43.4302828  76.7293449
 131.4423791  43.1427147  78.7830879 131.7045616  44.1861864  79.0555964
 131.6595851  42.4831152  79.6498757 130.3503467  43.1039173  78.5884647
 135.9169162  41.6193981  76.8285388 136.2039231  40.7365495  77.6338116
 136.8445687  42.3270143  76.1876892 136.6163309  43.0400103  75.5311492
 138.2838823  42.1621307  76.4096050 138.4594117  41.1717342  76.8024179
 139.0378621  42.2502108  75.0785752 138.6955895  41.4068288  74.4320795
 140.1335291  42.1336428  75.2334561 138.7617716  43.4755331  74.4251892
 139.0756777  43.4259455  73.5120143 138.8324629  43.1355827  77.4560010
 138.2279841  44.1579786  77.7728954 139.9719240  42.7881037  78.0454564
 140.3659847  41.8814611  77.8770137 140.6976738  43.5953308  79.0174326
 140.5410116  44.6430158  78.8000730 140.1613478  43.2647889  80.4112248
 140.1276011  42.1599316  80.5223074 139.1143055  43.6354050  80.4518645
 141.0880272  43.9501700  81.7992778 142.1968951  43.3033784  78.8879204
 142.5918167  42.1521217  78.7146006 143.0376760  44.3344382  78.9316953
 142.6884354  45.2567298  79.1044554 144.4802280  44.2218382  78.6535011
 144.7672009  43.1799849  78.6481049 144.8368814  44.7982956  77.2722892
 145.9421088  44.9530273  77.1849879 144.2044337  46.0357472  77.0477173
 143.2989186  45.9495012  77.3752981 144.4190390  43.8741459  76.1333577
 143.3238961  43.6991154  76.1384863 144.9406229  42.8979073  76.2289860
 144.7115822  44.3197999  75.1570369 145.3345045  44.8732668  79.7359661
 144.9573374  45.8953511  80.3152024 146.4929969  44.2631247  79.9931838
 146.7268551  43.4294184  79.4840620 147.5383432  44.7380217  80.9011612
 147.3989987  44.2633692  81.8598208 147.5024778  45.8178172  80.9443374
 148.9277725  44.3624434  80.3759744 149.1815384  44.4325414  79.1742181
 149.8369478  43.9513624  81.2596749 149.5988655  43.9340099  82.2421539
 151.2257602  43.5859810  80.9160085 151.2578410  43.3140265  79.8720186
 152.1934706  44.7771397  81.0991219 153.2443226  44.4364178  81.2526688
 151.8408388  45.5982468  82.1843703 151.6306472  44.9960323  82.9330354
 152.2108432  45.6945326  79.8792098 151.1881772  46.0951254  79.7284202
 152.5028675  45.1404756  78.9628141 152.8990124  46.5524236  80.0227390
 151.7199141  42.3472107  81.6740916 151.0607026  41.8333813  82.5801432
 152.8959899  41.8395157  81.2988029 153.4320778  42.2300910  80.5512734
 153.5168505  40.6434174  81.8908332 152.8182299  39.8257236  81.8191153
 154.7709731  40.2720905  81.0928846 154.4521852  39.8717284  80.1015092
 155.3665547  39.4773908  81.6003247 155.5633256  41.4253496  80.8678249
 156.3642785  41.1371286  80.4040142 153.8632516  40.7976999  83.3770769
 153.8164598  39.8188922  84.1136167 154.0403195  42.0320514  83.8556051
 154.0523940  42.8111590  83.2324644 154.1612830  42.3970456  85.2765686
 154.9303987  41.7861069  85.7217676 154.5893553  43.8711711  85.3612616
 155.6430804  43.9595515  85.0075980 154.5681958  44.2663506  86.4005052
 153.7972042  44.6945614  84.5157766 152.8479427  44.5874343  84.7484067
 152.8875004  42.1900064  86.1163166 152.8999910  42.4747011  87.3167973
 151.7665515  41.8162571  85.4943014 151.7879824  41.6678898  84.5055808
 150.4277015  41.8643269  86.0833311 150.5009542  41.5464370  87.1141066
 149.9257023  43.3147189  86.0739093 150.5145870  43.8978700  86.8125903
 148.8610278  43.3715700  86.3798216 150.0962837  44.0268578  84.7365585
 149.1001264  44.1001156  83.9886835 151.1880127  44.5898885  84.4755812
 149.4697138  40.8468969  85.4333197 149.5438236  39.6680141  85.7791912
 148.6297916  41.2428270  84.4662137 148.6296392  42.2086592  84.1802763
 147.6516339  40.3431626  83.8177597 146.9781610  39.9767546  84.5807786
 146.8372135  41.0822754  82.7352359 147.5361813  41.4909559  81.9658549
 145.8067266  40.1771369  82.0419524 145.0889790  39.7670103  82.7838419
 146.2850329  39.3285534  81.5099435 145.2338754  40.7627762  81.2905866
 146.0538440  42.2456300  83.3408598 146.7322669  42.9910226  83.8071690
 145.3482571  41.8786408  84.1162605 145.4697983  42.7600440  82.5476103
 148.3262057  39.1254456  83.1874620 147.7897199  38.0227225  83.2651196
 149.5174296  39.2962741  82.6040065 149.9150230  40.2184849  82.5756959
 150.2821144  38.1953973  82.0185422 151.0980587  38.6194395  81.4562126
 149.6234817  37.6048195  81.4014829 150.8757492  37.2546182  83.0671039
 150.6573909  36.0445425  82.9939295 151.5311232  37.7986306  84.0950384
 151.6192429  38.7898007  84.1584651 152.2471446  37.0177829  85.1096517
 152.8872824  37.7004659  85.6469034 152.8132454  36.2388629  84.6159793
 151.3708094  36.3269082  86.1591824 151.8124906  35.3436581  86.7491196
 150.1387498  36.7963672  86.3981522 149.8120253  37.6076307  85.9096882
 149.3346218  36.3585171  87.5503021 149.7540589  35.4386306  87.9383742
 149.4280685  37.4250351  88.6538115 148.8845538  37.1000056  89.5667316
 148.9570676  38.3688625  88.2943427 150.8556283  37.7519383  89.0692153
 151.5447318  38.8081276  88.4409013 151.0533571  39.3886808  87.6793862
 152.8750464  39.0977264  88.7861499 153.3938965  39.8996627  88.2888934
 153.5291080  38.3309420  89.7712810 154.8109181  38.6265902  90.1115571
 155.0342529  38.1506143  90.9305902 151.5072836  36.9894452  90.0589065
 150.9922318  36.1733407  90.5387441 152.8417731  37.2762983  90.4115735
 153.3327562  36.6862037  91.1723778 147.8781080  36.0339467  87.1838699
 147.3467855  36.5336701  86.1931192 147.2325891  35.1733963  87.9846217
 147.7125971  34.7754594  88.7587184 145.8535630  34.7085109  87.7615155
 145.4864353  35.1279868  86.8327592 145.8369813  33.1731426  87.6075208
 144.7624630  32.8802765  87.6144854 146.3396886  32.6725143  88.4549552
 146.3962418  32.6637800  86.2846552 147.0138876  33.3678832  85.4966848
 146.1982065  31.3995134  85.9955773 146.5041994  31.0711268  85.1060046
 145.5177490  30.9032288  86.5385719 144.8432988  35.2103005  88.8166811
 143.6545124  34.9281696  88.6943450 145.2727602  36.0273229  89.7875628
 146.2367426  36.2370320  89.8806414 144.3738201  36.7197563  90.7233848
 143.5670088  36.0406062  90.9803430 145.1198008  37.0700246  92.0222392
 144.3836690  37.4381228  92.7679438 145.8424585  37.8879405  91.8185740
 145.8656229  35.9434547  92.7114879 145.1953591  34.7505301  93.0461925
 144.1532697  34.6179474  92.7874708 145.8786958  33.7248166  93.7259768
 145.3475805  32.8184361  93.9816740 147.2334663  33.8893408  94.0774917
 147.8885908  32.8935112  94.7313719 147.2237845  32.2498703  95.0016019
 147.2175551  36.1160980  93.0762326 147.7295650  37.0389328  92.8476168
 147.9029739  35.0913842  93.7568327 148.9338422  35.2228581  94.0528333
 143.7227001  37.9435802  90.0373243 144.1126449  39.0990545  90.2530811
 142.8251665  37.6513981  89.0932962 142.6220574  36.6832494  88.9357974
 142.1331031  38.5860929  88.1906208 142.1891696  39.5680741  88.6364581
 142.7837120  38.6669361  86.7743555 143.4259399  39.5820291  86.7743734
 143.7082316  37.4911523  86.4292468 143.1502542  36.5340073  86.4870685
 144.5721378  37.4543267  87.1250775 144.1184475  37.6056209  85.4032006
 141.7936708  38.7946772  85.6021326 141.1637668  39.7024217  85.7087846
 141.1359589  37.9025203  85.5327340 142.3508998  38.8809541  84.6451310
 140.6400020  38.2488265  88.1549773 140.2602592  37.0778611  88.1197030
 139.7989607  39.2848121  88.1592593 140.1775651  40.2103803  88.0895517
 138.3492525  39.1807091  88.3731372 138.0240658  38.1918704  88.0767915
 138.0374639  39.4417913  89.8503678 137.0668570  39.9584873  90.0163285
 138.8361578  40.0584627  90.3205193 137.9559060  38.2021854  90.4975451
 137.1450913  37.7956688  90.1367049 137.5341861  40.1518987  87.5251553
 138.0282397  41.2200903  87.1641903 136.2519149  39.8329662  87.3150968
 135.8829527  38.9963128  87.7184805 135.2917618  40.6971243  86.6142989
 135.7644997  41.6514371  86.4362419 134.8829606  40.1106381  85.2604076
 134.0846289  40.7515255  84.8211831 134.4195850  39.1135437  85.4017412
 135.9533580  40.0069310  84.2222201 136.8893335  39.0339398  84.1166504
 137.0059913  38.2125972  84.8147659 137.6556021  39.2495263  82.9865810
 138.3662374  38.6682409  82.6536820 137.2344653  40.3669121  82.2950733
 136.1608560  40.8877783  83.0791311 135.5146571  42.0500594  82.6042347
 134.6935627  42.4770701  83.1604322 135.9069522  42.6557325  81.3965685
 135.3952674  43.5410129  81.0432484 137.6343854  40.9648618  81.0921199
 138.4379705  40.5547322  80.5084527 136.9513704  42.1042722  80.6337919
 137.2190613  42.5623790  79.6924300 134.0371718  41.0041368  87.4383136
 133.5915756  40.1771711  88.2392740 133.4362340  42.1646228  87.1626688
 133.8468002  42.7673190  86.4716575 132.2954146  42.7402338  87.8807963
 131.8008558  41.9434537  88.4142792 132.8065366  43.8036462  88.8721107
 131.9458879  44.2281405  89.4320204 133.3089033  44.6325202  88.3265845
 133.7818784  43.2568994  89.8953670 133.2865650  42.6864569  91.0813067
 132.2370805  42.7652881  91.3067380 134.1430472  41.9601727  91.9292239
 133.7482127  41.4572394  92.7978876 135.5116194  41.8618712  91.6176151
 136.3206170  41.1004994  92.3919180 135.7696076  40.7102945  93.0897745
 135.1637879  43.2163706  89.6186640 135.5479888  43.6622636  88.7131076
 136.0282413  42.5300872  90.4903804 137.0800339  42.4695497  90.2787415
 131.2533886  43.3543019  86.9280742 131.6064391  43.7510641  85.8166895
 130.0018040  43.5017496  87.3834522 129.7843159  43.1707533  88.3061019
 128.8877500  44.1503664  86.6641490 129.2837585  44.6612232  85.7983458
 127.8711164  43.0943443  86.1951605 127.4878338  42.5332339  87.0768618
 128.4102907  42.3724591  85.5486273 126.6900301  43.6893454  85.3988377
 127.0833749  44.2325387  84.5103541 126.1204613  44.4098781  86.0232369
 125.6896278  42.6493139  84.9056037 125.9118489  41.4484144  84.9286512
 124.5445613  43.0745040  84.4203191 123.9154537  42.3974572  84.0423276
 124.3383125  44.0481359  84.3424697 128.1893124  45.2052580  87.5377065
 127.9986163  44.9868026  88.7320955 127.7170200  46.2961499  86.9368972
 127.8975274  46.4232867  85.9535795 127.0509623  47.4175824  87.5984809
 126.7163261  47.1066154  88.5798381 128.0929307  48.5351768  87.7373786
 128.3549468  48.9011608  86.7169575 129.0144650  48.0838218  88.1758987
 127.6699707  49.7099019  88.6264274 127.4576188  49.3361852  89.6518532
 126.7559619  50.1993840  88.2317462 128.7385970  50.7950811  88.6941098
 129.5431222  50.9786438  87.7900159 128.7773823  51.5675013  89.7508045
 128.1390204  51.4089816  90.5130898 129.5265600  52.2279074  89.8303617
 125.8180141  47.8946168  86.8081734 125.7874906  47.8393946  85.5809131
 124.8423992  48.4680279  87.5155492 124.9345699  48.5256930  88.5059208
 123.7622865  49.2934216  86.9563457 123.9720771  49.4784388  85.9113693
 122.4090798  48.5774181  87.1061980 121.5941415  49.1876421  86.6653624
 122.1868189  48.4855634  88.1881099 122.1895784  46.0002444  87.1531562
 122.5766330  45.7861829  88.0543502 122.3156776  47.2156888  86.4660376
 122.0497179  45.0644405  86.1942448 121.9614363  43.9918344  86.3728038
 122.0416027  45.6305056  84.9783474 122.2094422  46.9853155  85.1281302
 122.2476084  47.6591001  84.2835048 123.7318182  50.6496189  87.6889750
 124.2900571  50.7356447  88.7880924 123.0528636  51.6880816  87.1613428
 122.4323031  51.7617419  85.8442016 121.4608072  51.2200489  85.8716521
 123.0903504  51.3337993  85.0544304 122.9117840  52.9710023  87.8492992
 123.8989531  53.3948635  87.8801455 121.9251658  53.7835067  87.0035444
 122.0935725  54.8767933  87.0877901 120.8726374  53.5553485  87.2859988
 122.1743351  53.2471136  85.5944589 121.3119129  53.4215900  84.9171163
 123.0795723  53.7124984  85.1598170 122.4489805  52.8293672  89.3093764
 121.5477629  52.0508900  89.6190283 123.1127692  53.5583422  90.2117720
 123.8583442  54.1616056  89.9343164 122.8535144  53.5236988  91.6562068
 121.7832119  53.5043991  91.8154388 123.3165845  54.3980129  92.0872813
 123.4301704  52.3197394  92.4184873 123.2999482  52.2868789  93.6405251
 124.0786309  51.3525361  91.7537936 124.1804958  51.4022310  90.7613130
 124.6460586  50.1521069  92.3980175 124.2441538  50.0741266  93.3976260
 124.2398517  48.8772297  91.6419825 124.6002595  47.9863973  92.2087236
 124.7389148  48.8692343  90.6480399 122.7223003  48.7536951  91.4436218
 122.3719907  49.5908712  90.7954448 122.2135510  48.8543169  92.4297929
 122.3664398  47.4115468  90.7971945 122.5355367  46.6132653  91.5454211
 123.0343445  47.2372069  89.9268127 120.8887637  47.4270419  90.3916775
 120.6327882  48.3522827  89.8293240 120.2474810  47.3861680  91.3002538
 120.5509946  46.2674294  89.5330252 121.0409623  45.4100795  89.8720036
 120.8074034  46.4377350  88.5376239 119.5168459  46.1283186  89.5619784
 126.1680938  50.2187555  92.5345165 126.8405380  50.7828682  91.6703633
 126.7107338  49.4905194  93.5054959 126.1291589  49.1633825  94.2536336
 128.1031421  49.0411705  93.4835257 128.6989625  49.8824198  93.1580001
 128.5056244  48.6613879  94.9098501 127.8618926  47.8454698  95.2976505
 128.3899749  49.5419255  95.5772956 129.5635789  48.3319884  94.9723425
 128.3179514  47.8711607  92.4874394 127.3433871  47.2539652  92.0401854
 129.5715217  47.5320173  92.1233731 130.7877190  48.2917608  92.3725474
 131.2793537  47.8708368  93.2761660 130.5987981  49.3774288  92.5193911
 129.8610233  46.4203332  91.2157580 129.1937714  46.5000817  90.3700474
 131.3204467  46.6194460  90.7662876 131.4419004  46.4391003  89.6790798
 132.0126176  45.9529279  91.3310117 131.6452672  48.0654940  91.1354094
 132.7235282  48.2266308  91.3401547 131.3139171  48.7536435  90.3252695
 129.6242299  45.0424477  91.8683852 130.3099404  44.6582697  92.8101609
 128.7258753  44.2289084  91.3066489 128.2025523  44.5654105  90.5190847
 128.5357429  42.8097100  91.6616018 128.5419015  42.7230414  92.7398336
 127.1744758  42.3435970  91.1115322 127.1537222  42.5244496  90.0125303
 126.3713234  42.9633596  91.5700589 126.9100274  40.8564176  91.3925615
 126.8674615  40.6861392  92.4939741 127.7390554  40.2395128  90.9823923
 125.6233512  40.3519633  90.7383326 125.6437841  40.6231079  89.6583037
 124.7453770  40.8395827  91.2183634 125.5736375  38.8292435  90.9009943
 125.4225260  38.6347194  91.9765690 126.4938898  38.3360010  90.5384946
 124.3853291  38.2526070  90.2337075 124.4279392  38.4443811  89.2165283
 123.5157054  38.6550795  90.6424823 124.3487549  37.2119058  90.3767182
 129.6836122  41.9578926  91.1058023 130.0461671  42.1302425  89.9448318
 130.1914082  40.9848273  91.8736696 129.8785914  40.8831209  92.8119005
 131.1460854  39.9731340  91.3841384 131.9689714  40.4855208  90.9133946
 131.6809830  39.1292946  92.5631056 130.8156209  38.6509501  93.0751352
 132.1742531  39.8004527  93.2990245 132.6796727  38.0162480  92.1638874
 132.2209559  37.3556735  91.3927775 133.9943843  38.5464599  91.6008129
 134.5088868  39.1649098  92.3629438 133.8376213  39.1605063  90.6902828
 134.6704600  37.7038701  91.3451958 133.0157688  37.1412712  93.3698812
 132.0933845  36.6447404  93.7330220 133.4585405  37.7571606  94.1774937
 133.7390816  36.3493202  93.0812677 130.5095282  39.0832103  90.3054759
 129.4564596  38.4881087  90.5328255 131.2117188  38.9254251  89.1811179
 132.0449614  39.4649827  89.0405033 130.8047491  38.0797566  88.0543306
 129.8803377  37.5796451  88.2990454 130.5646998  38.9401704  86.8061473
 130.2847604  38.2884144  85.9472014 131.5057382  39.4692148  86.5332070
 129.4602639  39.9858381  87.0037674 129.3942685  40.5712131  86.0610024
 129.7792169  40.6985892  87.7938560 127.8057653  39.3597169  87.4238516
 127.3442484  38.6336167  85.8301147 128.0458476  37.8273618  85.5321869
 127.3500636  39.4021676  85.0287854 126.3207906  38.2029467  85.8648502
 131.8057776  36.9615942  87.7473423 131.3709621  35.8826878  87.3549362
 133.1140008  37.1838229  87.9496006 133.4130705  38.0866477  88.2581296
 134.1751476  36.1794935  87.7382619 133.7359436  35.1986503  87.8079083
 134.8239463  36.3373918  86.3412900 135.1949001  37.3839846  86.2726423
 136.0521516  35.4320226  86.1572153 135.8051984  34.3827997  86.4162685
 136.9063538  35.7528297  86.7904265 136.3942789  35.4625698  85.1027489
 133.8463855  36.1277722  85.1595792 134.3873818  36.3855993  84.2192478
 133.0024510  36.8462597  85.2419930 133.2826365  34.7059571  85.0126171
 132.7280338  34.4035912  85.9244564 134.0964265  33.9703601  84.8489120
 132.5821960  34.6582870  84.1527732 135.2543684  36.2722217  88.8270446
 135.7756154  37.3612916  89.0758948 135.6749441  35.1298262  89.3753489
 135.2169147  34.2703898  89.1210134 136.8559260  34.9641007  90.2281648
 137.2903445  35.9306934  90.4004790 136.4630412  34.4124710  91.6076825
 135.6578867  35.0522508  92.0341044 137.3422103  34.4985578  92.2861068
 135.9984545  32.9662184  91.6616971 134.6257469  32.6486980  91.6427125
 133.8938903  33.4375184  91.5493131 134.2097620  31.3045997  91.7282129
 133.1586155  31.0692052  91.6856239 135.1703257  30.2756318  91.8442104
 134.7873089  28.9717311  91.8527026 133.8321730  28.9431435  91.9681818
 136.9512809  31.9362030  91.7778869 138.0031757  32.1784101  91.7843251
 136.5425067  30.5944258  91.8801391 137.2820803  29.8116547  91.9618975
 137.9583150  34.1404509  89.5455459 137.6630567  33.2698639  88.7268068
 139.2147801  34.4334371  89.9071889 139.3903539  35.1493593  90.5791012
 140.4411969  33.7287797  89.4964522 141.2472691  34.4420363  89.6088529
 140.7334806  32.5608713  90.4536859 141.6630812  32.0381682  90.1483559
 139.8966389  31.8355649  90.4428115 140.9560209  33.0451567  91.8896739
 141.8669969  33.8742260  92.0974137 140.1960887  32.6099744  92.7909321
 140.4645612  33.3321694  88.0057468 140.3821465  32.1580892  87.6493912
 140.5478089  34.3390120  87.1258821 140.6008719  35.2671916  87.5016654
 140.4538390  34.2566560  85.6525257 140.6036380  35.2629281  85.2916612
 141.5777071  33.3884433  85.0297550 141.5577214  32.3705183  85.4864635
 141.4234630  33.2257357  83.5120518 141.3253407  34.2187553  83.0261001
 140.5339274  32.6122601  83.2650231 142.3083298  32.6982796  83.1015989
 142.9635393  33.9985237  85.2671828 143.1585311  34.0909134  86.3556388
 143.0332550  35.0040386  84.8023937 143.7510430  33.3493559  84.8287268
 139.0795119  33.8479430  85.1132573 138.5764398  34.5378608  84.2255310
 138.5221521  32.7086947  85.5353146 138.9821709  32.2042218  86.2744300
 137.5297875  31.9639912  84.7381451 137.3314023  32.5054539  83.8337326
 138.1188900  30.6106809  84.3192888 139.0007164  30.8478787  83.7005337
 137.4187150  29.9790608  83.7291712 138.6589270  29.9007345  85.4203633
 137.9261840  29.4938747  85.9177273 136.1532902  31.7430410  85.3631045
 135.1801696  31.5639917  84.6253494 136.0397735  31.7104174  86.6917578
 136.7925981  32.0329394  87.2729481 134.9189384  31.0411438  87.3557665
 134.4615022  30.3646575  86.6542400 135.4530154  30.2416891  88.5510840
 134.5963072  29.8367858  89.1342881 136.0265014  30.9418348  89.1994170
 136.3636705  29.0815913  88.1963978 136.7379020  28.8489679  87.0569054
 136.7061191  28.2751801  89.1734628 137.3911454  27.5809199  88.9702040
 136.4309313  28.5030350  90.1072168 133.8207849  32.0151258  87.8004709
 134.1010232  32.9911401  88.4903633 132.5483994  31.6925269  87.5365808
 132.3337040  30.8963037  86.9790885 131.4071681  32.4612694  88.0681418
 131.6973873  33.4993312  88.0045899 130.1706717  32.2963172  87.1689326
 130.4951974  32.4426751  86.1142956 129.4478796  33.1084192  87.4062990
 129.4573269  30.9421265  87.3306970 129.0002320  30.8875133  88.3465058
 130.1881413  30.1142539  87.2311155 128.3339517  30.7639599  86.3036207
 127.6922287  31.6751358  86.3136770 127.6757709  29.9074189  86.5795978
 128.8573398  30.5750501  84.9346017 128.9698396  31.3824654  84.3495615
 129.2199244  29.4494874  84.3489979 129.1601600  28.2924088  84.9497503
 128.8611413  28.2658868  85.8934366 129.5991014  27.5048222  84.5292425
 129.6524420  29.4784614  83.1263217 129.6287443  30.3675079  82.6643647
 129.7834739  28.6142600  82.6400162 131.1244271  32.1254772  89.5480564
 131.2604125  30.9579264  89.9231512 130.7089139  33.0919685  90.3876560
 130.6412123  34.5209688  90.1124185 130.0121397  34.7214511  89.2182951
 131.6731821  34.9035062  89.9459829 130.2651062  32.8373692  91.7574877
 130.8745523  32.0652156  92.2028560 130.4412442  34.1844592  92.4642925
 131.5090020  34.3351691  92.7354214 129.8118336  34.3063200  93.3701886
 130.0332928  35.1580077  91.3637995 128.9239487  35.1723601  91.2821209
 130.3865640  36.1899878  91.5448601 128.8011884  32.3594045  91.8124109
 128.0658304  32.3988908  90.8227627 128.3446409  32.0010664  93.0145972
 128.9336374  32.0112290  93.8166293 126.9300977  31.7546759  93.3118520
 126.6005913  30.9116894  92.7242433 126.7519100  31.4414450  94.8000491
 125.6898956  31.1855375  95.0263883 127.0279839  32.3262734  95.4201463
 127.5788216  30.3529696  95.1633540 127.6414145  30.3923169  96.1457346
 126.0529921  32.9593223  92.9502353 126.4146259  34.1089201  93.2013184
 124.8686297  32.7034523  92.3897442 124.5676372  31.7571511  92.2565500
 123.9470558  33.7633276  91.9672185 123.8895724  34.5038449  92.7539713
 122.9878061  33.3022454  91.7821885 124.3606395  34.4922245  90.6804847
 123.8155231  35.5581300  90.3831723 125.3082752  33.9510442  89.9069626
 125.8090014  33.1471827  90.2299941 125.6262168  34.3868719  88.5370063
 125.0056786  35.2329783  88.2774442 127.0929245  34.8385793  88.4201091
 127.7519997  34.0454940  88.8423978 127.5096621  35.1351223  86.9748126
 126.7996559  35.8442282  86.4988660 127.5447455  34.2073718  86.3658966
 128.5216972  35.5960946  86.9529425 127.2729629  36.1312833  89.2215974
 127.0169793  35.9788890  90.2919545 126.6296509  36.9304126  88.8004657
 128.3249912  36.4780004  89.1723734 125.2687407  33.2767637  87.5503191
 125.5087398  32.0972745  87.8020662 124.6273565  33.6594945  86.4444852
 124.4748924  34.6294513  86.2741467 124.0434022  32.7126411  85.4925467
 123.4781622  31.9907571  86.0676162 123.0854889  33.4418061  84.5469492
 123.6431218  34.1076126  83.8496879 122.3865861  34.0719823  85.1376349
 122.3628784  32.4841783  83.8076332 121.5881751  32.2081032  84.3114655
 125.1068839  31.9253169  84.7163988 126.2004758  32.4299425  84.4462363
 124.7428467  30.7235275  84.2559326 123.8396314  30.3611846  84.4810743
 125.5732075  29.8757765  83.3912677 126.4448910  29.5974559  83.9628171
 124.7885599  28.6000225  83.0198975 124.5054824  28.0135814  83.9038206
 125.4899052  27.9640890  82.4322505 123.5596704  28.8280849  82.1443227
 123.0431986  29.9201574  81.9980228 123.0284857  27.7876191  81.5523940
 122.1979801  27.9549190  81.0271547 123.3538044  26.8696489  81.7373534
 126.0778688  30.6091600  82.1325828 127.1719301  30.3176459  81.6526834
 125.3291551  31.6247469  81.6896641 124.4329390  31.7518968  82.1181131
 125.6107283  32.5168643  80.5618999 125.6016892  31.9150238  79.6660418
 124.4871600  33.5622262  80.4924827 124.7198716  34.2801457  79.6795156
 124.4487059  34.1418459  81.4425378 123.1034097  32.9463495  80.2188463
 122.7538836  32.3677815  81.1006888 123.2278841  32.2509204  79.3602822
 122.0321244  33.9743615  79.8288820 121.0563716  33.4463301  79.8103231
 122.2321185  34.3811675  78.8202033 121.8722458  35.0693089  80.8061732
 121.1492682  35.0057287  81.5001397 122.3860223  36.2851277  80.7324697
 123.2332756  36.6623005  79.8253025 123.2613532  37.6747980  79.7301603
 123.4448457  36.0574022  79.0596950 122.0232761  37.1787076  81.6027382
 121.2595402  36.9687743  82.2021548 122.3286410  38.1478013  81.4832359
 126.9587633  33.2452739  80.6147428 127.4437526  33.6584562  79.5608169
 127.5237682  33.4473313  81.8069186 127.0661354  33.0897340  82.6213365
 128.7556090  34.2140879  82.0320909 128.9343402  34.8531984  81.1754356
 128.5889606  35.0959517  83.2767220 129.5390301  35.6253123  83.5139136
 128.3306513  34.4633616  84.1544751 127.5125313  36.1543177  83.1311287
 126.1867914  35.8864334  83.5198109 125.9375851  34.9303481  83.9487497
 125.1851869  36.8570079  83.3325053 124.1631627  36.6606765  83.6210269
 125.5112911  38.0973758  82.7577335 124.7439314  38.8452082  82.6086116
 127.8350853  37.3994815  82.5644436 128.8470938  37.6102678  82.2603832
 126.8350849  38.3671952  82.3740979 127.0796524  39.3130554  81.9156484
 129.9795486  33.3015432  82.1729028 129.9009809  32.2497149  82.8140262
 131.1212936  33.7205296  81.6212510 131.1489266  34.5743875  81.0925867
 132.3837669  32.9644018  81.6424388 132.4727809  32.4615883  82.5957771
 132.3726141  31.9242538  80.5147771 131.5979522  31.1588125  80.7467968
 133.3530481  31.4016582  80.4419576 132.0554309  32.5086983  79.2671749
 131.4265736  33.2310805  79.4262974 133.6103689  33.8769690  81.5098768
 133.5582794  34.8954469  80.8226399 134.7097822  33.5317692  82.1852623
[truncated: 20,154,169 more chars]
