# Supplementary material for: Effect of Fc core fucosylation and light chain isotype on IgG1 flexibility
Source: Commun Biol. 2023 Mar 3;6:237. doi: 10.1038/s42003-023-04622-7 (PMC9982779; doi:10.1038/s42003-023-04622-7)
Supplement: Supplementary file 4 — Supplementary Data 2 [file 42003_2023_4622_MOESM4_ESM.zip › cmd/charmm36/adam_g0.rst7]

562875
 151.8111571  50.6111027  88.9880659 151.3925687  51.2340786  88.2522492
 152.5270025  51.2206371  89.4401446 151.0492710  50.4871068  89.6824395
 152.2622436  49.3837300  88.2952548 152.9785985  49.6831482  87.5395299
 152.9314651  48.4052389  89.2796184 152.4069948  48.3483302  90.2495358
 153.9646877  48.7517011  89.4968021 153.0452360  46.9823162  88.7281837
 152.5005738  46.0400373  89.3475597 153.6260624  46.8194600  87.6345108
 151.0741192  48.7874865  87.5393130 149.9403964  49.0498648  87.9230163
 151.3285951  48.0026542  86.4862862 152.2848592  47.7391704  86.3321226
 150.3231765  47.4584065  85.5553530 150.9006147  46.9164175  84.8236825
 149.4117119  46.4311408  86.2959984 149.7776066  46.3989249  87.3522028
 147.9213257  46.8079319  86.3934677 147.4181768  46.7626771  85.4071978
 147.8177899  47.8381808  86.7989154 147.3899599  46.1166823  87.0778966
 149.5881548  44.9987425  85.7601980 148.9815433  44.3213183  86.3961198
 150.6523314  44.7112326  85.9082100 149.1900565  44.7532668  84.3030496
 149.8090261  45.3613459  83.6110469 148.1203621  45.0009030  84.1341704
 149.3434669  43.6823182  84.0500221 149.5570058  48.5282750  84.7439981
 149.5467738  49.7134655  85.0642962 148.9133742  48.0875550  83.6631409
 149.1074748  47.1772578  83.3090274 147.7643287  48.7459826  83.0446261
 147.2488754  49.3058240  83.8145531 148.2223029  49.6997364  81.9224843
 148.8327141  49.1218099  81.1943502 148.8958375  50.4591330  82.3846382
 147.0895203  50.4205747  81.1646051 146.4224873  49.6800720  80.6724999
 147.5233922  51.0399260  80.3616329 146.2037931  51.2882358  82.0594953
 145.5539240  50.8132865  82.9730813 146.1622074  52.5872552  81.8589231
 145.5908798  53.1116768  82.4787727 146.7681987  53.0250307  81.2009625
 146.7978852  47.6620582  82.5440056 147.2441460  46.5996576  82.0976817
 145.4945620  47.9296751  82.6239421 145.2028506  48.8442524  82.9266985
 144.4221221  47.0355982  82.1773648 144.8520814  46.1589249  81.7126972
 143.5484369  46.6136843  83.3699251 142.6840392  46.0087276  83.0174732
 143.1307400  47.5360729  83.8371571 144.2998735  45.8322718  84.4568104
 143.6267751  45.6133714  85.3082852 145.0558796  46.5296710  84.8860121
 145.1803819  44.3350798  83.9202949 143.8163427  43.3680347  83.2204086
 143.3465421  43.8977689  82.3641357 143.0454622  43.1150809  83.9698040
 144.1997455  42.4006953  82.8296073 143.5694277  47.7255360  81.1098766
 143.4326266  48.9485949  81.0979019 142.9788044  46.9655723  80.1903222
 143.1977452  45.9887223  80.1323963 142.0514485  47.5017895  79.1767285
 141.4913559  48.3214658  79.6072890 142.8208441  48.0135220  77.9458628
 143.4145124  47.1815113  77.4975761 143.7286265  49.0221713  78.3319994
 143.5792818  49.1661827  79.2849074 141.9234835  48.6390865  76.8784607
 141.2868449  49.4331308  77.3255026 141.2691576  47.8821679  76.4002013
 142.5409595  49.1040133  76.0796473 141.0463214  46.4295964  78.7727255
 141.4101840  45.2617080  78.6510427 139.7844716  46.8140652  78.5697582
 139.5412499  47.7830485  78.6860636 138.6858205  45.9134820  78.1975089
 139.1123925  44.9606861  77.9278313 137.7604613  45.6701743  79.4061820
 138.3750301  45.1365392  80.1666730 136.9314103  44.9861451  79.1147556
 137.1819887  46.9268141  80.0661721 136.5444839  47.4949478  79.3544748
 137.9984077  47.5974822  80.4059877 136.3634952  46.5720461  81.3005809
 136.7839854  46.7640969  82.4332121 135.1497977  46.1005289  81.1338957
 134.7515624  46.0798546  80.2087373 134.5535707  46.0302569  81.9320759
 137.9493085  46.3617864  76.9291153 138.0694910  47.5118935  76.5034361
 137.2587306  45.4408789  76.2522545 137.2078485  44.5058228  76.6172116
 136.5239060  45.7295373  75.0119730 136.1139752  46.7156361  75.1279241
 137.4774418  45.7280275  73.8129150 136.9544628  45.5625261  72.8459790
 138.2425978  44.9268621  73.9248086 138.1080813  46.9897280  73.7445950
 138.3312273  47.2240956  74.6649962 135.3648528  44.7518844  74.7539115
 135.5305473  43.5532323  74.9943889 134.2335884  45.2163923  74.1812657
 133.0721538  44.3722591  73.9317382 132.8338512  43.7389942  74.8168138
 133.2847419  43.7187709  73.0554370 133.9337481  46.6085357  73.8003673
 134.7698706  47.0102736  73.2709195 132.6450331  46.5126393  72.9748533
 132.9012937  46.2488888  71.9226777 132.0274644  47.4333422  72.9660002
 131.9232204  45.3290569  73.6157778 131.4367373  45.6542994  74.5621719
 131.1606823  44.8752913  72.9492024 133.7518769  47.5255323  75.0254555
 133.6784775  47.0418753  76.1496665 133.6946398  48.8495626  74.8358144
 133.7616276  49.2247147  73.9195395 133.3929646  49.7906057  75.9422022
 133.7461661  49.3670665  76.8753453 134.1425658  51.1127362  75.7653404
 133.8914665  51.8080225  76.6023570 133.8621546  51.6128914  74.8111508
 135.5419750  50.8888108  75.8055311 135.7743244  50.2695814  75.1083399
 131.8859857  50.0367355  76.1414227 131.4646531  50.3219874  77.2582482
 131.0611490  49.7907156  75.1156617 131.4159562  49.5164399  74.2270701
 129.5913326  49.7634170  75.1921430 129.2925058  49.4573031  76.1831332
 128.9767176  51.1276974  74.8410865 127.8664569  51.0524438  74.8288910
 129.3042233  51.4440910  73.8238250 129.3289299  52.1295475  75.7736072
 130.2929759  52.1591861  75.8182663 129.0172521  48.7455258  74.2058901
 129.5786186  48.5765971  73.1225823 127.8690828  48.1420992  74.5315411
 127.4976447  48.2155141  75.4594463 127.0703852  47.3198759  73.6149604
 127.2084532  47.7185784  72.6178858 127.5932125  45.8677869  73.6372820
 128.6874629  45.9217431  73.4362166 127.1444522  45.2792283  72.8099488
 127.3802689  45.1087459  74.9670098 127.3209293  45.8355853  75.8098191
 126.1073370  44.2551678  74.9475716 126.1636786  43.4986664  74.1386476
 125.2010858  44.8751470  74.7901401 125.9892000  43.7201816  75.9135815
 128.5649859  44.1779697  75.2297497 129.5039038  44.7625206  75.3133175
 128.6759733  43.4420596  74.4038928 128.4231309  43.6241011  76.1810984
 125.5620057  47.4103138  73.9074070 125.1510219  47.5824220  75.0568731
 124.7491192  47.2010630  72.8667723 125.1258400  47.0895566  71.9535845
 123.2816237  47.1700168  72.9249623 122.9765015  47.0501804  73.9502773
 122.6880233  48.4817240  72.3921135 121.5843401  48.5128929  72.5421409
 122.8783784  48.5687237  71.2974051 123.2841946  49.6046134  73.0164322
 122.8417508  49.7372389  73.8619225 122.7639509  45.9672571  72.1233734
 122.9446836  45.9097428  70.9084196 122.2051284  44.9654962  72.8060611
 122.0047569  45.0870690  73.7819843 122.0813100  43.5874922  72.3052098
 122.2430238  43.5731378  71.2350901 123.2051166  42.7909663  72.9797055
 123.1812325  42.9535600  74.0764793 124.1861341  43.1472558  72.6056124
 123.1225947  41.7032247  72.7719169 120.6795522  42.9724102  72.5249693
 119.8049643  43.5836009  73.1380849 120.3993615  41.8025921  71.9435806
 121.1258087  41.2998741  71.4426953 119.1453492  41.0559154  72.1522458
 118.3211476  41.7330365  72.0110472 118.9721608  39.8613071  71.1945700
 117.8901901  39.6088636  71.1046338 119.4678616  38.9440266  71.5922382
 119.5087965  40.0849947  69.9069148 120.3368258  39.5285228  69.9310074
 119.0663423  40.4932117  73.5669360 120.0634141  39.9925213  74.0808183
 117.8458289  40.3359502  74.0873279 117.0335080  40.7428240  73.6875861
 117.5924615  39.2217434  75.0136487 118.3040376  39.2843389  75.8225308
 116.1686596  39.2643143  75.6007550 115.4329083  39.2600920  74.7614558
 115.8849825  38.0630246  76.5081052 116.6761903  37.9571513  77.2804237
 115.8423682  37.1133715  75.9354045 114.9149701  38.1884627  77.0331975
 115.9599496  40.5392019  76.4296138 116.0703076  41.4461623  75.8015807
 116.7009535  40.5880670  77.2563317 114.9437129  40.5474644  76.8731561
 117.8485045  37.9238691  74.2364542 117.3310854  37.7720018  73.1305266
 118.7108471  37.0516196  74.7581409 119.0477302  37.2251836  75.6913573
 119.1784884  35.8364302  74.0852171 118.4669403  35.5517186  73.3201192
 119.2620720  35.0773635  74.8403633 120.5483129  35.9264936  73.3953655
 121.0958107  34.8809629  73.0516451 121.1575234  37.1102438  73.2450056
 120.7113076  37.9593802  73.5230876 122.5105239  37.2094926  72.6692266
 122.5436782  36.5989084  71.7759211 122.8838038  38.6616407  72.3047516
 123.9827718  38.7634749  72.1717295 122.5723988  39.3340959  73.1319075
 122.2729704  39.2081048  71.0067171 121.5556871  38.4852404  70.2819007
 122.4551053  40.4152407  70.7354873 123.5596967  36.6385146  73.6413797
 123.5463648  36.9441614  74.8363037 124.5617021  35.9096703  73.1268713
 124.5581520  35.6749629  72.1584062 125.7256863  35.4337149  73.9031034
 125.3688325  35.1578043  74.8875162 126.2904360  34.1466259  73.2655974
 126.5722988  34.3547859  72.2113292 125.4639924  33.3963987  73.2440814
 127.4782312  33.5459196  74.0524236 127.2157027  32.5203772  74.3975521
 127.6481040  34.1537956  74.9678418 128.7614588  33.4773655  73.2038316
 128.7904879  34.3307270  72.4904186 128.7190355  32.5284940  72.6354900
 129.9747248  33.5651362  74.0398063 130.1181619  34.4490328  74.5004787
 131.0565846  32.8125993  74.0312306 132.0532440  33.1061445  74.8137977
 131.8881644  33.7395682  75.5804036 132.7722997  32.4213975  74.8857177
 131.1784179  31.7656276  73.2632879 130.4895500  31.6093240  72.5380205
 132.0879661  31.3822235  73.1274932 126.7547322  36.5580350  74.1209057
 127.8785155  36.5114246  73.6065562 126.3489106  37.6176678  74.8234853
 125.4205713  37.6000749  75.2003451 127.1862408  38.7985145  75.0944935
 127.4297482  39.2440998  74.1404066 126.4281184  39.8431866  75.9362325
 125.8580576  39.3192515  76.7386633 127.3425398  40.8914497  76.5845689
 128.0022042  41.3589375  75.8233144 127.9749892  40.4422418  77.3797710
 126.7327552  41.6927854  77.0551125 125.4515105  40.5832778  75.0171460
 124.6995820  39.8848841  74.5892958 125.9949326  41.0730615  74.1822106
 124.9165124  41.3709748  75.5870046 128.5117351  38.3879956  75.7362691
 128.5572460  37.6098597  76.6829398 129.6104985  38.8835403  75.1729428
 129.5425233  39.5507365  74.4320151 130.9748949  38.4513181  75.4956924
 130.9883093  37.9988739  76.4769590 131.4466967  37.4217592  74.4572375
 131.4315202  37.8886696  73.4437229 130.5749273  36.3081067  74.4557714
 129.6916428  36.6554513  74.2197419 132.8368111  36.8666478  74.7444088
 132.8371384  36.3560479  75.7318058 133.5995575  37.6675170  74.7739376
 133.1263945  36.1243736  73.9700259 131.8831616  39.6768903  75.5416214
 131.7481847  40.5728363  74.7076742 132.7358614  39.7645263  76.5655906
 132.7921976  39.0090119  77.2278071 133.4954977  40.9690482  76.9266940
 133.5025910  41.6529155  76.0888791 132.8440339  41.6800592  78.1414521
 132.8590803  40.9816517  79.0100908 133.6633345  42.9347034  78.4969047
 133.6864030  43.6416423  77.6404442 134.7075443  42.6864653  78.7719294
 133.2147625  43.4612484  79.3649001 131.3603185  42.0470126  77.8755969
 130.8101840  41.1330193  77.5587626 131.3004497  42.7707097  77.0344417
 130.5968791  42.5850148  79.0941533 130.9297755  43.6132897  79.3406827
 130.8076954  41.9659468  79.9846118 129.5029188  42.6074743  78.9048028
 134.9465581  40.5705172  77.2118235 135.2106560  39.7366018  78.0742662
 135.8954788  41.1814449  76.5056863 135.6299743  41.9341480  75.8996780
 137.3400296  40.9046403  76.6072693 137.4712095  39.8958496  76.9712227
 138.0305631  40.9989530  75.2353132 139.0927877  40.6651271  75.3383952
 138.0173951  42.3246143  74.7602439 137.0878798  42.6087193  74.7619953
 137.3732329  40.1380293  74.1571326 136.3371502  40.4873156  73.9709545
 137.3596399  39.0722985  74.4724146 137.9469958  40.2125663  73.2071242
 138.0303695  41.8489817  77.5960080 137.5911584  42.9850402  77.7695411
 139.1296540  41.4207929  78.2214479 139.4186402  40.4609460  78.1269794
 140.0369774  42.2763807  78.9952867 140.0648510  43.2475426  78.5301123
 139.5258967  42.4197650  80.4346364 139.3831570  41.4065394  80.8690623
 138.5278401  42.9030373  80.3858853 140.5849231  43.3818764  81.5479762
 141.4751432  41.7424345  78.9663613 141.6796896  40.5304893  79.0287747
 142.4748576  42.6316556  78.8915084 142.2762509  43.6171201  78.8599725
 143.8948818  42.2529176  78.8620493 143.9722340  41.3217581  79.4064243
 144.3187918  41.9678955  77.4078008 143.4577583  41.4813546  76.8951261
 145.1161952  41.1954205  77.4330939 144.7845191  43.1675293  76.5572393
 144.3521993  44.1141878  76.9478039 144.4067295  43.0366417  75.5182204
 146.3174876  43.2875290  76.4719651 146.7380652  43.4720487  77.4791270
 146.5897009  44.1523465  75.8208822 146.9146703  42.0708621  75.8919382
 146.2875775  41.3392627  75.5641633 148.1641168  41.6544503  75.9060674
 149.1396782  42.3155370  76.4623313 148.8698903  42.9931579  77.1486338
 150.0189149  41.8725634  76.5059836 148.4531587  40.5120863  75.3683758
 149.3088250  40.0266551  75.5507487 147.6662076  39.8796619  75.2754623
 144.8205226  43.2185127  79.6091131 144.4444490  44.3563980  79.8953064
 146.0198163  42.7371338  79.9331762 146.2356049  41.7998010  79.6513133
 147.0148800  43.3762040  80.8005604 146.5686568  44.2425653  81.2721047
 147.3808145  42.3381358  81.8678248 147.8239196  41.4321635  81.4000749
 146.4731870  42.0249618  82.4240311 148.1099243  42.7414473  82.5966933
 148.2758599  43.8678732  80.0528845 148.6138088  43.3447424  78.9884308
 149.0422426  44.8008346  80.6354250 148.6946052  45.3124875  81.4243793
 150.3478121  45.2377704  80.0882610 150.2924157  45.1600990  79.0114472
 150.6117536  46.7211749  80.3773287 149.7282447  47.3119295  80.0423052
 151.4914263  47.0645290  79.7828402 150.8583003  46.9783771  81.7490979
 151.2076645  47.8809895  81.7997534 151.5570783  44.3767731  80.4950850
 152.6123627  44.4894913  79.8754347 151.3997803  43.4683005  81.4659608
 150.5184150  43.3943069  81.9208174 152.3867045  42.4413660  81.8368562
 152.9827732  42.2157141  80.9613759 153.3183752  42.9567826  82.9533912
 153.6975949  43.9557800  82.6394267 154.1913881  42.2774146  83.0473857
 152.6166741  43.0563986  84.3139930 152.3999333  42.0396591  84.7117225
 151.6499147  43.5825062  84.1961991 153.4381972  43.7781266  85.3733521
 154.0599792  43.1660022  86.2336071 153.3863029  45.0944934  85.4078688
 153.7631797  45.5981765  86.1990195 152.9697132  45.5971378  84.6582162
 151.6703005  41.1383602  82.2330241 150.4610851  41.1479892  82.4626637
 152.3994418  40.0218204  82.3211884 153.3871668  40.0716719  82.1653983
 151.8242678  38.7079977  82.6349302 152.6340891  37.9947324  82.6178843
 151.0548336  38.4807046  81.9136516 151.2015662  38.6256845  84.0328258
 151.9000245  38.7675853  85.0315180 149.9104040  38.2871702  84.0955823
 149.4128700  38.1355663  83.2398015 149.1391815  38.0658292  85.3363704
 149.7941371  38.2763219  86.1711502 147.9621335  39.0656588  85.4418407
 147.4767524  38.9231231  86.4373411 148.4969635  40.5079610  85.3791415
 148.8445915  40.7483821  84.3523042 149.3593650  40.6374545  86.0644114
 147.7140359  41.2412477  85.6555955 146.8783590  38.8352124  84.3667476
 146.5281957  37.7796965  84.4105884 147.3243439  39.0001665  83.3602572
 145.6601592  39.7561183  84.5339559 145.9409434  40.8244782  84.4295377
 145.2002339  39.6082957  85.5354799 144.8957774  39.5298529  83.7604437
 148.7117252  36.5965130  85.5382318 148.0491399  36.2705581  86.5245913
 149.1289203  35.7035156  84.6255467 149.6895006  36.0614045  83.8754397
 148.9181792  34.2406498  84.5961940 149.3330956  33.9057014  83.6568283
 149.7240659  33.5628988  85.7192658 149.2665382  33.8214508  86.6987835
 150.7564825  33.9811097  85.7350684 149.8052604  32.0337445  85.5443782
 150.5802690  31.7978508  84.7798222 148.8458093  31.6092233  85.1736961
 150.1704586  31.3390863  86.8616167 151.0778951  31.8172730  87.2997410
 150.3866709  30.2734479  86.6542059 149.0334172  31.3729870  87.8010258
 148.1048686  31.3242373  87.4152195 149.0604072  31.4292669  89.1171615
 150.1614781  31.4787342  89.8133504 151.0215348  31.4360784  89.3147176
 150.1004197  31.3285906  90.7852571 147.9326551  31.4348943  89.7534480
 147.1076366  31.4730554  89.1739924 147.8784136  31.6252921  90.7302776
 147.4470963  33.8149999  84.5594471 146.9870204  33.3405173  83.5287535
 146.7237344  33.9693193  85.6640639 147.1888135  34.3398077  86.4630234
 145.2620320  33.8436902  85.7238342 144.8752107  34.2802840  84.8146964
 144.8339361  32.3603891  85.7421608 145.4416530  31.7825758  85.0129680
 143.7764693  32.2962018  85.4011646 144.9731470  31.6863476  87.0962056
 146.0529766  31.5973141  87.6704094 143.8902869  31.1941427  87.6517902
 143.0246196  31.2196879  87.1520166 144.0006599  30.6237542  88.4579873
 144.6172844  34.6512784  86.8687585 143.4363991  34.4627731  87.1545605
 145.3517410  35.5416472  87.5458537 146.2992112  35.7452845  87.2933342
 144.8070537  36.3649206  88.6331249 143.9798677  35.8409066  89.0946343
 145.8437849  36.5734980  89.7310580 145.4475065  37.3294811  90.4410847
 146.7830770  36.9776987  89.2912309 146.2088980  35.3738866  90.5923488
 147.2026854  35.5514760  91.5750058 147.6761395  36.5185715  91.6794670
 147.5882622  34.4829941  92.4047009 148.3488649  34.6283110  93.1573692
 146.9628008  33.2283960  92.2583496 147.3952763  32.1589852  92.9718868
 147.2783673  32.3819728  93.9154168 145.5573392  34.1233353  90.4788692
 144.7662014  33.9674274  89.7633413 145.9295081  33.0574869  91.3160002
 145.4273138  32.1056444  91.2299261 144.1647046  37.6478741  88.0957172
 144.5933654  38.7800203  88.3352354 143.0928658  37.4051063  87.3449260
 142.8658893  36.4497381  87.1533908 142.0970676  38.3790862  86.9365731
 142.3839203  39.3457100  87.3226213 142.0715806  38.4492677  85.3985585
 141.8225147  37.4566219  84.9653985 143.1052359  38.6896204  85.0687195
 141.1158874  39.5232073  84.8403235 140.8886819  40.2726851  85.6322450
 141.7514917  40.2835667  83.6790390 142.0008901  39.5887016  82.8530908
 142.6872119  40.7808174  84.0097406 141.0590985  41.0548169  83.2843244
 139.8089396  38.8985629  84.3553123 139.2835647  38.3717638  85.1781452
 140.0055846  38.1692095  83.5423763 139.1307630  39.6885474  83.9666824
 140.7483111  38.0145213  87.5737557 140.4418828  36.8360318  87.7794987
 139.9299193  39.0205352  87.8521092 140.2578776  39.9586566  87.7181703
 138.5434107  38.8755539  88.2814582 138.2096732  37.8710116  88.0589419
 138.4899283  39.0929848  89.7996744 138.9953707  40.0399815  90.0830106
 139.0161998  38.2592138  90.3088625 137.4448618  39.1162563  90.1758479
 137.6114613  39.8032018  87.4825804 138.0737434  40.7127762  86.7948308
 136.3019758  39.5698275  87.5659725 136.0013234  38.8123228  88.1553946
 135.2500881  40.3216557  86.8799101 135.6755281  41.2347892  86.4873550
 134.6639010  39.5109611  85.7217939 133.7346281  40.0020755  85.3537075
 134.3583688  38.5135187  86.1028453 135.5474996  39.3356081  84.5262443
 136.2804104  38.2390343  84.2274975 136.3584742  37.3596035  84.8573731
 136.8920826  38.4113271  82.9994754 137.4461744  37.7526158  82.5377030
 136.5796183  39.6335203  82.4431160 135.7346875  40.2594498  83.4094940
 135.2128234  41.5314958  83.0862063 134.5544236  42.0336546  83.7780159
 135.5008945  42.1388328  81.8489760 135.0763587  43.1036281  81.6052963
 136.8805695  40.2332801  81.2120248 137.4973355  39.7306579  80.4852327
 136.3226015  41.4876588  80.9128697 136.5067726  41.9530563  79.9562027
 134.1386196  40.7358080  87.8460165 133.6838931  39.9443373  88.6754150
 133.6701872  41.9686631  87.6706076 134.0789329  42.5329361  86.9450492
 132.7600824  42.6976231  88.5480695 132.3349838  42.0046460  89.2622124
 133.5209789  43.8114956  89.2906478 132.8276362  44.4264562  89.9051681
 134.0217709  44.4846698  88.5599790 134.5813093  43.2552613  90.2101878
 135.8250405  42.8723918  89.6785926 136.0681568  43.0855752  88.6475209
 136.7025377  42.1043337  90.4559049 137.6195236  41.7430674  90.0299841
 136.3592147  41.7444235  91.7718893 137.1650005  40.9054215  92.4684214
 136.6849018  40.6366642  93.2713963 134.2626303  42.9686311  91.5497668
 133.3096707  43.2737114  91.9485763 135.1484061  42.2059274  92.3324450
 134.8742631  41.9334522  93.3369267 131.5982249  43.2882802  87.7569714
 131.7224304  43.6274215  86.5789369 130.4729991  43.4551424  88.4403636
 130.4467039  43.1583580  89.4000234 129.2140250  43.9548488  87.9088678
 129.3272434  44.2510556  86.8731468 128.1993096  42.8093966  88.0361192
 128.2212181  42.4346947  89.0873405 128.5599683  41.9781124  87.3913325
 126.7654823  43.1929405  87.6577298 126.7474595  43.5569081  86.6078373
 126.3743339  43.9975519  88.3146392 125.8403319  41.9884765  87.7587954
 125.4454875  41.3973740  86.7678717 125.4064208  41.6041368  88.9375719
 124.8540731  40.7615295  88.9813956 125.7676606  42.0070513  89.7756755
 128.7773788  45.1792448  88.7104016 128.6060198  45.0648426  89.9236622
 128.4835258  46.2921609  88.0353362 128.6964195  46.3915924  87.0564387
 127.8118653  47.4484715  88.6272448 127.5351672  47.2083651  89.6452590
 128.7659322  48.6490851  88.6738208 128.9710950  49.0321087  87.6474708
 129.7348206  48.2997562  89.0949413 128.1871359  49.7616012  89.5636679
 127.8782318  49.3304491  90.5401839 127.2928282  50.2075571  89.0757572
 129.1644005  50.8985853  89.8319512 130.2216919  51.0240518  89.2389739
 128.8530951  51.7636102  90.7679585 127.9882379  51.6524663  91.2660717
 129.4714525  52.5255393  90.9426758 126.5109147  47.7609944  87.8804578
 126.4488569  47.7103969  86.6507742 125.4525501  48.0448063  88.6436644
 125.5582249  48.1263207  89.6302961 124.0922668  48.3245593  88.1558596
 124.1756736  48.6047309  87.1147931 123.2309871  47.0410073  88.2535153
 122.1934595  47.2474419  87.9130093 123.1896191  46.6819309  89.3034502
 123.8288895  45.9495204  87.3417197 124.8244786  45.6372457  87.7245011
 123.9998327  46.4279378  86.3488159 122.9930659  44.6816170  87.1189177
 121.9249553  44.9327413  86.9385237 123.0706517  44.0082889  87.9866685
 123.5812112  44.0028802  85.8740409 124.6909883  44.0340695  85.9131645
 123.2598004  44.5119387  84.9550286 123.1972165  42.5900718  85.7031061
 122.1554843  42.4887686  85.6094718 123.5717861  41.9891749  86.4663318
 123.6373217  42.2480856  84.8165323 123.5240120  49.5527484  88.8961251
 124.0883510  49.9214627  89.9313218 122.5315776  50.2760784  88.3379812
 121.7894382  49.9582382  87.1204391 120.9658252  49.2579538  87.3895701
 122.4293730  49.5013333  86.3327094 122.2098017  51.6424218  88.7619376
 123.0693730  52.2492227  88.5162662 120.9906941  52.0561555  87.9326879
 120.9491031  53.1521265  87.7642608 120.0691113  51.6997523  88.4247563
 121.1991370  51.2818669  86.6315447 120.2655180  51.1412017  86.0514344
 121.9488262  51.8065795  85.9956077 121.9729393  51.8137952  90.2713512
 121.2662383  51.0305524  90.9026407 122.5770687  52.8560445  90.8537196
 123.1563588  53.4543016  90.3024930 122.4292391  53.2006354  92.2743196
 121.3725737  53.2134261  92.5064002 122.8990710  54.1618401  92.4174357
 123.0973040  52.2391019  93.2698233 122.7533307  52.2720007  94.4509016
 123.9801385  51.3342313  92.8213074 124.1541858  51.2641924  91.8385721
 124.7543832  50.3909228  93.6526962 124.5924215  50.6120498  94.6992315
 124.3263872  48.9324307  93.3520314 125.1671587  48.2364865  93.5826650
 124.1243014  48.8309762  92.2626736 123.1177731  48.4085164  94.1489321
 123.3185075  48.5393794  95.2301930 123.0582676  47.3089834  93.9729199
 121.7482090  48.9981530  93.7620578 121.2297932  48.2681242  93.0986552
 121.8595640  49.9125715  93.1517134 120.8398043  49.2945754  94.9650814
 120.6657577  48.3732779  95.5618437 119.8596666  49.6774684  94.6051443
 121.4191657  50.3219429  95.8688764 121.7873373  51.1449531  95.3307710
 122.2471465  49.9546557  96.4014810 120.7397235  50.6672709  96.5707001
 126.2580805  50.5745000  93.3965094 126.6534315  51.0160998  92.3184870
 127.0974086  50.1583063  94.3456401 126.7631124  49.9034260  95.2441330
 128.5152416  49.8753199  94.0954236 128.9159915  50.6981288  93.5192909
 129.2382315  49.7916836  95.4440190 128.9087026  48.8992135  96.0159921
 129.0224998  50.6972315  96.0487477 130.3386594  49.7290843  95.3130415
 128.6905149  48.5653428  93.2860767 127.7529920  47.7592951  93.2334173
 129.8713808  48.3041159  92.6915128 131.0014035  49.2088708  92.5510669
 131.5938768  49.1778365  93.4896317 130.6808491  50.2531656  92.3423566
 130.1735398  47.0184175  92.0608040 129.4176865  46.8518320  91.3102511
 131.5827583  47.1487751  91.4690007 131.6616788  46.6605930  90.4755565
 132.3571847  46.7176861  92.1463189 131.8191853  48.6533584  91.3913773
 132.8931792  48.9107727  91.4691187 131.4239392  49.0494405  90.4303485
 130.1231296  45.8405315  93.0461529 130.4248366  46.0024250  94.2260925
 129.8760712  44.6212963  92.5546485 129.5638996  44.5324813  91.6056623
 130.1555901  43.3629572  93.2806519 130.9239973  43.5652051  94.0151820
 128.8984404  42.8520882  94.0180957 129.1121762  41.8603109  94.4779125
 128.0786213  42.7037354  93.2787707 128.4161000  43.8029878  95.1345292
 128.0570583  44.7449989  94.6584905 129.2784854  44.0617774  95.7868982
 127.2799773  43.1781520  95.9577518 127.6447536  42.2830092  96.5065157
 126.5054469  42.8304270  95.2334889 126.5936177  44.1817399  96.8997315
 125.6615242  43.7281892  97.3057051 126.3272815  45.1039257  96.3392610
 127.4312627  44.5834045  98.0584763 128.2312264  45.2051530  97.8011247
 127.8220063  43.7541437  98.5468555 126.8753257  45.1118457  98.7623179
 130.7513072  42.2983871  92.3470456 130.6658158  42.4166373  91.1242418
 131.4274185  41.3072793  92.9319428 131.4576823  41.2331233  93.9227137
 132.1259562  40.2187046  92.2343296 132.8187149  40.6438319  91.5218390
 132.8920136  39.4103940  93.3042525 132.1681746  39.1055197  94.0946821
 133.6424444  40.0710172  93.7841023 133.6035802  38.1344575  92.8137547
 132.8657653  37.4727557  92.3053927 134.7424292  38.4091696  91.8414686
 135.5270427  39.0164550  92.3326459 134.3965112  38.9463795  90.9358395
 135.2086504  37.4536820  91.5231295 134.1859389  37.3522538  93.9934465
 133.4237520  37.1913906  94.7826191 135.0434931  37.8949208  94.4417695
 134.5547243  36.3592328  93.6680912 131.1596669  39.3110048  91.4558676
 130.1387457  38.9043161  92.0061096 131.5750839  38.8665060  90.2638729
 132.3798035  39.2793515  89.8295763 131.0007042  37.7085942  89.5681989
 130.1904954  37.3076220  90.1571878 130.4503706  38.1078793  88.1878289
 130.0781414  37.1842080  87.6824743 131.2761575  38.5193978  87.5646191
 129.2930980  39.1193116  88.1679066 129.6672199  40.1104594  88.5173417
 128.7972981  39.2307606  86.7278502 128.5716172  38.2223389  86.3175982
 129.5561082  39.7135895  86.0769421 127.8535711  39.8129483  86.6942003
 128.0887541  38.7256571  89.0227996 128.3718799  38.6413735  90.0925829
 127.6772136  37.7518203  88.6829785 127.2835169  39.4851315  88.9408966
 132.0033402  36.5548761  89.4090367 131.6756721  35.4235972  89.7586618
 133.2031821  36.8183964  88.8760053 133.4686206  37.7592251  88.6764850
 134.1813115  35.7796103  88.4957208 133.8664188  34.8385119  88.9185414
 134.2811650  35.6121674  86.9555973 134.8707177  36.4708111  86.5562645
 135.0543589  34.3283428  86.6143840 134.6065864  33.4572307  87.1389639
 136.1214218  34.4028740  86.9070218 135.0135754  34.1238754  85.5264893
 132.9479628  35.6323801  86.1678401 133.2040643  35.6594149  85.0819526
 132.3943844  36.5708728  86.3829534 132.0226741  34.4306324  86.3927628
 131.7499280  34.3365883  87.4640373 132.5125062  33.4842255  86.0789977
 131.0879516  34.5372805  85.8022254 135.5657436  36.1078893  89.0724969
 135.9612930  37.2665672  89.0565219 136.3487571  35.1158501  89.4945075
 135.9737441  34.1823365  89.5321109 137.7391368  35.2680457  89.9504438
 138.1534808  36.1613978  89.5062319 137.7720034  35.4130062  91.4770794
 137.1987305  36.3219464  91.7635575 138.8118478  35.5675008  91.8416854
 137.1775600  34.2435939  92.2372149 135.7911394  34.2016420  92.4724867
 135.1574397  34.9855214  92.0890706 135.2268848  33.1453884  93.2073092
 134.1684655  33.1390536  93.4097043 136.0496724  32.1073260  93.6860022
 135.5102341  31.0978157  94.4147246 134.5731274  31.0608405  94.1885366
 138.0008458  33.1991412  92.7030659 139.0647322  33.2199037  92.5195186
 137.4347548  32.1232057  93.4145164 138.0565879  31.3255508  93.7904714
 138.6346665  34.1151649  89.4765554 138.1503255  33.1315505  88.9175470
 139.9585827  34.2548806  89.6304076 140.3392161  35.0372143  90.1248883
 140.9536873  33.3320429  89.0668587 141.9077183  33.8360339  89.1319158
 141.0338295  32.0703838  89.9422069 140.0557522  31.5441703  89.9556604
 141.2943806  32.3411267  90.9883624 141.8032354  31.3669237  89.5630538
 140.7241372  33.0705681  87.5573983 140.7744353  31.9288480  87.0855019
 140.3422740  34.1351826  86.8426826 140.3800738  35.0266790  87.3022716
 139.8163952  34.1863737  85.4778541 139.5822752  35.2242638  85.2896026
 140.9286495  33.7892464  84.5008146 141.2635337  32.7464137  84.6883925
 141.8025785  34.4624315  84.6258084 140.5703814  33.8479150  83.4512361
 138.5017476  33.4281753  85.1989328 137.9032329  33.6725074  84.1559855
 138.0330340  32.5373650  86.0797122 138.4703430  32.4739419  86.9748760
 137.1353663  31.4279533  85.6980089 136.6046670  31.6762984  84.7896124
 138.0129349  30.2005979  85.4279021 138.6850694  30.4153665  84.5653915
 137.3951844  29.3152283  85.1476891 138.8036490  29.8999649  86.5698628
 139.5543422  30.5198822  86.5429519 136.0638520  31.0191907  86.7202997
 135.0110123  30.5200974  86.3301568 136.3074269  31.2021154  88.0198191
 137.0926070  31.7586083  88.3025335 135.4819048  30.6429798  89.1061554
 134.9580802  29.7694102  88.7439276 136.3782496  30.2110856  90.2759479
 136.8964990  31.1042663  90.6996572 137.3461466  29.2945219  89.8124110
 137.6707683  29.6562518  88.9757806 135.6084929  29.4860206  91.3786453
 135.1703211  28.5489321  90.9800643 134.7932428  30.1089583  91.7990541
 136.2914835  29.2124515  92.2118621 134.4177998  31.6386618  89.5681727
 134.7223260  32.8117393  89.7643638 133.1724106  31.1854042  89.7480481
 132.9871942  30.1999976  89.6756901 132.0304082  32.0272144  90.1332445
 132.1179443  32.9704972  89.6129916 130.7020047  31.3606335  89.7069698
 129.8640514  31.7490754  90.3323534 130.7747590  30.2677624  89.8876056
 130.2756646  31.5839040  88.2416090 130.2116190  32.6805463  88.0486553
 131.2344959  30.9613788  87.2246931 131.3550561  29.8780254  87.3846286
 132.2395929  31.4293044  87.2811168 130.8488626  31.1174224  86.1927592
 128.8912507  30.9727462  88.0124945 128.1279932  31.4906284  88.6269723
 128.8808120  29.8892817  88.2540336 128.5936549  31.0905024  86.9457216
 132.0069448  32.3514166  91.6406105 132.3770567  31.5287753  92.4797526
 131.4665819  33.5226985  91.9809028 131.2636596  34.1764019  91.2504648
 131.0594040  33.9051266  93.3389738 131.7973255  33.5213652  94.0311743
 131.0713343  35.4464650  93.4195253 130.5361861  35.8404492  92.5263283
 132.1361160  35.7367655  93.3015984 130.4862481  36.1626331  94.6553171
 129.4142455  35.8992993  94.7737105 130.5397989  37.2581712  94.4696217
 131.1859971  35.8494895  95.9780617 131.4954184  34.7098039  96.2834665
 131.4293438  36.8229710  96.8317820 131.9029511  36.5717628  97.6740038
 131.2138791  37.7721037  96.6143182 129.7157508  33.2626418  93.7362803
 128.8704365  32.9518664  92.8939488 129.4917340  33.0980298  95.0400734
 130.1900576  33.4044838  95.6907669 128.2180472  32.6297866  95.5955651
 128.0113726  31.6415817  95.2046668 128.3059720  32.5625110  97.1210068
 127.3000145  32.3445035  97.5531007 128.6696770  33.5215566  97.5528210
 129.1563547  31.4966155  97.4937667 130.0701268  31.7681592  97.3603188
 127.0582487  33.5466261  95.1919961 127.1171004  34.7586680  95.3873005
 125.9774285  32.9593175  94.6686010 125.9204105  31.9600042  94.6193572
 124.7776908  33.6856581  94.2304916 124.5969158  34.5107034  94.8999520
 123.9644335  32.9726058  94.2437342 124.8318834  34.2449145  92.8010580
 123.8505049  34.8314699  92.3494809 125.9234455  34.0327923  92.0576635
 126.6888214  33.5078743  92.4316206 126.0183785  34.4275620  90.6417328
 125.7258809  35.4505161  90.5709288 127.4718984  34.3295613  90.1496285
 127.8696876  33.3144523  90.3894505 127.6274200  34.5797047  88.6430873
 127.1483566  35.5331684  88.3400411 127.1749108  33.7553115  88.0498583
 128.7040683  34.6301080  88.3710597 128.3136317  35.3794327  90.8771978
 128.2792829  35.2342747  91.9766516 127.9622880  36.4039950  90.6438300
 129.3705100  35.2875939  90.5560731 125.0791906  33.5748319  89.7716366
 125.1057316  32.3464232  89.8847057 124.2855147  34.1743146  88.8576628
 123.9810899  35.5951092  88.7504469 124.7746702  36.0908054  88.1495299
 123.8946025  36.0665212  89.7543654 123.4524795  33.4174527  87.9271605
 122.7972144  32.7956709  88.5225452 122.6712964  34.4562246  87.1118527
 121.6572086  34.0998293  86.8375347 123.2176191  34.7381915  86.1835136
 122.6308195  35.6679536  88.0404944 122.4774611  36.6225558  87.4972643
 121.8176006  35.5365379  88.7897889 124.2823212  32.4879690  87.0331439
 125.2652305  32.9056677  86.4237760 123.8125535  31.2542197  86.8443801
 122.9845537  30.9341578  87.2917656 124.5073070  30.1873326  86.1013320
 125.4916708  30.0642811  86.5305343 123.7431095  28.8717923  86.2812786
 123.7879611  28.5951382  87.3568259 124.1990990  28.0412897  85.6924280
 122.3810271  29.0547596  85.9353198 122.0918909  28.1986591  85.5721782
 124.7272607  30.4542198  84.6039097 125.3709020  29.6515909  83.9326468
 124.2457332  31.5888885  84.0748103 123.7072706  32.1906165  84.6491792
 124.5297343  32.0459550  82.7075562 124.5787490  31.1603155  82.0850778
 123.3707519  32.8975606  82.1548098 122.4445814  32.2951727  82.2274188
 123.5498708  33.0818870  81.0708193 123.1427784  34.2342393  82.8824027
 124.1005513  34.7760287  83.0426781 122.6777822  34.0464048  83.8743313
 122.2239884  35.1262874  82.0383642 121.3132426  34.6026232  81.6976563
 122.7846048  35.4100926  81.1195697 121.8805803  36.3765619  82.7294854
 122.3274707  37.2330585  82.4279984 120.7947069  36.6402703  83.4249269
 120.6687987  37.7772858  84.0120230 121.3429872  38.4786657  83.7136255
 119.7105684  37.9835460  84.2471056 119.7869606  35.8297140  83.5712105
 119.8296188  34.8820038  83.2554602 118.9609096  36.2422402  83.9786555
 125.8831833  32.7502934  82.5453862 126.2842827  32.9564590  81.3987874
 126.5495525  33.1618005  83.6270225 126.1917841  32.9528049  84.5383052
 127.8477894  33.8501869  83.5693090 127.9074494  34.3915435  82.6361037
 127.9739633  34.8558966  84.7242814 129.0186624  35.2297905  84.8011501
 127.7348506  34.3398257  85.6815942 127.0877407  36.0808398  84.6020117
 125.8410050  36.1249882  85.2520471 125.5076462  35.2757839  85.8245060
 125.0213881  37.2614865  85.1359577 124.0469892  37.2816485  85.6014294
 125.4627307  38.3693824  84.3938745 124.8195374  39.2290748  84.2848600
 127.5218957  37.1914747  83.8515122 128.4747083  37.1549824  83.3461276
 126.7168733  38.3409860  83.7653335 127.0424097  39.1939068  83.1894488
 129.0279400  32.8674942  83.5884328 129.0035636  31.8826938  84.3230504
 130.1032060  33.1819648  82.8641034 130.0701663  33.9653171  82.2395530
 131.3778155  32.4504450  82.9290929 131.5317072  32.1337077  83.9517645
 131.3218492  31.2005199  82.0403230 130.4612240  30.5626742  82.3506696
 132.2436122  30.5888974  82.1753377 131.1940993  31.5305301  80.6686134
 130.2561650  31.7164789  80.5437579 132.5786152  33.3278825  82.5546355
 132.4258338  34.3934403  81.9551746 133.7887031  32.8900507  82.9181085
 133.8927787  32.0029819  83.3685641 135.0446311  33.5649843  82.5728920
 135.4494569  33.9906086  83.4749402 134.8623301  34.3047499  81.8085943
 136.1048670  32.6121302  82.0198759 136.0191260  31.3964957  82.1922372
 137.0770221  33.1724671  81.3032156 137.1074760  34.1663023  81.2199295
 138.1157307  32.4491698  80.5621721 138.4078982  31.5784826  81.1368087
 137.5330760  32.0206282  79.2095936 136.6730243  31.3639519  79.4512514
 138.2612957  31.4344735  78.6054513 137.0784345  33.1494281  78.4844108
 136.5506363  33.6793410  79.1026544 139.3686350  33.3113077  80.3434325
 139.3031641  34.5375208  80.4486033 140.4949435  32.6862826  79.9836119
 140.5298206  31.6892009  80.0019627 141.7282636  33.3638275  79.5605298
 141.7170365  34.3830817  79.8963200 141.7868208  33.2881531  78.4848147
 143.0074928  32.7547663  80.1290832 142.9540711  31.7800586  80.8794331
 144.1584557  33.3187846  79.7562603 144.1402155  34.1363001  79.1718812
 145.4798865  32.9091534  80.2547017 145.4134992  32.7588339  81.3238375
 145.9087464  31.5989853  79.5781660 146.0646541  31.7535021  78.4865246
 145.0991923  30.8444048  79.7027581 147.0860543  31.0793935  80.1699629
 147.2661201  30.2034281  79.7972712 146.5415286  33.9871238  79.9999470
 146.4658512  34.7346548  79.0235724 147.5780413  34.0246152  80.8412352
 147.5536224  33.3968217  81.6243082 148.7847065  34.8362415  80.6581400
 149.1625702  34.6694717  79.6588713 149.4896904  34.5462962  81.4214936
 148.5377960  36.3355766  80.8277317 148.8256577  36.8962235  81.8877504
 148.0355020  36.9736760  79.7723001 147.8357155  36.4352764  78.9559417
 147.7525314  38.4143810  79.6764108 147.8476735  38.8622443  80.6547104
 148.7406900  39.1216270  78.7258453 148.3503404  40.1244399  78.4226091
 149.0250873  38.3683058  77.5678149 148.2014183  38.3363782  77.0206244
 150.0883477  39.3606371  79.3942059 150.5642631  38.3953000  79.6692266
 149.9426957  39.9581218  80.3175268 150.7590001  39.9316053  78.7190466
 146.3329141  38.7405708  79.2125662 145.9300811  39.8904928  79.3781981
 145.5738016  37.7820633  78.6677821 145.8826862  36.8323317  78.6505783
 144.3447789  38.0321445  77.8997251 144.0308156  39.0550639  78.0630544
 144.6105205  37.8294959  76.3976503 143.6964182  38.0602079  75.8119340
 144.8982864  36.7746766  76.1994086 145.7394914  38.7203491  75.8757458
 145.4752883  39.8043608  75.3129275 146.9259880  38.3737957  76.0671238
 143.1837860  37.1398135  78.3701960 143.3255184  35.9234057  78.5261480
 142.0343950  37.7668530  78.6333516 141.9575323  38.7553840  78.4843491
 140.9123958  37.1883058  79.3707029 140.9372442  36.1190164  79.2408165
 141.0593298  37.5465509  80.8601863 140.2183875  37.1132779  81.4444123
 141.0276888  38.6522074  80.9805456 142.3508408  37.0473174  81.4930830
 143.5142746  37.8392858  81.4790487 143.4849181  38.8312271  81.0528328
 144.7281909  37.3217399  81.9648001 145.6231349  37.9235547  81.9303074
 144.7858328  36.0131401  82.4721954 145.7252763  35.6129136  82.8234540
 142.4113384  35.7449142  82.0172845 141.5252424  35.1311796  82.0024878
 143.6235489  35.2236248  82.5010169 143.6657475  34.2074596  82.8659003
 139.5565613  37.6356298  78.8111335 139.4576405  38.5978081  78.0477924
 138.4890356  36.9027614  79.1303478 138.6197676  36.0713510  79.6846280
 137.1362678  37.1457279  78.6033604 136.9990262  38.2096251  78.4901707
 136.9863476  36.4761731  77.2250632 137.3850794  35.4356150  77.2706001
 137.7407708  37.2021508  76.2832075 138.5868231  37.4064065  76.7068153
 135.5655163  36.4460906  76.6724517 135.1217101  37.4640303  76.6870178
 134.9195956  35.7664461  77.2656487 135.5733553  36.0775910  75.6239233
 136.0478910  36.6691475  79.5695049 136.0517646  35.5144294  79.9984758
 135.0836567  37.5514565  79.8418503 135.1489526  38.4645228  79.4259707
 133.7928000  37.3049511  80.4910574 133.8841076  36.4688276  81.1711377
 133.4102120  38.5851936  81.2647186 133.5000512  39.4480197  80.5661932
 134.1663869  38.7292714  82.0594851 132.0218164  38.6585117  81.9303297
 131.2413474  38.4039381  81.1795781 131.8994311  37.7103927  83.1245153
 132.6631952  37.9546324  83.8928867 132.0501037  36.6585002  82.8083159
 130.8935266  37.7901685  83.5880330 131.7734289  40.0748875  82.4555822
 131.8222159  40.8111567  81.6246798 132.5528275  40.3481692  83.1975183
 130.7827592  40.1553278  82.9483110 132.7451955  36.9492715  79.4264213
 132.7438202  37.5060204  78.3284269 131.8210636  36.0513450  79.7517248
 131.8808230  35.5716717  80.6358394 130.6692551  35.6984578  78.9116054
 130.5506200  36.4341871  78.1273212 130.8805936  34.3254019  78.2566002
 131.1191042  33.5729211  79.0446549 131.9736174  34.4080148  77.3666789
 132.6581004  34.8516883  77.8839547 129.6910068  33.8383062  77.4297810
 129.3749815  34.6157212  76.7007647 128.8264194  33.5996533  78.0834454
 129.9487972  32.9102836  76.8774759 129.3792752  35.7240380  79.7257205
 129.3212177  35.2107884  80.8418133 128.3276118  36.2540427  79.1035588
 128.4447844  36.7023989  78.2076296 126.9237920  36.1328166  79.4861529
 126.8533376  35.6375533  80.4454950 126.2360604  37.5212646  79.5631558
 125.9898695  37.8683139  78.5309677 124.9186737  37.3474556  80.3367389
 125.1114732  37.1087908  81.4041965 124.3020667  36.5380048  79.8933646
 124.3071040  38.2736048  80.2939680 127.1401912  38.6141318  80.1845371
 127.9673651  38.7353034  79.4480158 127.5503774  38.2310747  81.1413850
 126.4671804  39.9795298  80.3859465 125.5953057  39.8912848  81.0712484
 126.0938209  40.3714566  79.4147825 127.1476042  40.7346985  80.8271832
 126.2857978  35.2355777  78.4188503 126.0989682  35.6492353  77.2767811
 126.0819609  33.9552058  78.7273161 126.2186574  33.6244795  79.6643304
 125.7371187  32.9315032  77.7191306 126.4611230  32.9899197  76.9200552
 125.8195868  31.5270148  78.3219253 126.8756414  31.2818517  78.5724478
 125.4639762  30.7614275  77.5912861 125.0402354  31.4419153  79.4957717
 125.5638184  31.8111337  80.2228368 124.3714603  33.1359810  77.0480480
 124.1808644  32.6853778  75.9227165 123.4675490  33.8733534  77.6956646
 123.6663580  34.1300069  78.6325992 122.2107203  34.3760534  77.1355081
 122.3523291  34.6171269  76.0902171 121.1271305  33.3019734  77.2871796
 121.0876369  32.9587674  78.3467960 121.3959276  32.4128920  76.6674685
 119.8526868  33.7896030  76.9134837 119.7881902  33.6075068  75.9648558
 121.8290237  35.6568475  77.8781709 121.5006856  35.6075412  79.0657201
 121.9665332  36.8087894  77.2209784 122.3341546  36.8179844  76.2874146
 121.6790294  38.1207455  77.8039928 122.2471014  38.2103577  78.7198499
 122.1164363  39.1981195  76.7998850 121.4739290  39.1130769  75.8961762
 123.1592209  38.9897451  76.4754381 122.0516994  40.6400947  77.3354871
 121.1035405  40.8175291  77.8936187 123.2338010  40.9214833  78.2622741
 124.1947184  40.8189964  77.7188107 123.2367002  40.2067777  79.1128174
 123.1589730  41.9499624  78.6707560 122.0874561  41.6258073  76.1720296
 121.0924506  41.6736180  75.6798442 122.8141105  41.2861129  75.4100051
 122.3607542  42.6460468  76.5103587 120.1903269  38.2584913  78.1575276
 119.3249921  37.8254524  77.3993199 119.8869934  38.8996805  79.2794355
 120.6407377  39.1674566  79.8932228 118.5450535  39.0190646  79.8570363
 117.8231145  38.7322141  79.1065351 118.4947000  38.0430833  81.0489584
 118.3558136  38.5949378  82.0008500 119.4900515  37.5500988  81.1348513
 117.4206320  36.9479518  80.9587101 116.4070605  37.4002838  80.9699751
 117.4828806  36.2882114  81.8496456 117.5052095  36.0675817  79.7107653
 116.5151791  35.8273423  79.0392142 118.6469591  35.5102505  79.3669168
 118.6572167  35.0008022  78.5078448 119.5080249  35.8715976  79.7182568
 118.2333904  40.4818564  80.2625151 119.1651552  41.2793054  80.3879887
 116.9612838  40.8833663  80.4754485 115.7496412  40.0938962  80.3215195
 115.5958249  39.4997184  81.2522492 115.7965495  39.4114688  79.4444145
 116.6117731  42.2619756  80.8505651 116.9259756  42.9066561  80.0423597
 115.0917170  42.2661597  81.0502975 114.6327632  43.2336311  80.7505138
 114.8126449  42.0398957  82.1034722 114.6219823  41.1126547  80.1664109
 113.6324568  40.7100973  80.4666110 114.5658545  41.4605572  79.1112623
 117.3310339  42.7562362  82.1129784 117.7707264  43.9045982  82.1739319
 117.5715189  41.8651595  83.0756011 117.2008108  40.9233056  83.0182095
 118.2912076  42.1758697  84.3075005 118.0278247  43.1909553  84.5538235
 117.7547464  41.3314356  85.4824628 116.6552977  41.4044140  85.4975798
 118.1128318  41.8221719  86.4169373 118.1895784  39.8560334  85.5609390
 117.8911772  39.4685000  86.5579474 119.2907639  39.7717563  85.4715656
 117.5562754  38.8934653  84.5409660 116.7179565  39.3131617  83.7142554
 118.0047064  37.7197104  84.5434555 119.8293914  42.1944184  84.1666970
 120.5235008  42.4373598  85.1545778 120.3867263  42.0393784  82.9555461
 119.8166217  41.8033120  82.1593233 121.8310319  42.1642217  82.6796376
 122.3574699  41.8296285  83.5503403 122.2866966  41.2136421  81.5643461
 123.3367519  41.4314800  81.2690411 121.6460403  41.3174370  80.6667674
 122.2874626  39.7524200  82.0109997 122.6139179  39.4790162  83.1896138
 121.9532942  38.8684326  81.1963595 122.3271538  43.6038177  82.4411875
 123.5354869  43.8267341  82.4007353 121.4313206  44.5964186  82.4012206
 120.4600802  44.3696775  82.4229150 121.7521462  46.0225531  82.1699103
 122.2033273  46.1065538  81.1925659 120.4666717  46.8604270  82.2101193
 119.9406996  46.6662641  83.1746840 120.7204802  48.3650643  82.0726388
 121.2445533  48.5854347  81.1164419 121.3237026  48.7700059  82.9104818
 119.7505050  48.9061994  82.0664164 119.5513842  46.4505270  81.0614154
 119.3821640  45.3558039  81.0187515 119.9861752  46.7706671  80.0901663
 118.5609376  46.9303034  81.1916199 122.7440422  46.5651635  83.2004952
 122.4591093  46.5343001  84.3993955 123.9102349  47.0450217  82.7534152
 124.0545364  47.1576376  81.7672930 125.0649744  47.2434611  83.6352273
 124.7168079  47.6355925  84.5809396 125.7356007  45.8733362  83.8190399
 126.3143803  45.6181591  82.9062040 124.9879388  45.0743728  83.9437998
 126.4216530  45.8597522  84.6914107 126.1429447  48.2054401  83.1087349
 126.1618891  48.6166929  81.9473451 127.1901967  48.3472614  83.9238324
 127.0811869  48.1287750  84.8988467 128.5803607  48.3689730  83.4480376
 128.5938954  48.1363448  82.3931031 129.1908117  49.7647103  83.6192767
 129.1306129  50.0748944  84.6897545 128.4177748  50.6450736  82.8337404
 127.5107000  50.3338841  82.9375295 130.6324311  49.8825512  83.1258326
 130.6938285  49.6492525  82.0434495 131.3111832  49.2036181  83.6818127
 130.9954916  50.9236435  83.2705026 129.3890838  47.2617635  84.1421067
 129.3101336  47.0823148  85.3587702 130.1296856  46.4806198  83.3540404
 130.1288496  46.6507061  82.3628227 130.9905532  45.3806107  83.8000146
 130.7518028  45.1416485  84.8272927 130.7519975  44.1364364  82.9300333
 131.5232370  43.3604392  83.1346314 130.8335407  44.4066399  81.8530118
 129.4048535  43.4771037  83.1594471 128.3166978  43.7490688  82.3070837
 128.4518619  44.4196759  81.4733508 127.0539594  43.1696386  82.5557668
 126.2116370  43.3921954  81.9165431 126.8737005  42.3386466  83.6787561
 125.6497406  41.8486312  84.0087303 125.7854330  41.2351081  84.7445473
 129.2364163  42.6057099  84.2502815 130.0704094  42.3912528  84.9014452
 127.9735623  42.0423683  84.5048930 127.8359405  41.4012309  85.3541318
 132.4658393  45.7932330  83.7800992 132.8995424  46.5157468  82.8808654
 133.2529732  45.2845016  84.7259854 132.8625215  44.6534027  85.4006940
 134.6546634  45.6685386  84.9336826 135.0432413  46.1469106  84.0461403
 134.7321776  46.6378676  86.1189648 135.7878056  46.7405276  86.4630922
 134.1481318  46.2328615  86.9740264 134.2538820  48.0485035  85.8367209
 133.0105438  48.5113938  86.3191684 132.3429568  47.8352606  86.8301412
 132.6731563  49.8764258  86.2010440 131.7420540  50.2412386  86.6104779
 133.5613770  50.7661102  85.5558351 133.3023685  52.0956311  85.4947870
 132.7982584  52.3347856  86.2945770 135.1258238  48.9371886  85.1863162
 136.0780250  48.5794919  84.8244832 134.7784522  50.2899815  85.0354272
 135.4662323  50.9709640  84.5578553 135.5447684  44.4523977  85.2072283
 135.1729480  43.5962771  86.0062134 136.7500085  44.4075663  84.6336367
 137.0260822  45.1066977  83.9712894 137.7950510  43.4574243  85.0428621
 137.3243214  42.5856126  85.4720406 138.5959458  42.9903803  83.8220647
 137.9215451  42.3838986  83.1815882 139.4080851  42.3089264  84.1569055
 139.2898820  44.3190499  82.8054174 138.7154535  44.0544956  86.1254923
 138.9181402  45.2657724  86.1387804 139.3169772  43.2183445  86.9833714
 139.0709600  42.2445577  86.9431432 140.3140627  43.5917453  88.0048358
 140.6230405  44.6126211  87.8299645 139.7111835  43.4859451  89.4196262
 139.5897375  42.4116810  89.6833270 138.6992437  43.9454749  89.4037915
 140.5654618  44.1840969  90.4950245 140.6229607  45.2708900  90.2689663
 141.6025939  43.7866085  90.4821225 140.0727062  43.9936807  91.9305734
 139.3276166  43.0907969  92.2792283 140.5358162  44.8182184  92.8420940
 141.1851951  45.5312568  92.5607990 140.2719875  44.6465201  93.7846875
 141.5605476  42.6974034  87.9234663 141.4386739  41.4848188  87.7526963
 142.7435448  43.2684015  88.1673979 142.7773856  44.2620455  88.3274328
 144.0288650  42.5678889  88.3302846 143.9542560  41.5726883  87.9096751
 145.0820424  43.3714542  87.5483759 144.9852984  44.4542912  87.7948440
 144.8070879  43.2599284  86.4756052 146.5469783  42.9414751  87.7215970
 147.0730900  43.2350657  86.7819473 146.6222545  41.8360980  87.8102564
 147.2765685  43.6322669  88.8882516 146.9025581  43.3100534  89.8811842
 147.1171962  44.7338898  88.8073005 148.7185577  43.3390385  88.8312669
 149.0311546  42.5090079  88.3677797 149.7152248  44.1191994  89.2009245
 149.5625091  45.2083908  89.8810165 148.6688213  45.4211588  90.2807886
 150.4003662  45.6560554  90.2006234 150.9299577  43.8088232  88.8709572
 151.6190002  44.5433438  89.0035290 151.0982816  42.9494826  88.3937626
 144.3978403  42.4039311  89.8059553 144.2517051  43.3504347  90.5746694
 145.0252986  41.2837982  90.1714365 145.0576534  40.4807596  89.5694529
 145.7169748  41.1341799  91.4603090 146.0785473  42.1076442  91.7538286
 144.7386959  40.6341646  92.5433050 143.9682676  41.4215226  92.7066797
 145.2682799  40.5067187  93.5131540 143.9843359  39.3486295  92.2353336
 144.3992169  38.1295412  92.8083714 145.2709990  38.1009917  93.4451706
 143.6856102  36.9433478  92.5497295 144.0287889  36.0170580  92.9833892
 142.5610786  36.9696476  91.6967225 141.8819364  35.8219054  91.4337555
 142.0816029  35.2380093  92.1858501 142.8460842  39.3744555  91.4017311
 142.5153557  40.3072082  90.9716430 142.1460988  38.1857985  91.1178228
 141.2906044  38.2024898  90.4640990 146.9778027  40.2629884  91.3432137
 146.9419060  39.1782787  90.7780100 148.1324507  40.7462285  91.8129414
 148.1965549  41.6634412  92.2175643 149.4171186  40.0398590  91.7187886
 149.2224016  39.0102290  91.4426911 150.2991554  40.6357746  90.6086338
 151.3367323  40.2427983  90.6974529 150.3250817  41.7337754  90.7494012
 149.8813393  40.4035949  89.1652849 150.3820358  41.0790043  88.2784623
 148.9304749  39.5585130  88.8495659 148.3893033  39.1129083  89.5697641
 148.7632624  39.3800842  87.8857956 150.1254662  39.8628349  93.0825276
 150.1091706  38.7413812  93.5748363 150.7988216  40.8030117  93.7728820
 151.1698444  40.4162209  94.6148431 151.1813455  42.2317463  93.6020080
 151.6698063  42.4534833  94.5392100 152.2735805  42.4275937  92.5270696
 151.8310553  42.8488065  91.5982067 152.7030831  41.4333419  92.2730967
 153.4244256  43.3507769  92.9589347 154.1156755  42.7940437  93.6282802
 153.0218764  44.2206169  93.5273178 154.1830369  43.9168373  91.7464041
 155.0711239  44.4973158  92.0878347 153.4952861  44.6301873  91.2314337
 154.6443541  42.8656858  90.8088493 154.9673815  42.0069847  91.1888351
 154.6182559  42.9357562  89.4860198 154.2086694  43.9793413  88.8406524
 153.8352736  44.8010742  89.2943216 154.1734711  43.9366524  87.8376968
 154.9947489  41.9462518  88.7301970 155.1549107  41.0575724  89.1440682
 154.8520431  42.0895457  87.7467066 150.0725902  43.2898778  93.4807582
 149.1885353  43.1859279  92.6343804 150.2460168  44.3809347  94.2260710
 150.9285306  44.3894043  94.9505989 149.5723352  45.6642422  94.0284958
 148.5186085  45.4616121  93.9074638 149.8106042  46.4883115  95.3002390
 150.8894396  46.6559061  95.4627519 149.4240766  45.9364306  96.1831726
 149.3096868  47.4765147  95.2674656 150.0940186  46.4061963  92.7717323
 151.1698119  46.0630921  92.2711465 149.3747115  47.4213785  92.2490246
 149.8487695  48.2673949  91.1614942 150.3144572  47.6729009  90.3469328
 150.5902472  48.9928355  91.5579388 148.0171559  47.8256014  92.6123313
 147.9432783  47.8990903  93.6851679 147.8153795  49.1761414  91.9181412
 148.2853059  49.9839710  92.5241549 146.7590701  49.4356727  91.7298476
 148.6304762  49.0256132  90.6452855 148.0900192  48.4064918  89.8955805
 148.8908611  50.0036138  90.1856223 146.9584324  46.8108154  92.1565804
 147.1820899  46.0384984  91.2207995 145.7882559  46.8538237  92.7975384
 145.6700356  47.4958018  93.5503244 144.6573961  45.9503244  92.5371555
 145.0394866  45.0952235  91.9986314 144.1045243  45.4191550  93.8732291
 143.3755704  44.6004646  93.6846521 143.5811568  46.2358776  94.4140742
 145.1921505  44.8553020  94.7783854 145.9788160  43.7794918  94.3362884
 145.7608720  43.3247365  93.3868941 147.0641172  43.3244786  95.1084692
 147.6725615  42.5037941  94.7653680 147.3789678  43.9548639  96.3284165
 148.4612580  43.5396530  97.0392482 148.5917127  44.1367623  97.8093933
 145.4804544  45.4555084  96.0162913 144.8678945  46.2576313  96.3746982
 146.5789712  45.0236290  96.7824571 146.8153656  45.5191269  97.7089863
 143.6182336  46.5911205  91.5945020 142.4448599  46.7461733  91.9323464
 144.1073740  47.1155575  90.4669061 145.0649127  46.9630393  90.2142702
 143.4251424  48.0338786  89.5352616 142.8119104  48.6993427  90.1225455
 144.4634797  48.8773007  88.7633135 144.1037776  49.1590617  87.7432479
 145.6805938  48.1788210  88.6056135 146.2508820  48.7302835  88.0502344
 144.7662958  50.1756912  89.5096816 145.1280316  49.9538149  90.5332112
 143.8589816  50.8084548  89.5937730 145.5567104  50.7578685  88.9845634
 142.4711128  47.3592140  88.5461594 142.4867918  46.1419376  88.3629701
 141.6373167  48.1820798  87.8977631 141.7126840  49.1684418  87.9752026
 140.5536309  47.7625016  87.0073485 140.5031379  46.6864107  87.0284538
 139.2208143  48.3481889  87.5036350 138.3808634  47.9620448  86.8827189
 139.2289654  49.4558283  87.3873678 138.9082580  48.0281878  88.9509307
 139.2876583  48.9256587  89.9663476 139.7601366  49.8583524  89.7005210
 139.0751091  48.5925847  91.3137650 139.3750195  49.2752474  92.0918123
 138.4832661  47.3636954  91.6495401 138.3323179  47.1003577  92.6850630
 138.2818906  46.8143993  89.2868851 137.9978177  46.1270031  88.5039243
 138.0662083  46.4835479  90.6358004 137.6082635  45.5386171  90.8910211
 140.7985368  48.1551622  85.5443998 141.5823610  49.0593292  85.2621752
 140.0830548  47.5063391  84.6193619 139.5744821  46.6884880  84.8993854
 139.8806134  48.0194712  83.2589899 139.4315588  47.2320158  82.6753358
 140.8314868  48.3540999  82.8652066 138.9151370  49.2148212  83.2298227
 138.2551927  49.5213087  84.2206103 138.7891824  49.8861379  82.0811212
 139.2924499  49.6299359  81.2531891 138.0253912  51.1380108  81.9600125
 138.2071706  51.6926952  82.8707266 138.6040032  52.0015872  80.8194433
 139.7149398  51.9132831  80.8197057 138.3705518  53.0672176  81.0525328
 138.0583615  51.7263457  79.4049444 138.4999589  52.4435973  78.6857855
 136.9590919  51.8952801  79.3879030 138.3519384  50.3445038  78.8275064
 139.1990681  49.5829150  79.2806892 137.6659016  49.9867050  77.7679067
 137.8575533  49.0946764  77.3538469 136.9332170  50.5725197  77.4165332
 136.4911805  50.9789781  81.8809672 135.7869204  51.9843731  81.8228323
 135.9733351  49.7466020  81.9120504 136.6003685  48.9768855  82.0157541
 134.5383764  49.4337379  81.8976731 133.9788952  50.3032358  82.2144437
 134.4018743  48.5973240  82.5641959 133.9617533  49.0162738  80.5392713
 134.4887848  49.3467193  79.4763482 132.8557802  48.2668947  80.6016214
 132.5794241  47.9122700  81.4954111 132.0324512  47.8370840  79.4611755
 132.2444032  48.4738681  78.6177356 132.3187913  46.3799915  79.0650383
 132.1503974  45.7140500  79.9440582 133.6650812  46.2265180  78.6712878
 133.7150086  46.6358458  77.7851612 131.4255137  45.9283930  77.9027405
 131.4408299  46.6676395  77.0758524 130.3709526  45.8050035  78.2291527
 131.7692727  44.9529868  77.5019905 130.5491436  47.9776411  79.8024633
 130.0213562  47.2271330  80.6265542 129.8621063  48.9257256  79.1644189
 130.3400722  49.5230529  78.5127964 128.4216757  49.1771173  79.3194508
 128.1836011  49.1363395  80.3730654 128.1361139  50.5867687  78.7855570
 128.1768637  50.5888107  77.6749375 128.9462346  51.2656417  79.1414464
 126.7962357  51.1563501  79.2562557 126.8437663  51.2968016  80.3586508
 125.9643928  50.4472062  79.0371844 126.5232981  52.4747762  78.5182845
 126.2504420  52.2223604  77.4659426 127.4424424  53.1003259  78.4914919
 125.3563435  53.2255584  79.1552532 124.5351177  52.5103255  79.3880441
 124.9577459  54.0155576  78.4863209 125.7417308  53.8503934  80.4368428
 126.4454234  54.6041911  80.3772466 126.1344740  53.1323095  81.0736619
 124.9036391  54.2216680  80.9718519 127.5869606  48.1149785  78.5893810
 127.9250905  47.7597654  77.4610788 126.4809630  47.6644554  79.1882701
 126.2318973  48.0111606  80.0953143 125.5720454  46.6467371  78.6222850
 125.8112011  46.4944029  77.5782765 125.7380361  45.2999583  79.3595474
 125.6774583  45.4819998  80.4586956 124.6725120  44.2624550  78.9833621
 124.6144076  44.1328332  77.8816703 123.6689032  44.5566647  79.3591043
 124.9196132  43.2788516  79.4382404 127.1044856  44.6845416  79.0311269
 127.9334118  45.3508203  79.3498770 127.1959228  44.5184023  77.9372035
 127.2246658  43.7047469  79.5396747 124.1203363  47.1255566  78.6672923
 123.6121713  47.4658352  79.7351462 123.4523594  47.1030495  77.5091415
 123.9366206  46.8605257  76.6678125 122.0627536  47.5374473  77.2913241
 121.5359647  47.5053267  78.2353062 122.0622020  48.9925568  76.7760804
 121.0369427  49.2839944  76.4514276 122.7396099  49.0742537  75.8980193
 122.5123508  49.9671497  77.8804571 123.5685581  49.7716531  78.1569144
 121.8831600  49.8336630  78.7847346 122.4213607  51.4381929  77.4715150
 123.4659846  52.1037823  77.3157113 121.3086431  52.0035844  77.4281928
 121.3077432  46.5681918  76.3444782 121.9232993  45.7779904  75.6214004
 119.9695387  46.5709728  76.3852450 119.4920806  47.3366582  76.8312423
 119.0822155  45.5752565  75.7483332 119.6785030  44.8718886  75.1879950
 118.2961732  44.7711129  76.8281538 118.0224412  45.4679273  77.6511853
 116.9820747  44.1694393  76.2887624 117.1701846  43.5615548  75.3791390
 116.2418315  44.9656851  76.0633546 116.5170393  43.5131672  77.0567152
 119.0828859  43.5868418  77.4429888 119.3494830  42.8678231  76.6369351
 118.3934452  43.0489865  78.1358026 120.3375526  43.9539304  78.2421874
 120.1470515  44.8304584  78.8910068 121.1843605  44.1850399  77.5661790
 120.6413345  43.0993594  78.8864882 118.1509910  46.2730617  74.7365685
 117.3974997  47.1665279  75.1053706 118.0837266  45.7763351  73.4910208
 118.6671898  44.9924991  73.2589617 117.3107169  46.3667021  72.3714362
 117.6375136  47.3898728  72.2725766 117.6607550  45.6480530  71.0495793
 118.7713673  45.6313551  70.9719914 117.2914608  46.2656518  70.2182419
 117.1026546  44.2124547  70.9748829 115.9908576  44.2332741  71.0736025
 117.4901585  43.6455177  71.8484868 117.4242486  43.4408798  69.6820742
 116.8388062  43.8784137  68.8415271 117.0741776  42.3927661  69.8312230
 118.9156968  43.4584486  69.3141235 119.5516076  43.3660840  70.2044205
 119.1649204  44.4270400  68.8313346 119.2778261  42.3749318  68.3673338
 118.6540911  42.3312341  67.5357842 119.2571081  41.4590910  68.8907747
 120.2490028  42.5115539  68.0311859 115.7869674  46.4313841  72.5651387
 115.1233498  47.1377208  71.8107177 115.2417190  45.6188960  73.4847263
 115.8727390  45.1310259  74.0752331 113.8020181  45.4034264  73.7578639
 113.7135552  44.3639645  74.0403474 113.3435255  46.2357299  74.9759745
 113.8609128  45.8484398  75.8840251 112.2588377  46.0626640  75.1404012
 113.6215382  47.7514979  74.8806160 113.6481700  48.1046445  73.8276117
 114.6301366  47.9592474  75.3067335 112.5680651  48.5528851  75.6498196
 112.8939541  49.6116090  75.7468170 112.4901311  48.1237544  76.6688606
 111.2540829  48.5489738  74.9727720 111.2231485  48.8761956  74.0181353
 110.0688645  48.3545712  75.5232936 108.9890288  48.5054008  74.8186665
 109.0743279  48.5560605  73.8251009 108.1234722  48.5299623  75.3045231
 109.9226888  47.9957683  76.7593171 109.1042138  48.1937143  77.3244714
 110.7215487  47.7896731  77.3273948 112.9170794  45.5206224  72.4987299
 113.0627025  44.7166662  71.5835303 112.0356234  46.5195918  72.4486763
 111.9235034  47.0910255  73.2545011 111.3424079  47.0074281  71.2462346
 111.8750175  46.6595059  70.3723524 109.8795193  46.5320527  71.1749011
 109.4103771  46.9602108  70.2518790 109.1338026  46.9587518  72.2965943
 108.2207417  46.7718429  72.0456157 109.7493024  45.0122581  71.0993644
 110.0305835  44.5329585  72.0616495 110.4158753  44.6059643  70.3098940
 108.7044289  44.7428362  70.8475561 111.3659857  48.5371319  71.2141984
 111.3874582  49.1729994  72.2696701 111.2918412  49.1473606  70.0275104
 111.2954995  48.6367910  69.1726930 111.0951905  50.6056486  69.8904784
 111.8942520  51.1008428  70.4224764 111.1441578  51.0395412  68.4091448
 110.3380787  50.4995401  67.8559387 110.9498369  52.5494165  68.2131271
 111.7418386  53.1180023  68.7458119 109.9556498  52.8827747  68.5785673
 111.0112459  52.8021907  67.1330630 112.4958556  50.6754365  67.7777892
 112.6794355  49.5824418  67.8118001 113.3269241  51.1894114  68.3059458
 112.5191433  50.9887853  66.7125809 109.7684919  51.0116147  70.5493960
 108.7641060  50.3172777  70.4000874 109.7680573  52.1134117  71.3023205
 110.6104696  52.6557752  71.3634085 108.6196760  52.5909121  72.0731925
 107.7110055  52.2534047  71.5898622 108.6938805  52.0003649  73.4878249
 109.6326568  52.3031668  73.9971351 108.6753127  50.8923556  73.4253507
 107.8298586  52.3245059  74.1082281 108.5744602  54.1258849  72.1157598
 109.5894004  54.7675320  72.3880211 107.3956544  54.7040083  71.8832703
 106.5952123  54.1376474  71.7070647 107.1678415  56.1485238  71.9031053
 108.0090324  56.6059268  71.4072236 105.8898951  56.4363505  71.1068925
 104.9926216  55.9471335  71.5195349 106.0053537  56.0821322  70.0599016
 105.6833127  57.5273256  71.0711033 107.0536354  56.7074046  73.3397768
 106.4407024  56.0574370  74.1870810 107.5479284  57.9306096  73.6175143
 108.3156221  58.7863661  72.7224812 107.8216664  58.8787321  71.7315700
 109.3317321  58.3459765  72.6116027 107.4389591  58.5468134  74.9380280
 107.7422710  57.8273787  75.6859622 108.3698252  59.7670044  74.9030230
 109.3882880  59.4585863  75.2262058 108.0319948  60.6061233  75.5452682
 108.4131253  60.1406569  73.4217769 107.5118207  60.7459927  73.1707742
 109.3269834  60.7038384  73.1460591 106.0085166  58.9388204  75.3018603
 105.3461168  59.6871253  74.5825132 105.6215913  58.6245300  76.5383987
 106.1764819  57.9923164  77.0877290 104.5200649  59.3093377  77.2151734
 103.7038916  59.4457354  76.5231338 104.0374861  58.4890030  78.4143409
 103.3377020  59.0763750  79.0454627 104.9021845  58.1795023  79.0391819
 103.3651476  57.3349513  77.9626735 103.8855325  56.9600361  77.2356711
 104.9839382  60.7094406  77.6294494 105.5435631  60.8966436  78.7104762
 104.8372239  61.6834956  76.7244866 104.4685816  61.4811763  75.8065814
 105.2352361  63.0820897  76.9545099 106.2214354  63.0704748  77.3906408
 105.3109507  63.8957519  75.6439062 104.2857133  63.9779963  75.2111158
 105.8720525  65.3053946  75.8835580 106.8933857  65.2488334  76.3189065
 105.2322175  65.8982594  76.5683395 105.9384201  65.8576429  74.9200156
 106.2044925  63.2147380  74.5999094 105.7977980  62.2224405  74.3093981
 107.2316363  63.0746159  74.9940680 106.2619955  63.8354683  73.6801320
 104.2786814  63.7518554  77.9448145 103.0631772  63.7459657  77.7350390
 104.8183802  64.4019411  78.9709547 105.8218068  64.3769675  79.0647539
 104.1088256  65.1958822  79.9745397 103.1690612  65.5281523  79.5562204
 103.8513814  64.3409308  81.2259866 103.6754800  64.9739507  82.1235963
 104.7517839  63.7208811  81.4387450 102.6476693  63.4226652  81.1095117
 102.8097140  62.0798628  80.7184153 103.7953501  61.7056129  80.4830671
 101.6928507  61.2266640  80.6456623 101.8277320  60.1890658  80.3790929
 100.4117645  61.7135939  80.9594112  99.5544196  61.0528668  80.9238852
 101.3625668  63.9068428  81.4282900 101.2394322  64.9318406  81.7433329
 100.2456907  63.0547336  81.3505557  99.2597246  63.4222996  81.5978980
 104.8871423  66.4777106  80.3107482 106.0423214  66.6479854  79.9234580
 104.2269054  67.4018391  81.0060200 103.3052352  67.2406149  81.3447998
 104.7609238  68.7139856  81.3864233 105.8104982  68.5990226  81.6074925
 104.5823357  69.7014494  80.2086395 104.9151689  69.1701547  79.2835492
 103.1023076  70.0800352  80.0300373 102.7472379  70.6841178  80.8901032
 102.4641817  69.1775975  79.9509449 102.9726513  70.6900382  79.1146096
 105.5085944  70.9265851  80.3535993 106.5463445  70.5584155  80.5192070
 105.2176886  71.5289955  81.2410523 105.5277005  71.8296620  79.1177049
 104.5546784  72.3420036  78.9755709 105.7245483  71.2208669  78.2134430
 106.3217074  72.6000344  79.2055607 104.0856329  69.1789676  82.6827349
 102.9614601  68.7580196  82.9687407 104.7634331  70.0154772  83.4674416
 105.6784075  70.3251981  83.1859710 104.3597337  70.3953289  84.8199214
 103.3256674  70.1103808  84.9423239 105.2038479  69.6281325  85.8452374
 104.7409687  69.7395381  86.8503603 106.2235095  70.0748624  85.8869300
 105.3744254  68.1360561  85.6033505 106.6611005  67.5854518  85.4485082
 107.5262543  68.2261880  85.4800487 106.8252461  66.2024366  85.2569927
 107.8154449  65.7884073  85.1437874 105.6998738  65.3627395  85.2084946
 105.8196759  64.2996396  85.0696407 104.2517244  67.2924500  85.5395363
 103.2604031  67.7075844  85.6321075 104.4135164  65.9135024  85.3330570
 103.5415265  65.2852697  85.2692749 104.5086228  71.9096973  85.0660685
 105.4892213  72.5163291  84.6194887 103.5862053  72.5409961  85.8190127
 102.3800144  71.9596924  86.3943697 102.6377449  71.0715062  87.0127439
 101.6989477  71.6519008  85.5712911 103.6861091  73.9501695  86.1842079
 104.0036554  74.4964643  85.3144698 102.2754764  74.3441902  86.6345533
 101.6580595  74.5998604  85.7470362 102.2563380  75.2110555  87.3265685
 101.7463628  73.0539024  87.2540540 102.1312075  72.9680455  88.2959580
 100.6398103  73.0022829  87.2703397 104.7140029  74.1850261  87.3047751
 104.7814468  73.3748703  88.2333443 105.3836399  75.3557548  87.3375110
 105.4060648  76.3965653  86.3174324 104.3993223  76.5840613  85.8788605
 106.1178148  76.0882453  85.5224647 106.0434559  75.8254225  88.5501297
 106.7340958  75.0677567  88.8917820 106.7481860  77.1311518  88.1642235
 107.7658176  76.8945593  87.7819700 106.8426933  77.8549554  88.9984592
 105.9026991  77.6657693  87.0091416 105.0293144  78.2288043  87.4082336
 106.4726129  78.3275179  86.3248590 104.9926020  76.0268835  89.6528461
 103.9048269  76.5682100  89.4116736 105.2912552  75.5698931  90.8674600
 106.1608862  75.1114540  91.0358314 104.3781079  75.7056758  92.0038399
 103.4021099  75.3762068  91.6805638 104.8213260  74.8125085  93.1606195
 105.0902943  73.8158313  92.7419402 103.9807952  74.6683475  93.8781278
 105.9304014  75.3765588  93.8330337 106.2337197  74.7243773  94.4818126
 104.2595806  77.1529383  92.4785024 105.1633332  77.9677766  92.2932705
 103.2165478  77.4413637  93.2509098 102.4110040  76.8483951  93.2893366
 103.0056636  78.7513475  93.8842883 103.3212057  79.5062034  93.1768462
 101.5016903  78.9676623  94.0946459 101.2626031  80.0227114  94.3332910
 101.1171298  78.3149549  94.9033259 100.7765445  78.5770861  92.8049395
 100.3398418  77.4116528  92.7161538 100.8835029  79.3111745  91.7972529
 103.8845516  78.9469806  95.1385895 103.6792536  79.8567673  95.9401766
 104.8878461  78.0823585  95.2982204 104.9564479  77.3625758  94.6107514
 106.0148104  78.1414695  96.2305311 105.8849525  78.9630702  96.9206791
 106.0294283  76.8124332  97.0013715 105.9881909  75.9868482  96.2575476
 105.0933197  76.7539589  97.6008487 107.2413404  76.5977007  97.9115083
 107.1845830  77.2392084  98.8138942 108.1945081  76.8117421  97.3859108
 107.3187042  75.1289287  98.3386483 107.3236309  74.8357408  99.5516993
 107.4139498  74.2411673  97.4584461 107.3251677  78.4065224  95.4650798
 108.0684584  79.3135611  95.8368390 107.5310021  77.7659171  94.3046028
 106.9167910  77.0309295  94.0079708 108.5946041  78.1147909  93.3559580
 109.5360330  78.0165147  93.8760633 108.5446379  77.1630528  92.1341016
 108.0138296  77.6373131  91.2777597 107.9436653  76.2662917  92.4085657
 109.9114373  76.6377717  91.6659978 109.7864668  76.1112711  90.6948737
 110.2987535  75.8955916  92.3908893 110.9458459  77.7343749  91.4581488
 110.9066785  78.4637962  90.4815340 111.8502732  77.9197083  92.3959525
 111.8633529  77.3351362  93.2023376 112.4309767  78.7303137  92.3321986
 108.4444691  79.5867082  92.9294912 109.3639479  80.3827176  93.1195247
 107.2076671  79.9896407  92.6146637 106.4904398  79.2942080  92.5121095
 106.7855574  81.3554851  92.2887522 107.5216917  81.7635198  91.6077739
 105.4250913  81.2917888  91.5557851 105.0600787  82.3144559  91.3276291
 104.6865057  80.8207149  92.2384610 105.4096799  80.5076091  90.2263503
 105.8696483  79.5036697  90.3700005 103.9672117  80.3093018  89.7592564
 103.4667710  81.2886978  89.5949337 103.3800870  79.7483132  90.5178668
 103.9369609  79.7434929  88.8042494 106.1646774  81.2449158  89.1213495
 107.2283389  81.3987336  89.4037349 105.7020210  82.2345161  88.9252256
 106.1384207  80.6595844  88.1768640 106.7452004  82.3242866  93.4993145
 106.1998657  83.4243241  93.3721396 107.3272637  81.9624752  94.6541230
 107.6426214  81.0207421  94.7736073 107.7303318  82.9121854  95.7156364
 107.1910519  83.8421864  95.5917872 107.4117459  82.3594850  97.1170668
 107.7744136  83.0890655  97.8784180 107.9598401  81.4068029  97.2873027
 105.9144698  82.1356434  97.3716571 105.5554572  81.3428910  96.6813515
 105.3546714  83.0624964  97.1296850 105.6796279  81.7094781  98.8312664
 106.1320622  82.4897218  99.4877522 106.2039181  80.7524577  99.0345971
 104.1896463  81.6033132  99.1908757 103.6388874  82.5035250  98.8423800
 104.0776675  81.5279092 100.2964008 103.5464964  80.4051952  98.6006110
 103.9823251  79.5435030  99.0191555 103.6480353  80.3826696  97.5571507
 102.5427769  80.3989404  98.8603433 109.2188929  83.2731195  95.6446318
 109.5860654  84.3933740  95.9774654 110.0692431  82.3682257  95.1562440
 109.6958142  81.5323170  94.7555742 111.5430164  82.4660600  95.1883308
 111.8162523  82.8275299  96.1674282 112.1437767  81.0582241  95.0563181
 111.6798665  80.3802766  95.8078283 113.2304172  81.0758378  95.2515132
 111.9385974  80.5297083  93.7583976 110.9799634  80.4766116  93.5760078
 112.1689715  83.4359743  94.1632472 113.3078939  83.2452780  93.7408057
 111.3871458  84.3783756  93.6217682 110.4951801  84.5603454  94.0398725
 111.7661003  85.2098828  92.4656609 112.7081309  85.6732657  92.6764220
 110.9783152  85.9332473  92.3044330 111.9532574  84.4385331  91.1463441
 112.1564910  85.0488488  90.0990920 111.8301237  83.1109911  91.1788896
 111.5578840  82.6883599  92.0372632 112.1558492  82.1689863  90.0995324
 112.6502361  82.7006301  89.2991901 113.1223937  81.0935546  90.6419553
 112.5837896  80.4446111  91.3646630 114.2062300  81.6971142  91.3144437
 113.8349660  82.1696757  92.0758176 113.7683804  80.2077136  89.5776781
 114.2081760  80.8263518  88.7679290 113.0214292  79.5191681  89.1298987
 114.5663709  79.5797846  90.0283271 110.8813238  81.5372482  89.5279680
 109.8206124  81.5792869  90.1569911 110.9746744  80.9701464  88.3262400
 111.7950452  81.1193618  87.7662033 109.9819900  80.0530276  87.7762503
 109.4264150  79.6027826  88.5892641 109.0202453  80.8469063  86.8845498
 109.5783550  81.3286671  86.0550802 108.5279335  81.6489926  87.4729516
 108.2356697  80.1923522  86.4495208 110.6814538  78.9104906  87.0164420
 111.0998204  79.0778486  85.8707459 110.8307260  77.7481085  87.6547584
 110.6709783  77.7277294  88.6431170 111.3070895  76.5125487  87.0082726
 111.9134236  76.7694152  86.1508995 112.1785926  75.6877590  87.9627025
 112.4278004  74.7008362  87.5083175 111.6275598  75.5054122  88.9122300
 113.3922994  76.3577824  88.2561207 113.9049984  76.4338099  87.4234081
 110.1310073  75.6792094  86.4871149 109.4494822  75.0050766  87.2608517
 109.9083342  75.7091667  85.1704680 110.5166437  76.2467963  84.5769573
 108.9459526  74.8567577  84.4476536 108.1183917  74.6456208  85.1101813
 108.4061224  75.5457083  83.1701652 109.1492543  75.4267375  82.3428135
 107.0683724  74.9247329  82.7474659 106.3128003  75.0416585  83.5500100
 107.1703125  73.8429125  82.5251423 106.6876139  75.4256606  81.8316313
 108.1593407  77.0561738  83.3195061 109.1035173  77.5949601  83.5488475
 107.4315740  77.2676004  84.1281038 107.7613752  77.4780829  82.3713029
 109.6283480  73.5296414  84.0895743 110.8224884  73.5195309  83.7863921
 108.9058889  72.4038955  84.1186070 107.9232360  72.4329069  84.2944158
 109.4948062  71.0591924  83.9295679 110.4779282  71.1697194  83.4941072
 109.6779303  70.3346890  85.2841064 108.6720907  70.1742279  85.7345434
 110.3967532  68.9809750  85.1451608 111.4021616  69.1289458  84.6933153
 109.8265200  68.2687168  84.5144661 110.5407217  68.5144150  86.1412903
 110.5138131  71.1650701  86.2710341 110.0258809  72.1329101  86.5090404
 111.5163890  71.3750379  85.8365052 110.6605531  70.6124847  87.2217319
 108.6820775  70.2341440  82.9250774 107.4660391  70.3614814  82.8476320
 109.3658232  69.3986378  82.1481513 110.3655306  69.3643130  82.2736039
 108.8803300  68.5363929  81.0728560 107.8035215  68.4855426  81.1064667
 109.3232935  69.1571560  79.7397973 110.4159155  69.3561931  79.7857178
 108.8382199  70.1555780  79.6592896 108.9708665  68.2066359  78.2353158
 109.4152925  67.1037809  81.2672369 110.4734059  66.8961637  81.8691590
 108.6793066  66.1024507  80.7842943 107.8259228  66.3044359  80.2900951
 108.9685613  64.6808146  80.9638369 110.0235095  64.5561362  81.1663544
 108.1382062  64.1628904  82.1551602 107.0715470  64.4296143  81.9795265
 108.4685662  64.7003549  83.0700950 108.2283686  62.6440637  82.4022843
 107.8869307  62.0924642  81.4940925 109.6498497  62.1938722  82.7482600
 110.0194103  62.7278123  83.6480147 110.3496763  62.3971524  81.9129501
 109.6676230  61.0996696  82.9444977 107.2880744  62.2593494  83.5425241
 106.2398026  62.5150472  83.2800873 107.5608203  62.7999604  84.4718090
 107.3401807  61.1672784  83.7447634 108.6623910  63.8877333  79.6910153
 107.5770664  63.9874800  79.1308126 109.5664188  62.9851278  79.3288633
 110.4808963  63.0035302  79.7464898 109.3601541  61.8916317  78.3889723
 108.3791175  61.9502987  77.9361660 110.4560794  61.9341066  77.3109911
 110.4472372  60.9710463  76.7512431 111.4396265  62.0028100  77.8245885
 110.3954249  63.0550134  76.2586570 109.4506987  62.9538490  75.6750164
 110.4819944  64.4791299  76.8134542 111.3342798  64.5718690  77.5201715
 109.5453036  64.7667756  77.3306258 110.6374753  65.2072904  75.9913357
 111.5820351  62.8480907  75.3198198 111.5259355  61.8474101  74.8398904
 112.5388460  62.9128353  75.8814828 111.5978953  63.6232242  74.5265588
 109.4472026  60.5945872  79.2017571 110.5339303  60.2167120  79.6414959
 108.3087378  59.9511501  79.4561973 107.4374035  60.2976540  79.1027379
 108.2169774  58.7574926  80.2996821 109.0853670  58.7057574  80.9423755
 106.9701110  58.9249767  81.1896952 106.0805395  59.1520078  80.5703278
 107.1338011  59.7926083  81.8626664 106.6747300  57.7252559  82.0648964
 106.9075289  57.7316555  83.2619915 106.1035188  56.6852286  81.5100316
 106.2318523  55.8366502  82.0312118 105.9660258  56.6575548  80.5237740
 108.2108843  57.4678746  79.4512871 107.3632080  57.3431974  78.5655521
 109.0741294  56.4998275  79.7932211 109.7373693  56.6796704  80.5258307
 109.1571885  55.1366022  79.2318362 110.1290615  54.7562461  79.5120716
 108.1067348  54.2178559  79.8986062 108.0884708  53.2332478  79.3780786
 107.0972810  54.6612184  79.7853773 108.3486265  53.9397298  81.3773331
 107.6802711  54.4606233  82.2560435 109.2824757  53.0889061  81.7270612
 109.7970838  52.6103174  81.0068935 109.3119181  52.8103087  82.6804713
 109.1396689  55.0667702  77.6792356 108.1439745  54.6815577  77.0727515
 110.2757510  55.3655452  77.0366378 111.0614628  55.6718265  77.5837423
 110.5057755  55.2659311  75.5846947 109.6702070  54.7424992  75.1382545
 110.5685132  56.6813295  75.0063997 109.6628393  57.2020745  75.3532488
 110.5433829  56.6527233  73.8951820 111.7557666  57.5220406  75.4291660
 112.9102733  57.5323380  74.6322788 112.9561808  56.9187369  73.7454293
 114.0049915  58.3381802  74.9759856 114.8759144  58.3364560  74.3404397
 113.9492462  59.1492858  76.1199730 114.7928174  59.7733418  76.3709483
 111.7011287  58.3253548  76.5836923 110.8182703  58.3152411  77.2049931
 112.7940283  59.1420676  76.9221529 112.7344389  59.7706603  77.7922340
 111.7737747  54.4706301  75.2197886 112.6187123  54.2185631  76.0753193
 111.9352026  54.0717153  73.9542982 111.2399718  54.2958026  73.2670456
 113.1344819  53.3708146  73.4664769 113.9837452  53.8052476  73.9727688
 113.0123128  51.8746291  73.7999999 112.2630513  51.3784250  73.1464192
 112.6527023  51.7702462  74.8456731 114.3261142  51.1324112  73.7011434
 114.7610309  50.6082136  72.4685792 114.1239998  50.6678880  71.5986430
 116.0516917  50.0553098  72.3602001 116.3846548  49.6494059  71.4199356
 116.8896160  49.9864263  73.4927066 118.1511103  49.5042817  73.3872321
 118.4689972  49.4096287  74.2931870 115.1507447  51.0350849  74.8366970
 114.8236538  51.4386250  75.7828269 116.4234279  50.4478479  74.7383195
 117.0563994  50.3917310  75.6113416 113.3158331  53.5628160  71.9473528
 112.3100172  53.4824226  71.2379324 114.5377963  53.7550360  71.4054945
 114.7423673  53.8786512  69.9663090 114.1083978  54.6955593  69.5545579
 114.4730791  52.9172354  69.4755059 115.8343193  53.8549717  72.0891364
 115.8853236  53.1343745  72.8870078 116.8496490  53.5256181  70.9910582
 116.8588926  52.4265908  70.8434608 117.8813965  53.8735539  71.1941280
 116.2264778  54.1858118  69.7635030 116.3987959  55.2854125  69.8007222
 116.6141428  53.7862893  68.8045725 116.0394018  55.2394065  72.7377367
 115.0834591  56.0111176  72.8336980 117.2372421  55.5287213  73.2610966
 118.0345476  55.0106623  72.9563602 117.5341434  56.6648783  74.1617057
 116.7817661  56.6663139  74.9374821 118.9233897  56.4050327  74.7907049
 119.7111791  56.6692529  74.0509302 119.0268406  55.3155627  74.9805710
 119.1546286  57.1560592  76.1087227 118.4579059  56.7847471  76.8896922
 118.9172845  58.2252358  75.9306075 120.6058080  57.0749757  76.6080321
 120.7433772  57.8554595  77.3915507 121.2846261  57.3372060  75.7619817
 121.0098114  55.7439396  77.1194714 120.9689780  54.9631267  76.4979936
 121.5875267  55.5012977  78.2873087 121.5978749  56.3350561  79.2849147
 120.9629264  57.0999813  79.2782964 122.0839792  56.0449499  80.1166802
 122.1976119  54.3907646  78.5481332 122.1316123  53.5812177  77.9290682
 122.5413429  54.2948033  79.4848598 117.4725983  58.0401264  73.4691490
 117.3631620  59.0691155  74.1341551 117.5060649  58.0661738  72.1419581
 117.6387020  57.1849837  71.6680523 117.7741071  59.2349603  71.2961960
 118.4658057  59.8619746  71.8297427 118.4561971  58.7706695  69.9903820
 118.5509758  59.6458003  69.3070997 117.7933556  58.0225928  69.4956910
 119.8636895  58.1643668  70.1715559 120.5445008  58.9036261  70.6394500
 120.2835724  57.8874642  69.1828034 119.8978853  56.8828421  71.0230024
 118.9575182  56.0615590  70.8915344 120.8034171  56.7725292  71.8750559
 116.5166322  60.0915721  71.0447222 116.0353831  60.2255475  69.9181140
 115.9451613  60.6650541  72.1061314 116.3006014  60.4495168  73.0161533
 114.8569107  61.6405147  72.0089044 114.3475409  61.5055160  71.0632354
 113.8404492  61.3848730  73.1227659 114.3151952  61.5022079  74.1209764
 113.4444658  60.3489522  73.0490214 112.9891694  62.0921760  73.0418703
 115.3850931  63.0855129  72.0230983 116.1935895  63.4562537  72.8730193
 114.8502214  63.9300559  71.1339608 114.1780020  63.5851604  70.4712054
 115.1217705  65.3713151  71.0608657 115.9803962  65.6089846  71.6766185
 115.4410224  65.7517768  69.6032896 114.5682967  65.5059566  68.9644844
 116.2758888  65.1064797  69.2445969 115.8593326  67.2294697  69.4446391
 116.9678203  67.2467393  69.3093253 115.6533276  67.8087211  70.3694553
 115.2179224  67.9209436  68.2279876 115.3817391  67.2774154  67.3345560
 115.7051256  68.9007344  68.0454283 113.6987289  68.1100817  68.3653879
 113.2008857  67.1570228  68.6220448 113.2819287  68.4703471  67.3982053
 113.3465599  69.1082961  69.4014989 113.7277738  70.0602640  69.1894788
 113.7419603  68.8217964  70.3285683 112.3158436  69.1687016  69.4987043
 113.9273141  66.1454824  71.6162943 112.9348412  66.3492835  70.9129930
 114.0478056  66.6408106  72.8437338 114.8756624  66.4663017  73.3762580
 113.0849554  67.5793865  73.4513957 112.0896274  67.2284467  73.2167485
 113.2379906  67.6235854  74.9910166 114.0979986  68.2797219  75.2575022
 111.9747922  68.1448356  75.7024918 111.0711168  67.5913944  75.3748759
 111.8243524  69.2304145  75.5387878 112.0832814  68.0101665  76.8005158
 113.5403670  66.2430064  75.5890436 114.5653727  65.9048030  75.3239040
 112.8075870  65.4874615  75.2441383 113.5000429  66.3044842  76.6966331
 113.2485911  68.9783664  72.8361271 114.1655904  69.2331536  72.0515687
 112.3118488  69.8753937  73.1134284 111.5181373  69.5933662  73.6475104
 112.3311371  71.2920422  72.7641761 113.3508479  71.6472269  72.7550203
 111.6352066  71.5077141  71.4064500 110.5313294  71.4864719  71.5368193
 111.8547712  70.6445737  70.7524488 112.0270173  72.8018253  70.6863544
 111.8141743  73.6863344  71.3215218 111.4028300  72.8952237  69.7671864
 113.4832092  72.7840849  70.2403060 113.9430019  71.8485943  69.5972647
 114.2716525  73.7683251  70.6179957 115.2424701  73.6775145  70.4206931
 113.9111679  74.5094641  71.1793193 111.5537319  72.0426752  73.8429787
 110.5290767  71.5376969  74.3002626 111.9442483  73.2799479  74.1471452
 112.8068587  73.6530018  73.8182890 111.0962490  74.2240325  74.8773751
 110.2319211  73.7058034  75.2760169 111.8537618  74.8420080  76.0529242
 111.3788502  75.7988340  76.3598237 112.8958792  75.0835375  75.7410761
 111.8772196  73.9728234  77.2648057 112.8469709  73.0888291  77.5832968
 113.7543500  72.9272311  77.0085352 112.5033188  72.4310971  78.7429958
 112.8935344  71.5603344  79.0032575 111.2642904  72.8095363  79.2035471
 110.8365417  73.8085278  78.2812689 109.5645364  74.3820699  78.5035253
 109.1933414  75.1391050  77.8290223 108.7588551  73.9628368  79.5806633
 107.7850846  74.4080104  79.7256891 110.4738934  72.3844798  80.2785692
 110.8367949  71.6257047  80.9508936 109.2057651  72.9594386  80.4587666
 108.5710561  72.6315659  81.2674726 110.5313670  75.2922367  73.9460948
 111.1960253  75.7316875  73.0026234 109.3151131  75.7418122  74.2619465
 108.8105458  75.3222175  75.0229884 108.5829256  76.7888283  73.5529093
 109.2759151  77.3186873  72.9198243 107.4844592  76.1566773  72.6832878
 106.6171056  76.8461038  72.5681086 107.1200368  75.2279962  73.1739632
 108.0071040  75.8461019  71.2772002 108.9171403  75.2064795  71.3322582
 108.2970396  76.8099524  70.7966037 106.9359323  75.1497152  70.4318022
 105.9675742  75.6859826  70.5491451 106.8085139  74.1002897  70.7813925
 107.3564756  75.1725236  68.9623859 108.3282489  74.6709386  68.8144792
 107.4622661  76.2203970  68.6114227 106.3396570  74.5258081  68.1082407
 105.4063439  74.9453177  68.2984390 106.3605872  73.4722718  68.2622854
 106.5949522  74.6765482  67.1172905 108.0061732  77.8227574  74.5169043
 107.4700826  77.4669837  75.5670833 108.0618805  79.0881369  74.1097784
 108.5184961  79.3107702  73.2410293 107.5676930  80.2629678  74.8438044
 106.8510844  79.9508089  75.5904142 108.7278388  81.0092725  75.5328668
 109.4236039  81.4180304  74.7617519 108.1905673  82.1683964  76.3769930
 107.4725851  81.8059343  77.1416633 107.6732756  82.9195554  75.7406658
 109.0215002  82.6935888  76.8964572 109.5220421  80.0798778  76.4587916
 110.0783673  79.3186140  75.8793221 108.8307917  79.5488499  77.1408986
 110.2515560  80.6652115  77.0600972 106.8549992  81.1701801  73.8455667
 107.4499392  81.5689869  72.8506228 105.5428468  81.3480859  74.0141090
 105.1274981  81.1287732  74.9030014 104.6302953  81.9122811  73.0039875
 103.6430899  81.5866704  73.2786438 104.5868513  83.4472164  73.0897040
 103.8603810  83.8501951  72.3582413 105.5917602  83.8670207  72.8712050
 104.1471824  83.9465223  74.4774384 103.1572662  83.4275237  75.0522197
 104.8227276  84.8527816  75.0104054 104.8475851  81.2998853  71.5952968
 104.8431762  81.9774132  70.5721103 105.0742541  79.9757665  71.5666678
 105.0641505  79.5219673  72.4505847 105.4310229  79.1342788  70.4084397
 105.5605054  78.1423680  70.8170838 104.2318706  79.0578211  69.4410008
 104.0202678  80.0566511  69.0095212 103.3807251  78.7553112  70.0779583
 104.3779814  77.9993899  68.3563101 104.6237440  76.8264842  68.6052258
 104.1743262  78.3654615  67.1121308 104.1156829  77.6240234  66.4441044
 104.0104979  79.3247003  66.9148651 106.7874899  79.4348157  69.7214981
 107.2295715  78.6227050  68.9077474 107.5226230  80.4778521  70.1194121
 107.1745230  81.1191516  70.8093817 108.9313870  80.6501663  69.7548057
 109.0163835  80.4262100  68.7038893 109.3497083  82.1010009  70.0198929
 109.2051914  82.3520307  71.0953929 108.7196181  82.8019924  69.4307704
 110.4169888  82.2826563  69.7734164 109.8259333  79.6377784  70.4997101
 109.4995744  79.2078750  71.6072163 110.9477288  79.2301019  69.8947441
 111.2336558  79.6147288  69.0232661 111.8292494  78.1914030  70.4478281
 111.2106375  77.4495148  70.9354137 112.6298276  77.5018224  69.3249050
 113.2325584  76.6792216  69.7704365 113.3391443  78.2372481  68.8788087
 111.7994303  76.9047474  68.1721817 111.3156863  77.7329544  67.6014256
 112.7185031  76.1410354  67.2188391 113.2399523  75.3227639  67.7579251
 113.4806683  76.8209081  66.7850943 112.1452791  75.6878984  66.3851848
 110.7106110  75.9529658  68.6621870 109.9721490  76.4971796  69.2854312
 111.1547019  75.1401972  69.2719525 110.1748699  75.4814612  67.8163077
 112.7720342  78.7592303  71.5211938 113.4580169  79.7501712  71.2820895
 112.8763690  78.0751291  72.6623362 112.3292391  77.2443161  72.7942661
 113.6673025  78.5004309  73.8231585 114.0825652  79.4792263  73.6217456
 112.7247763  78.6204033  75.0290287 112.2857843  77.6221793  75.2467936
 111.8845956  79.2866779  74.7214229 113.3627049  79.1835808  76.3101373
 114.1951559  78.5441532  76.6684716 112.5872776  79.1984637  77.1078277
 113.8250389  80.6259807  76.1450597 113.0395661  81.5199553  75.8901127
 115.1027706  80.9121270  76.2447354 115.6941488  80.3014005  76.7795352
 115.3211424  81.8862745  76.2188371 114.8487835  77.5554265  74.0922300
 114.7362150  76.3365704  73.9435525 115.9819723  78.1230923  74.5186473
 116.0001587  79.0975846  74.7258105 117.2061498  77.3931161  74.8824231
 116.9203743  76.4840544  75.3908379 117.9861197  77.0306217  73.6102691
 117.3378833  76.4239713  72.9382946 118.8669818  76.3990704  73.8644948
 118.4257467  78.1902501  72.9327057 117.6582837  78.5559399  72.4838236
 118.0823742  78.2011751  75.8573387 117.7330504  79.3234977  76.2245767
 119.2116290  77.6349416  76.3003355 119.3973777  76.6768403  76.0856420
 120.2480833  78.3194766  77.0920377 120.3553744  79.3292880  76.7209551
 121.1505177  77.7448315  77.0039677 119.9452739  78.4296079  78.5904324
 120.7865457  78.0771370  79.4103593 118.7142526  78.7913197  78.9563629
 118.0745390  79.1229657  78.2547304 118.1913502  78.7172262  80.3284989
 119.0359967  78.6345980  81.0004418 117.4713076  80.0274599  80.6709364
 118.1441766  80.8546221  80.3560300 117.2697122  80.0862635  81.7585451
 116.1848979  80.2298887  79.8936066 116.0372565  79.8530437  78.7413376
 115.2088647  80.8486432  80.5036173 115.2025769  80.8935518  81.5044485
 114.3986600  81.0609753  79.9624713 117.3354623  77.4584738  80.5915659
 116.6543616  77.3577750  81.6182103 117.3930350  76.4931096  79.6736071
 117.9241053  76.6387286  78.8425914 116.8647782  75.1397288  79.8264050
 116.3473333  75.0898528  80.7699443 115.8602091  74.7987427  78.7164914
 114.9347154  75.3894329  78.8964569 115.5676697  73.7242381  78.7428789
 116.3458959  75.1489560  77.4309456 117.0527698  74.5230572  77.2115506
 117.9872091  74.1016096  79.9138541 119.0341689  74.2449736  79.2820575
 117.7806470  73.0780777  80.7434519 116.8928596  73.0065850  81.2071268
 118.7190243  71.9827757  81.0047613 119.3367427  71.8447338  80.1294648
 119.6088920  72.2957169  82.2234641 120.2360315  71.4016077  82.4438167
 118.9538165  72.4804259  83.0991060 120.5444447  73.5029513  82.0292260
 119.9504616  74.4316661  81.8857778 121.1817053  73.3733759  81.1295290
 121.4368186  73.7428893  83.2419916 121.2081309  74.6447371  84.0344741
 122.4647452  72.9393161  83.4379997 123.0702870  73.0850737  84.2220683
 122.7219561  72.2886529  82.7321852 117.9411718  70.6763013  81.2274789
 116.8128616  70.6930485  81.7232626 118.5238398  69.5401515  80.8427679
 119.4649893  69.5274295  80.5307024 117.8215348  68.2516242  80.7375731
 116.9361537  68.2878065  81.3566449 117.3910118  67.9871642  79.2761543
 116.6627933  67.1433483  79.2639303 118.2625914  67.6919176  78.6554601
 116.7634950  69.2141702  78.5877503 117.5409498  69.9502606  78.2987000
 116.0576634  69.7134347  79.2835177 115.9720573  68.8885045  77.3154228
 116.2588138  67.8666993  76.6581597 115.0181059  69.6580005  77.0443186
 118.6804865  67.0944184  81.2704143 119.8995745  67.2274162  81.3925503
 118.0538647  65.9582822  81.5874197 117.0511718  65.8969275  81.4865032
 118.7298942  64.7502306  82.0674484 119.7224692  64.7283932  81.6364617
 118.8510903  64.7880697  83.5892979 117.8636528  64.6284870  84.0790048
 119.2348563  65.7860799  83.8728080 119.7872759  63.8193674  84.0099990
 120.0504497  64.0312919  84.9292405 118.0155369  63.4719843  81.6200402
 116.7845148  63.3767844  81.6384989 118.8047865  62.4605609  81.2500380
 119.7922748  62.5643400  81.2977430 118.3404114  61.1617609  80.7404810
 117.2713692  61.2097401  80.5862571 119.0039068  60.7703486  79.3984597
 119.9711939  60.2754956  79.6168815 118.0992455  59.7926174  78.6378469
 117.1162031  60.2601498  78.4161311 117.9201075  58.8649726  79.2213814
 118.5647276  59.5010446  77.6767261 119.3180014  61.9464246  78.4626307
 119.9625405  62.6994101  78.9631109 118.3921932  62.4516152  78.1221320
 119.8843210  61.6137353  77.5766755 118.6185999  60.0712026  81.7701895
 119.6948434  60.0310018  82.3599020 117.6898770  59.1346292  81.9342779
 116.8121116  59.1582424  81.4387979 117.9486294  57.8917373  82.6813795
 118.3314447  58.1726263  83.6448214 116.6678514  57.0617998  82.8634694
 116.8880469  56.0864507  83.3554583 116.0916384  56.8170523  81.6054808
 116.7680313  56.3845948  81.0709719 115.6209922  57.7484877  83.7352466
 115.3043539  58.7045751  83.2741185 116.0035895  57.9498796  84.7541187
 114.7215199  57.1025698  83.8234518 119.0128496  57.0087519  82.0083280
 119.2604527  57.0889316  80.8010381 119.5869347  56.0961891  82.7913448
 119.4157552  56.1125009  83.7666060 120.1105756  54.8245903  82.2811970
 120.6206866  54.9967052  81.3464216 121.0852534  54.2154231  83.3024020
 121.3596306  53.1748500  83.0086732 120.5605248  54.1440220  84.2825615
 122.3730235  55.0346708  83.4819221 122.8611096  54.7806165  84.4482765
 122.1750364  56.1252680  83.4490807 123.4005962  54.7656938  82.3779476
 123.0784694  54.8429385  81.1636426 124.5629178  54.4398577  82.6949734
 118.9477843  53.8640744  81.9905572 117.8528093  54.0433878  82.5198071
 119.1646521  52.8540854  81.1475497 120.0501513  52.6989232  80.7214767
 118.0950850  51.9369996  80.7491319 117.3082862  52.5205613  80.2884648
 118.6497195  50.9351644  79.7279724 119.2193249  50.1444700  80.2657576
 119.3841378  51.4345586  79.0572453 117.5506286  50.3384282  78.8452205
 117.2957838  51.0270193  78.0116137 116.6165520  50.1566610  79.4146128
 118.0185051  49.0244576  78.2492593 118.6515812  48.9531144  77.2112040
 117.8260419  47.9385826  78.9571791 117.3678791  48.0121650  79.8428219
 118.0671633  47.0649297  78.5493973 117.4891835  51.1937121  81.9532217
 118.2144499  50.7357514  82.8399068 116.1773948  50.9458155  81.9238317
 115.5754295  51.3623008  81.2329421 115.5336186  50.0323035  82.8653379
 115.8599882  50.3151686  83.8541726 114.0076221  50.2283525  82.8173657
 113.6099244  50.0678059  81.7967739 113.7397172  51.2612664  83.1205270
 113.3282579  49.2584361  83.7761361 113.5854019  49.3622274  84.9944719
 112.7602964  48.2426377  83.3122844 115.9711976  48.5564799  82.6604516
 116.4453343  48.1501662  81.5947023 115.7778767  47.7316648  83.6928803
 115.2846431  48.1079883  84.4738670 116.2002962  46.3254769  83.7728766
 116.8223162  46.1030591  82.9162590 117.0690327  46.1661533  85.0252463
 117.9522774  46.8380383  84.9072719 117.4432608  45.1227256  85.1024243
 116.3600118  46.5267570  86.2082731 117.0156577  46.5581371  86.9185026
 115.0722691  45.2717853  83.7345912 115.3141420  44.1229637  84.0951842
 113.8147618  45.6516006  83.4434679 113.6131169  46.6014551  83.1657296
 112.6357762  44.7453199  83.4423747 112.9781554  43.7215126  83.3618075
 111.8116123  44.9063927  84.7360294 110.9003378  44.2710709  84.6408674
 111.4706456  45.9599763  84.8104071 112.5425008  44.4230803  86.0072190
 113.6419711  44.4636344  85.8730855 112.3032409  43.3484055  86.1411231
 112.1855251  45.1994609  87.2883211 112.8549189  44.8416885  88.1000413
 111.1340649  44.9741278  87.5817544 112.3491187  46.7276250  87.1849250
 112.4214906  47.1983658  88.1843497 111.4480546  47.1478270  86.6784867
 113.5186897  47.1278250  86.3670861 113.4780625  46.5211044  85.5176773
 114.4528772  46.9905935  86.7940869 113.4175058  48.1087729  85.9676376
 111.7324508  44.9629241  82.2221138 111.5066563  44.0313855  81.4610365
 111.2701041  46.1978829  82.0262711 111.4604129  46.9314703  82.6854277
 110.6517155  46.6648859  80.7789304 110.1779148  45.8358826  80.2704066
 109.5884799  47.7286209  81.1090802 109.9403619  48.3721269  81.9452650
 108.6367465  47.2564882  81.4210223 109.3232837  48.6538165  79.9213103
 108.4943015  48.3169377  79.0457241 110.0470792  49.6718868  79.8372034
 111.7280709  47.2057760  79.8230691 111.6483335  47.0055259  78.6128923
 112.7834167  47.8198079  80.3630146 112.7696480  47.9863800  81.3533275
 113.9562921  48.2635716  79.6022747 114.6048868  48.7057333  80.3294455
 114.7010931  47.0551454  79.0110255 115.5134091  47.3662060  78.3262857
 114.0188504  46.4351966  78.3926626 115.2184828  46.2516253  80.0617536
 115.7341691  46.8413059  80.6339371 113.7581750  49.4311216  78.6271447
 114.5972228  49.6455394  77.7554608 112.7361379  50.2665796  78.8207322
 111.9703204  50.0267444  79.4306882 112.7269041  51.6461086  78.2919899
 113.1024090  51.6305866  77.2805238 111.3015268  52.2200671  78.2388941
 111.3383647  53.2988774  78.0006258 110.6592797  52.1071404  79.4777715
 110.3799991  51.1574994  79.5602505 110.4082379  51.5684501  77.1884293
 110.2776995  50.4922092  77.4160743 110.8406897  51.6744702  76.1740101
 109.4003948  52.0393364  77.1921004 113.6451675  52.6002473  79.0853498
 114.2448165  52.2319925  80.0975743 113.7403432  53.8457532  78.6153567
 113.3114370  54.0593677  77.7310944 114.3037747  55.0140660  79.2940614
 114.7879567  54.6988122  80.2089205 115.2995418  55.7250026  78.3599424
 115.8173222  56.5513198  78.8931500 114.7366221  56.1918134  77.5162436
 116.3568865  54.8408250  77.7350294 116.1439030  54.3075517  76.4505425
 115.2316971  54.5302500  75.9163995 117.1248863  53.4932884  75.8585829
 116.9792110  53.0986881  74.8676036 118.3171832  53.2036195  76.5478108
 119.2439579  52.4111508  75.9523253 119.9835898  52.2316394  76.5775428
 117.5555871  54.5746882  78.4227633 117.7221914  54.9967013  79.4003437
 118.5365859  53.7578610  77.8266293 119.4544089  53.5493576  78.3481777
 113.1915186  56.0128885  79.6567126 112.1586203  56.0692234  78.9935298
 113.4800556  56.9274657  80.5755260 114.3305088  56.8320902  81.1036747
 112.8338724  58.2439673  80.6686053 112.1304808  58.3455167  79.8536876
 112.0578750  58.3749245  81.9828520 111.6327810  59.3977704  82.0920089
 112.7429211  58.1765961  82.8370565 110.9859535  57.4542662  82.0120668
 110.7892271  57.1833785  82.9257283 113.8517164  59.3838632  80.5074077
 115.0569960  59.1971075  80.7065893 113.3677798  60.5898193  80.2032935
 112.3832102  60.6760611  80.0195137 114.1502803  61.8270023  80.0744168
 115.0649259  61.7376815  80.6420520 114.4952958  62.0171247  78.5819665
 113.5664331  62.1586578  77.9921263 114.9498335  61.0581564  78.2439380
 115.4871302  63.1351571  78.2098792 116.4037151  63.0331137  78.8357714
 115.8767943  62.9794739  76.7364306 114.9828000  63.0733105  76.0837846
 116.3450744  61.9904155  76.5489942 116.6001499  63.7688555  76.4366210
 114.9167193  64.5372661  78.3991818 114.9439966  64.8420234  79.4616463
 113.8690655  64.5841333  78.0351193 115.5159651  65.2838825  77.8303753
 113.3335250  62.9773919  80.6780487 112.1715149  63.1490871  80.3186736
 113.9046574  63.7364110  81.6163171 114.8596885  63.5888865  81.8910937
 113.2704696  64.9415127  82.1688147 112.2917726  65.0502180  81.7241053
 113.0363803  64.8667921  83.6779930 112.4213448  63.9661828  83.8945353
 112.4538746  65.7568323  84.0125918 114.2463857  64.8072916  84.4098929
 113.9733128  64.7987091  85.3444895 114.0331728  66.1998490  81.7782156
 115.2507980  66.2013332  81.6184386 113.2850911  67.2708610  81.5651094
 112.2984358  67.2321846  81.7536531 113.7340040  68.5076175  80.9427369
 114.8115062  68.5744157  80.9628210 113.2533119  68.4973268  79.4912703
 112.1950901  68.1621484  79.4374134 113.8637474  67.7782122  78.8969989
 113.3520345  69.7836687  78.9420696 113.9750207  69.7235959  78.1665659
 113.1943115  69.6910520  81.7383849 112.0956687  69.6221368  82.2777898
 113.9800243  70.7507273  81.8962951 114.8881894  70.7868807  81.4677471
 113.6450660  71.9091257  82.7387417 112.5891865  71.9056333  82.9646716
 114.4350816  71.8613235  84.0588683 115.5226447  71.8457079  83.8200763
 114.1280151  70.6732103  84.7515436 114.3138982  69.9721639  84.1204798
 114.1255723  73.0125503  85.0179250 113.0325686  73.0929254  85.1935335
 114.5007644  73.9728118  84.6108693 114.6314077  72.8398297  85.9927889
 113.9387229  73.1995930  81.9869832 114.9464138  73.2901003  81.2907264
 113.1113581  74.2227938  82.1910260 112.2778987  74.0749217  82.7343270
 113.3149224  75.5989333  81.7398945 114.3198510  75.7218011  81.3624179
 112.2981364  75.8996939  80.6262437 111.2913707  75.5577557  80.9584876
 112.5772830  75.2936935  79.7375621 112.1961299  77.3762139  80.2115013
 111.8964118  77.9985485  81.0880606 113.5076407  77.9112155  79.6434135
 113.8110164  77.3333424  78.7449015 114.3262057  77.8536019  80.3888611
 113.3920025  78.9748658  79.3448552 111.1193894  77.5318324  79.1417393
 110.1359817  77.1901068  79.5283580 111.3752646  76.9264983  78.2483796
 111.0293702  78.5937689  78.8293512 113.1553467  76.5274295  82.9431499
 112.0977451  76.5396419  83.5708606 114.1875479  77.3069280  83.2726218
 115.0181540  77.3216055  82.7063623 114.1453215  78.2249179  84.4204810
 113.2024244  78.1114580  84.9341544 115.2248286  77.8811043  85.4534876
 116.2337948  77.9178696  84.9793718 114.9773388  76.5777861  85.9483639
 115.1083322  75.9875418  85.1956464 115.1921017  78.8033131  86.6696984
 114.1677837  78.8404015  87.0980118 115.4983929  79.8356548  86.3963742
 115.8931742  78.4356824  87.4490015 114.1885794  79.6822966  83.9734764
 115.0931092  80.1142364  83.2578125 113.1973417  80.4457768  84.4250689
 112.4463310  80.0255488  84.9426392 113.0611653  81.8880047  84.2454233
 113.8245561  82.2438312  83.5673606 111.6609929  82.2267283  83.6814848
 111.6746189  83.3049725  83.3935278 110.9152891  82.1287296  84.5018934
 111.0607497  81.4681075  82.4807922 110.2094578  82.0997312  82.1170739
 112.0348318  81.3029636  81.3171566 112.8322598  80.5823168  81.5859614
 112.4902680  82.2797521  81.0467434 111.4999393  80.9141645  80.4233236
 110.4657890  80.1028985  82.8327299 109.7669415  80.1905190  83.6911191
 111.2523181  79.3668494  83.0931126 109.9009325  79.6988888  81.9665123
 113.2514404  82.5939061  85.6034622 113.0996122  81.9662286  86.6558191
 113.3769906  83.9252536  85.5930227 113.5576529  84.4420194  84.7602858
 112.8354896  84.7121634  86.7088689 113.1301693  84.2348855  87.6327336
 113.3924125  86.1458208  86.7425915 114.4245077  86.1710208  86.3245930
 113.4494840  86.4824060  87.8024567 112.5591941  87.0556721  86.0517899
 112.9891037  87.3083382  85.1901067 111.3045814  84.6964149  86.6204036
 110.7392986  84.6301053  85.5230744 110.6020725  84.8291346  87.7479464
 111.0811761  84.8860548  88.6286413 109.1367922  84.9569721  87.7459278
 108.7249754  84.0791347  87.2680769 108.6218141  85.0352706  89.1869104
 109.0730081  85.8998693  89.7206400 108.9249935  84.1066093  89.7212773
 107.0923388  85.1639583  89.2009007 106.6473323  84.3381934  88.6021327
 106.7724976  86.1275604  88.7360369 106.5633928  85.1325965  90.6291747
 106.9623332  86.0181480  91.1769822 106.9370704  84.2112376  91.1244699
 105.0336914  85.1647138  90.6124060 104.6939050  84.2342923  90.1133660
 104.6302316  86.0479669  90.1061093 104.4953215  85.1673661  91.9905279
 104.4736226  86.1492476  92.3399475 105.0933787  84.5643637  92.6037248
 103.5125653  84.8331353  91.9554101 108.6797414  86.1639431  86.9224167
 107.7698097  86.0346193  86.1082965 109.3996206  87.2805994  87.0283162
 110.2581383  87.2962603  87.5255428 109.1167031  88.4957710  86.2718002
 108.0714251  88.7449007  86.4147080 109.9787121  89.6256006  86.8463676
 111.0615963  89.3817833  86.7755699 109.7136649  89.8248619  87.9057373
 109.7939564  90.5509720  86.2670431 109.3265641  88.3360208  84.7527520
 108.8601434  89.1845085  83.9955952 110.0125524  87.2856966  84.2845672
 110.5091109  86.7045224  84.9299915 110.1611997  86.9396819  82.8624492
 109.8921359  87.7931299  82.2555850 111.6220495  86.5810784  82.5620567
 111.7585203  86.2233252  81.5353284 111.9416279  85.7657818  83.2464055
 112.5343964  87.7796984  82.8080530 113.4052758  87.6600351  83.6983005
 112.2847114  88.8273997  82.1645825 109.2157447  85.8188389  82.4071000
 108.8281677  85.8064252  81.2389973 108.7716963  84.9541666  83.3260559
 109.1770544  84.9924281  84.2396935 107.7013329  83.9671059  83.1239284
 107.9112986  83.4224857  82.2168902 107.7110399  83.0050852  84.3199551
 107.6227740  83.5885527  85.2619943 108.6963051  82.4927084  84.3387901
 106.6446805  81.9245308  84.3189989 106.6865610  80.8914305  83.3625750
 107.4749704  80.8830112  82.6254498 105.7050065  79.8814509  83.3621843
 105.7407842  79.1035652  82.6151503 104.6896714  79.8898333  84.3416731
 103.7483171  78.9103903  84.3566922 103.7887995  78.4426353  83.5078063
 105.6277333  81.9319147  85.2952622 105.5964510  82.7212188  86.0306630
 104.6565532  80.9111410  85.3125592 103.8766088  80.9122793  86.0593002
 106.3243916  84.6255582  82.9386254 105.5593598  84.2298881  82.0610574
 106.0714969  85.7268069  83.6483109 106.7239824  86.0273275  84.3472846
 104.8247254  86.5009995  83.5648803 103.9897030  85.8174346  83.6377769
 104.7845740  87.4712528  84.7596993 103.9754704  88.2216290  84.6201260
 105.7533091  88.0244091  84.7801359 104.5630461  86.7503798  86.1076346
 105.2588941  85.8949331  86.2149720 103.5272693  86.3598567  86.1594436
 104.8024976  87.6566997  87.3279052 105.5444903  88.6615537  87.2093425
 104.2208814  87.3849801  88.4058208 104.6394962  87.2625367  82.2331028
 103.5140397  87.6119234  81.8888128 105.6936258  87.4597652  81.4235586
 106.5798522  87.0713924  81.6591609 105.6548505  88.2407443  80.1623096
 105.0468501  89.1175528  80.3449974 107.0727480  88.7335887  79.7925085
 106.9905624  89.3162096  78.8463568 107.7283654  87.8507020  79.6170431
 107.7313776  89.6756622  80.8117482 107.8731308  89.1331117  81.7690688
 107.0521500  90.5261568  80.9982478 109.0785611  90.1830285  80.2598081
 108.8890264  90.6160849  79.2499202 109.7758052  89.3261578  80.1155284
 109.7322173  91.2756343  81.1180594 108.9859998  92.0273201  81.4504181
 110.5152913  91.7937868  80.5186947 110.3980585  90.7272085  82.3197647
 111.1536463  90.0181519  82.0820963 109.7084384  90.2042831  82.9144737
 110.8381384  91.4598571  82.9053257 104.9883103  87.5153919  78.9658514
 105.3677903  87.7716723  77.8238455 104.1268479  86.5190126  79.2038132
 103.7924758  86.3983400  80.1378347 103.7185233  85.5080686  78.2048041
 103.7890140  85.9367833  77.2128732 104.6680914  84.3021478  78.3031679
 104.4218505  83.5389135  77.5321606 104.5688365  83.8405055  79.3085357
 106.6439684  85.1626955  76.9252898 106.1326845  85.1651578  76.0430676
 106.1057104  84.6797451  78.0962140 107.9117262  85.5487091  77.1676891
 108.5997356  85.9205977  76.4089724 108.1858704  85.3057698  78.4687347
 107.0607360  84.7733050  79.0603891 107.0161278  84.5647595  80.1173753
 102.2835761  85.0188925  78.3959774 101.7364317  85.1254802  79.4927144
 101.7354310  84.3272822  77.3890822 102.2589984  84.2126325  76.5283433
 100.5041817  83.5248022  77.5338894 100.1428190  83.6280802  78.5471600
  99.3968702  84.0457705  76.5951118  98.8789269  83.1991092  76.0863123
  99.8428010  84.6631208  75.7893779  98.3326095  84.8117522  77.3989576
  98.7711412  85.7327342  77.8404590  97.9919742  84.1301261  78.2136560
  97.0971930  85.1502532  76.5530928  96.7701589  84.2151736  76.0411615
  97.3494554  85.8959598  75.7731336  95.9773948  85.6679379  77.4689932
  96.1409166  86.7379721  77.6868718  95.9716157  85.1251663  78.4375390
  94.6402706  85.4933177  76.8526324  94.5017752  84.4417548  76.7248948
  94.5161615  85.9571426  75.9401614  93.9137783  85.8156530  77.5321261
 100.7296721  82.0202243  77.3846863  99.9887357  81.2590356  78.0104481
 101.7589101  81.5752425  76.6561629 102.3455962  82.2310245  76.1487685
 102.0305466  80.1537782  76.3846949 101.3714516  79.5768685  76.9993281
 101.7022115  79.7973272  74.9183513 102.2690614  80.4884727  74.2581317
 102.0598542  78.3509397  74.5446495 101.5181946  77.6206043  75.1777730
 103.1498643  78.1593026  74.6277470 101.7736889  78.1649419  73.4857282
 100.2053300  79.9928611  74.6302915  99.9048296  81.0524438  74.7748170
  99.5940609  79.3534653  75.2963459  99.9813474  79.7275397  73.5737916
 103.4504584  79.7341027  76.7809130 104.4267277  80.3726069  76.4081669
 103.5507480  78.5766183  77.4356831 102.7271089  78.0977117  77.7147345
 104.7708755  77.8016697  77.6727937 105.5581561  78.1483202  77.0149217
 105.2030632  77.9071883  79.1432064 105.7839213  77.0085424  79.4494037
 104.3085239  77.9613147  79.8005420 106.0883135  79.0926603  79.4508380
 105.5279387  80.3431715  79.7725768 104.4573697  80.4670020  79.8069988
 106.3700101  81.4432403  80.0184760 105.9473887  82.4043620  80.2604533
 107.7694069  81.2973807  79.9287908 108.5898480  82.3630102  80.1037741
 108.3171965  83.0882786  79.5216900 107.4854207  78.9352407  79.4142388
 107.9154488  77.9769713  79.1663618 108.3266900  80.0341693  79.6574816
 109.3985134  79.9335797  79.6013812 104.4816435  76.3408628  77.3146554
 103.4053618  75.8369858  77.6436291 105.4196627  75.6583725  76.6602862
 106.2776191  76.1101475  76.3926931 105.2454276  74.2791934  76.1992567
 104.6692224  73.7326333  76.9339161 104.5011704  74.3201010  74.8562251
 105.0730093  74.9156554  74.1131211 103.5194601  74.8168374  75.0076668
 104.3417325  73.2980292  74.4517230 106.5865012  73.5433824  76.0491344
 107.6365726  74.1807831  75.9365364 106.5313695  72.2137132  75.9246538
 105.6592389  71.7355085  76.0537594 107.6340929  71.3917404  75.4298689
 108.3503131  72.0599449  74.9764035 108.3535290  70.6490185  76.5666542
 108.6013469  71.3924048  77.3585243 109.3272551  70.2789989  76.1744107
 107.4796677  69.2439567  77.3143030 107.1767338  70.4520410  74.3040339
 106.0206430  70.0294491  74.2713665 108.0740350  70.1736850  73.3567354
 109.0091369  70.5121307  73.4727520 107.7772367  69.5733259  72.0465465
 106.8419399  69.0342903  72.0964278 107.6364814  70.7246670  71.0331948
 108.4599907  71.4527464  71.2015244 106.6861433  71.2590372  71.2668170
 107.6358159  70.3261796  69.5522014 106.7827113  69.6524104  69.3395508
 108.5799380  69.8320556  69.2501299 107.4830859  71.5829609  68.6858088
 106.3941455  71.8247347  68.1169324 108.4374802  72.3902600  68.6357122
 108.8579067  68.5485827  71.6556211 110.0528234  68.8445962  71.6876038
 108.4566888  67.3184197  71.3245301 107.4774504  67.0992867  71.3200301
 109.3604060  66.1558927  71.2652752 110.3609438  66.4686752  71.5296423
 108.9336662  65.0913321  72.2960481 107.8954698  64.7535071  72.0617656
 109.8722275  63.8770414  72.2850055 110.9296979  64.1987296  72.4004816
 109.7805266  63.2966070  71.3444934 109.6199878  63.1953749  73.1253286
 108.9401551  65.6753859  73.7148307 108.2142691  66.5104592  73.8125573
 109.9516894  66.0527353  73.9728465 108.6568914  64.8980282  74.4545142
 109.4513624  65.5456380  69.8682164 108.4395392  65.2593928  69.2320282
 110.6745578  65.2050407  69.4519179 111.4756235  65.4815388  69.9916847
 110.9608193  64.3419492  68.2937618 110.0273513  64.0268591  67.8495260
 111.7903470  65.0771626  67.2262559 112.8629461  65.1225739  67.5304286
 111.3590402  66.4102155  67.0546010 110.3982286  66.3700703  67.0182427
 111.6952565  64.3966434  65.8620827 110.6342532  64.3121161  65.5599240
 112.1379481  63.3764976  65.8958572 112.2512726  64.9780488  65.1008218
 111.7044037  63.0851347  68.7551223 112.6684617  63.1808802  69.5119725
 111.2650827  61.9033916  68.3198888 110.5169706  61.8338170  67.6626209
 111.8470307  60.5998309  68.6780870 112.9278506  60.6734312  68.6490463
 111.3621781  60.2150910  70.0873713 110.2560938  60.2971351  70.1420542
 111.7828758  60.9435723  70.8149549 110.9723657  57.7077554  70.4708193
 109.9829994  57.6881809  70.3450547 111.7861996  58.8372237  70.5112257
 111.7472546  56.6878633  70.8710996 111.4127744  55.6543359  70.9951815
 112.9977350  57.1154409  71.1238390 113.0417376  58.4689437  70.8905990
 113.9556113  59.0299643  71.0126848 111.4344066  59.5416418  67.6400470
 110.4443840  59.7426460  66.9413472 112.1420442  58.4071648  67.5522970
 112.9413860  58.2666113  68.1335320 111.8663631  57.3417877  66.5723600
 112.0107913  57.7631062  65.5861364 112.8647101  56.1901862  66.7922929
 112.6797921  55.7147715  67.7832690 113.8922715  56.6149198  66.8227211
 112.7857217  55.1331278  65.6733459 113.0146389  55.6191882  64.7150731
 111.7563723  54.7155920  65.6105433 113.7172364  53.9450924  65.8756434
 114.3870131  53.7861462  66.8788668 113.7754095  53.0345591  64.9283213
 114.4034005  52.2762135  65.0913600 113.1142509  53.0376655  64.1860990
 110.4216055  56.8044121  66.6249347 109.8788129  56.4119159  65.5953217
 109.7882732  56.7883647  67.8014668 110.3163780  57.0649810  68.5978750
 108.3989632  56.3529606  67.9569075 108.2244852  56.1843161  69.0071783
 108.2513207  55.4512215  67.3756754 107.3410754  57.3606946  67.4854312
 106.1560448  57.0780346  67.6412382 107.7288224  58.5474222  66.9956100
 108.6969047  58.7284609  66.8120760 106.8239427  59.6738402  66.7488505
 105.8187853  59.3849285  67.0261846 107.2435317  60.8756497  67.6177348
 106.5148971  61.7031998  67.4647911 108.2381947  61.2365907  67.2717176
 107.3344728  60.6052337  69.1304538 108.1405584  59.8599074  69.3226185
 107.6888630  61.9059705  69.8497001 106.9150999  62.6780338  69.6536747
 108.6613789  62.3018914  69.4914036 107.7514363  61.7485283  70.9464924
 106.0231121  60.0656701  69.6989486 105.8219683  59.0379531  69.3299419
 105.1752650  60.7020885  69.3794794 106.0428013  60.0410170  70.8090660
 106.7675330  60.0701341  65.2657854 107.7770544  60.4198817  64.6613608
 105.5511770  60.1522334  64.7207276 104.7487306  59.8153778  65.2140606
 105.2679408  60.6452621  63.3613845 106.0921254  60.3614588  62.7381954
 103.9723715  59.9957611  62.8662898 104.1227495  58.8954046  62.7869910
 103.7383746  60.4101912  61.8672053 102.9156972  60.2718036  63.7727367
 102.7424612  61.2249664  63.7908867 105.1441139  62.1739334  63.2542167
 104.9448018  62.7029339  62.1639084 105.1721277  62.8857215  64.3842959
 105.3326604  62.4156611  65.2477550 104.9527782  64.3355174  64.4847627
 105.4737185  64.7962883  63.6584916 103.4503902  64.6412550  64.3848380
 103.1055921  64.3595292  63.3623167 103.2325606  65.7243877  64.5100481
 102.7092657  63.8810131  65.3185627 103.0886605  64.0158965  66.1948216
 105.5249634  64.8930987  65.8035607 105.8138343  64.1019645  66.7064146
 105.7156744  66.2231366  65.9460439 105.6408153  67.2380592  64.9050933
 104.6419890  67.7282986  64.9583491 105.7960360  66.8390294  63.8784790
 106.2688668  66.8220509  67.1651230 107.1521537  66.2702181  67.4465125
 106.6684452  68.2612319  66.7881083 107.6361484  68.5560263  67.2424911
 105.8977891  69.0044913  67.0973049 106.7296562  68.2437940  65.2630279
 106.5440469  69.2488861  64.8293941 107.7176007  67.8671413  64.9209024
 105.2864473  66.7469737  68.3493094 104.4245560  67.6130395  68.5246905
 105.3797380  65.6961193  69.1723651 106.0876489  65.0061638  69.0266699
 104.4437634  65.5024364  70.2925471 103.4433177  65.6626273  69.9142838
 104.4723132  64.0787841  70.8724170 105.5159699  63.8043884  71.1500024
 103.5753755  63.9449678  72.1135995 102.5396900  64.2593117  71.8955842
 103.9589177  64.5448303  72.9645846 103.5669130  62.8817101  72.4217344
 103.9315301  63.0946468  69.8296224 104.6196516  63.0151714  68.9611438
 102.9346069  63.4173993  69.4603142 103.8152763  62.0863554  70.2817393
 104.6918187  66.5661837  71.3553102 105.7527177  66.6199490  71.9744488
 103.6841483  67.4107665  71.5500538 102.8129017  67.2528208  71.0875895
 103.7696763  68.6472088  72.3283959 104.7735857  68.7623708  72.7025966
 103.4488743  69.8451221  71.4194433 102.4245166  69.7224416  70.9912261
 104.3792708  69.8978588  70.3652089 104.3550363  69.0544190  69.8864985
 103.5412742  71.2020804  72.1161235 104.5587758  71.3455342  72.5392138
 102.7991955  71.2752068  72.9371897 103.3424907  72.0326147  71.4141222
 102.8393115  68.5933960  73.5351683 101.7285196  68.0663998  73.4383937
 103.2615605  69.1661252  74.6687538 104.1975954  69.5326697  74.7076285
 102.4094363  69.4071803  75.8446670 101.3783451  69.3612947  75.5253061
 102.6472979  68.3426624  76.9329728 102.0611567  68.6039871  77.8409689
 103.7287942  68.3641830  77.2065767 102.2705887  66.9015895  76.5408299
 102.6122376  66.2265010  77.3554051 102.8337707  66.6137173  75.6233830
 100.7612350  66.7042850  76.3061974 100.4312294  67.4245476  75.5235754
 100.1896221  66.9313122  77.2305799 100.4282151  65.3024928  75.7755834
 101.1014009  65.0312157  74.9326659  99.3785135  65.2857868  75.4043600
 100.5440841  64.2550656  76.8203607  99.9084585  64.4155990  77.6166243
 101.5387929  64.1415117  77.1432442 100.2694018  63.3604510  76.3390010
 102.6078907  70.8295170  76.3751000 103.7205877  71.3535670  76.3840981
 101.5005656  71.4411328  76.8011990 100.6436229  70.9397014  76.8255607
 101.3714840  72.8993013  76.9351862 102.3420192  73.3207327  77.1609709
 100.8514486  73.4992367  75.6108740 100.9585769  74.6071469  75.6427823
  99.7757175  73.2478809  75.4674058 101.5388232  72.9983318  74.4799242
 102.4747856  73.1646192  74.6320812 100.4377313  73.3049896  78.0872938
  99.4654099  74.0198896  77.8621115 100.6464391  72.8014894  79.3076231
 101.4518579  72.2436014  79.4970437  99.9013772  73.2568274  80.4970095
  98.8905071  73.5043418  80.2018682  99.8374778  72.1123311  81.5274381
  99.1567198  72.4006640  82.3551269 100.8583282  71.9393470  81.9384756
  99.3175271  70.7845986  80.9966380  99.9594167  69.5887814  81.3684134
 100.8106198  69.6213452  82.0307249  99.5009523  68.3515458  80.8833490
  99.9940770  67.4402422  81.1853520  98.3840148  68.3047389  80.0311948
  98.0015659  67.3529703  79.6946534  98.1872663  70.7294645  80.1543401
  97.6643337  71.6353801  79.8844816  97.7261487  69.4920996  79.6712618
  96.8376035  69.4558075  79.0589685 100.5351942  74.5662579  81.0140798
 100.8949739  75.4096984  80.2027157 100.8035896  74.7049106  82.3217190
 100.3287858  74.1236450  82.9719603 101.9685608  75.4497739  82.8454345
 101.7615450  75.6114243  83.8921340 103.2027778  74.5255430  82.7406953
 102.9829571  73.5757575  83.2709333 104.0930338  74.9897046  83.2094567
 103.5338666  74.1485566  81.3095295 103.1540723  73.0934872  80.8422280
 104.0906313  75.0444373  80.5366356 104.0611667  74.8704818  79.5545885
 104.2335640  75.9621657  80.9050642 102.2336432  76.8805889  82.3063307
 103.3972156  77.2902147  82.2056530 101.1910137  77.6402744  81.9604337
 100.2609979  77.3257162  82.1304455 101.2808962  78.9125860  81.2253002
 102.2540744  79.3446177  81.4171813 101.1739140  78.5833607  79.7195779
 101.8991378  77.7594911  79.5253141 101.5011105  79.4697201  79.1382026
  99.7842989  78.1258855  79.2321969  99.1386944  79.0217862  79.1211653
  99.3140299  77.4717534  79.9981067  99.8082445  77.3443956  77.9036514
 100.2152938  76.3234408  78.0529395 100.4771730  77.8383159  77.1766391
  98.4750605  77.2734140  77.2706023  98.3417130  77.7100725  76.3931585
  97.4208674  76.6114008  77.7255324  96.2464912  76.8272456  77.2120312
  96.0581272  77.5273182  76.5504741  95.4639142  76.3273123  77.5826628
  97.5027514  75.7424075  78.6821487  96.6168259  75.3998891  79.0135454
  98.3939543  75.3485937  78.8690890 100.2620838  79.9420345  81.7419654
  99.6526455  79.7264656  82.7838526 100.1497203  81.0903000  81.0669411
 100.6752938  81.2316678  80.2310777  99.1743100  82.1324729  81.4178464
  99.4519059  83.0006081  80.8506136  99.1871751  82.3009425  82.4858806
  97.7387429  81.7485325  81.0370066  96.8046239  81.9719910  81.8051635
  97.5657956  81.0832632  79.8945873  98.3279679  80.9652665  79.2620812
  96.3375216  80.3368151  79.5852925  95.4958541  80.9242898  79.9128323
  96.2036967  80.1360265  78.0671803  95.2483254  79.6117785  77.8357496
  97.0421638  79.4813821  77.7446369  96.2876721  81.4120959  77.2166475
  96.2629158  81.1414898  76.1389484  97.2396777  81.9466564  77.4036693
  95.1474335  82.4153853  77.4480508  94.9881128  82.9321295  78.5764981
  94.5046743  82.8219212  76.4557529  96.2875545  78.9970715  80.3557627
  97.2898049  78.5665374  80.9219160  95.1283715  78.3314522  80.3741357
  94.3598551  78.6155314  79.8157810  94.9317691  76.9991746  80.9703521
  95.8401154  76.6917346  81.4697393  93.8168638  77.0213543  82.0281953
  94.3196035  77.1261518  83.0164232  93.3083078  76.0322685  82.0545982
  92.5989984  78.3555841  81.9166254  94.7040145  75.9362302  79.8894442
  94.7113126  76.3063041  78.6850389  94.5209504  74.7458452  80.2596753
 123.4256306  38.4073401 106.1887424 123.8424843  38.3403449 107.1331553
 122.6908091  37.6407438 106.0950665 122.8864246  39.2860394 106.1155926
 124.3628912  38.2124282 105.0490035 124.7776128  37.2169356 105.1123021
 123.6586802  38.3448588 103.6752990 124.4095934  38.3715683 102.8510014
 123.0951069  39.3041838 103.6360634 122.7001975  37.1891541 103.3352189
 123.2758404  36.2485001 103.1786927 122.1130662  37.3746494 102.4218057
 121.7585407  36.9590651 104.5088826 120.9867673  37.8939262 104.7980529
 122.1382790  36.1155155 105.3484456 125.5088410  39.2111807 105.1675726
 125.4519999  40.0736039 106.0395246 126.5506465  39.0792798 104.3392675
 126.5909968  38.3344910 103.6759533 127.7058325  39.9967441 104.2926793
 128.1900286  39.9718566 105.2586686 128.7163001  39.5337372 103.2191809
 128.2148131  39.5533285 102.2217743 129.9690925  40.4145411 103.1581010
 130.5000051  40.4026885 104.1299870 129.7264029  41.4659402 102.9041376
 130.6702229  40.0309428 102.3847654 129.1888853  38.0973871 103.4855763
 128.3559868  37.3651097 103.4443377 129.6482433  38.0303215 104.4961950
 129.9659605  37.7990541 102.7493666 127.2478628  41.4405946 104.0337090
 126.3304273  41.6668359 103.2397664 127.8707087  42.4020185 104.7204083
 128.5656211  42.1386730 105.3967592 127.5099380  43.8231139 104.7479071
 127.0221518  44.0924295 103.8226529 126.5709363  44.0719375 105.9422034
 126.5495757  45.1524815 106.2158669 127.0000576  43.5108461 106.8033533
 125.1206459  43.6081474 105.7258180 125.1042737  42.5500488 105.3922677
 124.6806057  44.2427619 104.9362886 124.2672789  43.6876668 106.9932771
 124.7428282  43.7586893 108.1175630 122.9570236  43.6546965 106.8711707
 122.4422008  43.7625406 107.7225335 122.5088708  43.4309751 106.0201222
 128.7576016  44.7190987 104.8858956 129.6581942  44.4289504 105.6773456
 128.7444020  45.8508557 104.1710720 127.9839962  46.0414680 103.5551773
 129.6900656  46.9754188 104.2528289 130.0900048  47.0362055 105.2544012
 130.8169593  46.8193116 103.2078187 131.3809020  47.7756119 103.1292423
 130.3499006  46.6298006 102.2163411 131.8634413  45.7189426 103.4510809
 131.3529066  44.7296494 103.5144180 132.8567595  45.6984361 102.2873144
 133.3917868  46.6698849 102.2183993 132.3381967  45.5241441 101.3235490
 133.6078674  44.8935399 102.4310998 132.6824023  45.9465288 104.7195509
 132.0165574  45.9911146 105.6042164 133.2439980  46.9018985 104.6574624
 133.4057662  45.1174460 104.8703311 128.9312325  48.2850848 103.9668828
 128.0588410  48.2856965 103.0965709 129.2861202  49.3907335 104.6368303
 129.9878932  49.3350515 105.3434210 128.7204467  50.7407823 104.4005788
 128.4219137  50.8084359 103.3629697 127.4920497  51.0185195 105.3058278
 127.8263776  51.0326996 106.3712584 126.8314952  52.3679347 104.9795419
 126.5664378  52.4173669 103.9041641 127.4910722  53.2242288 105.2312936
 125.8979510  52.4880517 105.5713419 126.3896536  49.9557611 105.1884042
 126.7518317  48.9580132 105.5108604 126.0293013  49.8787423 104.1405636
 125.5292641  50.2224577 105.8386255 129.7795779  51.8289734 104.6421205
 130.5311811  51.7486347 105.6117392 129.8036539  52.8715655 103.8010980
 129.2840085  52.8050029 102.9455641 130.7790016  53.9715577 103.8151709
 131.6113421  53.6691456 104.4362643 131.3197230  54.2351275 102.3981105
 132.1238175  55.0037639 102.4764201 130.5078710  54.6527478 101.7624702
 131.9382295  53.0365095 101.6710104 132.5482720  52.4331833 102.3659293
 132.6098000  53.4180127 100.8700265 130.9322814  52.1132178 100.9609083
 129.6965069  52.2682239 101.1222388 131.3913893  51.2524624 100.1828478
 130.2517983  55.3094131 104.3837855 129.1263216  55.7484818 104.1233533
 131.1477317  56.0525839 105.0369029 132.0567120  55.6635507 105.2073403
 130.9241439  57.3500830 105.6922757 130.1265806  57.8577265 105.1722786
 130.5232962  57.1024849 107.1532252 129.6850925  56.3698017 107.1917762
 130.1704367  58.0408039 107.6342889 131.6242852  56.6143842 107.8878147
 131.9206689  55.7936638 107.4542173 132.1728346  58.2524160 105.6160409
 133.2117031  57.8418231 105.0949654 132.0714190  59.4978125 106.0968936
 131.2855621  59.7832440 106.6442551 133.1659316  60.4835532 106.0517438
 134.1034544  59.9716099 106.2169808 132.9947992  61.2379213 106.8000062
 133.3113728  61.2359460 104.7215374 134.3068563  61.9193155 104.5153443
 132.3308562  61.1150565 103.8166944 131.5540361  60.5429606 104.0567713
 132.2365957  61.9405042 102.6050633 131.5839064  61.4431697 101.9057493
 133.2295195  62.1018287 102.2069525 131.6158684  63.3177339 102.8755773
 131.0325903  63.5414783 103.9351971 131.7057296  64.2259570 101.9022095
 132.0360732  63.9431734 100.9968608 131.2161710  65.5999891 102.0098814
 131.3869520  65.9625817 103.0120246 130.1689353  65.5815830 101.7436061
 131.9001999  66.5617055 101.0336468 132.3748462  66.1643740  99.9676526
 131.9570115  67.8376938 101.4182015 131.5346759  68.1263291 102.2713441
 132.6559983  68.9158555 100.7097088 132.9516039  68.5717983  99.7281390
 131.6793071  70.0997170 100.5706543 131.6919981  70.7133544 101.4983008
 130.6524483  69.6766031 100.4834434 131.8636373  71.0227337  99.3523503
 131.6347256  70.4451703  98.4246779 130.8602277  72.1685169  99.4842831
 131.0864708  72.7738805 100.3892317 129.8198920  71.7970053  99.5646200
 130.9241935  72.8448555  98.6060495 133.2524030  71.6396478  99.2095119
 134.0080748  70.8858335  98.9126201 133.5722898  72.1204794 100.1589480
 133.2439901  72.4309272  98.4291794 133.9197563  69.2866824 101.5056868
 133.8536911  69.4063962 102.7293354 135.0663525  69.4439177 100.8427423
 135.0989390  69.3251810  99.8452370 136.3552121  69.7298854 101.4940212
 136.1487939  70.3008269 102.3807368 137.0558121  68.4051967 101.8713851
 136.3410031  67.8415813 102.5192299 137.3720976  67.5201293 100.6597630
 138.1512085  67.9940067 100.0237355 136.4721857  67.3534472 100.0309655
 137.7485640  66.5287797 100.9891983 138.3382032  68.6338360 102.6809820
 138.1834678  69.3199081 103.5338537 139.1364157  69.0588495 102.0328666
 138.7182753  67.6682658 103.0796863 137.2360376  70.6403057 100.6343447
 137.2630602  70.5226762  99.4140624 137.9991100  71.5287550 101.2720007
 137.8903174  71.6521110 102.2496429 138.9403696  72.4248718 100.5933329
 138.3657987  72.9874396  99.8723175 139.5601478  73.3911742 101.6282101
 140.6702579  73.3078487 101.6596975 139.2099119  73.0769769 102.6369665
 139.1902119  74.8693006 101.4457720 139.5403427  75.4815255 102.2946086
 138.0826948  74.9690716 101.3961801 139.7518935  75.5280540 100.1851616
 139.0605969  76.2354524  99.4774176 141.0181808  75.3796439  99.8555591
 141.5850916  74.6669802 100.2707385 141.3371324  75.8471498  99.0344850
 140.0670508  71.6454750  99.8765315 140.6799867  70.7675307 100.4951763
 140.5047555  72.0917704  98.6831917 139.7530932  72.8883342  97.7268989
 139.6978641  73.9441499  98.0590211 138.7289048  72.4807209  97.6124389
 141.8408001  71.7966910  98.1703624 141.8946849  70.7283366  98.0189878
 141.9701058  72.5943829  96.8673707 142.5786587  72.0650394  96.1053574
 142.4197601  73.5988142  97.0483632 140.5255022  72.8045428  96.4119367
 140.4029639  73.7170776  95.7892063 140.1802563  71.9242912  95.8276943
 142.9448724  72.1755725  99.1744836 142.7992272  73.1201090  99.9578227
 144.0621094  71.4463459  99.1512424 144.1242268  70.6817632  98.5004736
 145.2101746  71.6731610 100.0390776 145.4338163  72.7302806 100.0433331
 146.0347888  71.0861590  99.6648600 144.9914051  71.2598641 101.5018621
 145.7488863  71.6909738 102.3691335 143.9446791  70.4766377 101.8017773
 143.3169360  70.2286830 101.0682862 143.5916805  70.0108238 103.1578589
 144.3993892  70.2639779 103.8280319 142.3084267  70.7431648 103.6236627
 142.0034101  70.3974296 104.6363843 141.4852500  70.4834806 102.9182596
 142.4328770  72.2760020 103.6878136 141.4451185  72.7018120 103.9710961
 142.6901019  72.6777840 102.6819136 143.4845328  72.7473479 104.7034607
 144.4929445  72.3891987 104.3996585 143.2808071  72.3255767 105.7142308
 143.5587414  74.2195492 104.7625069 144.1855528  74.7005030 104.1443145
 142.9182341  75.0240073 105.5931588 142.0875642  74.5742334 106.4944451
 142.0272681  73.6018236 106.6405717 141.5646529  75.2257197 107.0464209
 143.0977434  76.3139148 105.5307565 143.7416526  76.6597576 104.8558846
 142.4696951  76.9059371 106.0197107 143.4979694  68.4767788 103.2359004
 144.1035855  67.7695082 102.4263953 142.8235734  67.9762710 104.2676227
 142.3925013  68.5705413 104.9405005 142.6820900  66.5636075 104.6230778
 142.9102287  65.9677143 103.7520454 143.6634395  66.2168683 105.7528601
 144.6986002  66.2842871 105.3486887 143.5170427  65.1774278 106.1138095
 143.5505763  67.1224834 106.8347548 144.1883757  66.8984072 107.5317825
 141.2412382  66.2089504 105.0195504 140.4222311  67.0935156 105.2685299
 140.9297735  64.9082022 105.0263175 141.6496482  64.2416898 104.8069184
 139.6257974  64.3087206 105.3480101 139.1575198  64.8729575 106.1373468
 138.7479283  64.3747001 104.0748445 139.2484660  63.8042534 103.2621497
 138.7181901  65.4395696 103.7505835 137.2891896  63.8922844 104.1908696
 137.2662659  62.7988993 104.4109143 136.5182482  64.6443473 105.2784001
 136.4963396  65.7318367 105.0560734 136.9790775  64.5018882 106.2771354
 135.4742843  64.2646127 105.3329739 136.5691423  64.1088019 102.8588857
 137.0792183  63.5478491 102.0466426 136.5567842  65.1852174 102.5886500
 135.5212355  63.7445628 102.9251320 139.8445273  62.8594941 105.8388886
 140.9175569  62.3023689 105.6086865 138.8476641  62.2100549 106.4578284
 137.9898454  62.6731462 106.6614317 138.9128122  60.7706910 106.7743930
 139.7148603  60.3320405 106.1969043 139.2424800  60.5532478 108.2645630
 138.3336389  60.6876700 108.8881113 139.9763437  61.3336690 108.5764658
 139.8907926  59.1756617 108.4835384 140.9209078  59.2254756 108.0606452
 139.3523301  58.3797956 107.9256882 140.0070140  58.7949528 109.9644393
 140.2631218  59.6813347 110.5823806 140.8371149  58.0526878 110.0566864
 138.7576809  58.1830686 110.4635560 137.9339362  58.2926473 109.9176828
 138.6378773  57.3289646 111.4648983 139.6169550  57.0465899 112.2801316
 140.4841398  57.5032196 112.1439565 139.5121404  56.3062060 112.9309062
 137.5104446  56.7159749 111.6585170 136.8712374  56.6829154 110.8827620
 137.3854330  56.0716466 112.4086193 137.6361806  60.0392524 106.3637116
 136.5865117  60.2379219 106.9703546 137.7574788  59.1040832 105.4240891
 138.6491940  58.9370844 104.9942140 136.6973200  58.1555473 105.0799979
 135.7489371  58.6734252 105.1336377 136.8772482  57.6109165 103.6535025
 135.9690812  57.0321603 103.3699134 137.7394921  56.9087806 103.6262494
 137.1196195  58.6794062 102.5750763 138.1023324  59.1703121 102.7666766
 137.1675664  58.0176880 101.2018018 136.2056751  57.5097518 100.9797885
 137.9799051  57.2618241 101.1589627 137.3558695  58.7788056 100.4135205
 136.0229276  59.7424745 102.5538471 135.9843589  60.2896449 103.5189351
 135.0310203  59.2843071 102.3641575 136.2311293  60.4850324 101.7579169
 136.6601491  57.0182191 106.1022899 137.6688218  56.6944893 106.7403710
 135.4885766  56.4283024 106.3275677 134.6675174  56.7411725 105.8385312
 135.3107352  55.3684035 107.3286111 136.2079028  54.7659870 107.3602913
 135.0710241  55.9951832 108.7077826 134.8267112  55.2140569 109.4629396
 134.2235396  56.7175409 108.6659270 136.2590903  56.6637090 109.1093456
 136.7106365  56.8735673 108.2682772 134.1819142  54.4103814 106.9551172
 133.1371991  54.8312306 106.4680584 134.4009265  53.1202014 107.1672070
 135.2811632  52.8072127 107.5423042 133.5091756  52.0246349 106.8033728
 132.4957535  52.3955672 106.7672455 133.9326501  51.5133691 105.4128629
 135.0419092  51.5796795 105.3489891 133.5286827  52.2221203 104.6567055
 133.4925785  49.8144202 104.9570476 133.5329653  50.9430769 107.8951234
 134.5234296  50.8090299 108.6168996 132.4383731  50.1949191 108.0382137
 131.6650045  50.3187013 107.4184945 132.3034226  49.1096978 109.0123287
 133.2888432  48.8203155 109.3520472 131.4970438  49.6130071 110.2165807
 130.4990298  49.9895480 109.9061723 132.0509203  50.4265818 110.7280656
 131.3560373  48.8002527 110.9596986 131.6875146  47.8468944 108.3847587
 130.9572095  47.9333842 107.3951513 131.9969075  46.6827084 108.9634504
 132.6472264  46.6805762 109.7262210 131.7046986  45.3635273 108.4076400
 131.1752905  45.4886286 107.4731529 133.0400982  44.6740428 108.1154942
 133.6372257  44.5630920 109.0456137 133.6368842  45.2791979 107.4009542
 132.8855684  43.6661554 107.6832390 130.7935945  44.4898360 109.2896812
 130.9076720  44.4558224 110.5173870 129.9272308  43.7146823 108.6357158
 129.9024099  43.7372069 107.6324136 128.9694605  42.7970237 109.2657488
 129.3817357  42.4301904 110.1966286 127.6794971  43.5736116 109.5764295
 127.4328724  44.2507491 108.7310799 127.8518969  44.2164906 110.4689453
 126.5779120  42.7239751 109.8254215 125.8134447  43.0804916 109.3263408
 128.7312092  41.5572386 108.3858862 129.0172868  41.5589130 107.1886286
 128.2627470  40.4611560 108.9902959 127.9640593  40.5454500 109.9435273
 127.9074456  39.2219972 108.2859265 127.3857799  39.4871993 107.3828054
 127.2903596  38.6479246 108.9602303 129.0672891  38.3071817 107.8694584
 128.8251507  37.3164362 107.1854099 130.3036825  38.6002765 108.2809239
 130.4849850  39.4592127 108.7516093 131.4706832  37.7194543 108.1420872
 131.1251970  36.6938258 108.1949084 132.1686258  37.9357144 106.7829344
 131.4171781  37.7957174 105.9755917 132.9385498  37.1423040 106.6464459
 132.8399199  39.2834850 106.5464355 134.2425960  39.3822457 106.4972000
 134.8427319  38.5033908 106.6661524 134.8675043  40.6134105 106.2238710
 135.9467910  40.6740832 106.2042019 134.0849253  41.7508199 105.9569194
 134.5626355  42.6915184 105.7259025 132.0657184  40.4291863 106.2907117
 130.9912414  40.3549010 106.2988130 132.6819776  41.6543885 105.9807679
 132.0736137  42.5219598 105.7674887 132.4404173  37.9098140 109.3185157
 132.3915582  38.9321553 110.0045980 133.3279476  36.9393596 109.5532609
 133.3740635  36.0806951 109.0446353 134.4650297  37.0951114 110.4741625
 134.1300850  37.5570437 111.3898910 135.0834425  35.7332212 110.8309517
 136.0160241  35.8870855 111.4212799 135.3932849  35.0047418 109.6692562
 136.3775329  35.0942508 109.6054132 134.1270269  34.8745722 111.6599873
 133.2124584  34.6275517 111.0812766 133.8283616  35.3899670 112.5941140
 134.6253561  33.9184459 111.9324617 135.5015040  38.0177648 109.8317710
 135.8974071  37.8096357 108.6895210 135.8117473  39.1447352 110.4721676
 135.5290628  39.2913943 111.4149777 136.4838374  40.2557787 109.7908107
 136.0422303  40.3620155 108.8096489 136.2159015  41.5277057 110.6083325
 136.6796520  41.4201315 111.6178855 135.1189761  41.6262643 110.7674827
 136.6788695  42.8302380 109.9858573 137.5157805  43.6921345 110.7138782
 137.8635389  43.3814424 111.6877877 137.8509344  44.9599388 110.2013735
 138.4678841  45.6331863 110.7801023 137.3732414  45.3575130 108.9421002
 137.6293024  46.3309897 108.5508261 136.2003384  43.2316074 108.7252080
 135.5381481  42.5813078 108.1771284 136.5536968  44.4880547 108.2015402
 136.1669820  44.7970373 107.2432411 137.9804699  39.9853400 109.5686330
 138.5025006  40.2091052 108.4739563 138.6461143  39.4734246 110.6022641
 138.1937646  39.3205161 111.4835061 140.0970306  39.3209110 110.7310177
 140.5539845  40.2921185 110.6016882 140.3974238  38.7951758 112.1474041
 141.4862908  38.6100935 112.2704975 139.8620750  37.8397894 112.3296141
 139.9771327  39.7838611 113.2394219 138.7635633  40.0789843 113.3267516
 140.8803685  40.3124680 113.9270939 140.7501465  38.3963419 109.6943867
 141.9356339  38.5585947 109.4271218 140.0099112  37.4682963 109.0811355
 139.0769232  37.2748672 109.3909253 140.5448315  36.4579234 108.1509071
 141.5037961  36.1285969 108.5214178 139.6055498  35.2397477 108.0912172
 140.1561823  34.3620110 107.6928772 138.7485057  35.4371249 107.4171203
 139.0062494  34.8497874 109.4424374 137.9527958  35.4425777 109.7801652
 139.5714959  33.9625931 110.1125812 140.7847179  36.9845516 106.7196837
 141.3430582  36.2796398 105.8778919 140.3436965  38.2109176 106.4122956
 139.9033744  38.7337791 107.1398827 140.3138124  38.7648045 105.0519653
 140.8724364  38.1154314 104.3907662 138.8628425  38.8639942 104.5515970
 138.8469323  39.1797505 103.4848040 138.3258204  39.6463064 105.1352274
 138.0467788  37.5892966 104.6679372 138.0270891  36.6409466 103.6252144
 138.6128189  36.8034546 102.7331669 137.2629654  35.4633600 103.7568416
 137.2748719  34.7147576 102.9773314 136.5410647  35.2184462 104.9461740
 135.8216017  34.0767320 105.0899501 135.8885334  33.8265671 106.0198123
 137.3114270  37.3500925 105.8426934 137.3532043  38.0588159 106.6572443
 136.5630495  36.1683689 105.9860228 136.0342136  35.9817865 106.9103078
 140.9687448  40.1447170 104.9925771 140.7313271  40.9880998 105.8602236
 141.7201955  40.4371503 103.9293981 141.9856471  39.7415199 103.2650127
 142.1380482  41.8047687 103.6280263 142.5894714  42.2142502 104.5200536
 143.1961697  41.7882933 102.5223914 142.7627826  41.4698447 101.5504727
 144.0115047  41.0806915 102.7797757 143.6358831  42.7966330 102.3803642
 140.9462245  42.7177074 103.2760825 139.8737845  42.2591177 102.8729672
 141.1661824  44.0255911 103.3977856 142.0799479  44.3332274 103.6809722
 140.1900932  45.0842910 103.1406117 139.3466137  44.6711024 102.6041193
 139.7216068  45.6776952 104.4733183 139.1189478  46.5896957 104.2855868
 140.6230016  45.9825174 105.0533065 138.8918181  44.7226633 105.3423785
 138.6927899  45.2293877 106.3122953 139.5209510  43.8369363 105.5767825
 137.3225109  44.1197975 104.6528135 136.4416333  45.6662521 104.3043431
 136.9965763  46.2820116 103.5662260 136.2999350  46.2684444 105.2265463
 135.4433293  45.4551957 103.8686685 140.8008380  46.1737258 102.2495149
 142.0061149  46.4135974 102.2896677 139.9791643  46.8220233 101.4261901
 139.0078743  46.5626976 101.4226724 140.3954289  47.7222048 100.3430266
 141.4048972  48.0626135 100.5195113 140.3163841  46.9686665  99.0045973
 140.4508990  47.6826119  98.1616241 139.2969511  46.5325780  98.9047964
 142.1755003  45.7812592  97.6974035 142.3049189  46.4540791  96.9684167
 141.3002870  45.8417208  98.7838859 142.6984181  44.5455880  97.7032234
 143.4193886  44.1524444  96.9810282 142.2079138  43.8368686  98.7288824
 141.3054938  44.6257265  99.4100405 140.7231905  44.2279695 100.2293095
 139.4985872  48.9660414 100.2546283 138.3266154  48.9082501 100.6288238
 140.0054877  50.0301836  99.6244637 140.9835504  50.0401292  99.3945501
 139.2111635  51.1667119  99.1333086 138.1628224  50.9674072  99.3132975
 139.5859104  52.4640857  99.8614034 139.1540447  53.3372846  99.3230068
 140.6935982  52.5751061  99.8208237 139.1399537  52.5755943 101.2879931
 139.8679640  52.2053956 102.3612964 140.8609669  51.7767000 102.2920789
 139.1758856  52.4905831 103.5207574 139.5065832  52.3331947 104.4267633
 137.9477106  53.0574312 103.2538072 137.8946178  53.1267524 101.8268924
 136.7300515  53.6901510 101.2595008 136.6396603  53.7532647 100.1852230
 135.6751106  54.1540706 102.0697232 134.7876324  54.5641746 101.6077472
 136.9034485  53.5149458 104.0718359 136.9750573  53.4353429 105.1436557
 135.7571936  54.0655017 103.4716761 134.9334053  54.4127282 104.0780330
 139.3564036  51.3391869  97.6150245 140.4477483  51.1936536  97.0554310
 138.2590318  51.7246593  96.9621683 137.4046338  51.8456803  97.4779282
 138.1376452  51.9823134  95.5141888 139.1214626  52.1283256  95.0930733
 137.4326492  50.7948625  94.8107814 136.4133995  50.6740061  95.2511296
 137.2904690  50.9992943  93.2948018 138.2696826  51.2433095  92.8399819
 136.5679601  51.8055684  93.0513723 136.9274314  50.0703405  92.8100346
 138.1832177  49.4693289  95.0202036 138.2396669  49.2013231  96.0953795
 139.2123471  49.5356067  94.6119078 137.6515296  48.6437841  94.4984216
 137.3540099  53.2835453  95.3123838 136.5564596  53.6460838  96.1738506
 137.5342679  53.9918798  94.1904697 138.2458566  53.7194972  93.5337816
 136.7451936  55.1847962  93.8429280 135.8079053  55.1031774  94.3721825
 137.4702760  56.4419072  94.3541427 137.8019066  56.2334440  95.3948357
 136.7461783  57.2837577  94.4049702 138.6852642  56.8490798  93.5067968
 138.3599411  57.1357896  92.4819199 139.3937320  55.9951767  93.4115284
 139.4070553  58.0372811  94.1460842 139.8145675  57.7274584  95.1328121
 138.7034506  58.8881938  94.2794999 140.5225248  58.4892396  93.3091904
 140.5994892  58.1125943  92.3658881 141.4556680  59.3701608  93.6081013
 141.4740137  60.0163924  94.7391230 140.6748998  59.9487521  95.3283343
 142.1093874  60.7977410  94.8588964 142.4073482  59.5960540  92.7546998
 143.0413094  60.3378020  92.9038223 142.4939387  58.9393762  91.9867279
 136.3545145  55.2707100  92.3628892 136.9576287  54.6153650  91.5171699
 135.3569343  56.0942874  92.0531361 134.8550034  56.5409466  92.8009526
 134.7875418  56.3155524  90.7187943 135.5596601  56.1764580  89.9730983
 133.6740116  55.2797310  90.5167515 132.8741005  55.4324255  91.2774026
 134.1377206  54.2871401  90.7193210 133.0781332  55.2820430  89.1040701
 133.8988758  55.3683202  88.3603172 132.3912439  56.1385236  88.9507516
 132.3519480  53.9803508  88.7888791 132.6474307  53.2965693  87.8238988
 131.4112940  53.5575264  89.6003811 130.9907879  52.6718174  89.3653355
 131.1879270  54.0606753  90.4307550 134.2648024  57.7591037  90.5958343
 133.7487445  58.3081677  91.5670428 134.4191947  58.4015761  89.4380993
 134.6847813  57.9183143  88.5951980 134.2084216  59.8457810  89.2737318
 133.5975185  60.2013063  90.0908147 135.5898137  60.5167155  89.3410729
 136.2427338  60.1551074  88.5200654 136.0829881  60.2853117  90.3087156
 135.5263921  61.6213052  89.2649356 133.4339449  60.1795541  87.9763682
 133.2727606  59.3052115  87.1200327 132.9328905  61.4189997  87.7910413
 132.9159188  62.5180505  88.7477744 133.9041896  63.0299637  88.7222020
 132.6918028  62.1642850  89.7696988 132.2379201  61.8147686  86.5646513
 131.3445915  61.2148785  86.4923950 131.9193640  63.3054193  86.7321251
 130.9914183  63.6111216  86.2086531 132.7640524  63.9339715  86.3622276
 131.8300270  63.4689675  88.2492869 131.9722857  64.5274127  88.5172940
 130.8347771  63.1280154  88.6122646 133.0801083  61.5341792  85.3104545
 134.2343350  61.9446400  85.2250398 132.5274497  60.7598070  84.3701859
 131.6065090  60.4150252  84.4982964 133.2215677  60.3336970  83.1463691
 133.6274751  61.2139134  82.6875739 132.5100646  59.8525051  82.5006541
 134.3730395  59.3309738  83.3348367 134.9910552  58.9492817  82.3445697
 134.6680113  58.8736335  84.5616295 134.1343857  59.1891488  85.3464959
 135.8322582  58.0300162  84.8752055 136.2279439  57.6138398  83.9564096
 136.9086705  58.9119474  85.5256913 136.4592578  59.3846986  86.4260578
 137.1770578  59.7374035  84.8276302 138.1709914  58.1177178  85.9070343
 138.7777672  57.9346304  84.9919730 137.9056569  57.1149301  86.2999221
 139.0081956  58.8572186  86.9608054 138.3861757  59.5927964  87.5170975
 139.7964876  59.4457570  86.4367345 139.6684336  57.8916323  87.9506245
 140.3650608  58.4582109  88.6041265 140.2225193  57.1238517  87.3805924
 138.6810431  57.1778974  88.8036077 138.3268836  56.3040833  88.3500430
 137.8873694  57.8114530  88.9993214 139.2072017  56.9743367  89.6984653
 135.4533521  56.8543322  85.7803698 135.1226044  57.0467278  86.9507308
 135.6899259  55.6445042  85.2724220 135.9595350  55.5738997  84.3023566
 135.4367878  54.3784495  85.9585509 135.6275025  53.5964411  85.2378294
 134.4113943  54.3899895  86.2941970 136.3033852  54.0709230  87.1893495
 136.9936941  54.9368245  87.7509920 136.2118927  52.8061636  87.6141681
 135.6679391  52.1534909  87.0922297 136.7767768  52.2829377  88.8603891
 136.3432671  52.8543520  89.6682348 136.4040342  50.7974756  89.0330833
 136.8376184  50.4084490  89.9815166 136.8634493  50.2223811  88.1945090
 134.9006818  50.4774117  89.0492257 134.4429978  50.8396943  88.1021796
 134.7028837  48.9661738  89.1387453 135.0425743  48.5803880  90.1182395
 135.2896157  48.4524461  88.3481964 133.6313860  48.7058159  89.0110725
 134.1668500  51.1263203  90.2198951 134.2776090  52.2273275  90.1781231
 134.5658674  50.7608586  91.1883668 133.0807975  50.8980783  90.1620633
 138.3010243  52.4486297  88.9587835 139.0612657  52.0984451  88.0603650
 138.7486535  52.8905030  90.1273202 138.0813921  53.2205040  90.7978199
 140.1428766  53.1622848  90.4652633 140.8087733  52.6445202  89.7873320
 140.3325452  54.6769271  90.3530211 139.5121811  55.1447317  90.9480750
 140.1821073  54.9460576  89.2823706 141.6842575  55.2430837  90.8195034
 142.4958430  54.9320469  90.1304829 141.9466388  54.9069859  91.8438428
 141.6434238  56.7780834  90.8558419 142.6968608  57.4308176  91.0145952
 140.5378193  57.3591198  90.7641293 140.4047229  52.6651678  91.8874058
 139.8554099  53.1977608  92.8508807 141.2137764  51.6164761  92.0333686
 141.6472609  51.1943260  91.2460782 141.6407990  51.1460800  93.3501177
 140.7719626  51.0876336  93.9906007 142.2428711  49.7483666  93.2205165
 143.0290569  49.7547521  92.4326218 141.4607693  49.0340937  92.8844097
 142.8531382  49.2418567  94.4801147 142.2136538  48.6103401  95.4875081
 141.1531095  48.3824943  95.4868239 143.1125532  48.3256929  96.4935667
 142.8999231  48.2005943  97.4430762 144.3786122  48.7794508  96.1912882
 144.2406240  49.3596747  94.8982250 145.3926793  49.9049902  94.3030893
 145.3282699  50.3885245  93.3386646 146.6281412  49.8612928  94.9693216
 147.5099803  50.2914474  94.5212246 145.6133438  48.7247422  96.8523033
 145.7303949  48.2451248  97.8070106 146.7436566  49.2715025  96.2322443
 147.7105742  49.2373764  96.7120736 142.6054216  52.1520523  93.9973061
 143.4203013  52.7616343  93.3058722 142.4933211  52.3397995  95.3174597
 141.8232363  51.8036725  95.8330763 143.1729773  53.4159975  96.0608381
 143.7341963  54.0308675  95.3696537 142.1253902  54.3164751  96.7567448
 141.5023993  53.6860803  97.4343978 142.7887416  55.4214053  97.5849442
 143.5338584  55.9609762  96.9637710 143.3163447  55.0133222  98.4721283
 142.0325691  56.1535173  97.9386047 141.1820193  54.9866239  95.7465904
 140.6239566  54.2303527  95.1553836 141.7600918  55.6169607  95.0358206
 140.4412470  55.6281256  96.2672117 144.1930571  52.8792661  97.0688627
 145.3141638  53.3829796  97.1416472 143.7945082  51.9114488  97.9008996
 142.8951716  51.4933812  97.7983427 144.6423878  51.3388015  98.9605299
 145.6032926  51.0945004  98.5290960 144.8301162  52.3424422 100.1064607
 145.3754139  53.2333681  99.7253383 145.4514612  51.9050140 100.9223818
 143.5775959  52.7557454 100.6212473 143.1603805  53.2470671  99.9073516
 144.0556613  50.0402692  99.5211598 142.8583842  49.7818110  99.3630937
 144.8849957  49.2285295 100.1804329 145.8632540  49.4592845 100.2584044
 144.4724296  47.9824560 100.8225567 143.4540714  48.1019860 101.1611682
 144.5384355  46.8364172  99.8124590 145.5915405  46.5846628  99.5591239
 144.0217456  47.1274438  98.8795225 144.0404619  45.9236838 100.2053719
 145.3023880  47.6504592 102.0677704 146.4595898  48.0434260 102.1881082
 144.7063032  46.8869833 102.9805423 143.7682239  46.5692258 102.8068563
 145.2823247  46.4681831 104.2580080 146.3600350  46.5323695 104.1801660
 144.8177125  47.4267320 105.3774746 145.1308465  48.4480360 105.0514675
 143.2891943  47.4335848 105.5635588 142.9277457  46.4314947 105.8736817
 142.7779298  47.7048360 104.6168133 142.9924470  48.1715333 106.3355013
 145.5209910  47.1381034 106.7206290 146.5663195  46.8075124 106.5249398
 145.0020056  46.3042705 107.2445271 145.5675206  48.3846441 107.6167129
 144.5454645  48.7446630 107.8472469 146.1158896  49.2061802 107.1065039
 146.0834525  48.1613307 108.5724087 144.9470791  44.9971272 104.5144604
 143.8152857  44.5497684 104.3303657 145.9609070  44.2142678 104.8692141
 146.8697932  44.6178827 104.9687541 145.8537946  42.7538972 105.0408958
 145.4124727  42.3509490 104.1429730 147.2400703  42.1106871 105.2044147
 147.1746823  41.0893749 105.6477541 148.0330288  42.8895798 106.0551204
 148.2657041  43.6706843 105.5217132 147.9792805  41.9716680 103.8772565
 148.1521553  42.9597295 103.3979322 147.3983221  41.3454046 103.1673309
 148.9640093  41.4795285 104.0289714 144.9354163  42.3278804 106.1941281
 144.5342892  43.1329224 107.0339320 144.5980521  41.0339128 106.2201109
 144.8823235  40.4314541 105.4802451 143.8084357  40.3293212 107.2402102
 142.7728433  40.5891887 107.1056170 143.9799692  38.8260662 106.9414715
 143.7207082  38.6490006 105.8742307 143.2384458  38.2401306 107.5180469
 145.3317907  38.2321003 107.2102041 146.4372540  38.3802087 106.4453931
 146.4564617  38.8580172 105.4736017 147.4984049  37.7202903 107.0304815
 148.3423694  37.4918891 106.5767148 147.1247798  37.0872144 108.1950480
 145.7382095  37.3917189 108.3358634 145.0805987  36.8673200 109.4695193
 144.0350904  37.0951084 109.6162866 145.7706427  36.0782731 110.4099476
 145.2588079  35.7498613 111.3008180 147.8239961  36.3057405 109.1260678
 148.8718199  36.0898194 108.9873203 147.1385408  35.7965676 110.2416448
 147.6477935  35.1849462 110.9713805 144.1582770  40.7264916 108.6931220
 143.3897370  41.4296646 109.3521844 145.4120675  40.5014719 109.0966087
 146.0192586  39.9682419 108.5104228 145.9814002  40.9122627 110.3829042
 145.1776762  40.9354378 111.1089178 146.9945681  39.8459881 110.8436974
 146.5121924  38.8471783 110.7996612 147.2634799  40.0401019 111.9059099
 148.2743632  39.8069094 110.0196294 148.4162092  40.4271558 108.9761117
 149.2600136  39.0660928 110.4653580 150.1108082  39.0528818 109.9497719
 149.1388901  38.5401390 111.3071870 146.6027559  42.3249319 110.3689100
 147.3129988  42.6883352 111.3005892 146.3939831  43.1011831 109.2991825
 145.7554083  42.7817768 108.5969071 147.0113574  44.4148021 109.0412986
 146.6692950  44.7022529 108.0582471 146.4847100  45.4680690 110.0266601
 146.8273552  46.4811784 109.7245278 146.8673867  45.2622514 111.0508692
 145.0696387  45.4478052 110.0463217 144.8206275  44.6631788 110.5627539
 148.5493155  44.4555407 108.9625640 149.1090631  45.5451530 108.8784649
 149.2469148  43.3107599 108.9251833 148.7571972  42.4323206 108.9281127
 150.7182078  43.2428087 108.9230209 150.9861410  42.2010380 109.0229034
 151.0927931  43.8390353 109.7423790 151.4073691  43.7461003 107.6443407
 152.6195969  43.9310482 107.6363264 150.6455263  43.9782519 106.5742532
 149.6857056  43.7059128 106.6371526 151.0750601  44.6134436 105.3218757
 151.9080491  45.2667779 105.5436733 151.5474000  43.5475841 104.3210503
 150.7389255  42.8126126 104.1354725 152.4040000  42.9930359 104.7569843
 152.9493193  45.1286032 102.8693577 153.6222113  45.3957915 103.5589926
 151.9626707  44.1523696 103.0058474 152.8572517  45.5634439 101.6029967
 153.4559389  46.3675568 101.1731295 151.8689519  44.9270138 100.9568008
 151.2825500  44.0378325 101.8279990 150.4264215  43.4455310 101.5347078
 149.9696522  45.5065931 104.7260843 148.7728704  45.2394764 104.9130252
 150.3822672  46.5516613 104.0004450 151.3448942  46.6221369 103.7389195
 149.5509655  47.6202512 103.4272714 148.5362298  47.2642936 103.3344346
 149.5871006  48.8697780 104.3459172 150.6555626  49.1159077 104.5507497
 148.9376236  50.0845457 103.6611158 147.8950724  49.8464185 103.3696752
 149.4927332  50.3841359 102.7481043 148.9297906  50.9616305 104.3386923
 148.8789138  48.5859014 105.6905069 149.3203017  47.6752848 106.1504027
 147.8100112  48.3684743 105.4780675 148.9821539  49.7100542 106.7319219
 148.2607855  50.5202609 106.4832970 149.9907583  50.1682043 106.7202903
 148.7440093  49.3325405 107.7472863 150.0365932  47.9618732 102.0061447
 151.2344621  48.1260800 101.7832405 149.0971166  48.1861187 101.0849456
 148.1369785  48.0782997 101.3412130 149.3384453  48.5713798  99.6902498
 150.4050568  48.6817136  99.5287733 148.8039844  47.4670644  98.7648914
 148.9744586  47.7497433  97.7069907 147.7173835  47.3313934  98.9325874
 149.4773371  46.1021854  98.9426173 150.6913683  46.0004332  98.6761523
 148.7645057  45.1097928  99.2318619 148.6716095  49.9246628  99.3457544
 147.5645957  50.2076712  99.8107905 149.2772567  50.7072691  98.4399531
 150.1865968  50.4377056  98.1100722 148.7504432  51.9837407  97.9174948
 147.7062370  52.0661713  98.1849166 149.5244336  53.1671820  98.5234871
 149.2329979  54.1264878  98.0419351 150.6147086  53.0379223  98.3350974
 149.2996151  53.3466198 100.0107442 150.2739123  52.9140672 100.9306567
 151.1473439  52.3901553 100.5851852 150.0392865  53.0336515 102.3133032
 150.7745657  52.6560230 103.0019647 148.8199398  53.5742993 102.7739522
 148.5655031  53.6352530 104.1086929 149.3860137  53.4023116 104.5644043
 148.1013404  53.9257882 100.4703297 147.3734045  54.2728788  99.7547017
 147.8535519  54.0297270 101.8519967 146.9272230  54.4541111 102.2008270
 148.7945006  52.0502544  96.3815114 149.5310875  51.2987188  95.7400577
 147.9745698  52.9247005  95.7877248 147.3270914  53.4489776  96.3353518
 147.8698610  53.1142680  94.3394647 148.2244805  52.2221008  93.8404097
 146.3952669  53.3327631  93.9885157 146.0289282  54.3023100  94.3881509
 145.7760369  52.5325655  94.4417240 146.2333187  53.3148472  92.8896560
 148.7174282  54.2810467  93.8176051 148.6381718  55.3819365  94.3609459
 149.3283164  54.1031255  92.6422662 149.3753428  53.2054195  92.1823344
 150.1309341  55.1122157  91.9272334 151.0102593  55.3228732  92.5218957
 150.5360545  54.5406488  90.5530913 151.2935498  55.2013595  90.0796322
 149.6584646  54.4901645  89.8732631 151.1182070  53.1227663  90.5733080
 150.3580035  52.1629115  90.8467041 152.2860947  52.9362715  90.1651620
 149.3889364  56.4454413  91.6829347 149.9975153  57.5095506  91.6266582
 148.0560457  56.3983765  91.5684432 147.6303314  55.5001415  91.5947536
 147.1900172  57.5666062  91.3435783 147.6573796  58.2035034  90.6027867
 145.8568647  57.0692410  90.7764616 145.2899040  56.4903238  91.5405483
 146.0727320  56.3867706  89.9224088 145.0679615  58.1301814  90.2886334
 144.1459561  57.8544322  90.5034391 146.9536972  58.4193401  92.6055398
 146.4496879  59.5412256  92.5163633 147.2844914  57.9085326  93.7996675
 147.7608225  57.0253314  93.8241042 146.9581781  58.5400330  95.0941704
 146.6651325  59.5607491  94.9130460 145.7767512  57.8101974  95.7694722
 146.0223233  56.7241229  95.8521322 145.4668466  58.3603893  97.1661987
 145.1828188  59.4296247  97.1341919 146.3269425  58.2364416  97.8594861
 144.6138745  57.8012553  97.6037717 144.5037502  57.9722608  94.9278708
 144.6228279  57.5240228  93.9184185 144.2582458  59.0472678  94.8040638
 143.6389535  57.4749269  95.4123829 148.1652056  58.6246980  96.0278509
 148.4339019  59.7167011  96.5324236 148.8812278  57.5107064  96.1862676
 148.6461875  56.6964343  95.6502266 150.1036378  57.3133359  96.9751058
 150.2220527  56.2400453  97.0088839 151.3091049  57.8884740  96.1884139
 151.8142012  58.7066483  96.7479578 150.9496264  58.3347853  95.2348792
 152.3423227  56.8060342  95.8365831 153.2223282  57.2364305  95.3219776
 151.8846475  56.0396908  95.1761246 152.8297219  56.1013010  97.1039277
 153.5400803  56.7692401  97.8864092 152.3246683  54.9949278  97.3853758
 150.0370950  57.7437703  98.4630582 148.9810656  58.1319271  98.9748533
 151.1729024  57.6902400  99.1737685 152.0107353  57.3558348  98.7000060
 151.3463190  57.9897629 100.6021587 152.3855328  57.8055747 100.8301732
 150.6801155  57.3446873 101.1573057 151.0446730  59.4298831 101.0422012
 151.3346073  59.8006198 102.1767102 150.3766952  60.2289265 100.1958483
 150.2483667  59.8972057  99.2634808 149.5477386  61.3565817 100.6548141
 150.1666557  62.0512554 101.2045821 148.8273798  62.0165694  99.4706243
 148.1839225  62.8384724  99.8606762 148.1561149  61.2503278  99.0121997
 149.6971167  62.6041858  98.3530645 150.1741449  61.7568444  97.8177422
 150.4630615  63.3194767  98.6791118 148.8043971  63.3574773  97.3495239
 149.4311111  63.7002672  96.4933993 148.3591759  64.2529799  97.8363183
 147.7504090  62.4840991  96.7940012 148.0082355  61.5159776  96.6654860
 146.4868007  62.7912958  96.5584775 145.9812559  63.9788790  96.7197616
 146.4773296  64.6974936  97.2070141 144.9690634  64.0818185  96.6084628
 145.6842164  61.8802696  96.0926473 145.9430218  60.9332920  96.2318045
 144.6963201  62.1202647  95.9732139 148.4473161  60.8671289 101.6015112
 148.0076562  61.6101585 102.4754278 147.9032003  59.6823998 101.3287035
 148.3101003  59.1214141 100.6008545 146.7816069  59.0782554 102.0468035
 146.3051316  59.8204966 102.6729173 145.7594475  58.5383603 101.0283328
 145.0754011  57.8391610 101.5567276 146.3023748  57.9534967 100.2515252
 144.8522721  59.5269181 100.2937063 145.2143581  60.8678706 100.0334198
 146.1477972  61.2733999 100.3712847 144.3565281  61.7143015  99.3091349
 144.6437756  62.7382922  99.1136311 143.1363201  61.2244806  98.8168555
 142.4899211  61.8683438  98.2392508 143.6091618  59.0601153  99.8221791
 143.3225128  58.0361958 100.0061397 142.7616608  59.8971615  99.0773457
 141.8270198  59.5158214  98.6939741 147.2900784  57.9732599 102.9894528
 148.4376282  57.5355579 102.9008164 146.4560424  57.5145894 103.9249374
 145.5372238  57.9152810 103.9905132 146.8119972  56.4187933 104.8426862
 147.5110556  55.7738080 104.3360869 147.4979659  56.9494301 106.1123384
 146.7995971  57.6067894 106.6763851 148.6242886  57.7217408 105.7614505
 148.7359902  57.6186054 104.7963370 148.0013050  55.8326268 107.0277253
 148.5559253  55.0810582 106.4299899 147.1420438  55.2897090 107.4782035
 148.6603686  56.1656125 107.8311506 145.5976208  55.5627692 105.1943590
 144.6595694  56.0333810 105.8399239 145.6219584  54.2887864 104.7949790
 146.4291679  53.9194953 104.3273231 144.6066578  53.2982923 105.1777586
 143.6552236  53.8068926 105.2318568 144.4595704  52.1964091 104.1023806
 144.3448679  52.7187928 103.1233678 145.7091143  51.3080488 104.0058500
 145.8304372  50.6825242 104.9146717 146.6264277  51.9184511 103.8850322
 145.6494524  50.6307723 103.1272792 143.1778329  51.3609957 104.3266380
 142.3106229  52.0580098 104.3613207 143.2346413  50.8415585 105.3090074
 142.9186010  50.3069025 103.2435308 143.6770540  49.5007240 103.3038964
 142.9779623  50.7605758 102.2316543 141.9171396  49.8444382 103.3670368
 144.9077353  52.7566694 106.5804296 146.0644195  52.5737663 106.9586465
 143.8659316  52.5309700 107.3758853 142.9326592  52.6875025 107.0365898
 143.9696370  51.9553248 108.7206276 144.8033899  51.2659531 108.7318221
 144.2250552  53.0512212 109.7651090 145.2559414  53.4458035 109.6101155
 144.1759113  52.6510493 110.8020443 143.3173224  54.1244415 109.6233585
 143.5193746  54.5228638 108.7675685 142.7313027  51.1194694 109.0516790
 141.7166454  51.1878203 108.3567490 142.8420205  50.2450216 110.0519972
 143.6552203  50.1972039 110.6255224 141.8533545  49.2030898 110.3471711
 140.8836254  49.5139260 109.9821127 142.2995678  47.9280788 109.6160475
 143.2480843  47.5516163 110.0649901 142.5163153  48.1944539 108.5571182
 141.2484131  46.8214043 109.6115474 140.3329939  47.1641763 109.0798726
 140.9669885  46.5571643 110.6546966 141.8090220  45.5724341 108.9261789
 142.6930743  45.1948254 109.4822622 142.1107475  45.8125557 107.8814646
 140.8039515  44.5104612 108.9217026 140.2597522  44.4230979 109.7614899
 140.7434902  43.4701036 108.1231505 141.6625521  43.1792259 107.2559686
 142.5977638  43.4927491 107.4140520 141.4943473  42.3362040 106.7397155
 139.7117656  42.6891261 108.1773954 139.0149972  42.8473136 108.8649106
 139.7196305  41.8117041 107.6940573 141.7307123  49.0032075 111.8545845
 142.7157595  49.1288309 112.5749551 140.5283723  48.6793275 112.3164017
 139.7664336  48.5602641 111.6741334 140.2238331  48.4719236 113.7328979
 141.1287884  48.1618913 114.2421029 139.7358629  49.8015308 114.3297211
 138.8127768  50.1578588 113.8420369 140.5207955  50.5689053 114.1607333
 139.4862264  49.7518097 115.8373810 139.3241155  50.8367709 116.4366717
 139.4345264  48.6532391 116.4419879 139.2292313  47.3116045 113.8875613
 138.0069004  47.4832982 113.8599850 139.7669028  46.0910516 113.9885955
 140.7651820  45.9585831 114.0031129 138.9664705  44.8636524 114.0347394
 138.2868991  44.8821770 113.1956616 139.8814282  43.6270215 113.9146794
 139.2715613  42.6976254 114.0148356 140.6274544  43.6252851 114.7385423
 140.6250333  43.5183894 112.5923498 140.4992174  44.3404953 111.6988650
 141.4401873  42.5107120 112.4218468 141.3407743  41.7094579 113.0426942
 141.9321409  42.4209625 111.5616305 138.0770610  44.7894501 115.2853288
 136.9560600  44.3007129 115.1985550 138.4648009  45.4477950 116.3839278
 139.3440708  45.9161842 116.3954804 137.6465090  45.5549408 117.5943034
 137.2771468  44.5646292 117.8319425 138.5533333  46.0154211 118.7430513
 139.0151066  46.9958959 118.5051303 139.3731837  45.2756064 118.8854251
 137.9846802  46.0874436 119.6940762 136.3949615  46.4470526 117.4240553
 135.6149372  46.5919362 118.3627373 136.2135314  47.0759122 116.2523567
 136.9579178  47.0336628 115.5824469 134.9848036  47.7554600 115.8016772
 134.1592839  47.4142364 116.4124589 135.1279439  49.2890122 115.9799646
 134.3651346  49.8084959 115.3554721 136.1239199  49.6069490 115.6006210
 134.9015192  49.7993586 117.4201588 134.5292918  48.9717984 118.0643327
 134.0954279  50.5698747 117.3906232 136.1349819  50.4490746 118.0634146
 135.8304565  50.9722867 118.9974485 136.5501274  51.2050579 117.3573455
 137.1876670  49.3953895 118.4025941 137.4044395  48.8092001 117.5001361
 136.8340382  48.7274420 119.2159776 138.4684487  50.0049249 118.8139028
 138.3599287  50.7768109 119.4889862 138.8597555  50.3995858 117.8985618
 139.1523447  49.2858469 119.1077946 134.6005262  47.3476345 114.3599732
 133.9404851  48.1235139 113.6687346 135.0643305  46.1884285 113.8663318
 135.5600892  45.5517380 114.4655626 134.9043339  45.7208958 112.4736296
 135.6737538  44.9786399 112.3121673 133.5328244  45.0433647 112.2992239
 133.3022598  44.9546600 111.2150064 132.7463937  45.6724522 112.7678694
 133.4415774  43.6385796 112.8522094 134.3522373  43.0909195 113.4439687
 132.3424936  42.9772152 112.5840812 131.6624191  43.3806599 111.9705533
 132.2630893  42.0478578 112.9335608 135.1786753  46.8085426 111.4089483
 134.4655943  46.9222004 110.4103836 136.1252229  47.7016255 111.6918150
 136.7255784  47.5388281 112.4802861 136.2159213  49.0165277 111.0627587
 135.3199969  49.2086854 110.4874488 136.3291962  50.0856620 112.1447109
 136.7922444  50.9927163 111.7180043 136.9745633  49.7154397 112.9701248
 135.0644985  50.4449872 112.6633805 134.6409132  49.6144527 112.9673309
 137.3818595  49.1280622 110.0868313 138.4617270  48.5757071 110.3031272
 137.1759332  49.9282541 109.0436130 136.2585481  50.3193528 108.9063719
 138.1509651  50.2839605 108.0224104 139.1431521  50.0144551 108.3587191
 137.7872944  49.5340611 106.7314771 136.7974679  49.8891399 106.3657455
 137.6817661  48.4491716 106.9558108 138.8409686  49.7100378 105.6273974
 139.1372370  50.7782951 105.5415983 140.0950580  48.8964795 105.9400917
 139.8297773  47.8454591 106.1776566 140.6377055  49.3195938 106.8118294
 140.7848297  48.8982613 105.0704414 138.2404675  49.2914098 104.2868699
 137.4547393  50.0129435 103.9776284 137.7800727  48.2857616 104.3582177
 139.0177208  49.2723330 103.4924048 138.1129483  51.7968214 107.7997452
 137.0530485  52.3594232 107.5312353 139.2635601  52.4578897 107.8416285
 140.1285180  51.9700988 108.0129653 139.3833601  53.9050005 107.6714305
 138.4295894  54.3083822 107.3633509 139.7923201  54.5643422 109.0018629
 139.6471348  55.6641526 108.9378175 140.8766554  54.3743763 109.1566715
 139.0862961  54.0907230 110.2680050 139.8366518  53.8314380 111.4337681
 140.9079777  53.9598596 111.4043237 139.1930981  53.4090724 112.6150014
 139.7495199  53.1972635 113.5154551 137.7959181  53.2202372 112.6304675
 137.1853996  52.7745815 113.7571366 136.4726139  52.1714646 113.5001304
 137.6872638  53.9193606 110.2957295 137.1089717  54.1098653 109.4077332
 137.0405579  53.4851272 111.4679508 135.9706777  53.3353100 111.4680064
 140.3787863  54.2398436 106.5562768 141.3182773  53.4864769 106.2985477
 140.2066646  55.4012822 105.9256420 139.3969768  55.9606353 106.1144161
 141.1779549  55.9737214 104.9936127 142.1469760  55.5249587 105.1652107
 140.7475108  55.6698000 103.5468495 139.6957348  55.9913701 103.3974396
 140.7814330  54.5676286 103.4163474 141.6174403  56.2945487 102.4400212
 141.5748646  57.4081129 102.5055583 143.0741630  55.8412025 102.5312635
 143.1354874  54.7330682 102.5929905 143.5635049  56.2771192 103.4251960
 143.6412603  56.1649383 101.6341198 141.0802410  55.8697109 101.0728794
 140.0248432  56.1919588 100.9498898 141.1240641  54.7642932 100.9724931
 141.6841115  56.3219902 100.2593670 141.3285437  57.4664736 105.2793938
 140.4249107  58.2554773 105.0118257 142.4835516  57.8485496 105.8165284
 143.1994664  57.1687076 106.0006206 142.9077159  59.2380204 105.9051664
 142.0742767  59.8383476 106.2450365 144.0688509  59.3528480 106.9063902
 144.9183913  58.7405421 106.5316636 143.7486794  58.9136721 107.8788220
 144.5465364  60.7968884 107.1274805 144.8300001  61.2516389 106.1560280
 145.4511467  60.7818088 107.7718190 143.5253556  61.7010421 107.8130824
 142.6043371  61.2601764 108.4814657 143.6718293  63.0000081 107.6875011
 144.4113546  63.3612182 107.1116792 143.0577327  63.5730300 108.2210900
 143.3001211  59.7256663 104.5089914 144.0711229  59.0735571 103.8046805
 142.8148468  60.9024091 104.1432834 142.1773101  61.3911236 104.7497879
 143.1255691  61.6156256 102.9124922 143.7569867  61.0039166 102.2869650
 141.8285849  61.9848375 102.1706671 142.0952925  62.3439710 101.1536912
 141.3339786  62.8292146 102.7067369 140.7794781  60.8687956 102.0555050
 140.5689587  60.4523270 103.0645476 141.1885815  60.0337675 101.4465334
 139.1970735  61.4412430 101.3751253 139.5443195  61.4079041  99.6007156
 139.7927035  60.3776099  99.2724964 140.3985070  62.0645806  99.3393798
 138.6637733  61.7476032  99.0146451 143.8832300  62.8864405 103.2999457
 143.4084028  63.6211247 104.1620891 145.0197303  63.1931195 102.6745337
 145.4177905  62.5898997 101.9860646 145.7317699  64.4601635 102.8940513
 145.0273789  65.1890943 103.2708519 146.8845314  64.3082560 103.9110302
 147.1591627  65.3075845 104.3121378 147.7926216  63.9139487 103.4005828
 146.5871212  63.4174251 105.1067512 145.9146575  63.8016510 106.0521405
 147.1021867  62.2113300 105.1030002 147.6496487  61.9284064 104.3062883
 147.0938979  61.6803635 105.9411555 146.2471127  65.0229278 101.5647838
 146.3196291  64.3029730 100.5689729 146.6437295  66.3012149 101.5524845
 146.6031912  66.8514374 102.3810716 147.0641681  67.0135040 100.3322514
 147.0984394  68.0637948 100.5825307 148.4770516  66.5989650  99.9017034
 148.8080152  67.2014165  99.0257521 148.4981542  65.5257751  99.6138848
 149.3901894  66.8075575 100.9594035 149.2855819  66.1073991 101.6130250
 146.0295725  66.8704347  99.2036731 146.3455899  66.4327996  98.0933337
 144.7623665  67.1131544  99.5563158 144.5479263  67.3739411 100.4993247
 143.6070033  66.9368089  98.6791373 143.6306822  65.9298441  98.2843310
 142.3215286  67.1470642  99.4977009 141.4501715  67.3074321  98.8228450
 142.4330237  68.0658232 100.1147374 141.9658415  65.9548031 100.4025927
 142.8646852  65.6319631 100.9787178 140.8756665  66.3647345 101.3847855
 139.9715839  66.6812665 100.8264817 141.2068184  67.2159320 102.0145056
 140.6034172  65.5161601 102.0467337 141.4298033  64.7808983  99.5798591
 142.2290171  64.3372025  98.9481128 140.6069327  65.1154819  98.9124044
 141.0268805  63.9949339 100.2491938 143.6522252  67.8876615  97.4777167
 143.9229455  69.0816582  97.6235636 143.3151797  67.3580507  96.3021527
 143.0796066  66.3821245  96.2423388 143.2526513  68.0694425  95.0116905
 143.2180299  69.1329857  95.2029277 144.5157391  67.7491193  94.1887821
 145.4105108  68.0314553  94.7770441 144.5373723  68.3176519  93.2318719
 144.6396410  66.2513334  93.8730929 143.9217709  65.9613117  93.0740746
 144.3731959  65.6641252  94.7747566 146.0529095  65.8481594  93.4518554
 146.7918063  66.3204661  94.1357978 146.3000714  66.1907349  92.4240552
 146.1958558  64.3921474  93.5973519 146.2193547  64.0542478  94.5274615
 146.1791445  63.4601759  92.6633990 146.0998134  63.7051626  91.3896058
 146.0453468  62.9697563  90.7331337 145.8299476  64.6519605  91.0974543
 146.2462040  62.2209876  93.0534556 146.2361282  62.0303717  94.0218665
 146.2875196  61.4614183  92.3985052 141.9515839  67.7385219  94.2787403
 141.2381771  66.8212003  94.6823747 141.6175760  68.4954173  93.2348106
 142.2666742  69.1197599  92.8104286 140.3258419  68.3880400  92.5495288
 139.5437715  68.6506117  93.2484081 140.3200263  69.3897867  91.3894841
 141.1344876  69.1585519  90.6677648 140.4649254  70.4249126  91.7660337
 139.3519112  69.3564440  90.8421447 140.0354562  66.9567933  92.0563280
 138.9125464  66.4717207  92.1857692 141.0757890  66.2398418  91.6290410
 141.9655875  66.7055305  91.5018959 141.0348870  64.8604721  91.1240655
 140.2157018  64.8090544  90.4284303 142.3172180  64.5192174  90.3370817
 142.0654510  63.6769569  89.6499237 143.1054128  64.1343517  91.0250305
 142.9189763  65.6576223  89.4920520 142.1354786  66.3169898  89.0696032
 143.5034636  65.2279329  88.6489692 143.9025480  66.4854624  90.3296895
 143.4671444  67.4775364  90.9591480 145.0658352  66.0371109  90.4426490
 140.7944704  63.7941014  92.2107795 140.5745137  62.6299904  91.8824309
 140.7757452  64.1677853  93.4970865 141.0105795  65.1106479  93.7451909
 140.2823406  63.2979412  94.5728295 140.4836887  62.2803587  94.2822465
 141.0286106  63.5702394  95.8926206 140.6325336  62.9143615  96.6956734
 140.8697009  64.6248261  96.1949977 142.5425036  63.3292262  95.8464720
 142.9996857  62.2436160  95.4086947 143.2951547  64.1904805  96.3551442
 138.7448205  63.3633664  94.7406318 138.1908620  62.6219681  95.5585514
 138.0483347  64.1809723  93.9359529 138.5432936  64.7275175  93.2562032
 136.5768393  64.2498946  93.8507997 136.1870308  64.3199195  94.8524499
 136.1226069  65.4844598  93.0529910 136.6270253  65.4373930  92.0653424
 136.5585530  66.6507938  93.7123164 137.4490569  66.7897631  93.3399368
 134.6107110  65.5985625  92.8503451 134.0660483  65.5043949  93.8097645
 134.2597911  64.7843752  92.1831422 134.3476304  66.5740069  92.3910833
 136.0098524  62.9893082  93.1980939 136.1199768  62.8010574  91.9860414
 135.4030629  62.1156564  94.0002690 135.2785284  62.3451961  94.9622461
 134.8953158  60.8193635  93.5618358 134.4494625  60.9036436  92.5871837
 136.0909120  59.8659144  93.4116573 136.6209953  59.7552038  94.3787322
 136.8114085  60.2772454  92.6703732 135.7679797  58.8653742  93.0581687
 133.8743759  60.2385041  94.5553875 133.8846332  60.5698112  95.7442203
 133.0641402  59.2852344  94.0881661 133.1103003  59.0132783  93.1203776
 132.3803625  58.3061875  94.9437708 132.0467933  58.7982652  95.8445074
 131.1613816  57.6596876  94.2525991 131.5053061  57.0893313  93.3547780
 130.4359283  56.7077765  95.2164294 130.0845245  57.2581058  96.1147436
 131.0969373  55.8767166  95.5424698 129.5536287  56.2600325  94.7132002
 130.1360419  58.7004849  93.7834537 130.5770106  59.3934692  93.0363674
 129.7488723  59.2985733  94.6342333 129.2736645  58.2038382  93.2912063
 133.3954764  57.2322236  95.3225756 133.9664182  56.5831039  94.4503955
 133.6056934  57.0442296  96.6193413 133.1222013  57.6206091  97.2837801
 134.4519457  56.0169922  97.2131656 135.1142311  55.6271948  96.4532895
 135.2982974  56.6099075  98.3526923 135.8218541  55.7927697  98.8981542
 134.6316827  57.1223746  99.0807084 136.3524773  57.6141485  97.9180145
 135.9697304  58.9136935  97.5371489 134.9297408  59.1991583  97.5702845
 136.9306291  59.8361303  97.0848161 136.6158959  60.8110746  96.7461994
 138.2892198  59.4718737  97.0462348 139.2117888  60.3422627  96.5529038
 138.7362500  61.1560345  96.2881022 137.7169089  57.2600949  97.9105586
 138.0166600  56.2693835  98.2176759 138.6874696  58.1912787  97.4888222
 139.7310463  57.9176233  97.4743165 133.6008222  54.8443397  97.7122689
 132.5024998  55.0390267  98.2430833 134.1656265  53.6460763  97.6133406
 135.0560801  53.5692767  97.1519710 133.6333209  52.3808694  98.1048345
 132.7515179  52.5753635  98.6977338 133.2736708  51.4625895  96.9226066
 132.6810852  50.5990366  97.3012740 134.2107366  51.0555010  96.4787635
 132.4754119  52.0920810  95.7889593 133.0239990  52.1686477  94.4915774
 134.0236284  51.8064150  94.3084100 132.2728618  52.7137502  93.4314967
 132.6914731  52.7687479  92.4381810 130.9704498  53.2020798  93.6705245
 130.2460902  53.7381456  92.6491517 129.4240350  54.0806930  93.0096691
 131.1756890  52.5756044  96.0247207 130.7581521  52.5072830  97.0184347
 130.4230808  53.1328904  94.9715245 129.4253979  53.4948365  95.1657264
 134.6786462  51.6979074  99.0001059 135.8767623  51.7581916  98.6982586
 134.2416344  50.9702803 100.0275150 133.2485398  50.9467595 100.2205116
 135.0763444  50.0042447 100.7513936 136.1155969  50.1870800 100.5137633
 134.9238843  50.1626460 102.2710038 135.2412957  51.1958923 102.5353262
 135.6333418  49.4668721 102.7701906 133.2615439  49.8724567 102.9336881
 134.7625299  48.5746101 100.2849042 133.6233671  48.2716067  99.9206089
 135.7611228  47.6876220 100.2963167 136.6883388  47.9679101 100.5600730
 135.6056265  46.3172099  99.8160779 134.5688623  46.0339875  99.9223969
 135.9612793  46.2753432  98.3262567 137.0156070  46.5826725  98.1638157
 135.3057824  46.9695822  97.7577913 135.8184603  45.2535103  97.9115213
 136.3924429  45.2823811 100.6366504 137.5026507  45.5329002 101.1063780
 135.7916463  44.0988462 100.7715778 134.8969232  43.9668252 100.3345157
 136.3438821  42.8723323 101.3458523 137.0619892  43.1278224 102.1095371
 135.1703165  42.0707654 101.9464224 134.4691290  41.8172950 101.1171444
 134.6205671  42.7098142 102.6708870 135.5884805  40.7679163 102.6432639
 136.1240069  40.9887315 103.5918030 136.2921738  40.2237842 101.9814769
 134.3872592  39.8383680 102.8858717 133.7789437  39.7611287 101.9549589
 133.7312481  40.2678406 103.6693039 134.8499087  38.4357172 103.2977822
 133.9802728  37.8338140 103.6379295 135.5857093  38.5036580 104.1207882
 135.4723376  37.7250040 102.1560371 136.2970463  38.2505366 101.7820074
 134.7830822  37.6821327 101.3477129 135.7705645  36.7633247 102.3983482
 137.0853199  42.0824307 100.2627680 136.6733390  42.0757557  99.0991950
 138.1686913  41.4067146 100.6453973 138.5553333  41.5208605 101.5626371
 138.8670994  40.4389358  99.7883089 138.7008586  40.7328109  98.7631143
 140.3917287  40.5090414 100.0239880 140.6046425  41.4281887 100.6183364
 140.9699618  39.3023395 100.7787912 140.9430302  38.3916546 100.1470153
 140.4129128  39.1111562 101.7185843 142.0323857  39.4821268 101.0373914
 141.1028680  40.6927155  98.6853776 140.7628809  41.6183090  98.1755109
 140.9048436  39.8409145  98.0109707 142.2009439  40.7853081  98.8293769
 138.2831550  39.0264662  99.9283243 137.9061815  38.5996923 101.0207849
 138.3121018  38.2543211  98.8427143 138.6532450  38.6416045  97.9817071
 137.8267301  36.8713735  98.8006285 136.8161961  36.8679064  99.1849787
 137.8149236  36.3762172  97.3483056 138.8337005  36.1248459  96.9801128
 137.4281916  37.1913275  96.6979650 136.9439796  35.2739359  97.2061873
 137.3367117  34.5150859  97.6634454 138.6486033  35.9272115  99.6835032
 138.0778240  35.2288713 100.5185128 139.9808952  35.9311372  99.5456485
 140.4187950  36.5211239  98.8631318 140.8713081  34.9657656 100.1974595
 140.3506825  34.5009421 101.0264069 141.2477681  33.8718980  99.1785068
 141.9017722  33.1292357  99.6740742 141.8138592  34.3362681  98.3393203
 140.0718442  33.1026525  98.5992977 139.4239441  32.1177815  99.3690195
 139.7609626  31.9048054 100.3728631 138.3312262  31.4068431  98.8352752
 137.8403213  30.6528375  99.4293682 137.8724292  31.6815416  97.5308078
 136.8143904  30.9857237  97.0358156 136.7127124  31.1960647  96.0967177
 139.6185819  33.3783567  97.2942332 140.1050979  34.1414262  96.7054173
 138.5171320  32.6772242  96.7630576 138.1657166  32.9143705  95.7742977
 142.1251262  35.6356190 100.7886562 143.1284753  35.7975765 100.0988045
 142.0935259  35.9125441 102.1008078 141.2460667  35.7454281 102.5997287
 143.2356597  36.2507354 102.9738731 142.7975120  36.4919915 103.9294511
 144.0783122  34.9626663 103.1687703 144.5778914  34.7016102 102.2091937
 143.3495787  34.1436131 103.3808658 145.1280211  34.9079682 104.2986187
 145.4698285  33.8513831 104.2675062 146.3296795  35.8280613 104.0776304
 146.0371089  36.8915439 104.1695436 146.7666863  35.6660585 103.0683190
 147.1176741  35.6413987 104.8375059 144.5223052  35.1896881 105.6698991
 143.7060491  34.4673103 105.8939475 144.0861460  36.2089516 105.7079292
 145.2855581  35.1111225 106.4726636 144.0546368  37.5045649 102.5881670
 144.0406478  38.5012719 103.3131204 144.8177373  37.4419948 101.4972941
 144.6537282  36.6742568 100.8731550 145.8180762  38.4386633 101.0934189
 146.3690745  38.7419094 101.9715804 146.7841924  37.8013489 100.0923211
 146.2627242  37.5419006  99.1413936 147.1808292  36.8579496 100.5349778
 147.8595515  38.6823899  99.8340044 148.5897461  38.0998379  99.5515802
 145.1869900  39.6884374 100.4772567 144.1352964  39.6073342  99.8505088
 145.8714858  40.8365410 100.5359219 146.7847452  40.8879962 100.9330246
 145.5063320  41.9992662  99.7059105 144.4768302  42.2628565  99.9017165
 146.3971225  43.2142447 100.0007097 146.2822700  43.9717315  99.1938745
 147.7502130  42.8464320 100.1061080 148.2517971  43.6649539  99.8633720
 146.0303535  43.8991433 101.3116134 146.1407664  43.1927885 102.1562493
 144.9789286  44.2506114 101.2825833 146.6952966  44.7736822 101.4872637
 145.5767094  41.6574941  98.2152590 144.6783308  42.0428707  97.4707312
 146.5100694  40.7815320  97.8215197 147.1866274  40.4773996  98.4901601
 146.5918251  40.1603195  96.5015860 146.3004604  40.9018032  95.7735508
 148.0534455  39.7796756  96.2315024 148.4124423  39.0584558  96.9955466
 148.6967481  40.6856008  96.2817399 148.1626633  39.3200304  95.2269367
 145.5944161  38.9946625  96.3198305 145.9693472  37.8561832  96.0421427
 144.3048044  39.3017671  96.4392855 144.0688681  40.2350618  96.7296623
 143.1729267  38.4439587  96.0722616 143.5049625  37.6696524  95.3954558
 142.5865909  37.7775809  97.3326726 142.6021973  38.5014689  98.1745470
 143.2603099  36.9417079  97.6324871 141.2607368  37.2787232  97.1588885
 140.7337007  38.0185134  96.8135743 142.1479723  39.2908067  95.3135640
 142.1084331  40.5130605  95.4581539 141.2437609  38.6405277  94.5794059
 141.3018918  37.6504633  94.4463659 140.0063115  39.2642257  94.1078999
 140.2607239  40.0608414  93.4219757 139.1362977  38.2155351  93.4015396
 139.6509146  37.9316615  92.4563154 138.1307193  38.6036751  93.1310566
 139.0193158  37.0360785  94.1825487 138.3738421  37.2082203  94.8769967
 139.2239299  39.8737935  95.2781183 139.1492905  39.2726529  96.3537488
 138.5878257  41.0251320  95.0592095 138.7303242  41.5256908  94.2032497
 137.5345357  41.5395011  95.9428970 137.8859502  41.5032009  96.9627254
 137.1940852  42.9862710  95.5455442 136.3667299  43.3631212  96.1884390
 136.8543627  43.0001373  94.4860731 138.3684510  43.9685238  95.6652497
 139.2260604  43.5976691  95.0550643 137.9619030  45.3443822  95.1387277
 137.0928896  45.7415638  95.7039077 137.6796429  45.2685687  94.0667427
 138.8028291  46.0633414  95.2281583 138.8274538  44.1135461  97.1091029
 139.3036611  43.1748632  97.4666950 137.9782268  44.3449747  97.7835422
 139.5823138  44.9196796  97.1861062 136.2903320  40.6481194  95.8380271
 135.9823899  40.2034069  94.7335564 135.5285235  40.4449446  96.9153362
 135.8218174  40.7646374  97.8239703 134.3259536  39.5862749  96.8964113
 134.1431876  39.2742377  95.8816416 134.5772948  38.3070792  97.7012373
 135.5871969  37.9318335  97.4610252 133.8613731  37.5111809  97.4237999
 134.5052601  38.5031044  99.2124097 135.0616099  39.5011908  99.7129690
 133.9304198  37.6367496  99.9076924 133.0254921  40.2826017  97.3162383
 131.9627592  39.9601347  96.7768498 133.1017691  41.3002460  98.1762312
 133.9683047  41.4313315  98.6626379 131.9574830  42.1244062  98.5708225
 131.2312193  42.0988623  97.7697157 131.3273252  41.5441593  99.8447651
 132.0074082  41.6759011 100.7161287 131.2017433  40.4451319  99.7035966
 129.9731779  42.1380923 100.1907385 128.7977593  41.3920227  99.9767494
 128.8724179  40.3859081  99.5878703 127.5486360  41.9206616 100.3555502
 126.6820309  41.2853302 100.3434473 127.4722188  43.2142019 100.9147245
 126.2721695  43.7390214 101.2596407 125.9122148  43.1026345 101.8985154
 129.8900256  43.4223524 100.7589416 130.7873984  43.9865539 100.9586652
 128.6415864  43.9767329 101.0869594 128.5868321  44.9710472 101.5045276
 132.3712594  43.5879040  98.7682267 133.3599463  43.8679193  99.4340274
 131.5955858  44.5254867  98.2220645 130.8220425  44.2667469  97.6615294
 131.8063955  45.9760586  98.3519153 132.6622504  46.1637964  98.9832777
 132.0376834  46.6244469  96.9790662 132.3167351  47.6867270  97.1729724
 131.0679314  46.6601930  96.4375018 133.0531929  46.0857696  95.9990160
 133.4065395  44.7967333  95.7567074 133.0573351  43.9211555  96.2759017
 134.2925249  44.7357530  94.7022045 134.7572540  43.9495591  94.3546989
 134.5329233  45.9801815  94.1763973 133.7808250  46.8666440  95.0017835
 133.8486183  48.2407841  94.6888809 133.2848439  48.9504899  95.2736892
 134.6245592  48.6989336  93.6092899 134.6498067  49.7518624  93.3725485
 135.3019600  46.4195223  93.0949181 135.8453256  45.7173925  92.4825900
 135.3503867  47.7934762  92.8165539 135.9366226  48.1571215  91.9862126
 130.5844261  46.6294532  99.0183124 129.4985875  46.0443405  98.9611587
 130.7259532  47.8265497  99.5929733 131.6372127  48.2513860  99.6449701
 129.6250000  48.5950092 100.1948945 130.0568944  49.3834702 100.7889609
 129.0336715  47.9196411 100.7941764 128.6564215  49.2233192  99.1820770
 128.0807297  48.5150287  98.3472630 128.3726012  50.5268030  99.3027002
 128.9113320  51.0616811  99.9725501 127.3951792  51.2464843  98.4622633
 127.2979451  50.7246854  97.5242381 126.0199211  51.2959978  99.1559590
 125.3519167  52.0408475  98.6576743 126.1591624  51.6372699 100.2052550
 125.2532966  49.9620357  99.1819195 124.3349186  50.0867748  99.7991983
 125.8925502  49.1849595  99.6406429 124.7994590  49.4905042  97.7987299
 123.6804249  49.7273036  97.3645518 125.6223278  48.7983084  97.0387424
 126.5468432  48.6187408  97.3965714 125.2854078  48.4818724  96.1586735
 127.8092866  52.6678686  98.0425732 127.5082014  53.0435001  96.9095425
 128.5136198  53.4374004  98.8800149 128.8491131  53.0419960  99.7490074
 129.1101186  54.7143219  98.4740313 128.4946983  55.1558485  97.7015276
 130.1044776  54.4868046  98.1235094 129.2346798  55.8022917  99.5516430
 128.3048500  56.1142398 100.3076265 130.3437282  56.5417677  99.4877211
 131.1118945  56.2130958  98.9239187 130.4875326  57.8702738 100.0971428
 129.4937227  58.2748404 100.2221032 131.1455093  57.7606029 101.4825687
 130.7000449  56.8765462 101.9909764 130.8063959  58.8803226 102.2615590
 131.5909144  59.4420696 102.1911267 132.6676309  57.6134717 101.4832330
 133.1726444  58.4895672 101.0247682 132.9613208  56.7097049 100.9049739
 133.0514112  57.4949768 102.5195480 131.2088117  58.8252765  99.1400220
 132.2250352  58.4701421  98.5560533 130.6452934  60.0112758  98.9020097
 129.8233974  60.3007619  99.3771683 131.1107923  60.9593214  97.8801813
 131.7733064  60.4551680  97.1911003 129.8778634  61.4340175  97.0857822
 129.1346040  61.8278906  97.8106296 129.4298940  60.5380810  96.5980758
 130.0636838  62.5122920  95.9953874 130.2081790  63.5055595  96.4840434
 131.2106229  62.2633147  95.0199496 131.1324760  61.2498111  94.5798313
 132.1974525  62.3860692  95.4997954 131.1557816  63.0041644  94.1938417
 128.8058961  62.5675920  95.1283867 127.8929199  62.6574633  95.7429407
 128.7128079  61.6528862  94.5036689 128.8503629  63.4434673  94.4454696
 131.9206628  62.0899375  98.5221057 131.4969740  62.6597263  99.5269214
 133.0733748  62.4108204  97.9368986 133.3812351  61.8906598  97.1348199
 133.9106402  63.5649091  98.2962074 133.5005756  64.0527924  99.1675306
 135.3588235  63.1373857  98.6063202 135.8103603  62.6970296  97.6852747
 136.2216772  64.3241265  99.0568215 135.7930631  64.8004062  99.9634857
 136.3098625  65.0916476  98.2590603 137.2504318  63.9780394  99.2979709
 135.4062018  62.0846291  99.7173593 134.8580324  61.1637825  99.4263875
 134.9646683  62.4830158 100.6543659 136.4597764  61.7979292  99.9230914
 133.8928130  64.5684511  97.1484306 134.0966096  64.1851434  96.0004745
 133.7215421  65.8536524  97.4574904 133.4675925  66.0995692  98.3967580
 133.8974972  66.9722172  96.5176658 134.2181459  66.5991478  95.5571657
 132.5802668  67.7359992  96.3263409 132.2182298  68.1222174  97.3081391
 131.6096240  66.8562232  95.8157806 131.7095439  66.0220576  96.2858184
 132.6985246  68.8887299  95.3313012 133.1278673  68.5229324  94.3729105
 133.3439528  69.6970972  95.7314263 131.6948480  69.3153863  95.1181024
 134.9937510  67.9004582  97.0214419 134.8328000  68.5318094  98.0665551
 136.1046003  67.9960429  96.2850783 136.2037308  67.4897539  95.4190471
 137.2685877  68.8083033  96.6653446 137.2418581  68.9519757  97.7311938
 138.5972895  68.0881411  96.3733313 138.7500238  68.0055624  95.2718845
 139.7573946  68.8776770  96.9941585 139.6175662  68.9876613  98.0908508
 139.8360438  69.8860203  96.5425065 140.7159347  68.3498807  96.8142628
 138.6204584  66.6755756  96.9688898 137.9094824  66.0082260  96.4362932
 138.3578647  66.6954250  98.0458484 139.6370469  66.2432665  96.8631588
 137.1794474  70.1869733  96.0041214 137.5405045  70.3567584  94.8404325
 136.5988178  71.1532906  96.7178533 136.4274275  70.9917402  97.6941668
 136.2247578  72.4797861  96.2083556 136.9673601  72.7991392  95.5076705
 134.8576508  72.3679253  95.5202782 134.0898633  72.0506168  96.2620868
 134.9279523  71.5736644  94.7516112 134.4680555  73.6027118  94.9467952
 134.9913862  73.6873504  94.1347139 136.1813459  73.5362365  97.3238688
 136.0783033  73.2083856  98.5027127 136.2217324  74.8155161  96.9455190
 136.3953377  75.0564757  95.9903537 136.0139242  75.9766319  97.8255751
 136.3729484  75.7282619  98.8138352 136.8478218  77.1487581  97.2999013
 137.9261742  76.8690708  97.3402385 136.7138862  78.0743466  97.8988724
 136.5299451  77.4111993  95.9412005 135.7179567  77.9321583  95.9591881
 134.5345358  76.3865753  97.9736307 134.2295989  77.4096092  98.5850357
 133.6098681  75.6314372  97.3689604 133.9013441  74.8402905  96.8326924
 132.1720548  75.9019708  97.3862398 132.0555062  76.9433188  97.1573748
 131.5161965  75.0155426  96.3189385 131.6971635  73.9440845  96.5491478
 131.9574133  75.2244697  95.3206638 130.4199458  75.1824532  96.2556685
 131.5206592  75.7187778  98.7769986 132.0907975  75.1158450  99.6831605
 130.2775032  76.1938497  98.9266510 129.8043431  76.5760312  98.1406975
 129.4742599  76.0520590 100.1519977 130.1408433  75.8496909 100.9797581
 128.7207867  77.3525628 100.4763322 129.4537077  78.0665737 100.9216913
 127.9193889  77.1827573 101.2289923 128.1506954  77.9657780  99.3266970
 128.8765504  78.2675744  98.7687156 128.5092321  74.8629359 100.0834713
 127.8597673  74.6371610  99.0626940 128.3625977  74.1354229 101.1966878
 128.8902518  74.3332680 102.0250563 127.3717700  73.0575599 101.3577339
 127.4243656  72.4134477 100.4937091 127.6294554  72.2353837 102.6292867
 126.7579302  71.5668717 102.8464418 127.8312064  73.1031013 103.7231669
 127.1277926  73.7687749 103.6622231 128.8598442  71.3421991 102.5078601
 129.7708260  71.9607108 102.3569160 128.7466995  70.6704651 101.6303645
 129.0178105  70.7025562 103.3953092 125.9501658  73.6086898 101.4552190
 125.6983845  74.5114111 102.2561824 125.0029576  73.0103863 100.7249110
 125.2587518  72.2730243 100.0895005 123.5786664  73.3831885 100.7115267
 123.3267374  73.8772607 101.6403369 123.2835537  74.3257332  99.5302380
 122.2076954  74.6169474  99.5386611 123.4667162  73.7864550  98.5731082
 124.1491931  75.5927987  99.5189026 125.2248717  75.3100526  99.4594018
 123.9920905  76.1675055 100.4579793 123.8203864  76.4504407  98.2976482
 122.7854820  76.7997907  98.4267312 123.8449017  75.8024862  97.3909574
 124.8704961  77.5585480  98.1810085 125.8900425  77.1186694  98.1162227
 124.8244043  78.2379964  99.0606358 124.6457707  78.3648822  96.9605112
 123.6684600  78.7447119  97.0188470 124.7048468  77.7768848  96.1059062
 125.3116799  79.1659913  96.9196799 122.6995452  72.1410376 100.5795879
 122.9241311  71.3408363  99.6724357 121.6623984  72.0373601 101.4093509
 121.5080888  72.7746169 102.0627972 120.5414994  71.1184962 101.1819181
 119.9554412  71.0835782 102.0854870 120.9485073  70.1605710 100.8923165
 119.6075491  71.6129340 100.0636440 119.6764446  72.7872512  99.6923753
 118.7435397  70.7504542  99.4987774 118.6459596  69.3254322  99.7781420
 118.4359213  69.1459258 100.8561847 119.6056207  68.8406452  99.4850461
 117.9013127  71.1147051  98.3616292 118.4831180  71.7008642  97.6645325
 117.4753636  69.7889516  97.7274329 118.2352707  69.4844738  96.9747018
 116.4848853  69.8358858  97.2298494 117.5134165  68.8006990  98.8941612
 116.5530822  68.8631169  99.4489027 117.6721055  67.7556676  98.5620284
 116.7025366  71.9940540  98.7192469 115.8870282  71.6572145  99.5761379
 116.4783588  73.0043777  97.8808346 117.1438358  73.1986610  97.1533347
 115.1786626  73.6506102  97.7143426 114.7324587  73.8079741  98.6864366
 115.3374811  75.0048245  97.0192315 114.3412356  75.4819884  96.8892948
 115.8095314  74.8985593  96.0160228 116.1164068  75.8633946  97.8271752
 117.0331995  75.5862641  97.7230461 114.2751154  72.7187558  96.9073501
 114.3987818  72.6020937  95.6868316 113.4377122  71.9578078  97.6107013
 113.4735399  71.9840177  98.6043952 112.4685135  71.0286286  97.0102342
 112.8880728  70.6499011  96.0922047 112.2062132  69.8286194  97.9437071
 111.8335079  70.2073319  98.9242549 111.1836441  68.8443604  97.3720815
 111.5398797  68.4542335  96.3938617 110.1899493  69.3113375  97.2184576
 111.0465960  67.9805329  98.0589694 113.4945232  69.0309179  98.1782763
 114.2780726  69.6600877  98.6492393 113.8877291  68.6433541  97.2149170
 113.2954720  68.1650530  98.8456960 111.1828483  71.7820601  96.6519468
 110.7236446  72.5967744  97.4520573 110.5639973  71.4629567  95.5098988
 110.9895936  70.7768079  94.9093693 109.3149554  72.0586219  95.0110109
 108.7923390  72.4935474  95.8490558 109.6319645  73.1762523  94.0037703
 108.6946351  73.6715144  93.6668408 110.0984987  72.7355832  93.0956953
 110.5586894  74.2737256  94.4940055 111.9187459  74.2734236  94.1240877
 112.3146563  73.4640236  93.5292273 112.7604007  75.3248698  94.5253757
 113.8037646  75.3191973  94.2429010 112.2490365  76.3784410  95.3045909
 112.9001088  77.1840068  95.6183847 110.0512731  75.3251249  95.2793604
 109.0114087  75.3216940  95.5700341 110.8946620  76.3766611  95.6834741
 110.5020401  77.1846212  96.2842415 108.4118180  70.9960779  94.3360338
 108.9299557  70.0602399  93.7240849 107.0711283  71.1292487  94.3724042
 106.3214008  72.1741225  95.0511540 106.4879277  73.1093021  94.4980679
 106.6752097  72.3036361  96.0963569 106.1510890  70.1719686  93.7582369
 106.5601386  69.1735527  93.8329740 104.8557218  70.2979841  94.5575967
 104.9028385  69.6121309  95.4317338 103.9381779  70.0530471  93.9850609
 104.8494343  71.7466390  95.0433183 104.2687380  72.3599524  94.3228919
 104.3748717  71.8356139  96.0448202 105.9234165  70.4623072  92.2711035
 105.8253003  71.6224273  91.8686494 105.7496857  69.4053491  91.4732249
 105.8186691  68.4710773  91.8347560 105.4319538  69.4711968  90.0460260
 105.3496607  70.5056970  89.7394794 106.5503563  68.7980126  89.2304202
 106.3209557  68.8982210  88.1507078 106.5564021  67.7136311  89.4362816
 107.9666645  69.3586447  89.4490036 108.2275516  69.3087137  90.5316556
 108.9614592  68.4971112  88.6710097 108.7161767  68.5152895  87.5882225
 108.9243652  67.4431233  89.0171732 109.9973173  68.8736477  88.8018341
 108.0754255  70.8086413  88.9737174 107.3532538  71.4472777  89.5250916
 107.8394070  70.8800574  87.8901297 109.1023541  71.1984217  89.1328577
 104.0597243  68.8215274  89.8180927 103.9008526  67.6025325  89.9232558
 103.0413692  69.6579366  89.6254283 103.1970047  70.6369968  89.5480113
 101.6512584  69.2190072  89.6335498 101.5369533  68.6000811  90.5108935
 100.7470459  70.4423109  89.7771668 100.8651424  71.1251977  88.9163842
 100.9809802  70.9958565  90.7118653  99.6818242  70.1315507  89.8167879
 101.2680639  68.3985454  88.3844468 101.7450868  68.7109238  87.2897948
 100.3379372  67.4295013  88.5143345  99.7481196  66.9479230  89.7589656
  99.4280310  67.7915889  90.4107331 100.5027653  66.3239697  90.2876269
  99.7255104  66.7621118  87.3677567 100.5163818  66.4045153  86.7236994
  98.8880101  65.6162149  87.9577970  99.5204001  64.7041092  88.0213577
  97.9798369  65.3650002  87.3722991  98.5420105  66.0995459  89.3628769
  97.6361334  66.7443359  89.3160711  98.3504243  65.2673470  90.0707635
  98.8705652  67.7163706  86.5168865  98.6043412  68.8607540  86.8943587
  98.3916858  67.1960289  85.3820565  98.6478568  66.2647397  85.1518949
  97.4321338  67.8673598  84.4918511  97.9301050  68.7272443  84.0671994
  97.0276729  66.9107310  83.3655906  96.4066221  66.0708361  83.7547307
  97.9511131  66.4763379  82.9207870  96.3425880  67.5980923  82.3400716
  95.3873491  67.4023457  82.4466395  96.1753576  68.3664745  85.2255698
  95.8196418  67.8743748  86.2978651  95.4615812  69.3101472  84.6069049
  95.6784368  69.5544960  83.6631013  94.2228076  69.9073018  85.1233265
  94.4815255  70.4694297  86.0077543  93.6452225  70.8694285  84.0765291
  94.3446099  71.7216910  83.9691530  92.6546356  71.2713565  84.3905448
  93.5293099  70.2227539  82.8242040  93.0184847  70.7961926  82.2273327
  93.1709585  68.8682484  85.5477738  93.0685195  67.7721868  84.9830676
  92.3718801  69.2078922  86.5708621  92.4268714  70.1025257  86.9977710
  91.3473228  68.3010578  87.1159050  91.8666663  67.4181055  87.4529650
  90.6350379  68.9160049  88.3353017  91.3989717  69.2327658  89.0798682
  90.0122674  68.1261113  88.8181318  89.7190770  70.1082977  88.0030044
  88.9551301  69.7898731  87.2549958  90.3116507  70.9319027  87.5468932
  88.9878199  70.6090099  89.2560824  89.7169721  70.9464120  90.0220262
  88.4212897  69.7522357  89.6954459  87.9937280  71.7125319  88.8740530
  87.2757992  71.3216795  88.1176789  88.5083921  72.5927427  88.4358440
  87.1957874  72.1642989  90.0429189  87.8182704  72.4282009  90.8424514
  86.6186739  71.3806452  90.4129104  86.5755927  72.9745253  89.8484156
  90.3708348  67.8366409  86.0248934  90.0246666  68.6008042  85.1283317
  89.9510567  66.5755731  86.1060626  90.1410475  66.0254759  86.9145349
  89.1613073  65.8852560  85.0725645  89.0327994  64.8804409  85.4441289
  87.7490123  66.4749226  84.9327328  87.1249797  65.8488409  84.2537023
  87.8002009  67.4986271  84.4974612  87.1163605  66.5482344  86.1990729
  87.0371508  65.6538889  86.5738939  89.8587670  65.7044461  83.7100731
  89.1852255  65.3835658  82.7279776  91.2002505  65.7544464  83.6479194
  91.7124149  66.0898866  84.4355591  91.9782393  65.1821989  82.5266285
  91.6332295  65.6332776  81.6080084  93.4902701  65.4425833  82.6712624
  93.8532871  65.0529165  83.6500947  93.7544383  66.8211409  82.5983231
  93.3573534  67.2196131  83.4031239  94.3104654  64.8294514  81.5306823
  93.9025702  65.1270108  80.5430746  94.2995236  63.7198926  81.5861024
  95.3708453  65.1518944  81.5834826  91.7100402  63.6752693  82.4398043
  92.3474167  62.8708201  83.1140110  90.7214335  63.2905081  81.6318442
  90.2369500  63.9783342  81.1036649  90.0726357  61.9695733  81.6866517
  90.0996412  61.6308048  82.7135064  88.5900205  62.1004461  81.3147503
  88.0963138  61.1027214  81.3601610  88.4784482  62.4952696  80.2801589
  87.9310791  62.9563875  82.2354059  88.3478343  63.8366810  82.2121921
  90.8007902  60.8766708  80.8878400  90.1803545  59.9526947  80.3669172
  92.1291854  60.9727590  80.7819989  92.5793735  61.7342153  81.2429396
  92.9814003  59.8818748  80.2990970  93.9296335  60.3118271  80.0243210
  92.4822502  59.3774035  79.4873616  93.2502899  58.8717701  81.4182971
  93.3538764  59.2575864  82.5792659  93.4139241  57.5865318  81.0919839
  93.2550656  57.3034864  80.1410067  93.5572049  56.5122563  82.0910693
  93.5512166  55.5729667  81.5572503  92.7471254  56.5975920  82.7911337
  94.8457959  56.5343154  82.9317504  94.9726661  55.7629704  83.8803008
  95.8198274  57.3840874  82.6060247  95.6732708  58.0201658  81.8528692
  97.0835042  57.5592405  83.3463539  96.9019622  57.4154120  84.4013154
  98.1250079  56.5397206  82.8490672  98.1117274  56.5330797  81.7327433
  97.7468065  55.2622095  83.3079651  96.7819953  55.2694059  83.4121089
  99.5647357  56.7503336  83.3248825  99.5794079  56.8265326  84.4332038
 100.0060765  57.6765600  82.9050570 100.2165356  55.8937749  83.0860357
  97.5816872  58.9955725  83.1884898  97.4253069  59.5919976  82.1206493
  98.2166114  59.5303191  84.2331229  98.3109830  58.9892191  85.0762915
  98.7904017  60.8715973  84.2742998  98.9166568  61.2292028  83.2630731
  97.8225955  61.7956762  85.0259557  97.6592263  61.4174239  86.0591449
  96.8395055  61.8008594  84.5059822  98.2069471  62.8352409  85.0783668
 100.1836206  60.8541899  84.9264063 100.4830728  59.9813904  85.7429132
 101.0271024  61.8349284  84.5959347 100.7879340  62.5038336  83.9022977
 102.2962599  62.0585493  85.2878300 102.5568432  61.1623672  85.8315168
 103.4110626  62.3162866  84.2717417 103.2671400  63.2965428  83.7742452
 103.4151675  61.5217018  83.4962777 104.4023316  62.3140099  84.7743326
 102.1969097  63.1887056  86.3238489 101.3956066  64.1120093  86.1725224
 103.0792099  63.1448819  87.3203928 103.6500336  62.3234590  87.4124701
 103.3130412  64.1616334  88.3530381 103.1511137  65.1394856  87.9185521
 102.3148490  63.9387653  89.5105587 101.3071529  64.1087355  89.0723085
 102.4555719  64.7039122  90.3026592 102.2913864  62.5285043  90.1466904
 102.4150713  61.7420990  89.3648639 103.3770025  62.3433379  91.2087620
 103.3448416  63.1626403  91.9557963 104.3879458  62.3206764  90.7534406
 103.2366591  61.3790113  91.7436602 100.9383908  62.2864311  90.8169004
 100.1201366  62.3426170  90.0662108 100.7658939  63.0589450  91.5930212
 100.9208332  61.2760185  91.2737134 104.7835723  64.1116086  88.8026799
 105.5163684  63.2024485  88.4031955 105.2381269  65.0374573  89.6514639
 104.6611331  65.8071184  89.9452898 106.6104859  64.9807884  90.1512964
 107.2626861  65.1742718  89.3116546 106.7577950  63.9980163  90.5742312
 106.9994374  65.9693277  91.2478386 106.1720438  66.5774662  91.9248086
 108.3094623  66.0871947  91.4370978 108.9181004  65.5059116  90.8859503
 108.9562466  66.8431888  92.4953648 108.3928844  67.7469278  92.6850981
 108.9493340  65.9467555  93.7348896 109.4025683  64.9673036  93.4718826
 107.8802576  65.7451575  93.9781229 109.7715297  66.5533631  95.2161442
 110.3724480  67.2453640  92.0509299 111.1892900  66.4025622  91.6713665
 110.6294971  68.5514673  92.0579199 109.9388970  69.1676656  92.4482411
 111.8893562  69.2118053  91.7245573 112.4355116  68.6064375  91.0142273
 111.5359148  70.5777502  91.1041876 110.8804457  71.1219669  91.8198376
 110.9345410  70.3973511  90.1874580 112.7088879  71.5009663  90.7297770
 113.3564345  71.6672512  91.6222551 113.5501194  70.9312905  89.5894139
 112.9316630  70.7918049  88.6762588 113.9916504  69.9529244  89.8636051
 114.3816205  71.6234292  89.3330587 112.1695286  72.8565995  90.2712410
 111.5709317  73.3377692  91.0739190 111.5200450  72.7321930  89.3780171
 113.0047747  73.5367045  89.9981448 112.7385849  69.3456609  92.9951330
 112.2170287  69.6695469  94.0586324 114.0430885  69.1169986  92.8845672
 114.4158378  68.8333395  91.9951627 114.9965377  69.0545694  94.0001223
 114.5598678  69.4871668  94.8891944 115.3730260  67.5733870  94.2515366
 115.8456987  67.1639688  93.3267474 116.3599919  67.4201860  95.4109907
 115.9113204  67.8013047  96.3505690 117.3070731  67.9643138  95.2092000
 116.6136196  66.3479117  95.5577998 114.1425239  66.7071860  94.5638851
 113.4881191  66.6094317  93.6713496 113.5449628  67.1585210  95.3839154
 114.4512676  65.6861157  94.8721665 116.2064469  69.9002572  93.6030381
 117.0159720  69.4426127  92.8062586 116.2602446  71.1790340  93.9978466
 115.5981768  71.5412241  94.6599270 117.0313824  72.2298994  93.2958463
 117.6702266  71.7637694  92.5585375 115.9977566  73.0927594  92.5306357
 115.1120613  73.2503261  93.1887652 115.6511924  72.4950452  91.6568875
 116.4629239  74.4727245  92.0455442 117.4702572  74.3870447  91.5816848
 116.5327461  75.1540957  92.9238099 115.5002385  75.0660060  91.0015615
 114.4525474  74.9701714  91.3655047 115.5810687  74.4669791  90.0646800
 115.7426029  76.5473174  90.6584552 115.4026772  77.1856573  91.5043709
 115.1820044  76.8472233  89.7550292 117.1701629  76.8611217  90.4183008
 117.6262787  76.0946879  89.8576302 117.6708673  76.9205717  91.3506162
 117.2870339  77.7521341  89.9087314 117.9968367  73.0181734  94.2003590
 117.7944745  73.1254177  95.4057690 119.0519740  73.5663251  93.5892281
 119.2000955  73.3794459  92.6210368 120.0657089  74.4677192  94.1738676
 120.8195113  74.5509134  93.4066045 119.4994244  75.8908904  94.3765999
 120.2633673  76.5459613  94.8461354 118.6126359  75.8588992  95.0394116
 119.1188699  76.5697935  93.0579620 119.8742452  76.4559660  92.0637017
 118.0247660  77.1565145  92.9618422 120.8683966  73.9178732  95.3755148
 121.4124657  74.6813985  96.1777234 121.0340765  72.5936013  95.4511994
 120.6746213  72.0140399  94.7219171 121.8519740  71.9344144  96.4757160
 121.8288024  72.5485830  97.3665623 121.2442392  70.5815794  96.8506691
 120.1989050  70.7513212  97.1414276 121.7603353  70.1555048  97.7402714
 121.2303444  69.5190432  95.7765309 122.2928251  68.6038790  95.7163722
 123.1221022  68.6868616  96.4040909 122.2555710  67.5487898  94.7932833
 123.0776122  66.8542554  94.7612550 121.1494621  67.3966670  93.9311141
 121.0905628  66.3553838  93.0651031 121.7662005  65.6955251  93.3491910
 120.1344144  69.3935473  94.8994824 119.3168547  70.0961482  94.9426733
 120.0923982  68.3272587  93.9803800 119.2468992  68.1991156  93.3242099
 123.3263983  71.8002760  96.0696062 123.6792032  71.8831662  94.8907458
 124.2090157  71.5577332  97.0425572 123.8865047  71.4522331  97.9865610
 125.6194312  71.2617511  96.7820891 125.6322248  70.6088868  95.9242236
 126.3657569  72.5720114  96.4611080 126.5450332  73.1691407  97.3814245
 125.7283825  73.1959688  95.7971619 127.6840780  72.3668106  95.7411321
 127.7426985  72.4475680  94.3373117 126.8535486  72.6850209  93.7714705
 128.9548034  72.2148461  93.6649880 128.9820076  72.2903569  92.5869693
 130.1111911  71.8834097  94.3931517 131.0497734  71.7039089  93.8965209
 128.8516160  72.0726698  96.4679898 128.8049681  72.0315077  97.5436187
 130.0589447  71.8148503  95.7962112 130.9495965  71.5773350  96.3582438
 126.2981067  70.5397295  97.9644602 126.0817086  70.9403241  99.1118132
 127.2060913  69.5716816  97.7297154 128.1290322  69.1017980  98.7538149
 127.5663685  68.7965001  99.6588183 128.8175908  69.9349528  99.0061619
 127.3768097  68.7862916  96.5023260 127.2996216  69.4186529  95.6325649
 128.7842786  68.1940145  96.6466178 129.5316052  68.9596379  96.3416133
 128.9584317  67.2783529  96.0452193 128.9089397  67.9371403  98.1463532
 128.4037791  66.9763296  98.3918044 129.9628165  67.8924129  98.4854574
 126.2861602  67.6976179  96.3898437 125.3361002  67.6773572  97.1691733
 126.4279371  66.7581773  95.4586700 127.1156187  66.8394988  94.7479454
 125.7731319  65.4404479  95.5368792 124.7109022  65.5975625  95.6640362
 126.0450192  64.6881192  94.2176920 126.0188209  63.5828335  94.3546492
 127.0805694  64.9335459  93.8876258 125.0668952  65.0518429  93.0928211
 125.5249839  64.8152820  92.1091667 124.8015993  66.1269954  93.1024573
 123.7807383  64.2204274  93.1890805 123.7097805  63.1776956  92.5102872
 122.8806367  64.6203473  93.9668402 126.2828493  64.6175698  96.7518247
 127.4043919  64.8494496  97.2148365 125.5375944  63.6000652  97.2408294
 126.1004679  62.5772039  98.1159850 126.2360285  62.9694440  99.1400413
 127.0899340  62.2767064  97.7148687 124.2400280  63.1402194  96.7518916
 124.0779074  63.4732208  95.7403354 124.3394137  61.6142731  96.7978858
 124.9126416  61.2771180  95.9054758 123.3512163  61.1082152  96.7965907
 125.1591414  61.3708186  98.0638982 124.4828606  61.3957758  98.9461987
 125.7015247  60.4044736  98.0345446 123.0473844  63.6448425  97.5802023
 123.0603502  63.6372573  98.8195685 121.9354417  63.9057862  96.8907092
 121.9790918  64.0072722  95.8891845 120.5954143  63.7419470  97.4846482
 120.6493687  64.0159906  98.5272442 119.5210844  64.6426115  96.8412365
 118.5269908  64.4011391  97.2951327 119.7819746  66.1187523  97.1433782
 120.7749051  66.4212278  96.7484540 119.7614986  66.3154692  98.2342365
 119.0175574  66.7582628  96.6528304 119.3925180  64.4347857  95.3332152
 119.1125332  63.3885415  95.0878711 120.3541944  64.6530113  94.8224993
 118.6240531  65.1131805  94.9053990 120.1617248  62.2734602  97.4425906
 120.5822977  61.4920423  96.5950563 119.2541822  61.9112600  98.3415475
 118.9951156  62.5606442  99.0585402 118.4711881  60.6734665  98.3040680
 118.7295530  60.1135610  97.4153673 118.7274427  59.7745615  99.5269214
 118.0997987  58.8535626  99.4447319 118.3960084  60.4166652 100.7382357
 118.7156609  61.3285960 100.6303212 120.1920566  59.3481288  99.6294508
 120.8602694  60.2308353  99.7046115 120.4850522  58.7751407  98.7228437
 120.3496515  58.6990365 100.5168970 117.0026902  61.0620325  98.1888492
 116.5236124  61.9179129  98.9343760 116.3036023  60.5128285  97.1950197
 116.7082292  59.8320201  96.5890768 114.9287170  60.8925721  96.8407426
 114.5314003  61.5650810  97.5890041 114.8751313  61.6028407  95.4705134
 115.2706211  60.9117972  94.6868262 113.4380180  61.9946435  95.1023706
 112.9458169  62.5450208  95.9299771 112.8209215  61.1040019  94.8570786
 113.4445293  62.6594204  94.2148210 115.7280935  62.8804097  95.4464514
 116.7961132  62.6555564  95.6490197 115.3671062  63.6045751  96.2047697
 115.6686382  63.3647699  94.4477020 114.0549646  59.6444759  96.8490209
 114.4382278  58.6098924  96.3077628 112.8805622  59.7397047  97.4650757
 112.6002544  60.5985337  97.8968278 111.9070941  58.6492797  97.5649103
 112.0820059  57.9502194  96.7595735 112.0702774  57.9343766  98.9115620
 113.1240072  57.5914155  99.0146271 111.4171167  57.0332316  98.9578787
 111.7446116  58.7913798  99.9889887 112.1872495  59.6431473  99.8304807
 110.4847274  59.1762428  97.3868970 110.2391219  60.3671142  97.5849737
 109.5445012  58.2949082  97.0417405 109.7492317  57.3374930  96.8627681
 108.1176500  58.6176065  96.9738397 107.9735238  59.6427316  97.2885990
 107.6113838  58.5084443  95.5341369 106.5063417  58.3907361  95.5278295
 108.0321942  57.5971932  95.0535309 107.9276484  59.7160283  94.7049688
 109.1290670  60.0137910  94.1571397 110.0017064  59.3749038  94.2203535
 109.0612842  61.2436727  93.5303684 109.8123006  61.7842701  93.1934997
 107.7975138  61.7799643  93.6121592 107.0545555  60.8452152  94.3890723
 105.7171584  61.1874804  94.6942078 105.1226206  60.5184258  95.2976420
 105.1556710  62.4003562  94.2456569 104.1345870  62.6491200  94.4999353
 107.2428499  62.9732234  93.1402283 107.8446079  63.6306344  92.5428214
 105.9125785  63.2915558  93.4644019 105.4666627  64.2158762  93.1229456
 107.3195911  57.7906546  97.9842601 107.6411449  56.6301364  98.2531573
 106.3737663  58.4533997  98.6536027 106.1393400  59.3862649  98.3523901
 105.6794674  58.0111869  99.8669608 105.3649086  58.9159883 100.3715674
 104.4040230  57.2191746  99.4992378 103.9876387  56.7560040 100.4203849
 104.6681915  56.4004865  98.7978137 103.3200792  58.0767586  98.8482342
 103.5653831  58.9744930  98.0586749 102.0681183  57.8562692  99.1850389
 101.3630741  58.4363164  98.7781808 101.8352320  57.0951666  99.7834610
 106.6374910  57.3271408 100.8756440 106.3645836  56.2421166 101.3819974
 107.8156040  57.9294772 101.0868944 107.9287933  58.8499160 100.7025101
 108.9322540  57.4443028 101.9246691 109.7826400  58.0559467 101.6617000
 108.6498105  57.7007550 103.4094462 109.4843825  57.3196830 104.0399061
 107.7119927  57.1846283 103.7187177 108.5372100  59.0960524 103.6237925
 107.8052030  59.4061482 103.0636885 109.4001981  56.0057151 101.6419275
 109.8856420  55.3159265 102.5345270 109.2623963  55.5522708 100.3915732
 108.7932473  56.1305279  99.7178738 109.5976680  54.1991675  99.9341420
 110.1995750  53.6941547 100.6769475 110.1052190  54.2956110  98.9869086
 108.3804944  53.3034449  99.6772868 108.5243729  52.2719824  99.0259051
 107.1756517  53.7208053 100.0848335 107.0757048  54.5598891 100.6209053
 105.9292024  53.0001895  99.8113487 106.1351177  51.9385054  99.8660010
 104.9101735  53.3300905 100.9095561 104.6663195  54.4117582 100.9152250
 105.3195918  53.0556402 101.9053171 103.9693206  52.7571175 100.7531511
 105.3644606  53.2378446  98.3936539 104.3750864  52.6090405  98.0249641
 105.9892184  54.1006744  97.5790280 106.7615395  54.6317845  97.9185801
 105.6885107  54.2521889  96.1524561 105.0231667  53.4532027  95.8468828
 104.9575923  55.5878106  95.9210999 105.5471858  56.4071614  96.3787847
 103.9865873  55.5304056  96.4621446 104.6744329  55.9492595  94.4480567
 105.6371185  56.1180199  93.9135464 103.8765118  54.8757717  93.7049712
 102.8959728  54.6979120  94.1969161 104.4158478  53.9082741  93.6678871
 103.6819871  55.1867197  92.6553901 103.8559413  57.2374587  94.4103162
 104.3913566  58.0719429  94.9058766 102.8934167  57.0736358  94.9347306
 103.6286344  57.5290699  93.3635170 106.9689392  54.0970521  95.3196630
 107.9223654  54.8577719  95.4701716 106.9624333  53.1031287  94.4295484
 106.1811610  52.4822989  94.4249271 108.0648808  52.7578696  93.5092497
 108.7247926  53.6047197  93.4452692 108.8370193  51.5338027  94.0224683
 109.5883741  51.2094786  93.2627339 107.9405967  50.4724384  94.2623653
 108.2939236  49.9555971  95.0008524 109.5771632  51.8055992  95.3315254
 108.8633012  52.0761216  96.1412871 110.2928215  52.6443678  95.2061575
 110.1368248  50.9079702  95.6692923 107.5665900  52.4657826  92.0899413
 108.2051594  52.8702662  91.1204186 106.3811442  51.8639012  91.9454592
 105.9023142  51.4531593  92.7213033 105.6926358  51.6848264  90.6615705
 106.2880638  51.0288973  90.0543040 104.3060723  51.0778304  90.8951050
 103.7714906  50.9066139  89.9331649 103.6959050  51.7802369  91.5124054
 104.4252632  49.8535235  91.5924251 103.5282748  49.5245633  91.7522151
 105.5270199  53.0111358  89.9134055 104.9580493  53.9567798  90.4525474
 106.0086761  53.0727423  88.6671259 106.3707584  52.2393115  88.2521500
 105.9175409  54.2629533  87.8107072 104.9126358  54.6580241  87.8797453
 106.1626113  53.9662887  86.8018254 106.8678868  55.4131648  88.1732954
 106.8335484  56.4433856  87.5001559 107.7110275  55.2679976  89.2055892
 107.6903699  54.4227075  89.7365081 108.6438496  56.3169064  89.6504556
 108.1364668  57.2643425  89.5578370 109.0530764  56.1445360  91.1300052
 109.5821936  55.1800623  91.1909294 109.9566866  57.2900248  91.6141396
 109.4300036  58.2636439  91.5021552 110.9076065  57.3338632  91.0447612
 110.2075238  57.1555758  92.6879258 107.8469480  56.1073785  92.0797444
 107.1425038  55.2895540  91.8175664 107.2828551  57.0604360  92.0305683
 108.1739646  55.9600322  93.1298429 109.8842294  56.3507160  88.7512894
 110.5513034  55.3331114  88.5781905 110.2719605  57.5431488  88.2910224
 109.6789915  58.3315874  88.4836819 111.5512776  57.8005592  87.6135149
 112.1581116  56.9055429  87.6620887 111.3367835  58.1354290  86.1292627
 112.2934607  58.4459684  85.6541622 110.6311411  58.9806987  86.0406543
 111.5333246  56.1021819  84.5736497 112.5303277  56.0052301  84.4861423
 110.7687599  57.0078305  85.3091110 110.6574698  55.2626799  83.9979799
 110.9355326  54.4387577  83.3376508 109.3973041  55.6487650  84.2621138
 109.4467883  56.7409091  85.0997256 108.5433978  57.2128944  85.4642479
 112.3422351  58.9056490  88.3251867 111.7808815  59.8403807  88.8964518
 113.6693140  58.8036352  88.3089159 114.0944726  58.0352534  87.8302485
 114.6317581  59.7927024  88.8337668 114.2388267  60.7858389  88.6647305
 114.8527897  59.5901776  90.3469508 115.1660262  58.5376725  90.5442751
 113.6328015  59.8261537  91.0119763 112.9347355  59.5829229  90.3833561
 115.8474249  60.5517630  90.9965995 115.5835194  61.6067392  90.7676825
 116.8863241  60.3544409  90.6598680 115.8321577  60.4274372  92.1020284
 115.9280562  59.6789574  88.0168126 116.1210635  58.6944598  87.3037084
 116.7545962  60.7250871  88.0078405 116.6289752  61.4708559  88.6572299
 117.7445361  60.9829617  86.9533560 117.7573917  60.1527691  86.2659929
 117.2639524  62.2230058  86.1750817 117.9819610  62.4955853  85.3739158
 117.1873354  63.0980633  86.8566438 115.9131914  62.0290019  85.5135623
 114.7224542  62.2807483  86.2217118 114.7761000  62.6755500  87.2213476
 113.4734364  61.9882724  85.6474021 112.5642431  62.1662401  86.2005288
 113.4065529  61.4649864  84.3472608 112.4514725  61.2497706  83.8910271
 115.8421173  61.5246924  84.2065411 116.7461432  61.3403858  83.6475204
 114.5925068  61.2491825  83.6285161 114.5553647  60.8554260  82.6311853
 119.1741736  61.1624619  87.5042991 119.3478662  61.2608158  88.7170416
 120.2021617  61.2511946  86.6381662 120.2524790  60.6638730  85.3116733
 119.8513417  61.4012068  84.5827938 119.6790527  59.7263783  85.2132702
 121.4889199  61.8696910  86.9658987 121.8710258  61.3951472  87.8591103
 122.3875409  61.6283293  85.7448308 123.4355869  61.4250315  86.0431912
 122.3726417  62.5010511  85.0505269 121.7371657  60.4401163  85.0373028
 121.9629954  60.4035571  83.9523579 122.0722854  59.4956112  85.5183393
 121.3429019  63.3729291  87.2599512 120.5688421  64.0654771  86.5907264
 122.0951281  63.8867324  88.2378714 122.7491677  63.3271624  88.7366841
 121.9614391  65.2626898  88.7198616 120.9096103  65.4669152  88.8513014
 122.6219706  65.3805379  90.0968289 123.7058564  65.1447519  90.0428088
 122.1516150  64.6638673  90.8066305 122.4956295  66.4005331  90.5180923
 122.4807812  66.3174649  87.7270630 123.6122099  66.2562887  87.2456435
 121.6712877  67.3526750  87.4940367 120.7983299  67.4114021  87.9873066
 121.9745286  68.4900882  86.6202431 122.6706243  68.1738499  85.8551217
 120.6944063  69.0033381  85.9289526 119.9524244  69.2757703  86.7148627
 120.9575953  70.2297845  85.0482366 121.6980093  69.9917513  84.2544956
 121.3399405  71.0898615  85.6381306 120.0145376  70.5546656  84.5591371
 120.0755217  67.9206486  85.0412632 119.7356837  67.0558008  85.6493122
 120.8208056  67.5628599  84.2969933 119.2157819  68.3387964  84.4785611
 122.6391521  69.5934219  87.4374501 121.9857628  70.2646711  88.2391981
 123.9283711  69.8303268  87.1922716 124.4378970  69.2508582  86.5636467
 124.6225911  71.0258986  87.6688246 124.3624598  71.1734649  88.7062836
 126.1408099  70.7992578  87.5463103 126.4027502  70.7022655  86.4685020
 126.3990998  69.8371677  88.0434502 127.0071613  71.9103569  88.1697685
 126.7472061  72.8894013  87.6992797 126.8176285  72.0074982  89.6847061
 127.0733635  71.0414614  90.1699843 125.7690141  72.2617544  89.9343956
 127.4717608  72.8006733  90.1056158 128.4843002  71.6160368  87.9008610
 128.6777296  71.5729657  86.8066920 128.7806685  70.6420340  88.3467577
 129.1177118  72.4181556  88.3281584 124.1096214  72.2405485  86.8758438
 124.2438667  72.2984339  85.6521227 123.4101048  73.1491674  87.5493542
 123.2948318  73.0825416  88.5419006 122.6485709  74.2216826  86.9059948
 122.1718682  73.8186536  86.0280241 121.5648778  74.7335342  87.8586702
 121.0430695  75.6225360  87.4281792 122.0850340  75.0642725  88.7868851
 120.4810897  73.7086839  88.1985766 120.9384691  72.7459286  88.5036400
 119.8208122  73.5278688  87.3241043 119.6349022  74.2464900  89.3398107
 118.5888068  74.8576072  89.1603722 120.1531443  74.1778891  90.5442629
 119.9132309  74.9366644  91.1646452 121.0530178  73.7459974  90.6247942
 123.5189449  75.4067126  86.4721849 124.6021251  75.6356870  87.0101425
 122.9216060  76.2928764  85.6770290 122.0661866  76.0451907  85.2100786
 123.3560070  77.6819093  85.4646154 124.3323268  77.6598718  85.0021553
 122.3677281  78.3572090  84.5091029 122.3734282  77.7941939  83.5522092
 122.6525430  79.4137247  84.3061080 121.0526033  78.2826283  85.0353752
 120.4439218  78.7704200  84.4405017 123.4884755  78.5263239  86.7479049
 124.1969802  79.5279992  86.7289086 122.9073346  78.1059022  87.8812230
 122.2779195  77.3355355  87.8507328 123.1561013  78.6927495  89.2124688
 123.2336819  79.7454102  89.0546767 121.9764774  78.4004286  90.1522996
 121.0517882  78.8027169  89.6813616 122.1224457  78.8975549  91.1353461
 121.8193367  77.0085317  90.3507305 121.0915286  76.8802417  91.0068430
 124.4755894  78.2375243  89.8639540 124.8111883  78.7031499  90.9518493
 125.2097091  77.3089340  89.2363759 124.8980650  76.9639617  88.3431712
 126.4057256  76.6609764  89.7853918 127.0036096  77.3990370  90.2986148
 126.9227479  76.2029012  88.9549809 126.1088552  75.5364796  90.7868631
 127.0189543  75.0746472  91.4710739 124.8421899  75.1281750  90.9256343
 124.1395527  75.5326895  90.3432180 124.3554250  74.2498784  91.9950948
 125.1976990  73.8382402  92.5320806 123.4848854  75.0719572  92.9606787
 123.1484892  74.4295548  93.8027782 122.5824110  75.4151815  92.4026480
 124.1614271  76.3278442  93.5424151 124.5717398  76.9436065  92.7097806
 123.1356734  77.1996468  94.2651181 122.7577914  76.7045766  95.1841563
 122.2608216  77.3741030  93.5965890 123.5511113  78.1987226  94.5027748
 125.2919019  75.9863037  94.5157633 126.0586344  75.3687881  93.9972291
 124.9011082  75.3986068  95.3730660 125.7958503  76.9031904  94.8773189
 123.5772176  73.0624255  91.4169436 122.9262823  73.1836899  90.3775250
 123.6243715  71.9074177  92.0723913 124.0011951  71.8545359  92.9985323
 122.9892326  70.6849701  91.5823807 123.2421267  70.5727951  90.5366690
 123.5188299  69.4663500  92.3419285 122.9234244  68.5594247  92.0909213
 123.4046031  69.6444877  93.4332541 124.9671903  69.1135604  92.0695399
 125.9813293  69.6082186  92.9107078 125.7198256  70.2658167  93.7243098
 127.3208382  69.2268815  92.7000070 128.0925016  69.5973332  93.3543326
 127.6465049  68.3565575  91.6403442 128.9372315  67.9845186  91.4486653
 129.4696131  68.3522900  92.1523249 125.2938134  68.2533278  91.0022451
 124.5160516  67.8768418  90.3545053 126.6320479  67.8719204  90.7863126
 126.8928771  67.2310390  89.9581049 121.4576290  70.7500089  91.6503089
 120.8632583  71.4808582  92.4496854 120.8168978  69.9651433  90.7870670
 121.3255740  69.4606366  90.0896906 119.3719110  69.7853771  90.7498333
 119.0211508  69.8271595  91.7652537 118.7086441  70.8994871  89.9418700
 118.9452212  71.8729436  90.4159473 117.5997558  70.7937135  89.9467104
 119.1616273  70.8931892  88.6035204 120.1339313  70.8557421  88.6208573
 118.9659117  68.4252408  90.1823441 119.6888420  67.8280184  89.3861714
 117.7635689  67.9809339  90.5351093 117.2529554  68.4853632  91.2362650
 117.0962622  66.8065332  89.9886389 117.4921374  66.6040426  89.0043750
 117.2932166  65.6061699  90.9379244 116.4760251  64.8581436  90.8174296
 117.2585222  65.9700090  91.9883750 118.6010952  64.8388241  90.7217669
 119.4716202  65.5275131  90.8356710 118.7141465  63.7190323  91.7525295
 117.8735783  63.0010757  91.6544862 118.7042824  64.1447536  92.7747930
 119.6702068  63.1663674  91.6187544 118.6225333  64.1852876  89.3443271
 118.6789970  64.9379768  88.5314364 117.7279966  63.5471712  89.1932372
 119.5275858  63.5500253  89.2765949 115.6061564  67.0656063  89.8033939
 114.9963390  67.8047894  90.5741183 114.9965828  66.3085523  88.8939598
 115.5210851  65.7831722  88.2311972 113.5920405  65.9312303  89.0328340
 113.1198825  66.5911418  89.7488177 112.8146621  66.0959295  87.7185707
 113.1744631  67.0078142  87.1867465 111.7322040  66.2434903  87.9401204
 112.9512375  64.9684317  86.8779699 112.5350597  64.2213730  87.3242839
 113.4865793  64.5144252  89.6012944 114.3643701  63.6664946  89.4095632
 112.3697925  64.2469775  90.2611344 111.7699579  64.9984628  90.5568341
 111.7947177  62.9155784  90.4122353 112.2940639  62.2279138  89.7433868
 111.9407760  62.3997336  91.8416188 113.0202815  62.4108832  92.1167920
 111.5876272  61.3446298  91.9069574 111.1879324  63.1944902  92.7400972
 111.5126137  64.1018959  92.6481199 110.3356445  62.9956341  89.9853940
 109.6867196  64.0273176  90.1695563 109.8278016  61.9495132  89.3511420
 110.3492394  61.0997442  89.2351918 108.4956485  61.9433182  88.7362765
 107.8732860  62.6722877  89.2302233 108.5565100  62.2821674  87.2319148
 107.5139890  62.2740360  86.8261037 109.1336477  63.6778552  86.9603660
 110.1801193  63.7584146  87.3148371 108.5222278  64.4529335  87.4699371
 109.1250619  63.8897769  85.8697403 109.3818591  61.2573707  86.4505624
 108.9264604  60.2464049  86.5308426 110.4248318  61.2118537  86.8255421
 109.4099785  61.5202569  85.3758263 107.8255906  60.5988866  88.9630634
 108.5071917  59.6037570  89.2035776 106.5036118  60.5565360  88.8236779
 105.9838177  61.3977971  88.6505427 105.7258757  59.3148466  88.8216691
 106.3912308  58.4950113  88.6035094 105.0345261  59.0349265  90.1749107
 104.0597493  59.5784808  90.2240562 104.7630346  57.5314101  90.3044507
 105.7107280  56.9564735  90.2913190 104.1271785  57.1539902  89.4765879
 104.2422373  57.3020092  91.2569608 105.8458218  59.4783276  91.4008698
 105.9136175  60.5848466  91.4576480 106.8760019  59.0682654  91.3568513
 105.3649795  59.1179135  92.3350510 104.6863346  59.3706195  87.7074879
 103.9881252  60.3767713  87.5794401 104.5289937  58.2882002  86.9449519
 105.1660025  57.5129314  87.0007181 103.3097209  58.0228862  86.1629056
 102.7658363  58.9442895  86.0297353 103.5894395  57.4625898  84.7574212
 102.7087058  56.8733576  84.3982810 104.7117510  56.6085507  84.7116843
 105.4773128  57.1243606  84.4052535 103.8099255  58.5948064  83.7576330
 104.6887284  59.2076319  84.0521313 102.9137623  59.2493008  83.7196663
 103.9823083  58.1822905  82.7412490 102.3787017  57.0976140  86.9409671
 102.7970588  56.0518900  87.4362829 101.1106961  57.4979540  87.0827682
 100.7936060  58.3503515  86.6592932 100.1093272  56.8132933  87.9154465
 100.4807914  55.8213800  88.1093514  99.9317192  57.5034756  89.2870477
  99.1452086  56.9515534  89.8602632 101.2227677  57.4271069  90.1120147
 102.0100812  58.0647584  89.6598008 101.5992270  56.3814980  90.1554377
 101.0507306  57.7733612  91.1509487  99.5149994  58.9797633  89.1970752
  98.5435607  59.0846980  88.6688805 100.2799078  59.5746874  88.6549084
  99.3950276  59.4031561  90.2161822  98.7583098  56.6921337  87.1933742
  98.3601034  57.6283596  86.4927754  98.0045363  55.5869601  87.3687189
  98.4020667  54.3312402  87.9871889  98.2768092  54.4227856  89.0889628
  99.4518869  54.0581975  87.7367003  96.6402510  55.4738214  86.8519990
  96.6838964  55.6048660  85.7819557  96.1500861  54.0740210  87.2394653
  95.4961811  53.6316466  86.4594127  95.6077147  54.0797041  88.2125454
  97.4460124  53.2857666  87.4198705  97.3373479  52.3746007  88.0362459
  97.8083211  53.0119507  86.4024799  95.7464914  56.5731889  87.4330237
  95.7249669  56.7729797  88.6483777  95.0006023  57.2917728  86.5931603
  94.9980712  57.0849824  85.6146846  94.3603455  58.5629008  86.9862631
  95.1241730  59.1979325  87.4129006  93.7909945  59.2676295  85.7564672
  93.3791048  60.2681271  86.0207569  92.9690926  58.6589889  85.3197595
  94.8049238  59.4169488  84.7883902  94.3243513  59.5168373  83.9391971
  93.2579688  58.4235576  88.0422693  92.9695562  59.3806440  88.7560457
  92.7162878  57.2176348  88.2385980  93.0048176  56.4489114  87.6741941
  91.8142234  56.8740816  89.3469905  90.9742271  57.5549919  89.3210907
  91.3096023  55.4378833  89.1573959  90.6034118  55.4344516  88.2960507
  90.7376752  55.0695883  90.0360590  92.3849107  54.5672571  88.8423532
  92.8015721  54.3085431  89.6795462  92.4577495  57.0280233  90.7343052
  91.7481696  57.2841278  91.7093810  93.7926719  57.0014879  90.8240602
  94.3465278  56.7998445  90.0128874  94.5294621  57.3850451  92.0357145
  94.2242671  56.7358672  92.8428857  96.0389752  57.2328277  91.8439804
  96.2969402  56.1684102  91.6373036  96.5469018  57.5273199  92.7884336
  96.5198440  58.0532783  90.7966123  96.3326807  57.5783276  89.9629878
  94.2426077  58.8227833  92.4681718  94.0340385  59.0616695  93.6501964
  94.0600435  59.7533278  91.5260793  94.1076369  59.5078326  90.5586757
  93.8446295  61.1777848  91.8078951  94.5342494  61.4630341  92.5904230
  94.1728029  62.0084573  90.5481461  94.1089105  63.0875255  90.8039077
  93.3909268  61.7954034  89.7826956  95.5462832  61.7245644  89.8987466
  95.5718521  60.6639311  89.5491389  95.7467844  62.6319372  88.6834035
  95.7379705  63.7003803  88.9782571  94.9210687  62.4468402  87.9641031
  96.7145853  62.4054861  88.1870378  96.7204143  61.9485633  90.8559621
  96.6349473  61.2673891  91.7301047  96.7353198  62.9985666  91.2107040
  97.6791458  61.7278955  90.3397003  92.4394914  61.4841161  92.3691339
  92.1633639  62.6232362  92.7330334  91.5764678  60.4650073  92.4806721
  91.8297556  59.5967105  92.0588563  90.3028252  60.5031647  93.2061536
  89.5309522  60.2270167  92.5056377  90.1630986  61.4869522  93.6215804
  90.2101217  59.5217695  94.3849545  89.1246753  59.3573688  94.9327496
  91.2944804  58.8195672  94.7455267  92.1624484  59.0098921  94.2866305
  91.2833039  57.7592316  95.7833887  90.4440715  57.9302837  96.4372084
  91.1210627  56.3617817  95.1549187  91.1970480  55.5854483  95.9584284
  92.1256151  56.1161676  94.1984476  91.9765927  56.7861559  93.5088936
  89.7782472  56.1511265  94.4586199  89.6458366  56.8645919  93.6194202
  88.9536873  56.3172567  95.1859678  89.6945479  55.1158619  94.0675856
  92.5194081  57.7210062  96.6925236  92.4782307  57.0898766  97.7464524
  93.6215808  58.3686837  96.3098184  93.6342014  58.8684921  95.4407730
  94.9220564  58.3722909  96.9884400  94.7629094  58.2225267  98.0477515
  95.8200065  57.2539469  96.4142952  96.8131691  57.2783828  96.9187442
  95.9893583  57.4443061  95.3285401  95.2268356  55.8428781  96.5783296
  94.2923568  55.7641287  95.9805661  94.9672854  55.6704970  97.6445788
  96.1573863  54.7195591  96.1304918  97.3567894  54.8692757  95.9509890
  95.6356578  53.5301897  95.9300877  96.2818750  52.7997887  95.7113409
  94.6632538  53.3810760  96.0863603  95.6053725  59.7399210  96.8030300
  95.1625039  60.5694260  96.0111463  96.7204636  59.9827569  97.4993213
  97.0806176  59.3055329  98.1364164  97.6254942  61.1034946  97.1846601
  97.4956568  61.3586281  96.1415133  97.3602573  62.3710003  98.0130525
  98.0734395  63.1368142  97.6315533  97.6133505  62.1713381  99.3794275
  96.9676547  61.5058421  99.6437738  95.9441610  62.9314427  97.8959474
  95.1907689  62.1970276  98.2509921  95.7019855  63.1731164  96.8382583
  95.8157905  63.8565159  98.4967003  99.0849807  60.6898577  97.3415952
  99.4015352  59.7790942  98.1120126  99.9759843  61.3510511  96.5986208
  99.6895999  62.0726734  95.9733797 101.3914299  60.9915786  96.5189832
 101.5916772  60.2264733  97.2549165 101.6994639  60.3999986  95.1356928
 102.7434730  60.0198163  95.1023286 101.5968011  61.1938876  94.3630378
 100.7989899  59.2335947  94.7525719 100.0981149  59.2481234  93.5327440
 100.2108685  60.0730277  92.8539524  99.2628163  58.1712842  93.1810927
  98.7459877  58.1693633  92.2341139  99.1033341  57.0814273  94.0607052
  98.2878249  56.0474616  93.7302257  98.1548580  55.4934875  94.5205320
 100.6382537  58.1412959  95.6298468 101.1697135  58.1226804  96.5663538
  99.7841896  57.0743310  95.2950583  99.6606481  56.2415412  95.9709158
 102.3065785  62.1567013  96.9019871 101.9526956  63.3301995  96.7438165
 103.4460297  61.8041394  97.4978940 103.6605377  60.8260231  97.5908871
 104.3552475  62.6941282  98.2266553 104.1847559  63.7116755  97.9105087
 104.0862362  62.5511539  99.7527124 104.1047056  61.4607407  99.9937805
 105.1510665  63.2350227 100.6321264 105.1667085  64.3292606 100.4541773
 106.1622910  62.8312618 100.4210637 104.9552852  63.0612275 101.7054465
 102.6774419  63.0882701 100.1060715 101.9166675  62.5318100  99.5156073
 102.6181100  64.1557800  99.7978435 102.2797869  62.9554667 101.5822855
 102.8396789  63.6873094 102.2004664 102.4772437  61.9272004 101.9557631
 101.1988748  63.1783193 101.7093428 105.8004084  62.3260723  97.8654145
 106.1490247  61.1466617  97.8978382 106.6601859  63.3131953  97.6029480
 106.3315811  64.2597957  97.6310664 108.1101453  63.1119474  97.5469908
 108.3053929  62.0781909  97.2927292 108.7577629  63.9728097  96.4586505
 108.2757945  63.6967222  95.4979141 109.8328737  63.7007080  96.3680053
 108.6031679  65.7636204  96.6819253 108.7470880  63.3715632  98.9172862
 108.3531081  64.2870352  99.6409000 109.7698047  62.5863748  99.2500271
 110.0177897  61.8346007  98.6291128 110.4758851  62.6233613 100.5244727
 110.2852489  63.5737976 101.0071662 109.9523807  61.4620078 101.3929905
 110.4886027  61.4023716 102.3580678 110.1133548  60.5044308 100.8530342
 108.4639023  61.5311266 101.6799199 107.6851289  60.6973682 101.2433767
 108.0267001  62.4476849 102.5004442 108.6587580  63.1608965 102.8403429
 107.0486056  62.4842582 102.6664172 111.9924388  62.5414303 100.2752212
 112.4785225  61.5455869  99.7273183 112.7301203  63.5947870 100.6404549
 112.2962632  64.3925945 101.0795608 114.1084722  63.8694836 100.1865012
 114.4764929  63.0049619  99.6554029 114.1372763  65.0830740  99.2284904
 113.8171182  65.9931654  99.7896337 115.5435483  65.3319553  98.6616162
 115.9541373  64.4044716  98.2101123 116.2407396  65.6855002  99.4492527
 115.5002657  66.1127083  97.8733246 113.1638290  64.9108133  98.0548259
 112.1129467  64.8312407  98.4058512 113.4149817  63.9993403  97.4759168
 113.2202493  65.7867666  97.3738464 115.0519854  64.1228899 101.3667495
 114.7057514  64.8415818 102.3019547 116.2644318  63.5661655 101.3107335
 116.4907834  62.9964435 100.5135433 117.2723833  63.6666949 102.3752693
 117.0867766  64.5880881 102.9081095 117.1457298  62.4782610 103.3663353
 117.0870986  62.9023510 104.3926854 118.0415391  61.8216481 103.3388728
 115.9066590  61.6025844 103.1948245 114.8238020  61.8862866 103.6906660
 116.0055552  60.5356547 102.4352224 116.8478631  60.3452245 101.9212952
 115.2082534  59.9513877 102.3198061 118.6936247  63.7791801 101.7777192
 118.9929558  63.1036101 100.7952529 119.5942709  64.5913844 102.3429381
 119.3253623  65.1081039 103.1588540 120.8845931  64.9568853 101.7083180
 120.9598449  64.4927311 100.7337678 120.8593305  66.4810138 101.5089632
 120.7437667  66.9714498 102.4987819 119.9475196  66.7329892 100.9226359
 122.8689138  68.0799609 101.2649630 122.6873350  68.6862879 102.0443678
 122.0322374  67.0768978 100.7702551 123.7046597  68.3954986 100.2650416
 124.4393525  69.2031737 100.2819704 123.4521593  67.6303988  99.1951426
 122.3984070  66.7978227  99.4874932 122.0199485  66.0978977  98.7582284
 122.1132105  64.4887534 102.5140008 122.3520657  64.9983859 103.6099625
 122.9281589  63.5564459 101.9795564 122.7592201  63.2027292 101.0581777
 124.0676632  62.9536472 102.7238902 123.6469182  62.5585835 103.6398221
 124.7026470  61.7556211 101.9629500 125.4883737  62.1123368 101.2660190
 123.9214522  61.2636887 101.3476342 125.3084823  60.6968102 102.9278993
 124.4702884  60.1310523 103.3954676 125.8539363  61.2161638 103.7482238
 126.2844244  59.7114280 102.2354863 127.1824193  60.2816136 101.9136788
 125.7967829  59.2838933 101.3319689 126.6847424  58.5546253 103.1803297
 125.8106938  57.8909437 103.3548276 127.0078294  58.9702933 104.1555033
 127.8045358  57.7162784 102.6554201 128.6705779  58.2732194 102.5227929
 127.5403045  57.2527058 101.7560362 128.0206830  56.9461238 103.3371869
 125.1391636  63.9860345 103.1535461 125.6048141  63.8845582 104.2840907
 125.4903387  65.0059928 102.3386564 125.2494162  65.0840636 100.9071093
 124.3810829  65.7514928 100.7430993 125.0264012  64.1040059 100.4437257
 126.4570860  66.0486253 102.7055762 127.2908480  65.5497277 103.1789070
 126.8907490  66.7104433 101.3889493 127.9727491  66.9503476 101.3753198
 126.3119275  67.6446604 101.1981126 126.5011104  65.7078165 100.3092020
 126.2898146  66.1939061  99.3307236 127.2935520  64.9405156 100.1757746
 125.9648822  67.1144064 103.7030224 126.7137467  68.0513878 103.9759213
 124.7183964  67.0601963 104.1964356 124.1371156  66.3017640 103.9049265
 124.2140706  68.0465634 105.1755384 125.0573449  68.4344491 105.7299300
 123.5494753  69.2254379 104.4576296 124.2578494  69.6459861 103.7056767
 123.3060320  70.0416091 105.1764031 122.3519699  68.8166243 103.8232115
 122.5516457  67.9350771 103.4684460 123.2537600  67.5042765 106.2400075
 122.9462127  68.2239943 107.1871827 122.7962175  66.2516835 106.1328125
 123.0903926  65.6677304 105.3752247 121.7427429  65.6476069 106.9665880
 121.6089517  64.6488505 106.5738136 122.1797522  65.5118956 108.4438467
 121.5334716  64.7320744 108.9008961 122.0061245  66.4743017 108.9748541
 123.6205481  65.0866078 108.6490718 123.9483323  63.9162458 108.7046070
 124.5241586  66.0338206 108.7658200 125.4526869  65.7989311 109.0145816
 124.2376332  66.9875587 108.6670541 120.3585589  66.3240544 106.8382386
 119.4518611  66.0187655 107.6131294 120.1706912  67.2528658 105.8909625
 120.9098042  67.5120779 105.2823360 118.9010763  67.9854342 105.7400663
 118.5838720  68.2874953 106.7293030 119.0364826  69.2734123 104.9106770
 118.0213369  69.7124182 104.7402822 119.6276618  69.0351823 103.6587587
 120.5865167  69.0795314 103.8171868 119.8759482  70.3313782 105.6241632
 120.9239164  69.9999410 105.7765575 119.4393728  70.5252805 106.6251838
 119.8634988  71.2727818 105.0575788 117.7766155  67.1019788 105.1909512
 118.0198640  66.1568470 104.4337319 116.5388764  67.4252047 105.5972638
 116.3978797  68.2291082 106.1726970 115.3010055  66.6725109 105.3492626
 115.5106389  65.8876989 104.6352378 114.8033480  66.0788429 106.6966186
 114.0557093  66.7425879 107.1819824 115.6858236  66.0263773 107.3655579
 114.2563251  64.6408328 106.5932609 113.8261536  64.3445213 107.5773874
 115.1051512  63.9537101 106.3712916 113.2075047  64.4570501 105.4853242
 113.7156803  64.6144903 104.5105288 112.4010628  65.2224896 105.5734920
 112.5840606  63.0623888 105.5102891 111.7875611  62.9566895 106.2498221
 113.3822669  62.3167698 105.7157901 111.9986349  62.7456298 104.1930091
 112.7533389  62.7665782 103.4765222 111.2541884  63.4687673 103.9411865
 111.5402759  61.8159293 104.2201049 114.2476712  67.6111950 104.7434235
 114.0195012  68.6778367 105.3091644 113.6324187  67.2453107 103.6162278
 113.8604044  66.3852068 103.1538277 112.6116933  68.0597337 102.9224975
 111.9987489  68.5406877 103.6741077 113.2292863  69.1406935 102.0002194
 112.5915105  69.2783345 101.0906307 113.2611387  70.5156337 102.6750904
 113.8946335  70.4960284 103.5871277 112.2382331  70.8453091 102.9589969
 113.6936535  71.2353989 101.9495085 114.6472917  68.8208360 101.5086618
 114.6623360  67.8582710 100.9555057 115.3623400  68.7599861 102.3549520
 114.9998048  69.6270981 100.8318076 111.6536683  67.1851196 102.1088924
 112.0368632  66.1456119 101.5788034 110.3951915  67.6078965 101.9949988
 110.0961807  68.4474893 102.4379954 109.2945548  66.7974781 101.4547722
 109.6978582  66.0688034 100.7645187 108.5732428  66.0865980 102.6150534
 107.8546668  65.3347266 102.2311538 108.0064366  66.8294384 103.2196905
 109.5333954  65.3899807 103.5754103 109.9459685  64.2367420 103.3002196
 109.8900900  65.9916683 104.6056854 108.3011106  67.6736431 100.6690816
 108.2852227  68.9011217 100.8340262 107.4596166  67.0681853  99.8146796
 107.5123947  66.0743492  99.6775948 106.3870014  67.7944599  99.1078234
 105.9687112  68.4994187  99.8143165 106.9797248  68.5561154  97.9130047
 106.8251439  67.9955320  96.9627638 108.0808723  68.6330268  98.0394355
 106.3894728  69.9611841  97.7693530 105.2781109  69.9216887  97.7313155
 106.7426352  70.2965401  96.7819160 106.8223329  71.0004566  98.8090254
 106.5665388  70.6596749  99.8356377 106.2559856  71.9401810  98.6055823
 108.3231171  71.2504286  98.6912339 108.5702703  71.3313405  97.6133778
 108.9428329  70.4457562  99.1287748 108.6948674  72.5354622  99.3238889
 108.6295512  72.5036669 100.3537227 108.0255971  73.2918618  98.9931357
 109.6388691  72.8151060  98.9819595 105.2176976  66.9256951  98.6367166
 105.3524374  65.7231183  98.4564383 104.0880154  67.5851818  98.3668921
 104.0845414  68.5797017  98.4346351 102.7631582  67.0530298  97.9989212
 102.8480433  66.0045655  97.7440003 101.8830113  67.2374091  99.2550564
 102.0942440  68.2597044  99.6564088 102.2187101  66.5133026 100.0297006
 100.3652501  67.1525596  99.0849933 100.0560007  67.9312273  98.3509383
  99.9025459  67.4529589 100.0557689  99.8158032  65.7716295  98.6935991
 100.0585766  65.0419131  99.4984763 100.2708439  65.3957019  97.7542410
  98.2916419  65.8819211  98.5584071  97.8792075  66.3816791  99.4645827
  97.7947395  64.9092939  98.4763155  97.9043394  66.7091257  97.3934803
  98.1331939  66.3163725  96.4598068  98.3512687  67.6690834  97.4077712
  96.8939754  66.9806280  97.4061747 102.2475469  67.7953176  96.7476927
 102.6750013  68.9218288  96.5043736 101.4181056  67.1416921  95.9238784
 101.1225841  66.2195240  96.1435512 101.0002878  67.6295208  94.5878323
 101.3312881  68.6541035  94.4874436 101.6631739  66.8073182  93.4591379
 101.2541846  67.1510566  92.4780298 103.1759604  67.0347509  93.4012290
 103.6648103  66.7273800  94.3498281 103.4012339  68.1031018  93.2140103
 103.6253189  66.4428125  92.5744186 101.4274252  65.2929372  93.5667371
 100.3433037  65.0538832  93.5431451 101.8569204  64.8861775  94.5068085
 101.9154041  64.7707545  92.7176568  99.4779835  67.6666711  94.3667747
  98.7725214  66.7145693  94.7117898  99.0064967  68.7228587  93.6913985
  99.5948983  69.5145250  93.5669559  97.6662171  68.9104328  93.1064912
  97.4102852  67.9748380  92.6345873  96.6021920  69.2468293  94.1737123
  96.2842145  68.2876598  94.6470887  95.6824830  69.6365834  93.6795500
  97.0108741  70.2524327  95.2675124  96.1506374  70.8904539  95.5566314
  97.8361069  70.9110548  94.9374361  97.4410993  69.5033581  96.5331335
  96.5544574  68.9805415  97.2481461  98.6504741  69.2484436  96.7358652
  97.6886759  70.0145788  92.0125368  98.6170971  70.8266830  92.0111363
  96.7344457  70.0460985  91.0520301  95.7206278  69.0277905  90.8055830
  94.7911936  69.3283495  91.3400026  96.0361275  68.0186417  91.1425950
  96.7158590  71.0171154  89.9429126  97.6946572  70.9877207  89.4898421
  95.6407406  70.5225344  88.9654051  95.9344533  70.6816459  87.9072692
  94.6621489  71.0206743  89.1596853  95.5018267  69.0415995  89.2966856
  94.5259367  68.6111249  88.9974867  96.3170149  68.4723994  88.7963497
  96.4525251  72.4857695  90.3373041  95.9475799  72.7830820  91.4162284
  96.6992632  73.4036536  89.3873299  97.1042464  73.0987835  88.5393167
  96.4062798  74.8492484  89.4948954  96.5909094  75.1429358  90.5163628
  97.3316433  75.6462398  88.5488636  97.1412375  76.7340055  88.7102883
  97.0745954  75.4560613  87.4892531  98.8421871  75.4505376  88.7489216
  99.3660495  76.1591991  88.0758177  99.1358331  74.4254571  88.4351731
  99.3045946  75.6955367  90.1917486  98.9853739  74.8522633  90.8429647
  98.8339576  76.6288938  90.5616878 100.8264530  75.8670905  90.2510798
 101.3275066  75.2057493  89.5141438 101.1973852  75.6022492  91.2646513
 101.2313802  77.2681070  89.9799322 100.9884882  77.8871173  90.8086037
 100.7089543  77.6528096  89.1650901 102.2578151  77.3264475  89.7965328
  94.9329834  75.1929077  89.1926007  94.1701522  74.3529381  88.7125000
  94.5707041  76.4660794  89.3856902  95.2321658  77.1210540  89.7353708
  93.3484622  77.0692213  88.8329612  92.5544608  76.3522352  88.9569217
  92.9840705  78.3425299  89.6229264  92.8808868  78.1259194  90.6901269
  91.9708436  78.6867762  89.3044705  93.8832162  79.3893445  89.3368787
  93.3657211  80.2417309  89.3396081  93.4721872  77.3546991  87.3189729
  94.4439476  76.9766057  86.6660556  92.4388948  77.9818399  86.7493289
  91.6474410  78.2171072  87.3018036  92.3553795  78.4141795  85.3436783
  93.3454386  78.3971583  84.9062905  91.4616616  77.3842256  84.6300339
  90.5192600  77.2913974  85.2173688  91.9831432  76.4040165  84.7051169
  90.9702618  77.6274868  82.8967895  91.8594032  79.8764254  85.2189171
  91.7784321  80.4378076  84.1211359  91.5603526  80.5178452  86.3541142
  91.7513251  80.1304747  87.2486748  91.0924148  81.8983794  86.4185858
  90.2704662  81.9827181  85.7220617  90.5811368  82.2033166  87.8334487
  90.0246266  81.3289064  88.2222629  89.8862163  83.0665048  87.8256388
  91.7380953  82.5286263  88.7753275  92.0207390  83.7465836  88.8978779
  92.3393229  81.5514273  89.2857669  92.1730343  82.9028353  85.9814784
  93.3287718  82.5534242  85.7222205  91.7436000  84.1531445  85.7883070
  90.8018474  84.3257890  85.9954635  92.5726316  85.2724531  85.3161367
  93.6071734  85.0505244  85.5508645  92.4610803  85.4085449  83.7746912
  93.0760245  86.2713508  83.4325400  91.4093522  85.5765266  83.4656122
  93.0295723  84.1178323  83.1590681  92.3440366  83.3015110  83.4889346
  94.0177106  83.9264022  83.6193533  93.0469142  83.9009906  81.6485010
  93.5531453  84.7596609  81.1608568  92.0138823  83.8171801  81.2509486
  93.8640975  82.6332457  81.3066774  94.8989881  82.9791002  81.1296374
  93.4938935  82.1701467  80.3714975  93.8920260  81.5818400  82.3736952
  92.9693226  81.1213158  82.5200682  94.1538823  82.0469866  83.2693542
  94.6355750  80.8844365  82.1746829  92.2469789  86.5259673  86.1303808
  92.0105435  87.6044315  85.5811339  92.1938181  86.3702505  87.4585688
  92.4219612  85.4658828  87.8510892  91.6659525  87.3532407  88.4281600
  91.6260797  86.8287617  89.3713134  92.5953797  88.5673211  88.6642446
  92.1314289  89.2364741  89.4294800  92.8110054  89.3268897  87.4942245
  93.0825530  88.6751335  86.8294047  93.9714400  88.1423249  89.1742420
  94.4870622  87.4902972  88.4360556  93.8865207  87.5875418  90.1305920
  94.6083928  89.0411514  89.3366732  90.2096131  87.7297308  88.1239693
  89.8815150  88.8818434  87.8271524  89.3390144  86.7175473  88.0898893
  89.6353870  85.8027105  88.3485703  87.9014247  86.8808111  87.8482206
  87.7694939  87.4922441  86.9652136  87.2525773  85.5130272  87.5892413
  86.1495231  85.6236869  87.6485645  87.5604206  84.7756087  88.3622126
  88.7885454  84.6445632  85.6863366  89.6274456  84.8358622  86.1738984
  87.5308194  84.9678632  86.2089527  88.5640808  84.2140448  84.4349951
  89.3419061  83.8753582  83.7517308  87.2525469  84.2546468  84.1503142
  86.5855385  84.7313034  85.2550296  85.5100424  84.8585843  85.2618871
  87.2219708  87.6219822  89.0084174  87.4610316  87.3455053  90.1823669
  86.3671723  88.5899245  88.6843060  86.0967350  88.7417125  87.7336878
  85.8431551  89.5811262  89.6364111  86.4740618  89.5966070  90.5161651
  85.8876209  90.9966751  89.0296887  85.2119897  91.6809816  89.5977229
  85.5144114  90.9697312  87.6688596  85.4373139  91.9063947  87.3907617
  87.2945650  91.5864371  89.0966748  88.0057709  90.9612535  88.5164393
  87.6131284  91.5932591  90.1612594  87.3153754  92.6257520  88.7033057
  84.4413940  89.2144624  90.1271215  83.4343846  89.5977317  89.5243431
  84.3814466  88.5097561  91.2649797  85.2239704  88.2033167  91.7124518
  83.1327448  88.0938874  91.9191915  82.3178881  88.5566255  91.3962239
  82.9568319  86.5746288  91.7559588  83.4235633  86.0268475  92.6042408
  83.5314786  86.2676512  90.8546975  81.2260902  86.0767952  91.5489040
  82.9749504  88.6007192  93.3732973  82.9342592  87.7976171  94.3028829
  82.9169222  89.9282005  93.6108136  83.0586317  91.0055353  92.6391721
  82.4575826  90.8092991  91.7259048  84.1376233  91.0912792  92.3788091
  82.6201366  90.4758442  94.9372877  83.2774849  89.9825599  95.6392019
  82.8954466  91.9793792  94.8163744  83.9770126  92.1480457  95.0070342
  82.3056520  92.6044819  95.5170671  82.5943094  92.2750451  93.3472566
  81.4964563  92.3865215  93.2120471  83.1085077  93.1845928  92.9794819
  81.1633405  90.1886308  95.3732461  80.2858535  90.0546498  94.5170706
  80.8483970  90.2313736  96.6858895  81.7984357  90.4200930  97.7774922
  82.3840891  91.3560170  97.6488347  82.4812723  89.5391220  97.8180629
  79.5077369  89.9784325  97.2444808  79.0726569  89.1378663  96.7257792
  79.7562782  89.6293394  98.7189099  80.0380040  88.5565697  98.8100031
  78.8900498  89.8262326  99.3854457  80.9691654  90.4909588  99.0594586
  80.6402579  91.5400674  99.2368135  81.5129742  90.1288109  99.9549460
  78.5061013  91.1397672  97.0439501  77.6024181  91.3583848  97.8448977
  78.6089838  91.8656532  95.9310918  79.2791376  91.5717526  95.2501653
  77.7300887  92.9782273  95.5736338  77.7330024  93.6612311  96.4138757
  78.3549491  93.7040023  94.3751005  79.3297278  94.1133811  94.7188232
  77.7220708  94.5745253  94.0886710  78.6843603  92.6436249  92.9430149
  76.2301581  92.6627395  95.3277814  75.4773858  93.6357046  95.2409955
  75.7366383  91.4019429  95.2082440  76.4461716  90.1705420  94.8810694
  76.7056759  89.6495839  95.8298416  77.3541037  90.3503992  94.2684220
  74.2938747  91.1290918  95.1956126  73.8427503  91.7817752  94.4611634
  74.1384011  89.6464078  94.8279305  73.2563933  89.4772849  94.1755757
  74.0411271  89.0064956  95.7377044  75.4468695  89.2956071  94.1331460
  75.6489101  88.2184005  94.2544107  75.4024663  89.5651401  93.0583093
  73.5864432  91.4042428  96.5307850  72.3612155  91.5045451  96.5369857
  74.3256087  91.4755696  97.6472365  75.3194421  91.3994557  97.6131283
  73.7634206  91.6011137  98.9914717  73.0601675  90.7955125  99.1161161
  74.8825026  91.3680219 100.0150701  75.6832386  92.1297910  99.9034379
  75.3393978  90.3657203  99.8758300  74.4975095  91.4171636 101.0582437
  73.0611269  92.9621517  99.2088656  73.7065052  94.0119633  99.1212621
  71.7509471  92.9880830  99.5282517  70.8268504  91.8617777  99.5295720
  71.1526990  91.1061424 100.2776359  70.8158055  91.4059190  98.5157535
  71.0276611  94.2263684  99.7730524  71.3775762  95.0030995  99.1088828
  69.5708725  93.8926388  99.4542411  69.4192000  93.9757077  98.3546071
  68.8467564  94.5485346  99.9720720  69.4453138  92.4259935  99.8596799
  69.2682908  92.3524847 100.9570268  68.6320402  91.8926989  99.3292926
  71.2529903  94.7178637 101.2087715  70.6684931  94.2156966 102.1666260
  72.0792912  95.7519257 101.3447143  72.6677523  95.9991320 100.5802589
  72.3039066  96.4711087 102.6080043  72.3572423  95.7552015 103.4177201
  73.6538627  97.1987164 102.4794401  73.6205224  97.9044195 101.6181317
  74.4336319  96.4350237 102.2456561  74.0827453  97.9640633 103.7376506
  74.1506037  97.2774883 104.6054306  73.3760533  98.7842631 103.9757324
  75.4612978  98.6127617 103.5469850  76.3556710  98.3406366 104.3781272
  75.6055490  99.3818305 102.5687367  71.1608784  97.4573819 102.9322551
  70.8172020  97.6633798 104.0927763  70.5424738  98.0449530 101.9011999
  70.7713952  97.7365751 100.9853317  69.7266672  99.2661649 101.9764793
  70.1630241  99.8738334 102.7562611  69.9133396 100.0163907 100.6362581
  69.4200309  99.4382074  99.8231790  71.0060607 100.0276829 100.4166739
  69.4299781 101.4815302 100.5663011  68.3168268 101.5117122 100.6163074
  70.0009631 102.3584997 101.6817381  71.1107115 102.3576648 101.6501194
  69.6666737 101.9988387 102.6768218  69.6437463 103.4051665 101.5603580
  69.8721817 102.0799480  99.2287582  69.5635702 101.4232354  98.3896537
  70.9771584 102.1862055  99.1938860  69.4146792 103.0832097  99.0846810
  68.2582621  99.0328440 102.4089983  67.3311076  99.5776682 101.8136495
  68.0392115  98.2211967 103.4461798  68.8296852  97.7813124 103.8785213
  66.7312777  97.9860651 104.0768392  65.9686872  98.5499801 103.5607875
  66.3557733  96.4868171 104.0198742  65.4881548  96.3000108 104.6970521
  67.2018424  95.8803991 104.4141782  65.9137529  95.8914328 102.6715963
  65.5109386  94.8692323 102.8895673  64.7956939  96.6922753 102.0040528
  65.1629246  97.6828773 101.6644678  63.9561589  96.8402308 102.7171454
  64.4023392  96.1390427 101.1243396  67.0627953  95.7295533 101.6814779
  67.9123862  95.1913791 102.1568400  67.4193555  96.7088059 101.3081775
  66.7192308  95.1354209 100.8117750  66.7305750  98.4862657 105.5288922
  67.7816863  98.7175568 106.1218428  65.5569791  98.5230690 106.1678994
  64.7201921  98.2615081 105.6865649  65.4233525  98.7181496 107.6224101
  64.3757520  98.8889786 107.8175889  66.0508339  99.5426830 107.9275711
  65.8342612  97.4902461 108.4518997  65.1967265  97.1986531 109.4603663
  66.8040953  96.7126769 107.9657618  67.3598331  97.0767668 107.2190694
  66.9827914  95.2996230 108.2871888  66.9480908  95.1999579 109.3600834
  67.9316634  94.9973602 107.8688910  65.8947496  94.4008768 107.6613609
  65.1805770  94.8405409 106.7596038  65.7845839  93.1337491 108.1033755
  66.7155681  92.5030831 109.0250331  66.5090024  92.8532871 110.0547257
  67.7641057  92.7521889 108.7457815  64.8778535  92.1324100 107.5383577
  65.2179755  91.9494327 106.5291402  65.0446213  90.9006723 108.4296655
  64.8495971  89.9698686 107.8615256  64.3677639  90.9565123 109.3120491
  66.4916209  91.0032368 108.8980892  66.6805832  90.4600593 109.8427964
  67.1608410  90.6150280 108.0986608  63.3971877  92.5436029 107.4355472
  62.7810180  92.9555413 108.4201794  62.7891874  92.2992276 106.2720754
  63.3235591  91.9036278 105.5271259  61.3833328  92.6118792 105.9732651
  61.1294796  93.5375785 106.4719276  61.1798481  92.8002935 104.4649800
  60.1147697  93.0372016 104.2482448  61.4518067  91.8668185 103.9307239
  61.9624727  93.8501385 103.9413978  62.6259804  93.4474117 103.3256406
  60.4386044  91.5095119 106.4667016  60.5865726  90.3500946 106.0798192
  59.4158966  91.8759223 107.2506948  59.3167427  92.8374345 107.4876910
  58.4763863  90.9458819 107.9219379  58.8834001  89.9457072 107.8608345
  58.3216666  91.3099734 109.4186908  57.8077706  92.3000117 109.4883334
  57.4795767  90.2726527 110.1758303  57.9460882  89.2666786 110.1078769
  56.4454086  90.2077415 109.7795897  57.4112833  90.5481651 111.2508886
  59.6723570  91.4588982 110.1376025  60.2851807  92.2746789 109.6964847
  60.2604392  90.5206798 110.0727963  59.5157357  91.6965862 111.2110585
  57.0952584  90.9188914 107.2468394  56.4812723  91.9720956 107.0475630
  56.5315680  89.7308575 107.0080892  57.0653842  88.8928055 107.1668948
  55.2007490  89.5037529 106.4153641  54.6285874  90.4193798 106.4694565
  55.3531921  89.0924210 104.9452225  54.3585949  88.8899121 104.4906823
  55.9537506  88.1589976 104.8874090  56.0423021  90.1293055 104.0823808
  55.2892615  91.1523948 103.4813882  54.2211131  91.1915607 103.6328001
  55.9330270  92.1520764 102.7317799  55.3495249  92.9689745 102.3329192
  57.3297653  92.1206034 102.5689534  57.8693748  92.9037970 102.0620216
  57.4404009  90.1019298 103.9256666  58.0268215  89.3339007 104.4106570
  58.0821180  91.0967474 103.1689770  59.1582367  91.0864182 103.0827835
  54.4058888  88.4371744 107.1858578  54.9893007  87.5552126 107.8121309
  53.0714383  88.4972307 107.1301340  52.6235762  89.2163573 106.5936252
  52.1751881  87.6147988 107.8939891  52.7026231  86.7021281 108.1306492
  51.8009877  88.3357029 109.2033521  51.3437212  89.3182005 108.9465593
  52.7412772  88.5456845 109.7622050  50.8365732  87.5868484 110.1431496
  49.8574785  87.4295043 109.6324910  51.3801254  86.2453552 110.6308657
  52.3302589  86.3981171 111.1842082  51.5690760  85.5510793 109.7907981
  50.6525036  85.7666615 111.3213225  50.6032663  88.4501147 111.3770934
  50.2007877  89.4364262 111.0715912  51.5567254  88.6162756 111.9212811
  49.8835656  87.9711050 112.0746783  50.9432425  87.2029324 107.0759041
  50.4035421  87.9976715 106.3059733  50.4993053  85.9568767 107.2531667
  50.9982256  85.3373608 107.8634681  49.4072488  85.3179113 106.5185506
  48.7869298  86.1055195 106.1154044  50.0009245  84.4836502 105.3711346
  49.2055214  83.9412823 104.8198522  50.6914779  83.7183560 105.7928349
  50.7843255  85.2928572 104.3490408  52.1546530  85.5469996 104.5496855
  52.6389080  85.1856640 105.4451103  52.8894152  86.2758251 103.5978631
  53.9402753  86.4687366 103.7537374  52.2500930  86.7748247 102.4515274
  52.8071244  87.3345246 101.7160058  50.1473922  85.7961747 103.1986246
  49.0948046  85.6147725 103.0353458  50.8795154  86.5387689 102.2522296
  50.3932963  86.8900465 101.3624289  48.5328323  84.4556268 107.4584012
  49.0441683  83.8790997 108.4267002  47.2153195  84.3566613 107.1913881
  46.5465798  84.8288878 105.9818558  47.0701520  84.4944726 105.0600452
  46.5069840  85.9403735 105.9959818  46.2355580  83.7731851 108.1133962
  46.3999725  84.2076354 109.0894232  44.8687878  84.1669213 107.5296864
  44.5829855  85.1711733 107.9157013  44.0472267  83.4548756 107.7544382
  45.1348909  84.2545814 106.0308853  45.1214143  83.2322171 105.5900834
  44.3954683  84.8849009 105.4939939  46.3775576  82.2445671 108.2685093
  47.0775635  81.5948473 107.4795822  45.6883946  81.6286431 109.2503310
  44.9011531  82.2562796 110.3054672  44.2095328  83.0268536 109.9046935
  45.5770909  82.7239043 111.0518387  45.4202758  80.1947298 109.2202308
  46.3470557  79.6729322 109.0546822  44.8219434  79.8616830 110.5824922
  45.6435193  79.6995208 111.3163940  44.1751173  78.9642707 110.5747063
  44.0685452  81.1406618 110.9382538  43.0678942  81.1338482 110.4505525
  43.9352707  81.2730567 112.0313415  44.5016032  79.8317807 108.0388441
  43.9811487  80.7016041 107.3392904  44.4307653  78.5390828 107.7104948
  44.7445063  77.8347849 108.3342284  43.9652564  78.0617619 106.3969347
  44.0156101  78.9029581 105.7226994  44.9606325  77.0006166 105.8776120
  44.7232943  76.7505589 104.8213037  44.8166131  76.0732295 106.4696943
  46.4604346  77.3505007 106.0127446  47.0395510  76.5000699 105.5796651
  46.7197121  77.3935318 107.0939749  46.8949352  78.6526208 105.3199882
  46.2921936  79.5190196 105.6685357  46.7016457  78.5145169 104.2345327
  48.3983128  78.9179405 105.5133023  48.7346504  79.6936585 104.7901212
  48.9870203  77.9926367 105.3315030  48.7195851  79.4177645 106.8743116
  48.4588548  78.7353210 107.6222940  48.1897296  80.3014299 107.0715138
  49.7479486  79.6021289 106.9879536  42.4757623  77.6208499 106.4317776
  41.9826274  77.3153339 107.5159265  41.7095548  77.6602383 105.3181319
  42.1495873  77.9614741 103.9623659  42.3259877  76.9942088 103.4391588
  43.0719460  78.5775572 103.9231942  40.2405188  77.7574422 105.3770762
  40.0093085  78.6197381 105.9880478  39.7678608  78.0325618 103.9448564
  38.8665927  78.6807829 103.9198610  39.5531524  77.0957555 103.3872281
  40.9832590  78.7029026 103.3100553  40.9686743  78.6380426 102.2086316
  41.0208296  79.7716168 103.6105882  39.5069803  76.5872239 106.0590971
  39.0545939  76.7503039 107.1914369  39.4647992  75.3820579 105.4605350
  39.9391957  75.2665874 104.5945358  38.8685649  74.1741814 106.0924117
  37.8340632  74.3875463 106.3198107  38.9593380  72.9795236 105.1228082
  40.0215866  72.8149232 104.8327177  38.3945324  73.2266378 104.2013199
  38.3879054  71.6786939 105.7208389  37.3823051  71.8905203 106.1496318
  39.0458511  71.3206581 106.5455736  38.2697305  70.5735240 104.6667511
  39.2562187  70.4064183 104.1848065  37.5740652  70.9189854 103.8702659
  37.7922056  69.2578512 105.2996389  37.0356272  69.4324309 106.0911437
  38.6666728  68.7387716 105.7496454  37.2023480  68.3537535 104.2851172
  37.7801528  68.3441917 103.3894230  36.2666917  68.6671578 103.9714861
  37.1596182  67.3679340 104.5906220  39.5570994  73.8323313 107.4169360
  38.9637526  73.2569017 108.3234555  40.8180806  74.2097559 107.5016892
  41.2567008  74.6481812 106.7039004  41.7721211  73.9864333 108.5728151
  41.7163611  72.9469490 108.8461795  43.1832450  74.2986452 108.0235954
  43.9380275  73.7113808 108.5827888  43.4198561  75.3720278 108.1541649
  43.3545615  73.9986108 106.5139107  42.7268074  74.6852253 105.6701653
  44.0548211  73.0301304 106.1617600  41.4103762  74.7812047 109.8406873
  41.6654196  74.3050756 110.9404104  40.6714361  75.8893287 109.7011211
  40.5439484  76.2410465 108.7715729  40.0315318  76.6459106 110.7983391
  40.6003677  76.4817271 111.7005439  40.0218743  78.1597585 110.5320530
  39.5249448  78.6731136 111.3928091  39.2837138  78.5035741 109.3805328
  39.5406484  77.9137139 108.6567540  41.4204133  78.7558179 110.4245780
  42.0520603  78.1844591 109.7193660  41.9107623  78.7597677 111.4197698
  41.3618597  79.8016730 110.0561595  38.6003548  76.2084593 111.1182576
  37.9863838  76.7637165 112.0230156  38.0534405  75.2198852 110.4063539
  38.5879028  74.7933505 109.6790174  36.6476186  74.8108508 110.5268518
  36.1344386  75.4474103 111.2354588  35.9739418  74.9515577 109.1486562
  34.9352671  74.5556350 109.1978009  36.5348611  74.3379233 108.4106041
  35.8989903  76.3932492 108.6111947  36.9138688  76.8564245 108.6113350
  35.3784247  76.3592476 107.1789348  34.3831201  75.8771645 107.1616446
  36.0648588  75.7877680 106.5209362  35.2891986  77.3904117 106.7724637
  34.9615597  77.2646516 109.4417906  35.3455516  77.3478184 110.4786031
  33.9404214  76.8316125 109.4772068  34.9084505  78.2899810 109.0161610
  36.4971520  73.3868356 111.0679529  35.7445372  73.1581686 112.0133885
  37.2370259  72.4361127 110.4899231  37.9156136  72.6825939 109.7935398
  37.0191057  71.0031668 110.6855532  36.1407105  70.8607444 111.3025410
  36.7796034  70.3173009 109.3270037  36.5382029  69.2437327 109.4900702
  37.7236299  70.3647101 108.7348982  35.6686728  70.9464238 108.4765353
  35.5163971  70.3110963 107.5788795  36.0326939  71.9315080 108.1070493
  34.0713858  71.2066060 109.2891505  33.5381439  69.5106671 109.6360413
  34.2534836  68.9980179 110.3130935  33.4487937  68.9161218 108.7028546
  32.5446941  69.5180869 110.1381089  38.1883044  70.3345527 111.4134073
  39.3320759  70.4177188 110.9679456  37.8683893  69.4768608 112.3893822
  36.9410772  69.4723976 112.7581517  38.8376364  68.6330537 113.1191757
  39.6147790  69.2973768 113.4778567  38.1382735  68.0063498 114.3500091
  37.5567891  68.8229884 114.8423189  37.1480725  66.8983269 113.9369262
  37.6878681  66.0111197 113.5424387  36.4459805  67.2590279 113.1578216
  36.5441821  66.5728560 114.8100649  39.1600792  67.5055811 115.3944026
  39.9287070  68.2990498 115.5431568  39.6825508  66.6071136 114.9987352
  38.5348427  67.1721073 116.7544311  37.7765770  66.3673229 116.6661538
  38.0401266  68.0697814 117.1858152  39.3112202  66.8344004 117.4732666
  39.5595549  67.5912773 112.2347999  40.5548465  67.0077371 112.6462481
  39.1445700  67.4344246 110.9713337  38.3886625  67.9917310 110.6527768
  39.8863206  66.7003500 109.9315768  40.1087457  65.7136749 110.3126337
  39.0048402  66.5736931 108.6823320  38.0661931  66.0528169 108.9813168
  39.4825312  65.9490791 107.9037998  38.6746139  67.8608798 108.1779760
  39.5131806  68.3377713 108.1193054  41.2247281  67.3487823 109.5291605
  41.9132245  66.8226891 108.6609050  41.5128352  68.5605527 110.0201317
  40.9106036  68.9814134 110.7067584  42.7049328  69.3790129 109.7470249
  43.5420236  68.7254742 109.5480008  42.4213464  70.2904721 108.5398357
  43.2848901  70.9826960 108.4009800  41.5260397  70.9085260 108.7842900
  42.1589726  69.5910467 107.1876134  41.0999456  69.2578563 107.1488839
  42.7939979  68.7041684 107.0342853  42.4143654  70.6305502 106.0939806
  43.5220910  70.7611762 106.0370598  41.9458118  71.5956590 106.4008827
  41.9198441  70.3060188 104.7420453  41.6616147  69.3550144 104.5040139
  42.1749865  71.0602027 103.6813616  42.9476230  72.1121568 103.7452696
  43.3269856  72.4122814 104.6448393  43.2848847  72.5460045 102.9246988
  41.6496199  70.7912389 102.5189251  40.8959340  70.1074306 102.4320410
  41.8945625  71.3139341 101.7183278  43.0508766  70.2093295 111.0023938
  42.3237083  70.1494318 111.9923087  44.1253411  71.0072786 110.9776492
  44.6676482  71.1008956 110.1553750  44.5125022  71.8985063 112.0946672
  43.6339476  72.0278406 112.7075477  45.5833035  71.2352583 112.9779246
  45.1811568  70.2421884 113.2987958  45.8035358  72.0164030 114.1240885
  46.2819877  71.4467659 114.7317369  46.9414466  71.0227797 112.3066442
  47.3899908  71.9826048 111.9783147  46.8331334  70.3429588 111.4399886
  47.6418264  70.5329822 113.0169061  44.9624739  73.2868475 111.6034166
  45.6356962  73.3595434 110.5704664  44.5992178  74.3953603 112.2804436
  43.6991310  74.4541176 113.4282481  44.1603968  73.9672816 114.3157477
  42.7421575  73.9434626 113.1764449  44.8736287  75.7429788 111.7881621
  44.8149841  75.7587109 110.7095298  43.7494204  76.6060299 112.3606449
  42.8602954  76.5216132 111.6999629  44.0160406  77.6741975 112.4778106
  43.4433506  75.9313842 113.6928099  44.1789885  76.2814833 114.4471030
  42.4184363  76.1324428 114.0574532  46.2767665  76.2335411 112.1819676
  46.5311368  76.6352353 113.3203277  47.1684827  76.2933935 111.1898154
  46.9459368  75.8659871 110.3206888  48.5085987  76.8846460 111.3030701
  48.7438026  77.0206804 112.3511554  49.5443450  75.8989126 110.7222471
  49.3741342  75.7460889 109.6342038  49.3903711  74.9154210 111.2263004
  50.9790384  76.3685600 110.9780968  51.1052411  76.5938838 112.0593190
  51.2041034  77.2876783 110.4000288  52.0380057  75.3153513 110.6127195
  52.5689740  75.3287435 109.4810378  52.4646260  74.5387210 111.4971140
  48.5530435  78.2812964 110.6442339  48.3732226  78.4142424 109.4293023
  48.7836579  79.3292053 111.4450066  48.9097268  79.1636534 112.4298384
  49.0259910  80.7283342 111.0234973  48.3640462  80.9596386 110.2027636
  48.7836953  81.7190211 112.1877693  49.6540522  81.6840196 112.8889932
  48.6276383  83.1524897 111.6617654  47.7807232  83.2233839 110.9497788
  49.5447736  83.5044508 111.1468617  48.4268555  83.8498680 112.5039042
  47.5420873  81.4125313 113.0383353  47.6261533  80.4222958 113.5341214
  46.6233994  81.4152896 112.4256666  47.4250428  82.1734806 113.8406559
  50.4784522  80.8655682 110.5493239  51.3494412  80.2342241 111.1415501
  50.7994842  81.6945836 109.5488051  50.1291266  82.3299536 109.1553311
  52.1518335  81.6773192 108.9449324  52.8304824  81.1593702 109.6066606
  52.1516642  80.9085213 107.6152097  51.6590143  81.5486175 106.8489184
  51.4209064  79.6965338 107.7101176  51.8401403  79.2133507 108.4375709
  53.5619685  80.5272780 107.1632434  54.0157505  79.7745981 107.8394464
  54.2406427  81.4053990 107.1416105  53.5380773  80.0926063 106.1404979
  52.7563243  83.0691716 108.7529769  52.2478419  83.8908900 107.9962956
  53.9059962  83.2966381 109.3821791  54.3336163  82.5609138 109.9200445
  54.7469725  84.4833715 109.2682158  54.2094875  85.2637123 108.7491887
  55.0930235  84.9499489 110.6823163  55.6993488  84.1707572 111.1955362
  54.1349043  85.0355164 111.2370772  55.9295596  86.5433466 110.8235401
  56.0103065  84.1628981 108.4607320  56.5564156  83.0645131 108.5643767
  56.5077417  85.1155877 107.6757232  56.0850542  86.0280536 107.6494438
  57.7264868  84.9513896 106.8722225  58.3508221  84.2146062 107.3572678
  57.4039677  84.4265718 105.4575686  56.8292943  83.4805870 105.6068773
  56.5473973  85.3840628 104.6238714  57.1290487  86.2970892 104.3699896
  55.6386491  85.6901634 105.1828122  56.2379370  84.9016936 103.6723113
  58.6617529  84.0911947 104.6472405  59.3487191  83.4405014 105.2291373
  59.2165640  85.0129823 104.3673613  58.3879440  83.5578345 103.7132957
  58.5445419  86.2343611 106.8552533  58.0057232  87.3394193 106.8237149
  59.8626039  86.0787754 106.8929339  60.2547583  85.1560343 106.9465166
  60.8427946  87.1623521 106.8907563  60.3351826  88.1001614 106.7312919
  61.5805039  87.2253243 108.2408680  62.0747731  86.2425769 108.4296348
  62.6358473  88.3326255 108.2852437  62.1939255  89.3104164 107.9923542
  63.4772592  88.1139659 107.5943581  63.0528641  88.4380519 109.3087214
  60.5938843  87.5036946 109.3785115  59.7997785  86.7340037 109.4200011
  60.1061795  88.4888037 109.2254533  61.1210929  87.5152388 110.3556943
  61.7999428  86.9605315 105.7227551  62.1840490  85.8281507 105.4265032
  62.2152747  88.0561419 105.1007116  61.8831638  88.9510402 105.4093575
  63.2038288  88.1100795 104.0114594  63.7923235  87.2028404 104.0240687
  62.5035941  88.2366847 102.6447014  63.2704368  88.2977761 101.8338648
  61.6453529  87.0068579 102.3385411  60.7541190  86.9660725 102.9984284
  62.2410862  86.0830227 102.4865513  61.3093429  87.0352749 101.2835040
  61.6252067  89.4856687 102.5752489  62.2547006  90.4012572 102.5508819
  60.9265389  89.5471910 103.4340646  61.0205695  89.4648784 101.6494716
  64.1831925  89.2577491 104.2636053  64.1314855  89.8892428 105.3167013
  65.1104293  89.5161502 103.3388823  65.0966222  89.0584020 102.4561769
  66.1447783  90.5548929 103.4751164  66.7953111  90.4266109 102.6214376
  65.5288763  91.9619764 103.3315694  66.3428893  92.7086320 103.2238185
  64.9303665  92.2288781 104.2231328  64.6264542  92.0878349 102.0924427
  63.4911478  92.6071836 102.2244026  65.0479391  91.6322599 101.0050114
  67.0680099  90.3476116 104.7030048  67.6846169  91.2743255 105.2265438
  67.2257989  89.0870326 105.1343239  66.6678268  88.3686803 104.7279379
  68.2277141  88.6433148 106.1105444  68.3532766  89.4148695 106.8537465
  67.7778200  87.3468370 106.8107977  67.7508666  86.5416269 106.0463680
  68.7337526  86.9401528 107.9389758  68.8002953  87.7443597 108.6988948
  69.7563664  86.7666411 107.5397295  68.3902432  86.0055359 108.4286197
  66.3744314  87.4416371 107.4205184  65.6166068  87.6851982 106.6452180
  66.3419838  88.2218524 108.2061128  66.0884547  86.4704808 107.8729858
  69.5725842  88.5014094 105.3949102  70.0063460  87.3957700 105.0680442
  70.1582129  89.6266130 104.9876882  69.7108525  90.5158472 105.1024724
  71.4226485  89.6738848 104.2403643  71.2687509  89.1436714 103.3152399
  71.7628955  91.1265786 103.8720780  72.5720503  91.1418400 103.1075108
  72.1053841  91.6883197 104.7692054  70.6015802  91.7362322 103.3256364
  70.8279561  92.6312579 103.0097725  72.5414033  88.9283878 104.9874652
  72.5034724  88.7930396 106.2164807  73.4583398  88.2902508 104.2458875
  73.5017769  88.4443521 103.2568229  74.4392313  87.3175233 104.7794212
  73.8926223  86.5176823 105.2554501  75.2537529  86.7334998 103.6084848
  76.1846949  86.2544728 103.9867119  75.5558963  87.5606633 102.9267849
  73.2029619  85.3005940 102.9598219  72.5336438  85.7725484 103.5298620
  74.5340112  85.6554473 102.8320804  72.9783666  84.2232228 102.1853122
  72.0333626  83.6888105 102.0958464  74.1253138  83.8930007 101.5620921
  75.1114999  84.7797904 101.9538954  76.1347074  84.6753942 101.6230192
  75.3724815  87.8657079 105.8720029  76.0463723  87.0881118 106.5413501
  75.3606698  89.1713267 106.0857481  74.8852809  89.7449397 105.4033970
  76.1621849  89.9299364 107.0351826  77.1486168  89.4893931 107.0722501
  76.2778341  91.3800356 106.5167393  76.9287387  91.9545744 107.2130878
  75.2685605  91.8519694 106.5323816  76.8576014  91.5323769 105.0866924
  77.8609055  91.0647048 105.0351445  76.9534280  92.6074532 104.8378673
  75.9861812  90.8989584 103.9815323  74.7422140  91.0282258 104.0637781
  76.5274369  90.1336233 103.1542715  75.5758801  89.8787184 108.4610667
  76.3180992  90.0775812 109.4187062  74.2887323  89.5240714 108.6142369
  73.7370377  89.3890649 107.7871573  73.6553879  89.2167978 109.9097532
  74.4105808  88.7870577 110.5534527  73.1494469  90.5170721 110.5652503
  72.2283442  90.3484080 111.1617920  72.9313771  91.2739266 109.7860474
  74.1491364  91.1088257 111.5565771  74.3008122  92.3523554 111.6135876
  74.7525923  90.3454361 112.3472548  72.5534330  88.1266477 109.7971777
  71.3480931  88.4118804 109.8369527  72.9371203  86.8324105 109.7335291
  74.2926721  86.3551175 109.4831283  74.7519764  86.0468820 110.4476967
  74.9491974  87.0985216 108.9810673  72.0103773  85.6936036 109.6423848
  71.2779399  85.9505604 108.8925839  72.8614066  84.5006731 109.1708914
  72.3266197  83.8662131 108.4353328  73.1872100  83.8916218 110.0324638
  74.1133152  85.1427245 108.5789937  74.9992404  84.4753274 108.5797102
  73.9199657  85.4912892 107.5389882  71.2286447  85.3553589 110.9305023
  70.7042923  84.2465306 111.0490531  71.1805233  86.2547470 111.9187236
  71.5227085  87.1776081 111.7439982  70.8172635  85.9769523 113.3221812
  71.4092503  85.1413276 113.6711003  71.1890986  87.2267686 114.1374472
  70.5073981  88.0574265 113.8436289  72.2167281  87.5628335 113.8711830
  71.1362202  87.0417096 115.6599698  72.0019034  86.4366545 116.0026754
  70.2036852  86.5489582 115.9975031  71.2009717  88.4047813 116.3518345
  70.1510076  89.0903306 116.3422633  72.2895410  88.7856737 116.8338736
  69.3355278  85.6185821 113.5545328  69.0336836  84.7837370 114.4015562
  68.4175853  86.1723639 112.7515331  68.7691879  86.7313703 112.0064758
  66.9603979  86.2837583 113.0044678  66.8677454  87.2008076 113.5614584
  66.1974135  86.4986993 111.6804798  66.6913213  87.3472987 111.1522234
  66.2319109  85.2967019 110.7329028  65.7502409  84.4082971 111.1907569
  67.2760632  85.0339538 110.4604452  65.6782752  85.5344990 109.8001542
  64.7390133  86.9063149 111.9052626  64.6783888  87.7641575 112.6096743
  64.1422849  86.0672388 112.3223626  64.2694866  87.2111286 110.9451835
  66.2705287  85.2112077 113.8805892  66.3172020  84.0061245 113.5965996
  65.4824714  85.6917249 114.8545634  65.4677652  86.6857251 115.0092715
  64.5935744  84.9213295 115.7412753  64.4991043  83.9206088 115.3443681
  65.2445816  84.8493506 117.1389787  65.4149089  85.8838721 117.5185347
  66.2408079  84.3667391 117.0265904  64.3995455  84.0666864 118.1569982
  64.1647887  83.0797747 117.7231185  63.4479864  84.6098051 118.3434884
  65.1059553  83.8685174 119.5006590  65.3900990  84.8628379 119.9151029
  66.0225401  83.2669176 119.3758459  64.1347367  83.1502289 120.4489665
  63.8978708  82.1443041 120.0341440  63.1812789  83.6909053 120.5728893
  64.7246798  82.9462710 121.7952724  65.0367959  83.8414423 122.2313511
  65.5365108  82.2992199 121.7315988  64.0269348  82.5282998 122.4451251
  63.1777503  85.5251238 115.7733766  63.0080154  86.7311520 115.5949497
  62.1832985  84.6841628 116.0653476  62.3837752  83.7400565 116.2945123
  60.7591964  85.0287750 116.1536014  60.6199825  86.0472150 115.8177647
  59.9704683  84.0790942 115.2420394  58.8750363  84.2162041 115.3956981
  60.1982891  83.0223108 115.5049803  60.2313092  84.2546271 113.7620710
  61.3441982  83.6481581 113.1483753  62.0532760  83.0942758 113.7417694
  61.5265577  83.7524544 111.7588227  62.3849056  83.2969752 111.2915938
  60.5870320  84.4457645 110.9773641  60.7213766  84.5176273 109.9078925
  59.3156716  84.9809356 112.9829512  58.4676064  85.4490975 113.4582787
  59.4830688  85.0630978 111.5916067  58.7621890  85.6046261 110.9982211
  60.2013190  84.9449802 117.5871428  60.7496196  84.2282693 118.4275195
  59.0531302  85.5921406 117.8149473  58.7279394  86.2449137 117.1205713
  58.1042781  85.3416614 118.9076823  58.1619609  84.2953075 119.1393468
  58.5229612  86.1558318 120.1468868  58.2367673  87.2223928 120.0359180
  59.6262730  86.1108201 120.2448097  57.9486665  85.5964830 121.4379052
  57.3576442  84.5288277 121.4700738  58.1527868  86.2869999 122.5299579
  57.7691005  85.9162146 123.3933727  58.4523077  87.2324214 122.4864555
  56.6624067  85.6799170 118.4521549  56.4910858  86.3328645 117.4214087
  55.6249629  85.2497894 119.1781912  55.7783112  84.8366860 120.0811123
  54.2192929  85.4160545 118.7618395  54.1611474  86.2098224 118.0291190
  53.6949662  84.1206933 118.1311297  52.5816330  84.1231885 118.1212642
  53.9956207  83.2750009 118.7886181  54.1172131  83.8319925 116.7222541
  55.3349522  83.3911700 116.3344359  56.2021322  83.3210955 116.9753668
  55.3287508  83.1300403 114.9798634  56.0803745  82.7250737 114.4862308
  54.0951611  83.3834644 114.4229390  53.3094880  83.8823385 115.5035075
  51.9786011  84.2533794 115.2074404  51.3501149  84.6437314 115.9946991
  51.4541675  84.1200997 113.9070513  50.4345800  84.4188680 113.7110266
  53.5754262  83.2252028 113.1307246  54.1904559  82.8231198 112.3481456
  52.2460903  83.5941771 112.8723448  51.8344001  83.4832111 111.8800301
  53.2777267  85.8449089 119.8939401  53.4644177  85.4826355 121.0542756
  52.1989723  86.5365791 119.5139858  52.0674881  86.7316285 118.5376637
  51.1405156  87.0174342 120.4072192  51.1775012  86.4271257 121.3116194
  51.3496523  88.5057266 120.7860285  50.6142401  88.7910550 121.5719462
  51.1494574  89.1478184 119.9114846  52.7374311  88.8704410 121.2810289
  53.8163737  88.9656775 120.3756362  53.6522101  88.8304021 119.3175063
  55.1283251  89.1240624 120.8586225  55.9654956  89.0881213 120.1838726
  55.3589304  89.2452151 122.2420289  56.6292879  89.2678987 122.7205330
  56.5804927  88.8364964 123.6076676  52.9593272  89.0737739 122.6551308
  52.1345598  89.0273057 123.3491197  54.2655121  89.2766510 123.1328073
  54.4505018  89.3785327 124.1882081  49.7498008  86.7825640 119.7888581
  49.6038299  86.6517638 118.5707543  48.7116985  86.7914525 120.6251778
  48.8867355  86.8335902 121.6146432  47.2965253  86.8252771 120.2192287
  47.2335665  87.1651509 119.1948325  46.6111312  85.4484873 120.3297670
  46.4950585  85.1743089 121.4051771  45.2329441  85.4764910 119.6606675
  45.3209839  85.7631021 118.5903962  44.5526728  86.2050988 120.1510612
  44.7511221  84.4772230 119.7104005  47.4309225  84.3464134 119.6547882
  48.3690230  84.1620155 120.2158879  47.6994903  84.6483395 118.6215609
  46.8589273  83.3952501 119.6155298  46.5664795  87.8406751 121.0910298
  46.7108910  87.8105371 122.3116764  45.8244307  88.7496557 120.4600307
  45.6940998  88.6586958 119.4666814  45.0711873  89.8671713 121.0476772
  44.7384775  90.4639033 120.2073704  43.8046978  89.3510473 121.7566930
  43.1580154  90.1462049 122.0957513  44.1018610  88.7602198 122.6511943
  42.9711813  88.4039421 120.8831490  42.7651427  88.7242590 119.6871861
  42.5586046  87.3452710 121.4120856  45.9307520  90.8193959 121.9100284
  46.3150924  91.8943003 121.4481529  46.3388810  90.3901291 123.1075407
  46.0577949  89.4640557 123.3609186  47.2674345  91.0937475 124.0030659
  46.6769715  91.6610829 124.7072503  47.9174752  91.7151908 123.4153940
  48.1844136  90.1798384 124.8336949  48.7633367  90.6444397 125.8105305
  48.2893096  88.8880057 124.4944457  47.8243500  88.5479492 123.6737754
  48.9851189  87.8515372 125.2859837  49.5221238  88.3221777 126.0899309
  47.9641371  86.8601384 125.8892081  47.4550832  86.3270978 125.0508760
  48.6287143  85.8316148 126.8132543  49.1385422  86.3544339 127.6483872
  49.3725150  85.2045775 126.2783947  47.8876888  85.1550246 127.2794160
  46.8930752  87.5821329 126.7233996  46.2972573  88.2856672 126.1052999
  47.3691159  88.1636433 127.5431795  46.1855368  86.8667584 127.1881328
  50.0283862  87.1222817 124.4297981  49.7877284  86.8583216 123.2552816
  51.1917838  86.8072575 125.0027378  51.3155752  86.9584233 125.9840439
  52.2856518  86.0681674 124.3444229  52.3478823  86.3985079 123.3167810
  53.6067648  86.4177849 125.0535069  53.6644834  85.8925076 126.0322787
  53.5884073  87.5170683 125.2273928  54.8298842  86.0945062 124.1901043
  54.7377534  86.5397816 123.1788988  54.9429077  84.9960193 124.0650421
  56.1312878  86.6274630 124.8042342  56.2877975  87.8652828 124.9232208
  57.0270719  85.7903409 125.0586874  52.0247777  84.5479879 124.3299643
  51.4913595  84.0114537 125.3014509  52.3735049  83.8476794 123.2411823
  52.8490394  84.3113994 122.4874944  51.9776488  82.4391428 123.0143990
  51.6080983  82.0342023 123.9456926  50.8086560  82.3253903 122.0158395
  50.6891096  81.2548162 121.7150517  49.4888976  82.7452296 122.6753648
  49.5294013  83.8081903 122.9969687  49.2793240  82.1165364 123.5673670
  48.6453435  82.6270926 121.9630147  50.9817210  83.1580182 120.7418582
  51.9586790  82.9506855 120.2589667  50.9244317  84.2402912 120.9746017
  50.1777232  82.9153106 120.0190186  53.1431717  81.5237198 122.6160521
  53.5307354  81.4085587 121.4526028  53.6396544  80.7578118 123.5899411
  53.3457736  80.9498352 124.5203872  54.8183431  79.8881642 123.4442843
  55.5200577  80.4039799 122.7977782  55.5147723  79.7604510 124.8073968
  56.5171464  79.3099318 124.6647653  54.9745313  79.1200044 125.5216053
  54.9175339  81.6641786 126.4300577  54.2463966  81.1930408 127.0041621
  55.7374545  81.1068139 125.4478252  55.3283066  82.9358694 126.5646363
  54.8886923  83.6596387 127.2523901  56.3474210  83.1949362 125.7289586
  56.6105121  82.0565180 125.0042911  57.3554066  82.0433772 124.2219375
  54.5622357  78.5291227 122.7674415  55.4627797  77.6982375 122.7215141
  53.3795904  78.3146905 122.1761057  52.6580625  79.0072676 122.2239645
  53.0970218  77.2044402 121.2510136  53.7952323  76.4057919 121.4664613
  51.6858116  76.6545782 121.5197935  51.5556012  76.4734413 122.6076372
  51.5511792  75.6802246 121.0023138  50.6017080  77.6210226 121.0841208
  50.4197612  78.6708021 121.6747630  49.9014618  77.3244751 120.0160731
  49.1921536  77.9596139 119.7074957  50.0330449  76.4630017 119.5251843
  53.3415313  77.5703633 119.7661572  52.9170448  76.8466483 118.8599288
  54.0011374  78.7049405 119.5177857  54.2299316  79.3154065 120.2724478
  54.5653626  79.0672744 118.2236489  53.8521673  78.8026282 117.4558425
  54.7748691  80.5802770 118.1987265  55.3825458  80.8769702 119.0778288
  53.7906345  81.0879656 118.2947287  55.2456574  80.9102189 117.2494536
  55.8658666  78.3010747 117.9075849  56.4915249  77.6966494 118.7765405
  56.2708498  78.3288568 116.6372394  55.7445905  78.8820365 115.9841116
  57.3258909  77.4821205 116.0741231  58.0392686  77.2304182 116.8485300
  56.6238801  76.2115200 115.5530732  55.7290348  76.5296751 114.9807272
  56.2594181  75.6825826 116.4494849  57.4595097  75.2533014 114.6911003
  58.3226333  74.8364498 115.2387660  57.8972508  75.8275453 113.8414472
  56.5456015  74.1992253 114.0511273  55.7914291  74.7379037 113.4354521
  55.9939811  73.6525091 114.8512817  57.3460323  73.2094807 113.2050337
  57.9198335  72.5250562 113.8636192  58.0749874  73.7517389 112.5638553
  56.4586523  72.4229356 112.3304112  55.4472426  72.5133923 112.5662604
  56.6922309  71.4295649 112.5917275  56.7269808  72.4842922 111.3320200
  58.0932899  78.2291894 114.9732335  57.5139024  78.9875789 114.1962564
  59.3886269  77.9554146 114.8223090  59.9070140  77.4350905 115.4989939
  60.1574894  78.2945829 113.6107128  59.6796953  79.1097227 113.0886082
  61.5858869  78.7503028 113.9388147  62.1974700  78.8076035 113.0051472
  62.1969549  77.8642415 114.8479859  62.2159763  76.9797532 114.4533436
  61.5829742  80.1375452 114.5801291  61.0272425  80.1238765 115.5428973
  61.1129581  80.8812063 113.9046030  62.6272182  80.4517034 114.7904283
  60.1963781  77.1063180 112.6532802  60.5243024  75.9901657 113.0559311
  59.9016739  77.3528354 111.3753535  59.7138152  78.2932911 111.0809020
  60.2053494  76.4509899 110.2530426  60.1518724  75.4297725 110.6045889
  59.1661294  76.6941449 109.1358826  59.3279120  76.0294148 108.2644965
  59.3390908  77.7344939 108.7795211  57.6747228  76.5956128 109.5152329
  57.0944591  77.0111742 108.6561934  57.4721013  77.2592216 110.3857595
  57.1444005  75.1794177 109.7976344  57.7037354  74.7566873 110.6566169
  57.3120722  74.5359922 108.9055170  55.6433961  75.3040564 110.1021604
  55.1180870  75.7386909 109.2221577  55.5481358  75.9847219 110.9523555
  54.9690997  74.0303076 110.4421859  55.0912575  73.7286787 111.4107246
  55.0689539  73.2901066 109.7176021  53.9299374  74.2999460 110.4013280
  61.6685018  76.7198488 109.7981974  62.3371553  77.5677217 110.3967047
  62.2212410  76.0034809 108.7981293  61.6771873  74.8122386 108.1599306
  61.0851257  75.1361246 107.2727134  61.0479919  74.2180857 108.8559846
  63.6135705  76.1893451 108.3777080  64.2218944  76.0120768 109.2534086
  63.8674762  75.1244063 107.3031628  64.9212642  74.7750064 107.3131214
  63.6285805  75.5007732 106.2867881  62.8892034  74.0158330 107.6829055
  62.6504071  73.3387172 106.8390192  63.3102922  73.4271941 108.5299902
  63.9817444  77.5968127 107.8705740  63.1347335  78.3935583 107.4576030
  65.2969305  77.8453367 107.8320371  65.9202092  77.1602550 108.1928975
  65.9452099  78.9176005 107.0589458  65.2935421  79.7817811 107.0289374
  67.2921721  79.2931043 107.7095855  67.8964152  79.9085426 107.0006846
  67.8595638  78.3585761 107.9230498  67.1610270  80.1357402 108.9915538
  66.3771197  79.7149033 109.6558459  66.8541008  81.1615260 108.7003556
  68.4947437  80.1977812 109.7551432  69.3272848  80.1182086 109.0171112
  68.5925755  79.3360392 110.4568696  68.7147074  81.4574987 110.4990858
  69.5917466  81.9154862 110.3821435  68.0221296  81.9886726 111.4921273
  66.8712373  81.5601851 111.9196895  66.5795887  80.6649555 111.6243685
  66.5004940  82.0285232 112.7176769  68.4982462  83.0138196 112.1118350
  69.3852603  83.4023505 111.8375600  67.9778485  83.4438962 112.8547394
  66.1594955  78.4545359 105.6126630  66.5143678  77.3015904 105.3792400
  66.0324184  79.3768694 104.6686327  65.7044530  80.2987292 104.9026091
  66.1579263  79.1722572 103.2233000  66.5653905  78.1902671 103.0230798
  64.7470920  79.2963410 102.6210719  64.3649343  80.3218171 102.8375927
  64.0757261  78.5823547 103.1551160  64.6598124  79.0192830 101.1178769
  64.8445249  77.9458437 100.9147222  65.3885303  79.6371095 100.5555464
  63.2574724  79.3769877 100.6127008  62.3486006  78.5216997 100.6756722
  63.0411387  80.5502550 100.2218562  67.1192302  80.2254342 102.6465895
  66.9884361  81.4100954 102.9538303  68.1144063  79.8325867 101.8442365
  68.2777345  78.8728377 101.6435371  69.0281878  80.7939237 101.2015862
  69.1808727  81.6237693 101.8801354  70.4240566  80.1786385 100.9718900
  70.3820916  79.3184245 100.2728002  70.7814775  79.7945085 101.9535293
  71.4148103  81.2369987 100.4424112  71.1267336  82.2433872 100.8188926
  71.4079842  81.2752648  99.3345487  72.8747733  81.1040189 100.9022412
  73.1207762  80.7487331 102.0747942  73.7506234  81.6164050 100.1701189
  68.4056434  81.3959583  99.9287859  67.6120333  80.7545348  99.2432584
  68.7370338  82.6517837  99.6224543  69.3791813  83.1565113 100.2105865
  68.1934892  83.4241176  98.5045448  67.5879505  82.7787257  97.8835970
  67.3358841  84.5784234  99.0442943  66.8620069  85.1439218  98.2138624
  68.0458113  85.2787202  99.5447041  66.2841025  84.2229825 100.1115230
  65.9048361  85.1752336 100.5491068  66.7323898  83.6497877 100.9477512
  65.0609410  83.4772382  99.5895704  64.0005489  84.0575130  99.4333344
  65.1274587  82.1882052  99.3548213  64.2554897  81.6819219  99.3889254
  66.0078121  81.7161651  99.4170255  69.3327557  83.9779340  97.6310493
  70.3459921  84.4604108  98.1419251  69.1342551  83.9714304  96.3095773
  68.3039272  83.5677961  95.9471800  70.1673405  84.2552699  95.2967976
  70.9910075  83.5729716  95.4716799  69.5681109  83.9843446  93.9086746
  70.3606352  84.1000618  93.1331438  68.7701870  84.7239578  93.6795287
  68.9912765  82.5888396  93.7546652  69.8561403  81.4944012  93.5638529
  70.9219828  81.6504060  93.5625378  69.3329394  80.1906606  93.4653118
  69.9943008  79.3465637  93.3360550  67.9436384  79.9780194  93.5672950
  67.4491258  78.7152081  93.4820498  66.5192261  78.7003883  93.7487047
  67.5996346  82.3791763  93.8466658  66.9397164  83.2177846  93.9952341
  67.0740217  81.0749639  93.7584669  66.0082634  80.9143674  93.8445801
  70.7689838  85.6712479  95.3468149  71.8902380  85.8933257  94.9065007
  70.0950761  86.6242243  95.9773649  69.2485876  86.3968404  96.4490560
  70.6324781  87.9545499  96.2924760  71.3050042  88.2492166  95.4972103
  69.4892244  88.9667556  96.3301026  69.0468256  89.0798469  95.3358521
  69.9002807  89.9701203  96.5942691  68.4335672  88.6319241  97.3693271
  68.5367454  87.6721555  98.1359949  67.3662034  89.4015751  97.3334283
  67.3622409  90.2733341  96.8447469  71.4852148  87.9926346  97.5816426
  71.6067394  89.0319795  98.2210211  72.0608376  86.8626899  98.0061392
  71.9355049  86.0177924  97.4924903  72.8599317  86.7638547  99.2373883
  73.0901239  85.7155399  99.3708406  74.1906291  87.5149577  99.0770738
  74.8380144  87.3488161  99.9692319  74.0064075  88.6082509  98.9885240
  74.8531145  87.0635803  97.9060296  74.9576961  86.1141954  98.0324261
  72.0778366  87.1626133 100.5040295  72.6214365  87.7725378 101.4250134
  70.8033186  86.7626147 100.5840100  70.4277059  86.2356512  99.8254439
  69.9643389  86.8873755 101.7930719  70.5822634  87.2613631 102.5939702
  68.7954916  87.8839547 101.6207705  68.3244207  88.0517445 102.6188544
  67.7944193  87.4005302 100.7655646  68.1789338  87.4708630  99.8727220
  69.1952549  89.2466871 101.0698432  69.6653538  89.1525607 100.0688501
  69.9251824  89.7375112 101.7455007  68.3090422  89.9108757 100.9822864
  69.4611947  85.5197673 102.2685166  69.6963338  84.4986921 101.6163632
  68.8049258  85.4806206 103.4280095  68.8618126  86.2705772 104.0395523
  67.9668884  84.3717803 103.8611374  68.0376111  83.5863954 103.1215770
  68.4401490  83.7907504 105.2057647  67.7705887  82.9574867 105.5144971
  68.4100274  84.5583014 106.0032640  69.8454155  83.2372230 105.1537695
  70.0511041  81.9665605 104.5920418  69.2132884  81.3823396 104.2519929
  71.3551145  81.4866013 104.4020179  71.5205388  80.5386647 103.9153462
  72.4588216  82.2695514 104.7904813  73.7089040  81.8784693 104.4445772
  73.6422962  81.5367743 103.5179885  70.9433981  84.0049721 105.5975425
  70.7883817  84.9920692 106.0061414  72.2529567  83.5116081 105.4296665
  73.1086155  84.1161626 105.6890889  66.4947669  84.7850499 103.9012942
  66.1431295  85.9200178 104.2415926  65.6391042  83.8001662 103.6296334
  66.0179805  82.9174481 103.3318623  64.2048341  83.7845912 103.9079365
  63.9090441  84.7635331 104.2505728  63.4548128  83.4605818 102.6069569
  63.9226510  82.5725456 102.1216169  63.6076417  84.3279678 101.9253030
  61.9509473  83.1951532 102.7639351  61.4889730  83.9583709 103.4269758
  61.8069838  82.1915269 103.2236119  61.2635705  83.2386657 101.3898096
  61.8654695  82.6798920 100.6359909  61.2185931  84.2918278 101.0277586
  59.8880775  82.7043748 101.4464956  59.1438645  83.3468828 101.5643365
  59.5328695  81.4501414 101.2266598  60.3857735  80.5315037 100.8928507
  60.2025122  79.5546772 100.8733839  61.3702532  80.7310038 100.7247474
  58.2905869  81.0832402 101.3463195  57.6001994  81.8047337 101.2553079
  58.1061454  80.1724752 101.0041352  63.9465426  82.7978281 105.0434267
  64.5908304  81.7527168 105.1084856  63.0891971  83.1533080 105.9952468
  62.6320438  84.0458943 105.9325274  62.8341800  82.3378938 107.1951097
  63.0779490  81.3081266 106.9677417  63.6852258  82.7909266 108.4038017
  63.2305139  83.7017941 108.8634066  63.7483050  81.6694021 109.4507748
  64.1963164  80.7531404 109.0095421  62.7370440  81.4109619 109.8300917
  64.3709315  81.9854630 110.3145683  65.1293491  83.1580175 108.0250969
  65.1579749  84.0974926 107.4314636  65.5869178  82.3523958 107.4142052
  65.7510472  83.3033751 108.9311067  61.3524131  82.3816506 107.5417194
  60.7403289  83.4468583 107.5008485  60.7662210  81.2288862 107.8638175
  61.3060148  80.3891827 107.8983003  59.3300053  81.0889196 108.1490448
  58.8395664  82.0391680 107.9916278  58.6837901  80.0824398 107.1698888
  59.2609640  79.1307959 107.2122619  57.2083018  79.7928445 107.4754864
  56.6150880  80.7312189 107.4172111  57.0712520  79.3505308 108.4822178
  56.7961753  79.0826488 106.7262613  58.7420142  80.5789852 105.7190992
  59.7882786  80.7602124 105.3933008  58.1659109  81.5202878 105.6134693
  58.2999619  79.8243172 105.0328757  59.1156514  80.7350877 109.6256281
  59.8654339  79.9602519 110.2192994  58.0537762  81.2662001 110.2235134
  57.4654227  81.8938461 109.6984905  57.5813845  80.9209291 111.5669195
  57.9649405  79.9485180 111.8369170  58.0736844  81.9601908 112.5747185
  57.7041191  82.9659682 112.2728224  59.1861225  81.9776017 112.5546736
  57.6237517  81.6805258 113.8884526  57.8767210  80.7678712 114.1139035
  56.0614609  80.8065854 111.5682780  55.3882513  81.3291067 110.6833355
  55.5050226  80.0740226 112.5254520  56.0657427  79.7021025 113.2694399
  54.0785351  79.7651571 112.5896194  53.5385484  80.5338785 112.0583710
  53.7700767  78.4004499 111.9472045  52.6640300  78.2562827 111.9719364
  54.1979575  78.3530580 110.4744594  55.3016518  78.3603834 110.3719101
  53.7942534  79.2386510 109.9442008  53.7935213  77.4481217 109.9781446
  54.4076747  77.2396734 112.7133068  54.1008814  77.2596252 113.7802364
  55.5155184  77.2888360 112.6684706  54.0426725  76.2728071 112.3151089
  53.5552281  79.7976890 114.0169989  54.3130381  79.6273377 114.9729354
  52.2339307  79.8801990 114.1343844  51.6794210  80.0294965 113.3160148
  51.4898589  79.6559938 115.3674501  52.1406085  79.2173596 116.1104598
  50.9901731  81.0134268 115.8824596  50.4695182  81.5386818 115.0513335
  51.8764881  81.6257193 116.1591391  50.0365174  80.9546125 117.0859893
  49.1512991  80.3217067 116.8403343  50.7025691  80.4007924 118.3475432
  51.5585659  81.0386859 118.6518307  51.0702929  79.3664718 118.1954994
  49.9745800  80.3805559 119.1884593  49.5289491  82.3647237 117.3688267
  49.0203002  82.7785049 116.4734684  50.3702696  83.0382717 117.6378106
  48.8060631  82.3468453 118.2120027  50.3636884  78.6509076 115.1067168
  49.6423823  78.7533782 114.1135555  50.1986913  77.6999340 116.0217410
  50.7517794  77.6985950 116.8490181  49.0509873  76.7837351 116.0527272
  48.6668146  76.6556623 115.0501035  49.4566803  75.3992484 116.5835875
  48.5405321  74.7881270 116.7763256  50.1977632  75.4870532 117.7857466
  51.0921592  75.7500109 117.5422625  50.3304417  74.6505787 115.5772392
  51.2624699  75.2109485 115.3542136  49.7769895  74.5072631 114.6243166
  50.6060291  73.6491415 115.9737736  47.9202531  77.3939900 116.8825045
  48.1707601  78.0344409 117.9048674  46.6710198  77.2530285 116.4340851
  46.4743742  76.7596285 115.5879045  45.4923765  77.8283492 117.1160168
  45.7689985  78.0572849 118.1364839  45.0422712  79.1611075 116.4615333
  44.2972570  79.6475389 117.1391636  46.2101348  80.1450446 116.3027772
  47.0001817  79.7287234 115.6450218  46.6613488  80.3765809 117.2919973
  45.8575436  81.0860051 115.8361021  44.3898026  79.0153275 115.0854621
  43.4625606  78.4085348 115.1452877  45.0964815  78.5405926 114.3730283
  44.1112505  80.0152011 114.6881243  44.3637601  76.7942011 117.2257472
  44.5164977  75.6548811 116.7896474  43.2254367  77.1710532 117.8131724
  43.1561098  78.0711104 118.2293689  42.0013337  76.3633843 117.7743414
  42.2562133  75.3496932 117.5017069  41.3287521  76.3401748 119.1577893
  40.3635514  75.7906394 119.0961232  41.1020720  77.3840567 119.4664112
  42.1682011  75.6818097 120.2695577  43.1184785  76.2499362 120.3904687
  41.3951873  75.7388862 121.5875110  40.4163940  75.2269499 121.4706445
  41.1967370  76.7923875 121.8760016  41.9665077  75.2316987 122.3929284
  42.4950001  74.2155259 119.9716833  43.1087286  74.1297663 119.0495130
  41.5639301  73.6228284 119.8599083  43.0872000  73.7875026 120.8105054
  41.0595420  76.8744621 116.6783971  40.9534006  78.0797593 116.4584933
  40.3440501  75.9534523 116.0316905  40.4661684  74.9976350 116.2583731
  39.4777500  76.1833914 114.8672327  40.1056270  76.4436621 114.0273032
  38.7478369  74.8575916 114.5706678  38.0773435  74.9732669 113.6937694
  38.1101283  74.5784388 115.4341810  40.4471100  73.0602239 115.2961919
  40.4158259  73.1906222 116.2831938  39.6607092  73.6830208 114.3214520
  41.0723648  72.0514560 114.6700244  41.7615396  71.3495761 115.1421848
  40.7188266  72.0118694 113.3764427  39.8318180  73.0349869 113.1347461
  39.4281144  73.2114241 112.1478537  38.5072183  77.3574097 115.0701009
  38.6728059  78.4219860 114.4724221  37.6162168  77.2482331 116.0594926
  37.4964081  76.3843438 116.5513230  36.6417129  78.2915348 116.4006048
  36.1758495  78.6227060 115.4840498  35.5370523  77.7162726 117.3108769
  34.9122085  78.5499673 117.7097700  36.0065574  77.2134257 118.1834797
  34.5744513  76.7408440 116.5998998  34.0688624  77.2586924 115.7579185
  33.7837429  76.4228618 117.3160112  35.2505425  75.4669681 116.0989019
  36.0994256  74.8973219 116.7643039  34.9748436  75.0366983 114.8889003
  34.2066726  75.4557933 114.3901336  35.4016417  74.1976345 114.5754842
  37.2817281  79.5429283 117.0314393  36.6507399  80.5963154 117.0566889
  38.5495551  79.4953924 117.4486178  39.0963697  78.6706466 117.3130078
  39.2524978  80.6604141 117.9947525  38.5089995  81.2752952 118.4806136
  40.2580974  80.1983536 119.0613055  41.2207618  79.9142973 118.5844888
  39.8932477  79.3079428 119.6024586  40.5487971  81.2715193 120.1131715
  39.6376344  82.0483736 120.4787516  41.6829634  81.3211208 120.6340473
  39.8670571  81.5554508 116.8987146  40.0555863  82.7545936 117.1153579
  40.0181165  81.0496732 115.6652840  39.9475226  80.0620321 115.5170819
  40.0640023  81.9139307 114.4782455  40.7605359  82.7213369 114.6616944
  40.5345312  81.1224232 113.2461417  39.9189233  80.1994664 113.1624285
  41.5828505  80.7937040 113.4187497  40.4709265  81.8679282 111.9428679
  39.5974203  81.6165925 110.9393559  38.8628547  80.8172667 110.9322599
  39.7798766  82.5202094 109.9121465  39.0841536  82.6967401 109.2241809
  40.8142294  83.3909605 110.1874950  41.2697949  83.0078773 111.4871339
  42.3188277  83.7731656 112.0491392  42.6881345  83.5307140 113.0335211
  42.8610331  84.8806689 111.3637264  43.6280240  85.4832706 111.8314948
  41.3551539  84.4832134 109.4913218  40.9269655  84.7917370 108.5553154
  42.3783163  85.2383079 110.0911134  42.7655254  86.1227820 109.6012853
  38.6903347  82.5620724 114.2523349  38.5882246  83.7880718 114.1917301
  37.6107642  81.7682653 114.2836197  37.7236633  80.7835472 114.3998379
  36.2392776  82.2470371 114.0405309  36.2576574  82.7377792 113.0916098
  35.2512624  81.0706227 113.9411164  34.2607830  81.4581105 113.6064840
  35.1071153  80.6187761 114.9473413  35.6557357  79.9427491 112.9704634
  36.5915776  79.4566099 113.3343187  34.5565223  78.8828334 112.9476061
  33.6412111  79.2694770 112.4538442  34.2797063  78.5784980 113.9783239
  34.8949200  77.9745057 112.4094106  35.8979694  80.4501297 111.5486751
  36.7214175  81.1913448 111.5210473  34.9835589  80.9282670 111.1408882
  36.1806420  79.6067785 110.8814968  35.7474933  83.3042602 115.0475471
  34.9443891  84.1643037 114.6792254  36.3358509  83.3698373 116.2436286
  36.9410962  82.6200921 116.5148819  36.0995260  84.4211018 117.2370447
  35.0421151  84.4484012 117.4375007  36.8649845  84.0572574 118.5274522
  36.9394544  84.9532094 119.1858758  37.8959359  83.7294661 118.2792615
  36.1646195  82.9932682 119.3609059  34.9649051  82.7923781 119.2838951
  36.8672980  82.3296312 120.2478297  37.8757053  82.3837295 120.2680936
  36.3878315  81.6434359 120.7879655  36.4383437  85.8505425 116.7560719
  35.9631085  86.8078801 117.3597656  37.1816555  86.0383255 115.6555688
  37.5631465  85.2427500 115.1746939  37.5144178  87.3763654 115.1253089
  36.7677826  88.0892970 115.4436586  37.5510755  87.3189116 114.0514588
  38.8590949  87.9423657 115.6000059  39.2115768  89.0558218 115.2159044
  39.5888282  87.1739624 116.4205817  39.2430605  86.2748568 116.6550746
  40.8357854  87.5397946 117.1127243  40.6131585  88.3201235 117.8287592
  41.3594581  86.3086114 117.8564902  42.4161857  86.4759347 118.1800881
  41.3394964  85.4226605 117.1900473  40.5637330  86.0169927 119.1269375
  39.5109899  85.7484955 118.9007951  40.5679642  86.9405691 119.7556952
  41.2792230  84.8911355 119.8699642  42.3665476  85.1332689 119.9088090
  41.1547360  83.9381467 119.3105536  40.7577427  84.7723954 121.2939621
  39.6770040  84.5108364 121.2780700  40.8926222  85.7093596 121.8709143
  41.4822200  83.6887759 121.9837704  42.4952988  83.9101366 121.9786037
  41.3252358  82.7868029 121.4450999  41.1740047  83.5988035 122.9738341
  41.9459327  88.0773171 116.2098420  41.9733479  87.8023428 115.0095460
  42.9100568  88.7618623 116.8268750  42.8534977  88.8701671 117.8351482
  44.0707930  89.3748090 116.1782542  43.9323988  89.3332148 115.1082629
  44.1413445  90.8540596 116.5903711  44.4634192  90.9121975 117.6548439
  43.1203890  91.2987827 116.5531292  45.0641419  91.6730774 115.6710460
  44.5578789  91.9393915 114.7239006  45.9650403  91.0780343 115.4197895
  45.5601600  92.9732730 116.3221579  45.0519606  93.3649243 117.3958286
  46.6176734  93.4711258 115.8760797  45.3679705  88.6078436 116.5132758
  45.9158270  88.7038172 117.6129223  45.8920120  87.8714317 115.5349946
  45.4788357  87.9421992 114.6235549  47.0765929  87.0148218 115.6266546
  47.2331617  86.7490048 116.6650642  46.8174082  85.7409929 114.8102649
  47.7374601  85.1183684 114.7552716  46.5244640  86.0125379 113.7714372
  45.7173644  84.8820211 115.4061207  44.3647765  85.0760535 115.0529218
  44.0983053  85.8219761 114.3185883  43.3509760  84.3316537 115.6898791
  42.3195825  84.4930864 115.4183669  43.6910543  83.4088569 116.7049326
  42.7495729  82.6946010 117.3729913  41.8643478  83.0203779 117.1505575
  46.0501808  83.9387178 116.3930184  47.0789577  83.8026270 116.6791477
  45.0403898  83.2164811 117.0508736  45.2933513  82.5152777 117.8322604
  48.3360457  87.7596045 115.1638088  48.2817479  88.5383913 114.2104773
  49.4621333  87.5851180 115.8687641  49.4820536  86.9640211 116.6564339
  50.5884475  88.5357167 115.8381299  50.5140566  89.1421743 114.9462054
  50.5209813  89.4578689 117.0738902  51.2055387  90.3222167 116.9324545
  50.8732104  88.8855145 117.9531094  49.0949369  89.9487262 117.3770244
  48.4731888  89.0901841 117.7235409  48.6700059  90.2932294 116.4073097
  48.9499825  91.0632788 118.4195836  49.6366714  91.9030555 118.1816036
  49.1589857  90.6862740 119.4422821  47.4857772  91.4940895 118.2947234
  46.8039457  90.7115398 118.6832910  47.3060257  91.6127050 117.2178060
  47.1499845  92.7600935 118.9824401  47.8498229  93.5058570 118.8473022
  46.9475576  92.6217930 119.9991226  46.2520721  93.1228370 118.5314047
  51.9390110  87.8250098 115.7914422  52.2330461  87.0028234 116.6563740
  52.7900407  88.2353554 114.8583929  52.5259111  88.9939325 114.2541696
  54.1637438  87.7667696 114.7038029  54.3556399  86.9455446 115.3839590
  54.3458380  87.2856601 113.2636931  54.0252132  88.1005565 112.5755261
  53.6527216  86.4290367 113.1069580  56.0312177  86.7823118 112.8379162
  55.1476172  88.8933907 115.0426761  54.9386408  90.0388567 114.6397090
  56.2308965  88.5610302 115.7481395  56.3501073  87.6206596 116.0828068
  57.2799159  89.4837457 116.2000371  57.1905100  90.4040916 115.6405924
  57.0561351  89.7714586 117.6917028  57.2737741  88.8710743 118.3049961
  55.9651245  89.9823442 117.7943386  57.8349574  90.9930497 118.2124762
  57.8918005  91.7416102 117.3913741  58.8779188  90.7116992 118.4744764
  57.1113790  91.6187517 119.4189970  57.3003905  91.0321256 120.3446910
  56.0154964  91.5722877 119.2042916  57.4923099  93.0882852 119.6101767
  57.6186459  93.6099987 118.6369748  58.4343255  93.1165177 120.1965285
  56.4376658  93.7983830 120.3688505  56.1440764  93.3028312 121.2306210
  55.5952738  93.8715675 119.7163185  56.6873407  94.7826987 120.5705445
  58.6612272  88.9071288 115.9005423  58.8519016  87.6944637 115.9403493
  59.6121902  89.7657748 115.5501164  59.3982285  90.7467627 115.5030898
  60.8890861  89.3990541 114.9244025  61.1088443  88.3629492 115.1399143
  60.8077020  89.5940593 113.3933572  60.6328069  90.6755655 113.1756687
  62.0920382  89.1491779 112.6848813  62.2848253  88.0730233 112.8847288
  62.9722660  89.7388316 113.0152373  61.9929834  89.2900965 111.5869736
  59.6489560  88.7936331 112.7801822  58.6662939  89.2008862 113.0977592
  59.7089508  87.7299899 113.0917444  59.6888006  88.8394262 111.6737320
  62.0191755  90.2446310 115.5087813  61.8672905  91.4536573 115.6816811
  63.1724510  89.6243178 115.7618192  63.2446118  88.6287462 115.6339133
  64.4048921  90.3171473 116.1467028  64.3065543  91.3624829 115.8879990
  64.6433961  90.2163861 117.6515868  64.9178237  89.1888102 117.9774366
  63.6904410  90.5211406 118.1319003  65.6261987  91.1651143 118.0091676
  66.4998650  90.8142114 117.7945879  65.6113721  89.7765502 115.3793463
  65.6796247  88.5858534 115.0717482  66.5413056  90.6698194 115.0463844
  66.4109681  91.6317566 115.2791937  67.8392047  90.4129153 114.4251644
  68.3048996  89.5698838 114.9176326  67.6252391  90.1364931 112.9144022
  67.2047177  91.0438696 112.4315905  66.8783034  89.3230865 112.8135823
  68.8877783  89.7436597 112.1585459  69.9882147  90.1384470 112.4725520
  68.7843596  89.0073488 111.0787034  69.6456841  88.8849992 110.5686513
  67.8958224  88.8180200 110.6795342  68.7108526  91.6636092 114.6629813
  68.2194281  92.7698611 114.4430753  69.9935231  91.5055604 114.9981319
  70.2949969  90.5897168 115.3086908  71.0509061  92.5379796 115.0156838
  70.8825888  93.1887591 115.8571202  72.3691015  91.7696862 115.2150533
  72.4256834  90.9576892 114.4511363  72.3302408  91.2694069 116.2093959
  73.6462854  92.6112502 115.1130066  73.5967409  93.4854116 115.7977676
  73.7259733  92.9992934 114.0725279  74.8660011  91.7320105 115.4318987
  74.7230594  90.7206263 114.9818205  74.9215837  91.5872735 116.5318951
  76.1744696  92.3394946 114.9107900  77.0495750  91.8005256 115.3331504
  76.2175641  93.4078502 115.1833253  76.2498403  92.2416631 113.4351402
  75.6268995  92.9572676 112.9958539  75.7975791  91.3385414 113.1026312
  77.1980919  92.3283557 113.0478894  71.0949130  93.4453896 113.7700336
  71.4860793  94.6032845 113.8795703  70.6078248  92.9710550 112.6232051
  70.3940169  91.9928871 112.5730409  70.4208789  93.7591573 111.4006308
  71.3487122  94.2742264 111.1880597  70.1161383  92.7771308 110.2649464
  69.1990810  92.1950443 110.4842804  70.9539893  92.0608734 110.1523938
  69.9972446  93.3106119 109.2967310  69.3098508  94.8355252 111.4698758
  69.1970684  95.6408763 110.5484016  68.4297674  94.8122833 112.4774342
  68.5471944  94.1419660 113.2153528  67.3138488  95.7516130 112.6389755
  67.0233786  96.0898586 111.6553406  66.1199797  95.0482078 113.3104543
  65.3058919  95.7856365 113.4729360  66.4557483  94.6892833 114.3103405
  65.4888364  93.8621791 112.5638065  66.2985639  93.1693783 112.2421520
  64.5461726  93.1074565 113.5010603  63.6684315  93.7399067 113.7515200
  65.0665004  92.8594853 114.4470036  64.1838363  92.1718429 113.0254268
  64.6723874  94.3219454 111.3575474  65.3030734  94.8815583 110.6403824
  63.8552572  95.0014050 111.6758794  64.2187941  93.4594381 110.8236465
  67.7088506  96.9671843 113.5041072  68.4399435  96.8050374 114.4807773
  67.0889395  98.1469448 113.2955897  66.2287491  98.4907606 112.1718846
  65.4286438  97.7297962 112.0270198  66.8561193  98.5468345 111.2541677
  67.1903552  99.2706854 114.2323266  68.2225583  99.3897984 114.5332399
  66.6653470 100.4743221 113.4431909  67.4815676 100.8917617 112.8178990
  66.2989294 101.2752036 114.1075527  65.6291656  99.8581518 112.5012216
  64.6646456  99.7146991 113.0380741  65.4489662 100.4593702 111.5889083
  66.3858584  99.0431942 115.5294706  66.6868325  99.6521534 116.5512403
  65.3525835  98.1951015 115.4831165  65.1274574  97.7616628 114.6157962
  64.5443877  97.7487662 116.6185739  65.2168941  97.5559647 117.4430477
  63.5348254  98.8499442 116.9800639  62.8462573  99.0456175 116.1306301
  64.0822322  99.7913883 117.2051285  62.9439610  98.5780161 117.8754030
  63.7994384  96.4475247 116.2441064  63.5626087  96.2255972 115.0552860
  63.3735153  95.6039184 117.2057669  63.7247228  95.6296496 118.6151700
  63.1347998  96.3864181 119.1642049  64.7999397  95.8583787 118.7397465
  62.5056453  94.4593736 116.9204936  63.0354779  93.8191217 116.2289006
  62.2534578  93.7773777 118.2707877  62.1917457  92.6742705 118.1629367
  61.3267968  94.1548390 118.7432987  63.4537396  94.2107340 119.1129267
  63.2682864  94.1705047 120.2050562  64.3325446  93.5681350 118.8700527
  61.1973987  94.8900734 116.2381194  60.5837473  95.8791927 116.6373237
  60.7561495  94.1266453 115.2369232  61.2327396  93.2684516 115.0408750
  59.6217093  94.4540368 114.3570527  59.2496241  95.4373618 114.6086920
  60.0810244  94.4637693 112.8766471  60.5166322  93.4588734 112.6525328
  58.9221585  94.6938318 111.8878204  58.3524892  95.6102740 112.1499003
  58.2251224  93.8299145 111.8730829  59.3243129  94.8166414 110.8587493
  61.1992332  95.4948001 112.5982306  61.4881643  95.4151757 111.5246264
  62.1004720  95.2111606 113.1855704  60.8688797  96.9600181 112.9149525
  60.6443771  97.0870199 113.9962721  59.9990648  97.3110965 112.3233069
  61.7442975  97.6020169 112.6731126  58.4702812  93.4746786 114.5954637
  58.7005065  92.2957077 114.8509219  57.2265556  93.9281251 114.4488932
  57.0646688  94.8727659 114.1999122  56.0334820  93.0782900 114.5328555
  56.3407500  92.0580996 114.3511361  55.4364197  93.1358378 115.9484299
  56.2683443  92.8648123 116.6340781  54.6567104  92.3502836 116.0739245
  54.8525035  94.4898857 116.3804045  53.8241394  94.6258724 116.0004109
  55.4770018  95.3292408 116.0194708  54.8504883  94.5751703 117.9119431
  54.3477133  93.6429013 118.5813816  55.5111181  95.4728736 118.4798146
  54.9988454  93.3754509 113.4419510  55.0385873  94.4141233 112.7797054
  54.0995251  92.4129553 113.2186616  54.1576473  91.5637662 113.7542548
  52.9852063  92.4977679 112.2708233  52.6402011  93.5233403 112.2510990
  53.4934808  92.0883342 110.8798866  53.7965405  91.0178223 110.8780128
  54.4159052  92.6812533 110.6967082  52.4626397  92.3547687 109.7724146
  51.9176629  93.3054550 109.9743651  51.7090435  91.5337874 109.7721978
  53.1276322  92.4512774 108.3951822  52.3431170  92.3663927 107.6120774
  53.8401022  91.6069863 108.2694336  53.8456429  93.8000143 108.2382737
  54.6163249  93.9449591 109.0244462  53.1121845  94.6331365 108.3070196
  54.5354538  93.9064450 106.9336126  53.8701949  93.9186206 106.1237778
  55.2432890  93.1393984 106.8303596  55.0816342  94.8018501 106.9115844
  51.8208929  91.6336189 112.7512815  52.0372407  90.6135237 113.4068982
  50.5912454  92.0372735 112.4369952  50.4216717  92.8581606 111.9010168
  49.3680423  91.3895729 112.9304191  49.6267197  90.4085966 113.2958657
  48.7502723  92.1610754 114.1105433  48.0075512  91.4970238 114.6108480
  48.0795551  93.3146279 113.6884424  47.5084495  93.5581437 114.4592524
  49.7737977  92.6290401 115.1478064  50.4203405  93.4325343 114.7357317
  50.4189341  91.7884905 115.4682861  49.2476153  93.0425897 116.0349789
  48.3370423  91.1697473 111.8197726  48.4434619  91.7514384 110.7379998
  47.3925050  90.2567979 112.0579272  47.4228504  89.7236945 112.9087724
  46.2608568  89.9512895 111.1763252  45.9743662  90.8662675 110.6765278
  46.6744145  88.8952328 110.1227878  47.6291197  89.2557266 109.6694569
  46.9378660  87.5023164 110.7344767  45.9904327  87.0431081 111.0875588
  47.6285764  87.5811823 111.6005864  47.3994926  86.8241177 109.9880138
  45.6232272  88.8242770 108.9953706  45.3856851  89.8558054 108.6616707
  44.6771510  88.3855317 109.3873173  46.0959950  88.0000200 107.7958469
  46.1784546  86.9299374 108.0728829  47.0900651  88.3547136 107.4495139
  45.3760856  88.0945737 106.9543754  45.0564717  89.4994789 112.0132779
  45.2285182  88.7913098 113.0046408  43.8374428  89.8629700 111.6159005
  43.6856899  90.4206987 110.8032242  42.5988548  89.4571500 112.3003900
  42.8458863  88.7160896 113.0425789  41.9655017  90.6489951 113.0258459
  42.7024791  91.0334822 113.7673581  41.0576780  90.3376876 113.5945450
  41.6429708  91.6764417 112.1085191  41.4892942  92.4585026 112.6453432
  41.6001801  88.7684602 111.3695640  41.7814611  88.7449680 110.1500053
  40.5657809  88.1456156 111.9466375  40.4634301  88.1799708 112.9406771
  39.5608458  87.3610865 111.2116779  39.9922577  87.0598514 110.2665934
  39.2869637  86.0712861 112.0004704  39.0193869  86.2920596 113.0494253
  40.2548170  85.5281800 112.0562312  38.2475357  85.1403924 111.3624676
  38.5102953  84.0947201 111.6422623  38.3029402  85.2000755 110.2541787
  36.8340445  85.3866742 111.8925250  36.5307511  86.4444895 111.7698849
  36.8319689  85.1775839 112.9842452  35.8238972  84.4584737 111.2223137
  34.8698835  84.5577782 111.7648162  36.1580858  83.4007587 111.2388757
  35.5939608  84.7979724 109.8103810  36.3129434  84.4067337 109.1446956
  35.4690936  85.8199660 109.6631891  34.6828739  84.3209623 109.5443981
  38.3167815  88.1891793 110.8690129  37.7876418  88.9110785 111.7086240
  37.7920046  88.0194322 109.6513886  38.2067011  87.3838702 109.0073061
  36.6691348  88.8010233 109.1211776  36.9354020  89.8451842 109.2040326
  36.4934020  88.4495796 107.6374713  36.2701036  87.3674184 107.5052421
  37.4226580  88.6741590 107.0705614  35.6661412  89.0329063 107.1769059
  35.3516939  88.6047386 109.9032951  34.9242677  87.4745738 110.1474209
  34.6589777  89.7033481 110.2296868  34.9912001  90.6043629 109.9668356
  33.3626269  89.7191531 110.9415040  32.9526993  88.7251200 110.9173271
  33.5918662  90.1701159 112.4054866  32.6261721  90.2919167 112.9430307
  34.0767020  91.1750902 112.3646260  34.4825809  89.2523919 113.2742944
  34.8514603  89.8850260 114.1174577  35.3882471  88.9381220 112.7131328
  33.7949062  88.0273560 113.9072689  32.8971750  88.3714377 114.4701163
  34.5094737  87.5979986 114.6486462  33.3978980  86.9389118 112.9027218
  34.2749191  86.6667579 112.2857999  32.5682264  87.2743884 112.2474414
  32.9432390  85.7057878 113.5851259  32.0966211  85.8718929 114.1593903
  33.7328953  85.3213026 114.1549590  32.7418988  84.9601837 112.8499389
  32.3211546  90.5670111 110.1854787  32.5237980  90.9034892 109.0199109
  31.1617437  90.8033780 110.8030570  31.0660931  90.5237245 111.7531625
  29.9241386  91.2568245 110.1505719  30.1448048  91.6279664 109.1582564
  29.4852090  92.0094237 110.7880870  28.9097300  90.1141327 110.0039962
  29.2672552  88.9505353 110.1858038  27.6441704  90.4460444 109.7317253
  27.4157931  91.3908190 109.5272216  26.4888315  89.5519892 109.9301851
  26.4138890  89.3671078 110.9874025  25.1846609  90.2731821 109.5269508
  24.3197675  89.6168099 109.7877699  25.1594203  90.4222822 108.4229409
  24.9706743  91.6463010 110.1910104  23.9424141  92.0106834 109.9774796
  25.6724200  92.3895070 109.7591837  25.1954681  91.6185298 111.6984445
  26.2954623  91.8308954 112.1767160  24.2028152  91.2748038 112.4894386
  24.4444817  91.1110869 113.4414420  23.3157993  91.0025795 112.0999804
  26.6192657  88.2073168 109.1759988  26.5269967  88.2116933 107.9397471
  26.8102518  87.0633525 109.8702323  27.0955124  86.9233131 111.2935318
  26.1456974  86.6425739 111.7894921  27.5276055  87.8404486 111.7496768
  27.0373527  85.7748035 109.2156037  27.7738593  85.9470725 108.4470847
  27.5749270  84.8238881 110.2922581  28.3851329  84.1787244 109.8953778
  26.7669320  84.1815877 110.7100302  28.0760539  85.7595095 111.3881807
  28.1034610  85.2838798 112.3885841  29.0954345  86.1226570 111.1214437
  25.7878921  85.2054024 108.5325410  24.6722316  85.4110360 109.0081779
  25.9858655  84.4659592 107.4341789  26.9328852  84.3202931 107.1307442
  24.9501271  83.8201667 106.6071850  24.0879683  83.6118568 107.2230624
  24.5552306  84.7519278 105.4474815  24.0532895  84.1745690 104.6377755
  25.4917591  85.1716166 105.0132529  23.5954267  85.8892594 105.8420474
  23.7015765  86.1636122 106.9123281  22.5534684  85.5280771 105.7148456
  23.8156028  87.1419368 104.9886596  22.9234726  87.8073326 105.0593018
  23.9465867  86.8308591 103.9304904  24.9848429  87.9116208 105.4597755
  25.2737143  87.7922401 106.4126985  25.6269916  88.8614438 104.8054641
  25.3869553  89.1522269 103.5661894  26.0046428  89.7384351 103.0422504
  24.9416410  88.4314423 103.0169378  26.5569738  89.5393384 105.4096867
  26.7726561  89.2304736 106.3402178  27.2584272  89.9921020 104.8763217
  25.4597638  82.4854725 106.0485414  26.5909344  82.4122151 105.5644800
  24.6130433  81.4572347 106.1082542  23.7215546  81.5801997 106.5591395
  24.9194875  80.0862778 105.6750970  25.8725338  79.8452923 106.1135664
  23.8708536  79.1157877 106.2648977  22.8533805  79.3729972 105.9028505
  23.8703435  79.2615519 107.3713093  24.1781095  77.6379299 105.9673522
  25.2297178  77.4222645 106.2352950  24.0306336  77.3978652 104.8952528
  23.3025418  76.6677529 106.7818238  23.8569114  75.9965828 107.6881566
  22.0998064  76.5619864 106.4552126  24.9902244  79.9671072 104.1339631
  24.0975214  80.4641616 103.4425564  25.9954978  79.2725303 103.5600909
  27.1757977  78.7304955 104.2088031  26.9627240  78.3429168 105.2251570
  27.9190588  79.5544183 104.2546445  26.0741356  79.0061915 102.1256674
  26.0729418  79.9508497 101.6009602  27.3848097  78.2356950 101.9100181
  28.2025415  78.9366222 101.6358097  27.3165837  77.4466266 101.1365665
  27.6769271  77.6370905 103.2743510  27.0574231  76.7206008 103.4112616
  28.7463683  77.3888372 103.4184255  24.8759015  78.2146896 101.5902295
  24.7137516  77.0200444 101.8466749  24.1777060  78.8270969 100.6384873
  24.3754831  79.7832063 100.4065496  23.2629009  78.1517484  99.7304404
  22.7214543  77.4034925 100.2942585  22.2388451  79.1473197  99.1568443
  21.4998924  78.5707599  98.5593926  22.7521286  79.8546719  98.4677609
  21.5126221  79.9429356 100.2565977  22.2313844  80.5924875 100.8003592
  21.0696979  79.2382585 100.9947215  20.3806917  80.7887395  99.6902671
  19.2920198  80.2940609  99.4242434  20.5832100  82.0713614  99.4738405
  19.8161472  82.6112446  99.1300524  21.4822717  82.4731882  99.6194758
  24.0892536  77.4192820  98.6603044  24.4372437  77.9748324  97.6165628
  24.5097018  76.2007248  99.0112100  24.3779364  75.9143927  99.9590638
  25.2062531  75.2470854  98.1339317  25.9460682  75.7871085  97.5594980
  25.9041137  74.1409275  98.9543867  25.1378445  73.5932471  99.5540937
  26.6526552  73.1227926  98.0819397  27.3550186  73.6377069  97.3915205
  25.9530096  72.5075228  97.4792702  27.2452181  72.4293871  98.7183251
  26.9112993  74.7478447  99.9335531  26.4153760  75.4052361 100.6772668
  27.6768565  75.3376003  99.3887474  27.4373427  73.9462575 100.4888637
  24.2121336  74.6230935  97.1600310  23.1118853  74.2444398  97.5648383
  24.6354050  74.4328216  95.9130094  25.5341379  74.7987184  95.6534868
  23.8330522  73.9640406  94.7874738  23.0288810  73.3361266  95.1464459
  23.3064826  75.1969115  94.0464934  22.7354319  74.8970419  93.1500053
  24.1839873  75.7910595  93.7034965  22.4046728  76.1314368  94.8245568
  21.2952906  75.6375674  95.5334215  21.1220653  74.5780969  95.5842263
  20.4010623  76.5141524  96.1703096  19.5225814  76.1245671  96.6578502
  20.6165529  77.8988558  96.0785630  19.6904538  78.7701570  96.5451416
  19.6967453  79.5119977  95.8951297  22.6445918  77.5145046  94.7890025
  23.4986862  77.9017988  94.2590870  21.7489544  78.3930174  95.4160774
  21.9014174  79.4537882  95.3679262  24.6780409  73.1437730  93.8024768
  25.8560436  73.4351744  93.6096537  24.0627417  72.2033340  93.0803983
  23.1235728  71.9288192  93.2710521  24.6979050  71.4614894  91.9707572
  25.7235631  71.7852889  91.8681565  24.7414709  69.9533526  92.2394103
  25.1595001  69.4393758  91.3415236  23.4437347  69.4694545  92.5054655
  23.5212163  68.5350742  92.7800768  25.6409133  69.6185203  93.4272137
  25.2037945  69.9948284  94.3758930  26.6435497  70.0797246  93.2993862
  25.7779669  68.5210350  93.5179810  24.0278906  71.7488450  90.6256333
  22.8200367  71.9864616  90.5552249  24.8257316  71.7988093  89.5572793
  25.8058235  71.5889529  89.6571350  24.4649476  72.3044766  88.2306104
  23.3958177  72.3990405  88.1790592  25.0832335  73.7067274  88.0567537
  25.0057660  74.0367007  86.9956448  26.1628934  73.6336615  88.3104292
  24.4589371  74.8036284  88.9406917  24.3529060  74.4369503  89.9872375
  25.3520997  76.0386549  88.9630308  25.5010627  76.4229809  87.9313449
  26.3446902  75.7997481  89.3980177  24.8904179  76.8468539  89.5693767
  23.0988624  75.2507867  88.4152249  22.3988435  74.3923334  88.3630711
  23.2022483  75.6668776  87.3886727  22.6661206  76.0407841  89.0633545
  24.9744086  71.3425198  87.1325674  26.1395570  70.9320303  87.1925741
  24.1449304  70.9648756  86.1368482  22.7224185  71.2560863  86.0092507
  22.6151665  72.2440105  85.5049414  22.2076995  71.2712687  86.9952803
  24.5755296  70.1082967  85.0279285  24.9993093  69.2213011  85.4720884
  23.3153859  69.8209619  84.1984096  23.2943068  68.7739575  83.8316959
  23.2438360  70.5029316  83.3181963  22.1598712  70.1319926  85.1452843
  21.2482848  70.4196885  84.5831855  21.9493365  69.2424445  85.7811672
  25.6475694  70.7711775  84.1437307  25.7102582  71.9971738  84.1033816
  26.3844689  70.0022352  83.3218056  26.5191561  68.5588565  83.3785429
  25.6342573  68.1006995  82.8828793  26.6123999  68.1859753  84.4236320
  27.0864022  70.5403084  82.1530850  27.7575859  71.3153692  82.4977782
  27.8191299  69.3509718  81.5222780  28.8592968  69.6276485  81.2464264
  27.2984226  68.9829372  80.6102401  27.7835398  68.2543608  82.5876003
  27.7629710  67.2351407  82.1534891  28.6701558  68.3550795  83.2519041
  26.1065966  71.1724511  81.1431421  24.9186462  70.8433611  81.1334174
  26.6020158  72.0082350  80.2229556  27.5754897  72.2236310  80.2332471
  25.7784585  72.5185893  79.1096875  24.8764216  72.9466513  79.5261213
  26.5248026  73.6021240  78.3333906  27.4778810  73.2081184  77.9145181
  26.7597347  74.3917938  79.0776399  25.7420426  74.1954229  77.3092279
  26.1913690  74.0410290  76.4371199  25.3704014  71.3872741  78.1716762
  26.1554944  70.4684969  77.9325648  24.1957094  71.4929056  77.5433276
  23.5845961  72.2433068  77.7736407  23.6687381  70.4546142  76.6378122
  23.6101186  69.5317318  77.2000228  22.2500105  70.8324085  76.1820411
  21.9118171  70.1015895  75.4103368  22.2323653  71.8320339  75.7094963
  21.2630909  70.7402765  77.3560843  21.5254295  71.4237559  78.1867231
  21.3603319  69.6990047  77.7517763  19.8113161  70.9687402  76.9118995
  19.6943185  70.6580763  75.8474556  19.5455537  72.0403899  76.9955321
  18.9058345  70.1189665  77.6987813  19.3006969  69.2733759  78.0467703
  17.6377651  70.3016202  78.0025536  17.0129904  71.4128572  77.7206407
  17.5395368  72.1267196  77.2704855  16.0191713  71.4755999  77.8370892
  16.9828979  69.3457738  78.5891305  16.0144331  69.4082807  78.7593838
  17.4889674  68.4889719  78.4017423  24.5867523  70.1563095  75.4469998
  24.6819475  69.0082975  75.0256076  25.3589644  71.1400999  74.9903010
  25.2895166  72.0759971  75.3324441  26.3895154  70.9605805  73.9641049
  26.0838119  70.1518764  73.3117420  26.4678983  72.2279636  73.1140955
  25.4529335  72.5809732  72.8369646  27.0238324  72.0243253  72.1747232
  27.1878886  73.3460209  73.8597012  28.2504750  73.7771525  73.3616756
  26.6775195  73.7934748  74.9134628  27.7786184  70.5883960  74.5231616
  28.6237989  70.0938336  73.7736238  28.0347780  70.7416101  75.8289984
  27.3510409  71.1391429  76.4395466  29.2159762  70.1390869  76.4578525
  30.0593799  70.3417088  75.8160526  29.5633191  70.7509953  77.8272517
  28.8743085  70.3869396  78.6196497  29.4569168  71.8551930  77.7728640
  31.0319813  70.4135493  78.1640415  31.6982556  70.7637643  77.3507696
  31.1698695  69.3168223  78.2621744  31.5491910  71.0316199  79.4636891
  30.7476155  71.2315426  80.3957951  32.7894583  71.1914730  79.6063003
  29.0746204  68.6147418  76.5393420  30.0721313  67.9250504  76.3572246
  27.8456372  68.0783542  76.5504268  27.0540309  68.6744900  76.6842550
  27.5722137  66.6347588  76.4481593  28.1741675  66.1482788  77.2001622
  26.0915820  66.3392533  76.7631172  25.9578964  65.2343273  76.7918820
  25.4568649  66.7328732  75.9376509  25.5560387  66.9121309  78.0894978
  25.4900467  68.0228458  78.0162085  24.1531382  66.3624955  78.3552947
  24.1716857  65.2580030  78.4496853  23.4626233  66.6403291  77.5289885
  23.7408150  66.7909894  79.2948886  26.4428674  66.5509046  79.2834046
  27.4228900  67.0698178  79.2120243  26.6329723  65.4589803  79.3154715
  25.9635636  66.8655917  80.2350845  28.0067746  65.9917701  75.1127237
  27.8962522  64.7761112  74.9549034  28.5558261  66.7722498  74.1744813
  28.5830183  67.7540526  74.3339632  29.2592345  66.2662120  72.9825432
  28.8492771  65.2992319  72.7293040  29.0320725  67.1654613  71.7552742
  29.5205733  66.6925642  70.8675951  29.6028480  68.4356929  71.9569793
  28.9371194  68.9338075  72.4630603  27.5528533  67.3724256  71.4291173
  26.9965146  67.8256860  72.2754562  27.0704951  66.4064274  71.1701613
  27.4576342  68.0533253  70.5560371  30.7660144  66.0513378  73.2025076
  31.3560784  65.2156780  72.5149220  31.3977700  66.6946299  74.1996240
  30.8794772  67.2525410  74.8517197  32.8202090  66.5029858  74.5611969
  33.4017115  66.5326238  73.6502990  33.2957806  67.6115512  75.5239718
  34.3725031  67.4929259  75.7375353  32.7686929  67.4675791  76.4993965
  33.0679667  69.0833098  75.1342060  33.6537752  69.6998160  75.8582544
  32.0017295  69.3304580  75.3193456  33.4737323  69.4949860  73.7071262
  34.1706746  68.7222465  73.3174167  34.0292406  70.4594014  73.7214167
  32.2609895  69.6178828  72.7752977  31.7250853  68.6679253  72.7765327
  32.6077357  69.8181456  71.7365210  31.3576918  70.7335183  73.1613599
  31.7564214  71.2282173  73.9930583  30.3906077  70.3979430  73.3671266
  31.3172967  71.4259076  72.3852047  33.0441848  65.1280838  75.2124605
  32.0883052  64.4268946  75.5212547  34.2953542  64.7035826  75.4030850
  35.0735338  65.2755144  75.1372739  34.5922909  63.4057712  76.0364949
  33.7589289  62.7424110  75.8903119  35.7988700  62.7534033  75.3430592
  36.1371620  61.8729363  75.9380129  36.6361656  63.4814552  75.2885825
  35.4706699  62.2487963  73.9432798  34.3443332  62.2992633  73.4625411
  36.4465065  61.7224131  73.2458706  36.1492886  61.2250684  72.4342827
  37.3475837  61.6132956  73.6616382  34.7054341  63.4719269  77.5715852
  34.4177959  62.4757628  78.2317172  34.9415669  64.6623703  78.1276857
  35.1915804  65.4381407  77.5500147  34.6722742  65.0023542  79.5267101
  34.0714184  64.2220524  79.9710331  35.9690712  65.1574883  80.3326388
  35.7201540  65.5067562  81.3616767  36.6171327  65.9113127  79.8378036
  36.7910126  63.8664689  80.4578844  37.1475205  63.5302993  79.4622118
  36.1539774  63.0621032  80.8821420  38.0081992  64.0398905  81.3605640
  38.5681209  65.1181083  81.5000206  38.4580090  62.9915464  82.0090035
  37.9331468  62.1199626  81.9884753  39.0943106  63.1938633  82.7443564
  33.8448473  66.2935359  79.5920292  33.9855635  67.1629399  78.7298902
  32.9842270  66.4006907  80.6043713  32.9507732  65.6626145  81.2880093
  31.9208020  67.4053053  80.7461312  32.1052772  68.1944910  80.0303394
  30.5343279  66.7840907  80.4541946  29.8017627  67.6210392  80.3844138
  30.5200915  66.0418143  79.1124420  31.1370545  65.1193904  79.1619325
  30.9312467  66.6865999  78.3075147  29.4866199  65.7456878  78.8435488
  30.0402912  65.7803742  81.5062778  29.9701148  66.2424553  82.5127528
  30.7326048  64.9153560  81.5755421  29.0364623  65.3920719  81.2326986
  31.9779877  68.0466811  82.1351643  32.3240589  67.3818784  83.1110762
  31.6980193  69.3435811  82.2469096  31.3614718  69.8917211  81.4647309
  32.0086605  70.1462804  83.4367041  32.7949990  69.6573637  83.9938607
  32.5430395  71.5148035  83.0312419  32.8507737  72.0911171  83.9326219
  31.7382910  72.0778939  82.5067405  33.6503895  71.3676362  82.1550633
  33.2436354  71.2317216  81.2630275  30.8181614  70.2420650  84.3867747
  30.1319525  71.2626532  84.4947281  30.6022221  69.1473652  85.1100890
  31.2211351  68.3670200  85.0148120  29.6567108  69.0683511  86.2144238
  28.6765401  69.3140461  85.8295503  29.6796607  67.6097422  86.6969249
  30.6394184  67.3924228  87.2175188  29.6541316  66.9633107  85.7881300
  28.4972363  67.1914397  87.5794947  27.5432929  67.5018236  87.0935337
  28.5016045  65.6723842  87.7009156  29.4592032  65.3351433  88.1528944
  28.4077198  65.1939100  86.7027546  27.6631567  65.3197847  88.3377357
  28.5819041  67.7740700  88.9903382  28.2712374  68.8368175  89.0164881
  29.6268913  67.6959931  89.3596107  27.9252649  67.2140098  89.6876243
  30.0382496  70.1171661  87.2767915  31.2081125  70.2822004  87.6262875
  29.0671441  70.9316787  87.6860947  28.1108980  70.7533271  87.4415673
  29.3224527  72.2118855  88.3567370  30.3805929  72.3167620  88.5589813
  28.9232836  73.3530125  87.4028407  27.9024036  73.1494519  87.0027981
  29.8292371  73.3966279  86.3143524  29.7338655  72.5637320  85.8121224
  28.9490850  74.7444141  88.0359576  29.9651083  74.9830663  88.4192942
  28.2304447  74.8242218  88.8744625  28.6642326  75.5132703  87.2880449
  28.6350499  72.2842525  89.7235879  27.5978654  71.6686861  89.9655969
  29.2182381  73.0635673  90.6269173  30.1058899  73.4861277  90.4027299
  28.6865237  73.4316884  91.9319888  27.6633825  73.0952830  92.0102520
  29.5358615  72.7434185  93.0046685  30.5971292  73.0261201  92.8509909
  29.4598611  71.6516412  92.8085015  29.0888105  73.0221729  94.7362511
  28.6870525  74.9601001  92.0659529  29.6287511  75.6284354  91.6373858
  27.6402539  75.5137201  92.6673175  26.9261441  74.9128009  93.0384644
  27.4916370  76.9347761  92.9797369  28.3986557  77.4705763  92.7295939
  26.3214434  77.5092570  92.1578193  25.4764966  76.7880463  92.2085064
  26.6479137  77.5509321  91.0983789  25.7810231  78.8961470  92.5659504
  25.3977504  78.8495181  93.6124194  26.8093070  80.0246089  92.4889507
  27.3132343  80.0311757  91.5031577  27.5869305  79.9124357  93.2690642
  26.3222257  81.0107495  92.6399679  24.6137357  79.2562160  91.6443277
  23.8072297  78.4961147  91.7167521  24.9590614  79.3061066  90.5884384
  24.1902709  80.2449193  91.9180187  27.2948180  77.0631687  94.4864723
  26.5217541  76.3169754  95.0808660  27.9835888  78.0173576  95.1021607
  28.6459236  78.5802274  94.5977049  27.8095739  78.3571603  96.5131479
  26.9433562  77.8481370  96.9125101  29.0495315  77.9649306  97.3374118
  29.9162676  78.6055494  97.0474497  28.7414645  78.1733069  98.8185641
  27.8665436  77.5529710  99.1020353  28.5136815  79.2348814  99.0462913
  29.6111128  77.8718162  99.4409728  29.4542546  76.4978992  97.1375440
  29.8338074  76.3278325  96.1076734  28.5853991  75.8265862  97.3024867
  30.2597413  76.2151988  97.8489067  27.5454286  79.8493020  96.5912726
  28.4036515  80.6268569  96.1892182  26.3681574  80.2631892  97.0676506
  25.6859757  79.5928118  97.3694391  25.9664704  81.6810462  97.1525634
  26.8628283  82.2835966  97.1666773  25.1520869  82.0920597  95.9101394
  25.8269767  82.0180633  95.0292747  24.8428324  83.1587399  95.9897650
  23.9422047  81.2037665  95.6061075  23.2712171  81.1347321  96.4897485
  24.3099013  80.1717110  95.3942397  23.1733538  81.7031541  94.3718562
  22.6090164  80.8377514  93.9544993  23.8845282  82.0308107  93.5823939
  22.2152180  82.8443568  94.7281177  22.6836607  83.8373463  94.6081226
  21.8717144  82.7433509  95.7826464  21.0031332  82.7822198  93.8792776
  20.5178549  81.8540157  94.0751020  21.2512794  82.7856846  92.8669794
  20.3356308  83.5342842  94.1272140  25.2612154  82.0169621  98.4628786
  24.8405075  81.1276111  99.1948954  25.1644188  83.3042360  98.7824398
  25.5978517  83.9995097  98.2065244  24.5472141  83.7771487 100.0209146
  23.6485277  83.2078924 100.2040028  24.3276698  84.8220657  99.8978363
  25.4179940  83.6224968 101.2732972  24.8915530  83.7403553 102.3732496
  26.7214513  83.3316119 101.1487224  27.1627332  83.3263002 100.2535536
  27.5739480  83.0642478 102.3164723  26.9331092  82.7262382 103.1196300
  28.5371929  81.9002108 102.0561821  27.9363192  81.0516452 101.6834957
  28.9990665  81.5815690 103.0194177  29.6634492  82.1115664 101.0614376
  29.4511971  81.8549784  99.6937301  28.4692377  81.5794529  99.3427221
  30.5229620  81.9218890  98.7879818  30.3575537  81.7013435  97.7463571
  31.8091484  82.2626640  99.2388585  32.6281233  82.3205124  98.5380777
  30.9555360  82.4506216 101.5105178  31.1295951  82.6308071 102.5628830
  32.0254464  82.5333383 100.6008037  33.0116272  82.7944804 100.9570332
  28.2831732  84.3134682 102.8482852  28.7467028  85.1544437 102.0766690
  28.4078468  84.4177580 104.1726651  27.9884690  83.7300711 104.7664679
  29.2263401  85.4338585 104.8423171  30.1169168  85.5700442 104.2486218
  28.4496089  86.7571948 104.9225701  27.6208383  86.6883477 105.6603941
  27.9974138  86.9749674 103.9297560  29.3492734  87.9205993 105.2797420
  30.0661142  88.5833733 104.2649352  29.9254038  88.3059785 103.2302311
  31.0178059  89.5665357 104.5998137  31.5993694  90.0531035 103.8327596
  31.2631071  89.8797722 105.9539305  32.2303457  90.7750358 106.2781751
  32.2973960  90.8552274 107.2445186  29.5620168  88.2632868 106.6295433
  29.0450980  87.7357134 107.4161858  30.5235145  89.2323131 106.9645167
  30.7265324  89.4465325 107.9988272  29.6207423  84.9678223 106.2592755
  28.7668875  84.3785696 106.9251428  30.8103409  85.2964256 106.8059053
  31.0095177  85.2427969 108.2467198  31.3117103  84.2053948 108.5047340
  30.0899880  85.5166132 108.8074768  32.0068730  85.8643666 106.1654165
  31.7382315  86.8068704 105.7196252  33.0110771  86.0587790 107.3131325
  33.6854365  86.9228208 107.1442159  33.6227691  85.1375568 107.4594682
  32.1273894  86.2347206 108.5423369  32.6578726  86.0055423 109.4883691
  31.7235223  87.2686336 108.5847641  32.6029369  85.0061148 105.0332236
  31.9765383  84.0658058 104.5500986  33.7959141  85.3600355 104.5553161
  34.3365620  86.0908606 104.9714325  34.4705555  84.7378217 103.4034854
  33.7287280  84.5489622 102.6412077  35.5015636  85.7202545 102.8311977
  34.9687252  86.5183936 102.2730568  36.2051465  85.2386179 102.1163613
  36.2230373  86.3543591 103.8740553  36.8917732  85.7501229 104.2562199
  35.1344851  83.3795591 103.6858699  35.6705404  82.7719585 102.7612293
  35.1111810  82.8976369 104.9289777  34.7559103  83.4793146 105.6625517
  35.8344482  81.7219449 105.4324256  36.8438228  81.7740386 105.0453543
  35.9052875  81.8095856 106.9733273  36.5071458  80.9725011 107.3828775
  34.8781581  81.7407299 107.3908321  36.5001784  83.1231408 107.5116754
  35.9741312  84.2140037 107.1861074  37.4041908  83.0939359 108.3790649
  35.2273874  80.3877205 104.9273292  34.5337733  79.6723419 105.6535302
  35.4343744  80.1001680 103.6352905  35.9471934  80.7783819 103.1096619
  34.8238849  79.0178348 102.8394020  34.1212454  78.4975499 103.4731380
  34.0577978  79.6614603 101.6459282  33.4793553  80.5184487 102.0691866
  35.0090509  80.2248564 100.5732514  35.5298864  79.4060934 100.0355364
  35.7705679  80.8881617 101.0332206  34.4369657  80.8206486  99.8311523
  33.0498337  78.7431643 100.9188562  33.5548085  77.8164628 100.5717119
  32.6907352  79.2804694 100.0094735  31.8273641  78.3944844 101.7685765
  31.2887273  79.3194706 102.0718585  32.1406576  77.8488589 102.6805628
  31.1258295  77.7502348 101.1990392  35.8656716  77.9799084 102.3740233
  37.0142206  78.3225511 102.0882927  35.4544185  76.7207491 102.1958130
  34.5502619  76.4475281 102.5317006  36.2514696  75.6808122 101.5352870
  36.9261457  76.1547904 100.8328519  37.0594568  74.9312442 102.5970734
  36.3814735  74.4614240 103.3413210  37.7147390  75.6484455 103.1367616
  37.6967763  74.1458057 102.1384023  35.3729049  74.7123551 100.7240386
  34.2410786  74.4322972 101.1227891  35.9039301  74.1682448  99.6185676
  36.8160431  74.4248866  99.3083454  35.1930196  73.2231994  98.7327140
  34.3685431  72.8002886  99.2864030  34.6090431  73.9200430  97.4813562
  35.4540038  74.2673906  96.8370131  33.7291935  72.9542719  96.6761190
  32.9733794  72.4793666  97.3398122  34.3284477  72.1436160  96.2101509
  33.1841783  73.4932449  95.8751423  33.7618556  75.1546726  97.8242439
  34.3733640  75.9347598  98.3240205  32.9272089  74.8763859  98.5013068
  33.3359111  75.5994980  96.9005184  36.0943615  72.0558665  98.3084478
  37.1877556  72.2713232  97.7796295  35.5896046  70.8332632  98.4638941
  34.6638924  70.7472994  98.8513797  36.1831884  69.5479128  98.0563567
  36.9929505  69.7300527  97.3656862  36.7244871  68.8136623  99.3046602
  37.0207410  67.7720485  99.0450090  35.9046755  68.7427638 100.0565616
  37.9486717  69.5139080  99.9403223  37.6838015  70.5650248 100.1703091
  38.8058701  69.4976821  99.2385096  38.4186220  68.8954044 101.2715417
  39.3477323  69.4477183 101.9107319  37.8070821  67.9251395 101.7665224
  35.1243347  68.7127702  97.2923961  33.9455539  69.0687216  97.2821262
  35.5116190  67.6323090  96.6039780  36.4518910  67.3060018  96.6322863
  34.6010695  66.8429952  95.7510928  33.5758596  67.0318597  96.0425352
  34.7876235  67.2239645  94.2769028  34.4140635  66.4100111  93.6162696
  35.8794548  67.3090523  94.0698678  34.1063458  68.4708876  93.8069961
  34.5669240  69.7262697  93.9738149  35.4330036  69.9645962  94.5758794
  33.7666589  70.6152786  93.2853964  33.9946403  71.5478607  93.0749268
  32.7156219  69.9717457  92.6687233  32.8653838  68.6052232  93.0481816
  31.8625033  67.7080558  92.6248410  31.9287630  66.6658457  92.9047403
  30.7725774  68.1483970  91.8520725  30.0159628  67.4379852  91.5524077
  31.6715076  70.4095393  91.8406755  31.6265173  71.4327347  91.5113088
  30.6890155  69.4905601  91.4355984  29.8725158  69.8083582  90.8033479
  34.7926973  65.3314513  95.8925489  35.9020323  64.8564612  96.1371349
  33.7368094  64.5729335  95.5932224  32.8420758  64.9937670  95.4210766
  33.7769478  63.1154253  95.4331075  34.7898501  62.8395517  95.1807449
  33.4271015  62.4280108  96.7734321  34.0674791  62.9215000  97.5365566
  33.7064211  61.3529852  96.7390939  31.9675688  62.5392042  97.2387260
  31.6301130  63.5925313  97.1940402  31.8927625  62.1936819  98.2915265
  30.9915613  61.6615140  96.4341302  29.8690169  62.1387301  96.1579443
  31.3544950  60.5143169  96.0975521  32.9311497  62.6266621  94.2396733
  32.0813372  63.3523763  93.7146099  33.1818766  61.3873010  93.8131595
  33.9089109  60.8640582  94.2728128  32.3289433  60.6086545  92.9160862
  31.3334351  61.0206650  92.9651355  32.8661878  60.6877696  91.4843844
  33.9143301  60.3100637  91.4645940  32.8872148  61.7590602  91.1857381
  32.0902420  59.9547601  90.5471090  31.1525412  60.1739039  90.7288283
  32.2237645  59.1592114  93.3987114  33.2229894  58.5383313  93.7636380
  31.0118752  58.5994626  93.3480301  30.2640550  59.1483264  92.9757774
  30.6787993  57.2259551  93.7486754  29.5999293  57.1762659  93.7725060
  31.1646890  56.2374408  92.6687733  30.7383109  55.2320037  92.8792441
  32.2707365  56.1571804  92.7533434  30.7788704  56.6055509  91.2468348
  29.6499631  56.9570016  90.9343227  31.7143176  56.4949355  90.3327168
  31.4844652  56.7440442  89.3892675  32.6278451  56.2168408  90.6021215
  31.1394001  56.8180621  95.1737660  31.2742366  55.6272448  95.4495619
  31.3933400  57.7709319  96.0775556  31.2777745  58.7539863  95.8450515
  31.9113972  57.5453113  97.4311512  31.6559129  56.5456058  97.7556958
  31.4690333  58.3060805  98.0559614  33.4327413  57.6904724  97.5953260
  33.9555777  57.3146101  98.6464342  34.1667159  58.1954461  96.5941398
  33.7120338  58.4523057  95.7359388  35.6262555  58.4062894  96.6377323
  35.9337649  58.3674976  97.6691650  36.3408892  57.2991847  95.8370533
  37.4116305  57.5635472  95.6714404  35.8687890  57.2590358  94.8266736
  36.2758747  55.9025863  96.4794917  36.7289193  55.1859692  95.7641198
  35.2269404  55.5894082  96.6618226  37.0790992  55.7998385  97.7759223
  38.2501173  55.4626950  97.7861101  36.5080550  56.1261148  98.9139484
  35.5608742  56.4689941  98.8950004  37.0096299  55.9265228  99.7469127
  36.0257901  59.8028655  96.1148861  35.3714474  60.3169755  95.2097869
  37.0730547  60.4488676  96.6672656  38.0179163  59.9134627  97.6368265
  38.3274173  58.8785491  97.3646951  37.5428225  59.9218017  98.6420383
  37.4287427  61.8332770  96.3337905  36.5593490  62.4498226  96.5004752
  38.5825801  62.2044902  97.2704607  38.1341943  62.6395679  98.1807057
  39.3002678  62.9301532  96.8350776  39.2206253  60.8535853  97.5932662
  39.8710207  60.5612878  96.7373617  39.8186330  60.8520574  98.5228607
  37.8051030  62.0182130  94.8551822  38.4228176  61.1396185  94.2510834
  37.4580139  63.1746826  94.2825277  37.0132478  63.8839263  94.8298536
  37.6858319  63.4800859  92.8625693  38.1269104  62.6030700  92.4160623
  36.3619876  63.7035339  92.1086030  36.3932980  64.6092608  91.4667045
  35.5624743  63.8777483  92.8642872  35.9650735  62.4960880  91.2394317
  34.9144472  62.6212238  90.9098639  36.0425239  61.5667248  91.8389681
  36.8123917  62.2987186  89.9652817  38.0465033  62.5268533  89.9983770
  36.2125189  61.8960757  88.9388148  38.7090686  64.5967152  92.5983010
  39.0181594  65.4264937  93.4509348  39.2702741  64.5568516  91.3892467
  38.8548865  63.8833353  90.7543657  40.6281161  64.9974398  91.0848568
  41.0676857  65.4551955  91.9633627  41.4452931  63.7530030  90.6750572
  42.5157160  64.0325199  90.5619928  41.0824469  63.3617592  89.6989341
  41.3845183  62.6208869  91.6883111  42.1987336  62.5287638  92.5887426
  40.4063437  61.7484103  91.5891047  39.6577529  61.8829709  90.9283549
  40.3131468  61.0589614  92.3061055  40.6629816  66.0455000  89.9645500
  41.4248908  67.0053555  90.0418661  39.8106229  65.9125472  88.9411067
  39.1827169  65.1352996  88.9206788  39.7497284  66.8569451  87.8170402
  40.7528749  67.2356757  87.6596066  39.3419783  66.1048753  86.5426082
  38.2718594  65.8156325  86.6003937  39.9521938  65.1769390  86.4677563
  39.5982056  66.9045377  85.2738511  40.3377039  67.8830591  85.2418816
  39.0524835  66.4480085  84.1762366  38.4149993  65.6774210  84.2254080
  39.3728823  66.7877333  83.2971749  38.8653251  68.0783652  88.1410734
  37.9253515  68.4074018  87.4118316  39.1066285  68.6708445  89.3121643
  39.8642880  68.3302645  89.8704754  38.2620089  69.6895326  89.9314262
  37.4800775  69.9190748  89.2267899  37.6006741  69.1090129  91.2039835
  37.7225222  68.0028070  91.2137025  36.5042234  69.2920089  91.1599593
  38.0829550  69.6467910  92.5403610  37.4636603  70.7778948  93.1129710
  36.6772418  71.2862159  92.5743453  37.8222341  71.2076448  94.4069636
  37.3317384  72.0613025  94.8507351  38.8248378  70.5177499  95.1223578
  39.1410818  70.8768150  96.3939710  38.4998221  71.5494893  96.6813827
  39.0961725  68.9724010  93.2462714  39.5655156  68.0966498  92.8208580
  39.4726724  69.4125341  94.5296411  40.2423547  68.8823480  95.0676592
  39.0224252  71.0043254  90.1572494  40.2524382  71.0159053  90.1158853
  38.3024011  72.1225789  90.3306170  37.3022863  72.0519015  90.2778988
  38.8343528  73.4268613  90.7857926  39.4810749  73.2491444  91.6356448
  39.6206199  74.1176074  89.6510543  39.4145628  75.2111297  89.5967562
  39.2599173  73.6957151  88.6927638  41.1477478  73.9870519  89.8331992
  41.3679235  73.0781232  90.4214304  41.5154414  74.8484951  90.4389824
  41.9103611  73.9146403  88.5068993  43.0037886  73.9117082  88.7251750
  41.6771365  74.8363395  87.9313200  41.5528375  72.6647938  87.6835600
  40.4797750  72.6526109  87.4019416  41.7808820  71.7454304  88.2599847
  42.3258990  72.6079745  86.4200670  43.3318308  72.4181194  86.6176904
  42.2669381  73.5375213  85.9387959  41.9798728  71.8464031  85.7812938
  37.7158309  74.3398319  91.2940981  36.5525636  74.1442541  90.9609909
  38.0788920  75.3942294  92.0204682  39.0395017  75.5500769  92.2482909
  37.1482338  76.3791585  92.6026535  36.1652138  76.2320003  92.1841239
  37.0601760  76.1735229  94.1261855  38.0632191  76.3354780  94.5897362
  36.6658079  74.8417557  94.3907720  36.2471370  74.5254560  93.5780181
  36.0240056  77.0458751  94.8269525  35.0311968  76.9499150  94.3431930
  36.3297482  78.1133905  94.8111807  35.9282463  76.7454200  95.8936804
  37.5623507  77.8040688  92.2224801  38.7437858  78.0659949  92.0051331
  36.5923673  78.7124456  92.1036523  35.6542463  78.4413244  92.3221394
  36.7975084  80.1402002  91.7808462  37.7555538  80.2226350  91.2963432
  35.7357338  80.6655658  90.7959378  35.8156822  81.7736849  90.6851661
  34.4356595  80.3609334  91.2417381  34.4237729  79.3977570  91.3563966
  35.8775436  80.0501721  89.4060566  35.7644547  78.9467613  89.4391972
  36.8741988  80.2893868  88.9760392  35.1061418  80.4696958  88.7234673
  36.8179148  81.0197775  93.0426027  36.2714545  80.6120911  94.0700101
  37.4404295  82.2151371  93.0149996  38.3394401  82.7132904  91.9845972
  37.7295175  83.2438163  91.2219003  38.9298310  81.9047692  91.4984758
  37.4222453  83.1436269  94.1488330  37.7835927  82.5845219  94.9908424
  38.3456194  84.3030109  93.7544474  38.8912147  84.7179897  94.6266431
  37.7673111  85.1226793  93.2665872  39.2711870  83.6786175  92.7141213
  39.7175346  84.4333935  92.0378547  40.0938703  83.1141434  93.2023321
  36.0098955  83.6615484  94.4971997  35.1878718  83.8084797  93.5899058
  35.7481606  84.0551078  95.7617750  36.5597484  83.7934028  96.9417080
  37.3293546  84.5943164  97.0202086  37.0447769  82.7928963  96.9138465
  34.5068717  84.7256369  96.1507138  33.6936152  84.0770510  95.8659634
  34.5826845  84.9173292  97.6718027  33.5925808  84.7532867  98.1458334
  34.9197236  85.9399334  97.9328333  35.5961787  83.8680599  98.1240687
  36.0954008  84.1370974  99.0761288  35.0839013  82.8882167  98.2446652
  34.2889641  86.0689489  95.4355108  35.1951263  86.8999650  95.3668357
  33.0504804  86.3290698  95.0119589  32.3615404  85.6014745  95.0723585
  32.5772609  87.5951353  94.4194335  33.2964178  88.3723871  94.6354530
  32.4411649  87.4486861  92.8847060  31.7212366  86.6247806  92.6797559
  31.9611150  88.7364065  92.1983648  32.6666179  89.5709566  92.4026534
  30.9472128  89.0339249  92.5337860  31.9219882  88.5871189  91.0969178
  33.7746986  87.0699253  92.2210818  34.1426078  86.0882060  92.5874019
  34.5454711  87.8387504  92.4437820  33.6506770  87.0043655  91.1193732
  31.2528018  87.9966604  95.0916274  30.5259950  87.1365509  95.5812862
  30.9336694  89.2934120  95.1817590  31.5534373  89.9893240  94.8174884
  29.7402472  89.7654966  95.9011724  29.6886603  89.2223657  96.8353718
  29.8886366  91.2642291  96.2302247  29.7573494  91.8850231  95.3197390
  30.9229650  91.4085375  96.6050217  28.9389947  91.7221049  97.3564480
  27.9389923  91.2439636  97.2337284  29.4990231  91.3697350  98.7382221
  30.4741399  91.8706755  98.9132535  29.6461591  90.2748633  98.8437185
  28.7980684  91.6993850  99.5355950  28.7512248  93.2383478  97.3055460
  28.3102570  93.5515076  96.3350772  29.7232739  93.7610314  97.4302328
  28.0718979  93.5741842  98.1191289  28.4383569  89.4774366  95.1256042
  28.2261660  89.9975524  94.0215410  27.5212751  88.7195177  95.7252291
  27.6767896  88.4153198  96.6715871  26.1738613  88.4960633  95.1991920
  26.2738171  88.5819125  94.1300165  25.6695353  87.0641786  95.4951592
  25.1207897  87.0072187  96.4559745  26.5439672  86.3870076  95.5685971
  24.7790801  86.5177093  94.3667077  24.4248275  87.2940472  93.4425158
  24.4991832  85.2955880  94.3094881  25.1924993  89.6033162  95.6380243
  25.4958158  90.4474192  96.4813595  24.0487492  89.7034730  94.9590138
  23.8360205  88.9807832  94.2906602  23.1292357  90.8541360  95.0729288
  23.7297893  91.7514488  95.1269464  22.2558922  90.9664408  93.8259450
  21.5903080  91.8478300  93.9190913  21.6232553  90.0555937  93.7139431
  23.0815983  91.1103746  92.6851253  22.4977313  90.9346439  91.9104967
  22.2622950  90.8805154  96.3394389  21.4341357  91.7723543  96.4890538
  22.4772957  89.9497368  97.2669430  23.1644081  89.2273718  97.1499175
  21.9635610  89.9773728  98.6408305  21.0532927  90.5642255  98.6607327
  21.6334428  88.5353049  99.0605998  20.9847694  88.0560622  98.3021495
  21.0889097  88.5467915 100.0288343  22.8768295  87.6548667  99.2418538
  23.9053272  87.8988940  98.5682834  22.8249236  86.7357476 100.0864672
  22.9461582  90.6459634  99.6299363  22.6518107  90.7603099 100.8186656
  24.1310649  91.0605475  99.1592961  24.3458994  90.9306001  98.1902983
  25.2141118  91.5747214 100.0021475  24.7993675  92.1955221 100.7843916
  25.8861507  92.1250857  99.3597371  26.0495252  90.4779487 100.6731364
  26.7416801  90.7502207 101.6588055  25.9485438  89.2309175 100.2093068
  25.2789646  89.0146594  99.4876538  26.7919520  88.0979930 100.6121909
  27.3436253  88.3503227 101.5054651  25.9198994  86.8700645 100.8778257
  26.5245193  86.0858657 101.3758920  25.5534432  86.4798670  99.9011566
  24.8003106  87.1479759 101.6932986  24.0244636  87.0501332 101.0783827
  27.8111311  87.7635300  99.5143906  27.8770998  88.4334024  98.4875430
  28.5886130  86.6926360  99.6786644  28.6100263  86.1788745 100.5421748
  29.4304670  86.1417394  98.6158831  29.7020755  86.9369655  97.9350034
  30.7199320  85.5732681  99.2203905  31.3388467  85.0888417  98.4345240
  30.4535765  84.7954363  99.9695881  31.6076462  86.5986707  99.8975214
  31.7397673  86.6125820 101.2994787  31.2162508  85.8827634 101.8992912
  32.5533040  87.5755427 101.9207819  32.6612839  87.5835316 102.9957737
  33.2468913  88.5186197 101.1424038  33.9016802  89.2318651 101.6242462
  32.3071261  87.5413099  99.1194339  32.2097830  87.5305200  98.0444230
  33.1275156  88.4991291  99.7420040  33.6473723  89.2293745  99.1462131
  28.7078538  85.0702339  97.7837034  27.8314984  84.3500258  98.2750358
  29.1976889  84.8756216  96.5568421  29.8182760  85.5621914  96.1602665
  29.0995764  83.6272605  95.8092502  28.8016297  82.8706344  96.5138213
  28.0444881  83.7080330  94.6935507  27.1405890  84.2396305  95.0618190
  27.7440835  82.6705812  94.4299800  28.5089951  84.3725292  93.4127634
  28.5810650  85.7735038  93.3253439  28.2832500  86.3830544  94.1639706
  29.1023564  86.3804869  92.1725596  29.1875759  87.4565366  92.1300670
  29.5700378  85.5886939  91.1078291  30.0204364  86.0522961  90.2418731
  28.9382004  83.5813545  92.3273882  28.9037492  82.5040632  92.3975892
  29.4750751  84.1898522  91.1809179  29.8482357  83.5846933  90.3698044
  30.4588887  83.1806390  95.2501649  31.3680034  83.9915701  95.0879543
  30.5646602  81.8950631  94.9094715  29.8252317  81.2670232  95.1691344
  31.6018357  81.3159519  94.0554281  31.8727970  82.0578073  93.3147983
  32.8633313  80.9774424  94.8817513  33.2228137  81.9386056  95.3148554
  33.6711491  80.6259644  94.2025209  32.7310874  79.9699309  96.0453045
  31.8973730  80.2818034  96.7147266  32.5057783  78.5207828  95.6026267
  33.2539138  78.2336921  94.8349243  31.4890396  78.3677829  95.1927764
  32.6142742  77.8374334  96.4718293  34.0307134  79.9793337  96.8530759
  34.2339488  80.9963336  97.2474142  34.8868247  79.6813145  96.2092515
  33.9689952  79.2744545  97.7088516  31.0510844  80.1081088  93.2803150
  29.9893552  79.5724095  93.6034954  31.8231694  79.6326483  92.3074877
  32.6656095  80.1198556  92.0629439  31.6047499  78.3588253  91.6210833
  30.7079175  77.8900492  92.0045988  31.4365010  78.5919589  90.1194785
  31.5298017  77.6331185  89.5598592  32.2378763  79.2699448  89.7497040
  30.0990612  79.1782542  89.7299844  29.9331832  80.5728712  89.6369645
  30.7597129  81.2275266  89.8676289  28.7022449  81.1039074  89.2104184
  28.5789615  82.1686133  89.1107116  27.6347523  80.2422261  88.8843403
  26.4522827  80.7458691  88.4522807  25.9554577  80.0235205  88.0258981
  29.0280037  78.3182635  89.4339967  29.1597689  77.2504609  89.5188745
  27.7963747  78.8500073  89.0156373  26.9757010  78.1926914  88.7897945
  32.7453258  77.3700941  91.8794902  33.9097279  77.7592323  92.0132257
  32.4225299  76.0802282  91.8330579  31.4575544  75.8281804  91.6926054
  33.3734425  74.9712659  91.7990501  34.3476852  75.3624414  91.5471711
  33.4550751  74.2934679  93.1690829  32.5211648  73.7423090  93.4088822
  33.5835440  75.0896092  93.9399331  34.5675590  73.4237307  93.2335639
  34.7785258  73.3086489  94.1753309  33.0043569  73.9946514  90.6789675
  31.8438586  73.8845018  90.2876508  34.0126029  73.3366200  90.1205093
  34.9250029  73.4296084  90.5325125  33.9966029  72.6073308  88.8512634
  32.9864880  72.5347927  88.4687827  34.9038201  73.3887688  87.8850127
  35.9329545  73.4487861  88.3058948  34.5121298  74.4277759  87.8638958
  34.9778228  72.8770460  86.4364754  33.9476915  72.7459270  86.0361997
  35.4979793  71.8951031  86.3941595  35.7289270  73.9355227  85.6085119
  36.7383267  74.1106714  86.0436120  35.1625233  74.8926772  85.7014338
  35.8602869  73.6377257  84.1140737  36.2404806  74.5495641  83.5974102
  34.8797042  73.3666166  83.6729776  36.8168085  72.5497186  83.8190382
  36.3752393  71.6061196  83.7455139  37.5626534  72.4736675  84.5534976
  37.3710570  72.7930504  82.9517092  34.5379147  71.2103659  89.0841406
  35.5798786  71.0970491  89.7219881  33.9332548  70.2031352  88.4620555
  33.0294890  70.3289285  88.0377352  34.4627356  68.8467889  88.3388777
  35.5336653  68.8685377  88.4839045  33.8248508  67.9666738  89.4314135
  32.7196100  68.1010398  89.4037297  34.1767379  68.3299199  90.4221316
  34.1370500  66.4660691  89.3021302  33.6390650  66.0930818  88.3785282
  35.6381063  66.1635164  89.2343226  36.1504459  66.5344349  90.1461786
  36.1082070  66.6305476  88.3460830  35.8040166  65.0654758  89.1602840
  33.5542164  65.6926376  90.4817003  32.4531011  65.8283672  90.5300539
  33.9983620  66.0475320  91.4344580  33.7702960  64.6078541  90.3787293
  34.2129432  68.3383642  86.9091543  33.0749192  68.1238288  86.4967541
  35.2818880  68.1811881  86.1290531  36.2035020  68.3237565  86.4984501
  35.1985012  67.7812361  84.7162070  34.2079909  67.9993169  84.3583926
  36.1645641  68.6134641  83.8651065  37.1866022  68.5668770  84.3102991
  35.7278801  69.9601812  83.8608714  34.8951332  69.9625238  83.3608964
  36.2190285  68.1948883  82.3990512  35.2033380  68.1394418  81.9528961
  36.7160797  67.2051749  82.3067616  36.8259561  68.9284585  81.8254541
  35.3755637  66.2678586  84.5722293  36.4277641  65.7217580  84.8909430
  34.3108542  65.5785827  84.1603917  33.4859770  66.0711792  83.8759086
  34.1467804  64.1188110  84.3008318  35.1249423  63.6690741  84.4288203
  33.2965284  63.7646590  85.5366610  32.9968857  62.6886796  85.4917219
  34.1519838  63.9138001  86.7969130  34.5618963  64.9406415  86.8656281
  35.0201060  63.2190676  86.7688951  33.5710687  63.7069763  87.7174821
  32.0190119  64.6123444  85.6470513  31.4364116  64.5784236  84.7026651
  32.2711706  65.6712684  85.8700987  31.3741114  64.2440308  86.4712023
  33.5605667  63.4697743  83.0530065  33.0077418  64.1236978  82.1788322
  33.7744746  62.1710169  82.9153273  34.2957094  61.6668632  83.6133097
  33.7606250  61.4763633  81.6305653  34.2895810  62.0963018  80.9210160
  34.5634063  60.1732886  81.7923698  34.8204505  59.7427166  80.8032225
  33.9929145  59.4199541  82.3691875  35.8785979  60.4256100  82.5506513
  36.8993894  60.6811381  81.8786125  35.8239524  60.4740948  83.8070721
  32.3480613  61.2656936  81.0581058  31.4423816  60.7998510  81.7529064
  32.1733950  61.5000398  79.7468962  32.9542576  61.8469991  79.2152142
  30.9098887  61.2865034  79.0037918  30.1450079  61.8862439  79.4764423
  31.1067370  61.7755012  77.5524022  32.0217160  61.2768034  77.1630896
  31.3033172  62.8714038  77.5769274  29.9070214  61.4868368  76.6242695
  28.9775550  61.8520762  77.1188102  29.8127737  60.3854707  76.4859720
  29.9967871  62.1263314  75.2309659  29.9704824  63.2307702  75.3706054
  29.1040258  61.8464633  74.6297684  31.2817914  61.7128968  74.5012613
  31.2174736  60.6499342  74.1801969  32.1675337  61.8120035  75.1523319
  31.5469882  62.5416171  73.3042829  31.4779901  63.5571503  73.5481964
  30.9185023  62.3442868  72.5052032  32.5484443  62.3843664  73.0267039
  30.4205381  59.8307382  79.0634300  29.2223287  59.5764713  78.9305743
  31.3268259  58.8862824  79.3148555  32.2896905  59.1261269  79.4196746
  31.0039133  57.5105161  79.6987197  30.2660053  57.1268531  79.0136815
  32.2687976  56.6436162  79.6331427  32.5776712  56.5277527  78.5689795
  32.0743494  55.6237213  80.0410686  33.3263477  57.2621945  80.3485318
  34.0258142  56.5896586  80.4858281  30.3590070  57.4625522  81.0893298
  29.1724794  57.1729849  81.1928390  31.0900193  57.8578563  82.1399542
  32.0407491  58.1112432  81.9648420  30.6489934  57.8642943  83.5491698
  30.4705762  56.8402728  83.8461090  31.7684711  58.4658605  84.4146575
  31.3766140  58.7927480  85.4026302  32.1732473  59.3731521  83.9113273
  32.9011044  57.4577152  84.6672321  33.2465615  57.0316271  83.6980051
  32.5271852  56.6161893  85.2901355  34.1040312  58.1187582  85.3479746
  34.4733781  58.8873362  84.6448946  34.9248130  57.3835200  85.5113025
  33.7820563  58.7565030  86.6396165  33.0408806  58.3606930  87.1831362
  34.4806110  59.7255691  87.2169780  35.4623327  60.3673720  86.6457919
  35.6803138  60.2761345  85.6589201  35.9541415  61.0752036  87.1776705
  34.2159300  60.1055711  88.4314183  33.4130460  59.8143511  88.9499549
  34.8628231  60.8168860  88.7708905  29.3432374  58.6283000  83.7860719
  28.4509077  58.1206937  84.4672866  29.1965201  59.8091439  83.1891275
  29.9683101  60.1783325  82.6578669  27.9796163  60.6239761  83.2700938
  27.7856442  60.8412795  84.3121864  28.2279789  61.9317297  82.5027591
  28.5827078  61.6753963  81.4785132  29.0735231  62.4604778  82.9998835
  27.0769210  62.8903555  82.4046201  26.5077794  63.2996045  81.2485111
  26.8178938  62.9608306  80.2671214  25.5182651  64.2261659  81.5151426
  25.0059628  64.7411270  80.8617516  25.4009327  64.4683497  82.8650838
  26.3798035  63.6191855  83.4674070  26.4847408  63.6708719  84.8752876
  27.2134166  63.0579111  85.3843305  25.6584911  64.5210219  85.6355049
  25.7523486  64.5385338  86.7132773  24.5733831  65.3206084  83.6101070
  23.8418717  65.9458995  83.1250715  24.7073770  65.3461249  85.0087762
  24.0702373  65.9786052  85.6120199  26.7564765  59.8593983  82.7434193
  25.7891282  59.6601692  83.4764192  26.8477428  59.2923680  81.5358904
  27.7033158  59.3367998  81.0226928  25.7366529  58.5706934  80.9008731
  24.8203217  59.0945152  81.1309462  25.9186614  58.5980203  79.3784500
  25.1081028  58.0108050  78.8890926  26.8939263  58.1096712  79.1461267
  25.9161027  60.0403815  78.8365333  26.7418008  60.6335318  79.2831931
  24.9556936  60.5354112  79.0929901  26.0781932  60.0766038  77.3253416
  25.2268592  60.5648776  76.5939660  27.1912687  59.6108471  76.8096765
  27.9092286  59.2825568  77.4286516  27.2735558  59.5836007  75.8172287
  25.5532252  57.1373528  81.4356022  24.4396377  56.6064688  81.4068429
  26.5961696  56.5500239  82.0277817  27.5088288  56.9643362  81.9400458
  26.5469128  55.3180120  82.8188035  26.0831660  54.5502393  82.2198882
  27.9918674  54.9095693  83.1646164  28.4549265  55.7221603  83.7649644
  28.5714582  54.8360018  82.2150655  28.1263599  53.5771544  83.9221653
  27.7669579  52.7446810  83.2804665  27.5141029  53.5851651  84.8513001
  29.5633739  53.2830455  84.3534342  30.4075070  54.1573176  84.4927237
  29.8853168  52.0428770  84.6458617  30.8330847  51.8558172  84.8823375
  29.1950388  51.3220717  84.6408738  25.7079796  55.4909418  84.0960178
  25.1050570  54.5206771  84.5435988  25.5921091  56.7144811  84.6271331
  26.0354722  57.4882922  84.1729802  24.8804116  57.0088637  85.8747787
  24.1286737  56.2536489  86.0636205  24.4541976  57.9958730  85.7785643
  25.7852467  57.0375840  87.1085642  25.3757115  56.5921572  88.1759488
  27.0270183  57.5164936  86.9718500  27.3466836  57.8356832  86.0794920
  27.8815024  57.7979828  88.1311661  27.9675095  56.8991856  88.7294691
  29.2718634  58.2712361  87.6674133  29.7900737  58.8029208  88.5008146
  29.1653569  58.9869780  86.8285639  30.2166839  57.1589125  87.2564737
  31.3888457  57.1716049  87.6051634  29.7837541  56.2460406  86.4223174
  30.4119946  55.5382779  86.0934664  28.8526850  56.3022818  86.0743756
  27.2315180  58.8585380  89.0373327  26.5465284  59.7691011  88.5627201
  27.5286721  58.7797929  90.3324777  28.1303317  58.0435179  90.6579197
  27.1883228  59.7988379  91.3323619  26.3602349  60.3919457  90.9672955
  26.7688208  59.1446930  92.6658882  27.6074327  58.5068431  93.0335763
  26.4196445  60.1802225  93.7456871  25.6673114  60.9044404  93.3666161
  27.3215258  60.7375210  94.0805037  25.9925240  59.6759327  94.6390404
  25.5359793  58.2513779  92.4688220  25.7409573  57.4351275  91.7430081
  24.6843669  58.8534101  92.0852696  25.2316036  57.7834549  93.4288477
  28.3814639  60.7331132  91.5117888  29.5342535  60.2955536  91.4719532
  28.1105113  62.0128912  91.7452369  27.1631593  62.3305934  91.7259826
  29.1114969  63.0390337  92.0400052  30.0130651  62.5738952  92.4120590
  29.4031050  63.8472113  90.7651909  30.2578273  64.5370375  90.9456682
  28.5176569  64.4721037  90.5117375  29.7147580  63.0218328  89.5240769
  28.6664276  62.5328315  88.7171574  27.6401639  62.7198119  88.9972921
  28.9478024  61.7969016  87.5537042  28.1348876  61.4146121  86.9540628
  30.2801184  61.5398578  87.1909362  30.5040690  60.9799468  86.2956025
  31.0468737  62.7603885  89.1587409  31.8549407  63.1438368  89.7614797
  31.3252487  62.0096954  88.0029068  32.3473943  61.8213223  87.7186875
  28.5721444  63.9532612  93.1423396  27.3695828  64.2330992  93.1451933
  29.4155395  64.4935917  94.0252516  30.3693287  64.1765529  94.0914320
  28.9744139  65.5453650  94.9500425  28.2323539  66.1295334  94.4259205
  28.2857892  64.9663739  96.1932924  27.5842814  64.1705818  95.8643016
  27.7168782  65.7444361  96.7400749  29.1951120  64.4038867  97.0959912
  29.4983372  63.5496743  96.6803242  30.0467083  66.5589045  95.3352223
  31.2448419  66.2765518  95.3942641  29.5526468  67.7673009  95.5977927
  28.5572673  67.8832186  95.5776401  30.2799201  68.9285058  96.0749748
  31.3228346  68.8497009  95.7920634  29.6296356  70.1450821  95.4058283
  28.5526708  70.1714932  95.6880125  29.6690340  69.9581024  94.3086126
  30.3605568  71.7698416  95.7262278  30.1785988  68.9675383  97.6062865
  29.0743822  69.0116971  98.1571891  31.3221516  68.9244059  98.2857255
  32.1962231  68.9020774  97.7862603  31.4782114  69.0015481  99.7414025
  30.5273255  68.8338868 100.2274957  32.4768807  67.9266723 100.1873024
  33.4409847  68.0566987  99.6470590  32.0846549  66.9160321  99.9312670
  32.7333475  68.0026839 101.5736169  32.1665950  67.3494632 102.0266445
  31.9640917  70.4030560 100.1141728  32.9587201  70.8826623  99.5703116
  31.2485818  71.0991103 100.9981933  30.4880543  70.6581877 101.4871359
  31.4632079  72.5237774 101.3006371  32.4176886  72.8291664 100.8991575
  30.3660833  73.4012038 100.6680602  29.3860214  73.1055332 101.1104559
  30.6012666  74.8968462 100.9255495  31.6285416  75.1866671 100.6142298
  30.4744809  75.1477866 101.9997428  29.8784925  75.5084977 100.3459902
  30.2756508  73.1884980  99.1502416  30.0009752  72.1405224  98.9056004
  31.2507038  73.4110804  98.6693142  29.5066919  73.8524925  98.7053719
  31.5173551  72.7386855 102.8073864  30.6978338  72.1994979 103.5475551
  32.4590342  73.5632071 103.2645795  33.0968063  73.9901293 102.6171995
  32.6370028  73.9005939 104.6783543  31.7603200  73.5817947 105.2209647
  33.8667381  73.1781115 105.2469178  34.1129726  73.5846899 106.2559928
  34.7379294  73.3757055 104.5852143  33.6165296  71.6731306 105.4037871
  32.6021410  71.4213870 105.0280479  33.5768073  71.4551665 106.4930070
  34.8175933  70.5739492 104.6033970  34.3036770  70.7093330 102.8682949
  34.3834005  71.7524602 102.4956682  33.2498364  70.3784191 102.7501415
  34.9224234  70.0671969 102.2034864  32.7278012  75.4107365 104.8813666
  33.3080272  76.1128460 104.0531800  32.1255798  75.9143475 105.9621008
  31.7411366  75.2908414 106.6460014  31.9909816  77.3533950 106.2204020
  32.8949973  77.8461114 105.8876979  30.7835465  77.8783574 105.4321146
  29.8488875  77.4158767 105.8167488  30.8873001  77.5620334 104.3743838
  29.6262228  80.0680816 106.0764523  28.8111240  79.6775774 106.5034923
  30.6494514  79.3739519 105.4420045  29.8811771  81.3666785 105.8772380
  29.2583892  82.1905394 106.2336653  31.0147447  81.5164499 105.1747518
  31.5105765  80.2686171 104.8822708  32.4182268  80.1386666 104.3106100
  31.8129426  77.6846889 107.7070292  31.2165348  76.9136691 108.4567460
  32.2088273  78.8947463 108.1021930  32.7141255  79.4895225 107.4739259
  31.9814946  79.4376440 109.4481291  32.5494564  78.8553636 110.1614611
  32.4756636  80.8902632 109.4546414  32.0358600  81.4454938 108.5928375
  33.5791333  80.8778560 109.2933720  32.1522658  81.6418363 110.7573332
  32.5533027  81.0830290 111.6292566  31.0670183  81.7593019 110.8746329
  32.7671914  83.0394349 110.7856300  33.2744956  83.5085902 109.7466739
  32.7640544  83.6795893 111.8613746  30.5092067  79.3834627 109.8851117
  30.2123767  78.9263194 110.9859818  29.5917138  79.8079395 109.0158850
  29.9225839  80.1792371 108.1506318  28.1609281  79.9126379 109.2945899
  28.0183494  79.9136901 110.3677868  27.6535493  81.2602605 108.7639563
  27.6626941  81.2872449 107.6555391  28.2989829  82.0852642 109.1310003
  26.6122268  81.4513037 109.1031538  27.3477816  78.7105481 108.7765638
  26.1357158  78.8224442 108.6228572  27.9978755  77.5735070 108.4994909
  28.9851785  77.5171741 108.6368262  27.3101966  76.3038006 108.2534315
  26.3828169  76.5006112 107.7357280  28.1907165  75.3657394 107.3993666
  28.1820611  74.3250694 107.7934315  29.2413593  75.7203437 107.4340835
  27.7229811  75.2752935 105.9463944  27.5001745  76.3026222 105.6047471
  28.7964272  74.6588119 105.0507589  29.0564597  73.6376956 105.3974710
  29.7193508  75.2679389 105.0577959  28.4399218  74.5921257 104.0018208
  26.4627288  74.4269557 105.8188601  25.6294293  74.8627920 106.4075582
  26.6608754  73.4047776 106.2031261  26.1344521  74.3660192 104.7601823
  26.9243644  75.6227853 109.5657370  27.7438791  75.5503316 110.4881236
  25.7727375  74.9502272 109.5821714  25.0726667  75.1532963 108.8762297
  25.4906181  73.9224404 110.5884979  25.5069393  74.4093302 111.5517964
  24.1083145  73.3058909 110.3497670  24.0539897  72.8248104 109.3581460
  23.3450641  74.1164740 110.3710294  24.1446720  72.3700027 112.7477321
  24.6866346  73.0828977 113.1933431  23.7649722  72.2871912 111.4068200
  23.7316895  71.2324003 113.3208353  23.9579958  70.9616403 114.3547339
  23.1129577  70.4502218 112.4181749  23.1298410  71.0982070 111.2009682
  22.7062411  70.6933619 110.3042773  26.5930539  72.8470344 110.6019949
  27.0439335  72.3874876 109.5525658  27.1005010  72.5077005 111.7930276
  26.6835868  72.8264706 112.6373989  28.2909800  71.6650767 112.0097900
  28.6075408  71.8337681 113.0308332  27.8888910  70.1774067 111.8933926
  28.8007773  69.5389225 111.9488487  27.4070543  70.0019491 110.9082891
  26.9653405  69.6964136 112.9998826  26.7450767  70.3340980 114.0150144
  26.4566317  68.4906228 112.8857909  25.9513396  68.1438710 113.6692663
  26.7388625  67.8961210 112.1352178  29.5308739  72.0453252 111.1536806
  30.3849270  71.1983223 110.8975704  29.6111133  73.2948263 110.6725543
  28.9008915  73.9546734 110.9194297  30.5704969  73.7998678 109.6774316
  30.2114150  74.7804057 109.4076510  31.9615515  74.0058833 110.3039345
  32.6647166  74.4046142 109.5414791  32.3509872  73.0258876 110.6536539
  31.4861976  76.2348348 111.5073824  31.0114359  76.7098684 110.7615269
  32.0108347  74.9640856 111.4633669  31.7878815  76.7700209 112.6995136
  31.5085488  77.7808909 113.0087716  32.5152335  75.9087073 113.4353308
  32.6555248  74.7545976 112.6513339  33.2045512  73.8905038 113.0018685
  30.6418321  73.0265723 108.3397167  31.5238713  73.3209031 107.5321782
  29.7185126  72.0991681 108.0468742  28.9564508  71.9446991 108.6786742
  29.8090367  71.1638598 106.9155804  30.5033048  71.5591794 106.1857748
  30.3254672  69.8082566 107.4295895  29.6086621  69.3778437 108.1647039
  31.2793959  69.9809108 107.9734358  30.5721753  68.7771217 106.3385671
  29.5271117  67.9554809 105.8658067  28.5510262  68.0251969 106.3137267
  29.7509748  67.0627144 104.7960748  28.9444630  66.4484059 104.4264241
  31.0282113  66.9918152 104.1961203  31.2697415  66.1767120 103.1328918
  30.4764383  65.6448072 102.9356272  31.8521462  68.6685572 105.7675063
  32.6482270  69.2849804 106.1459817  32.0791438  67.7885557 104.6947367
  33.0510657  67.7285340 104.2291571  28.4706179  70.9639885 106.1911146
  27.4514662  70.6845352 106.8179660  28.4983262  70.9255763 104.8560622
  29.3357692  71.1693653 104.3524571  27.4031607  70.3832337 104.0410076
  26.9291836  69.5979522 104.6134738  26.3551703  71.4613229 103.7328506
  26.1595104  72.0232823 104.6693034  25.1400473  70.8613058 103.3499555
  24.6801717  70.6325946 104.1690232  26.7586802  72.4264569 102.6207651
  26.7830238  71.9157140 101.6348493  27.7652059  72.8471106 102.8241189
  26.0301081  73.2626474 102.5579805  27.9245590  69.7168604 102.7676882
  29.0891087  69.8558127 102.3944011  27.0561976  68.9741138 102.0894988
  26.1005351  68.9357227 102.3780664  27.3861360  68.2387030 100.8746421
  28.1141031  68.8043084 100.3139258  27.9754370  66.8867893 101.2999367
  27.2092940  66.3327414 101.8797734  28.8152851  67.1158326 101.9975739
  28.5210400  66.0123099 100.1617134  29.2438876  66.5921358  99.5481712
  27.6923590  65.6754919  99.5031128  29.2453675  64.7767603 100.7014510
  29.4628295  64.6109260 101.8950398  29.6918878  63.8913289  99.8455532
  29.5601005  64.0386187  98.8581947  30.1807796  63.0975967 100.2009057
  26.1314529  68.0965564 100.0120236  25.0641049  67.7800239 100.5383403
  26.2415786  68.3414077  98.6987703  27.1372335  68.5925988  98.3203773
  25.1300843  68.1726268  97.7452419  24.4432649  67.4642733  98.1800956
  24.3917411  69.4933937  97.4803416  23.6517367  69.3814508  96.6596415
  25.1366972  70.2472560  97.1334633  23.6942953  70.0433168  98.7344612
  24.4633027  70.4555292  99.4276654  23.1716936  69.2189548  99.2733400
  22.6812198  71.1217600  98.3486008  21.8460869  70.6987813  97.7582589
  23.2126915  71.8371486  97.6819750  22.1870271  71.8675029  99.5924360
  23.0417669  72.3206240 100.1408638  21.6498589  71.1723987 100.2742276
  21.2560040  72.9536960  99.2164927  20.4329585  72.5722792  98.6660722
  21.7421543  73.6261024  98.5756175  20.8871656  73.4493988 100.0489681
  25.5921523  67.5449336  96.4359675  26.6941160  67.8089555  95.9544881
  24.7179160  66.7216101  95.8690520  23.8171841  66.5930702  96.2787991
  25.0608047  65.7306293  94.8461906  26.1247154  65.7605976  94.6798565
  24.7019894  64.3212371  95.3430428  25.1626310  63.5346240  94.7024010
  23.5967336  64.1812063  95.3137077  25.1100315  64.1521051  96.6898026
  26.0314781  63.8654865  96.6882727  24.4106647  66.0153069  93.4932030
  23.5027138  66.8445170  93.3805890  24.8674042  65.3151354  92.4545640
  25.6614545  64.7060151  92.5661702  24.2642453  65.3285317  91.1270362
  23.2055587  65.4946154  91.2661589  24.8717599  66.4881001  90.3107114
  25.9311837  66.2549594  90.0694947  24.8744875  67.3753098  90.9767677
  24.1202318  66.8886534  89.0236804  24.2348568  66.0760936  88.2674684
  22.6310195  67.1706134  89.2469540  22.5021884  67.9929473  89.9841813
  22.1041802  66.2756366  89.6311749  22.1497026  67.4712589  88.2923114
  24.7116843  68.1718711  88.4542683  25.8108863  68.0848320  88.3391691
  24.4998386  69.0302147  89.1246712  24.2704788  68.3868518  87.4592504
  24.3960031  63.9677248  90.4249261  25.2748863  63.1565053  90.7204209
  23.4830017  63.7549038  89.4819348  22.8036783  64.4568455  89.2933876
  23.3703811  62.6059826  88.5864943  24.3377961  62.1288453  88.4983381
  22.3364546  61.6094802  89.1348335  22.6151748  61.3413554  90.1814093
  22.3485621  60.6685265  88.5375877  21.0257074  62.1625071  89.1242440
  20.4184620  61.4115347  89.2170010  22.9388446  63.0839139  87.1937133
  22.5358845  64.2414359  87.0293630  22.9442969  62.1639657  86.2241905
  23.2877501  61.2526325  86.4250113  22.3943190  62.3196337  84.8722386
  23.0415314  63.0015900  84.3414552  22.4383854  60.9115945  84.2357054
  21.7068986  60.2577082  84.7650478  23.4515656  60.4866480  84.4246765
  22.1888814  60.7999289  82.7199177  21.1760053  61.1868457  82.4719674
  23.2239319  61.5674406  81.8968441  24.2453862  61.1924538  82.1157316
  23.1974129  62.6500848  82.1361951  23.0255330  61.4410720  80.8119644
  22.2142751  59.3236354  82.3178385  21.4124919  58.7702003  82.8549827
  23.1897516  58.8653597  82.5849591  22.0419301  59.2075345  81.2270683
  20.9602398  62.9045525  84.8641222  20.2522231  62.8957241  85.8764011
  20.4993097  63.4047390  83.7119691  21.0972513  63.5024307  82.9251951
  19.0610582  63.6248151  83.4660663  18.7333486  64.3122789  84.2275691
  18.8274475  64.2409210  82.0773066  17.7399104  64.3798930  81.8834341
  19.2354058  63.5576789  81.2967589  19.4696239  65.5002294  81.9779193
  19.4253552  65.8005259  81.0541250  18.2748578  62.2969717  83.6022236
  18.8720884  61.2512857  83.3440639  16.9688921  62.2899009  83.9653716
  16.1624477  63.4630980  84.2876914  15.4451087  63.6210241  83.4503981
  16.7476632  64.3921715  84.4472611  16.2715042  61.1021056  84.5107572
  16.9309864  60.6584111  85.2468461  15.0395297  61.6372067  85.2603142
  14.8563566  61.0541420  86.1884575  14.1304394  61.5964953  84.6246483
  15.4003764  63.0874148  85.5543197  14.5201655  63.7278932  85.7458796
  16.0915240  63.1215570  86.4250451  15.9252728  59.9451221  83.5398715
  14.7960704  59.4626219  83.5014593  16.9047474  59.4637942  82.7712038
  17.7867665  59.9443533  82.8272176  16.9202692  58.1240235  82.1659373
  17.4648766  58.1699434  81.2398078  15.9055667  57.7774532  82.0204724
  17.6261962  57.0726288  83.0395049  17.8862461  55.9691156  82.5597707
  18.0197948  57.4581433  84.2621007  17.7864107  58.3673668  84.6012524
  18.5699059  56.6722403  85.3778284  18.1170682  55.6931992  85.3801508
  20.1008445  56.5396895  85.2905174  20.4692940  56.0606107  86.2289789
  20.5641798  57.5464720  85.2166756  20.5265287  55.6535362  84.1197333
  20.3054545  56.1931558  83.1742247  19.9041086  54.7264691  84.1428935
  22.0059157  55.2703891  84.1909401  22.1990258  54.7585549  85.1643937
  22.6492203  56.1746040  84.1511393  22.3423582  54.2942994  83.0597335
  21.6147862  53.4511363  83.0779382  23.3548189  53.8628395  83.1519675
  22.2434906  54.9508270  81.7352805  23.0261391  55.6393189  81.6164929
  21.3347836  55.4559484  81.6925980  22.2415121  54.2714910  80.9486929
  18.2000821  57.3646704  86.6931979  17.5278092  58.4286353  86.6329646
  18.5867266  56.8354945  87.7693386 131.6378862 141.9729688 104.0191042
 131.0195671 141.1795957 104.2676641 132.6238237 141.6046735 104.0364197
 131.4591040 142.0984816 102.9981156 131.3411022 143.2050026 104.7834065
 131.6283089 143.0293053 105.8040467 132.1403759 144.4026130 104.2342862
 132.1764412 144.4239378 103.1295463 133.1958976 144.3439414 104.5794967
 131.5823005 145.7484822 104.6977309 131.1606048 146.5652512 103.8461940
 131.4994138 145.9560245 105.9267817 129.8275641 143.4247768 104.7903789
 129.1581937 142.9278128 103.8920159 129.3017331 144.1550850 105.7819845
 129.9455803 144.7796331 106.2356224 127.8624333 144.3461716 106.0468846
 127.8059411 144.9671096 106.9257359 127.2153202 145.1741800 104.8934377
 128.0391732 145.4021394 104.1720967 126.1457458 144.4365853 104.0671274
 125.2242976 144.2519934 104.6539308 126.5412439 143.4621575 103.7067348
 125.8634182 145.0364183 103.1777919 126.7040411 146.5483507 105.3693774
 126.3758450 147.1158953 104.4721851 127.5631066 147.1070726 105.8002230
 125.5395089 146.5440327 106.3647382 125.8117060 146.0293958 107.3082845
 124.6476775 146.0413963 105.9342116 125.2569076 147.5901476 106.6144370
 127.1034550 143.0505180 106.4158610 127.5639202 141.9370078 106.1825631
 125.9207761 143.2151382 107.0117827 125.6524474 144.1094416 107.3652779
 124.8292361 142.2415317 106.9977470 124.9475180 141.6054391 106.1292495
 124.8415041 141.3791934 108.2782063 125.0819382 142.0119503 109.1596532
 125.6560720 140.6603580 108.1180604 123.5591929 140.5677980 108.5777817
 122.7206007 141.2456157 108.8389314 123.7892090 139.9412708 109.4579783
 123.1053386 139.6100222 107.4740817 123.6225311 139.5854771 106.3718788
 122.0526754 138.8538104 107.6907866 121.7809636 138.2777830 106.9278085
 121.5908679 138.8716577 108.5717230 123.5112035 143.0041735 106.8037658
 123.3300194 144.0748240 107.3897366 122.6069480 142.4433706 105.9988403
 122.7998464 141.5472656 105.5941907 121.2682694 142.9791335 105.7338048
 121.1033583 143.8624075 106.3366930 121.1065262 143.3316112 104.2456406
 120.0562127 143.6427678 104.0424523 121.3018354 142.4163617 103.6407597
 122.0435842 144.4405438 103.7524553 121.8028149 144.6326224 102.6814555
 123.0837848 144.0463564 103.7673699 121.9999169 146.0131202 104.6630712
 120.2394213 146.4294081 104.5608859 119.6318042 145.7332409 105.1772387
 119.8738085 146.3672953 103.5137613 120.0484844 147.4583625 104.9341248
 120.2082036 141.9559194 106.1422646 120.3819604 140.7534375 105.9486576
 119.0971199 142.3953592 106.7258447 118.9852850 143.3690032 106.9523040
 118.0055403 141.4936016 107.1338502 117.9620117 140.6582395 106.4487223
 118.2550181 140.9518116 108.5536807 118.3187405 141.8056203 109.2711663
 119.4845305 140.2536328 108.5716741 119.8491682 140.3769104 107.6758879
 117.1953478 139.9616175 109.0348078 117.1256830 139.0866623 108.3540179
 116.1947104 140.4391883 109.0997830 117.4526992 139.5950452 110.0520982
 116.6631328 142.2065196 107.0254167 116.5639547 143.3938447 107.3287428
 115.6388030 141.4986914 106.5479873 115.7634501 140.5248961 106.3372927
 114.3049251 142.0392439 106.2685292 114.2540773 143.0365300 106.6767459
 114.0850880 142.1586430 104.7469966 114.7889369 142.9455555 104.3907707
 113.0537392 142.5288419 104.5458286 114.3471440 140.8860642 103.9341652
 113.6559916 140.0716946 104.2430051 115.3874953 140.5324095 104.0871750
 114.1876398 141.1397519 102.4410490 115.1498316 141.2083617 101.6881237
 112.9747665 141.2257495 101.9482279 112.1903962 141.0318330 102.5498827
 112.8660610 141.2319526 100.9553628 113.1921981 141.2873173 107.0074810
 113.3924031 140.1643495 107.4742125 112.0472030 141.9384613 107.2247057
 111.9338712 142.8714018 106.8650780 110.9256656 141.3616007 107.9758753
 110.9241513 140.3146625 107.7388846 111.1542921 141.5151739 109.4826145
 110.2168591 141.4553409 110.0575802 111.6388408 142.4941815 109.7038666
 111.9722966 140.4470135 109.9131803 112.7419096 140.3936721 109.3195214
 109.5570615 141.9465336 107.5899771 109.4581555 143.1563875 107.3644267
 108.4811081 141.1302156 107.6034805 107.1409855 141.5690692 107.2355446
 107.1564663 142.1810001 106.3047703 106.7188084 142.1811528 108.0655710
 108.4825350 139.6812083 107.8624899 109.0384074 139.4775816 108.7666898
 107.0025119 139.3142094 108.0024098 106.6639462 139.5353726 109.0413428
 106.7644017 138.2557242 107.7777222 106.3221270 140.2910853 107.0458269
 106.4225872 139.9267827 105.9996582 105.2493464 140.4348030 107.2824644
 109.1633705 138.8969925 106.7229872 109.4453525 139.4613149 105.6716968
 109.4661929 137.6076653 106.9161785 109.3236678 137.1984956 107.8180916
 110.0052530 136.7641791 105.8230952 110.6415889 137.3737641 105.1914818
 110.8854652 135.6376632 106.3702236 111.2548542 135.0085956 105.5244304
 110.3133171 134.9756960 107.0555685 112.0213501 136.1812666 107.0222372
 111.7215977 136.8789525 107.6289100 108.9106940 136.2045370 104.8974541
 109.1819698 135.9362521 103.7313230 107.6555452 136.1619158 105.3568872
 107.4366376 136.4412656 106.2898628 106.4636660 135.8737917 104.5424791
 106.6355392 136.1895152 103.5237491 106.1037767 134.3820208 104.5758427
 105.1580022 134.1839787 104.0180350 105.9451716 134.0480708 105.6281596
 107.1151991 133.5897507 103.9882145 107.9395225 134.0671492 104.1446818
 105.2577058 136.6539284 105.0683268 105.1477704 136.8626570 106.2764264
 104.3212150 137.0079788 104.1857514 104.4883827 136.8998826 103.2019244
 102.9966502 137.5373896 104.5297819 102.7037216 137.1001979 105.4750145
 103.0891408 139.0656862 104.7120681 103.9097006 139.2391298 105.4456092
 102.1632648 139.4540964 105.1842391 103.4042287 139.8678933 103.4304674
 103.9952613 139.2326382 102.7295723 102.1264654 140.3426772 102.7297533
 101.6014196 141.1001404 103.3401990 101.4324717 139.5107285 102.4999973
 102.3931328 140.8322307 101.7689423 104.2384364 141.1040670 103.7724063
 105.1990982 140.8057589 104.2419331 103.6945476 141.7671836 104.4785503
 104.4760899 141.6814102 102.8544436 101.9355597 137.1059554 103.5006053
 102.2653100 136.6991543 102.3819188 100.6516649 137.1891908 103.8653822
 100.3950228 137.5336632 104.7659939  99.5373492 136.8198238 102.9765934
  99.8737660 136.9326955 101.9612720  99.1391859 135.3552524 103.1766073
  98.3563978 135.0619357 102.4398581  98.7477151 135.1801891 104.1984742
 100.2734064 134.5284938 102.9924653 100.8493872 134.9600954 102.3452414
  98.3395526 137.7611244 103.1462031  97.7944545 137.9023591 104.2398734
  97.9809396 138.4697794 102.0743189  98.3867199 138.2578210 101.1799327
  97.2920855 139.7609129 102.1444928  96.8592042 139.8966728 103.1257822
  98.3801443 140.8257260 102.0052371  99.0074665 140.6287022 101.1117377
  99.0362911 140.8035277 102.9007112  97.9411850 141.8423722 101.9342844
  96.1444096 139.9110501 101.1180797  95.9673592 139.0850490 100.2295982
  95.2548343 140.8825137 101.3081542  95.3826224 141.5389901 102.0665117
  94.1357223 141.1632734 100.3913443  93.6938982 140.2266226 100.0857539
  93.0426233 142.0429431 101.0256011  92.0744023 141.9237002 100.4915372
  93.3064370 143.1247851 100.9367809  92.8763239 141.8134853 102.4068070
  93.2617993 142.6438626 102.8053660  94.6336779 141.8995016  99.1528620
  95.5529762 142.7090982  99.2569342  93.8865003 141.8202987  98.0493632
  93.1459694 141.1638242  97.9570900  93.8601641 142.9522053  97.1125725
  94.8764323 143.1840473  96.8301168  93.0551916 142.6298890  95.8410122
  92.0245562 142.3396593  96.1454621  92.9910266 143.8308230  94.8909098
  94.0048121 144.2346583  94.6880022  92.3629829 144.6465033  95.3089350
  92.5453549 143.5427088  93.9140383  93.6983915 141.4607940  95.0843718
  93.7283420 140.5417230  95.7065225  94.7393682 141.7161924  94.7922190
  93.1191860 141.2374691  94.1631885  93.2773638 144.1511765  97.8697716
  92.2224438 144.0207453  98.4897624  94.0129391 145.2617717  97.9166890
  94.8747256 145.2718792  97.4003237  93.6944901 146.4337629  98.7407868
  92.6407764 146.4259689  98.9903621  93.9678704 147.3049587  98.1737581
  94.4471468 146.5497415 100.0775612  94.4337874 147.6298318 100.6607512
  95.1683466 145.5225229 100.5506549  95.1706739 144.6324260 100.0992052
  95.9663141 145.6508571 101.7856242  95.3396933 146.1212222 102.5318143
  96.4511949 144.2856676 102.3192985  97.3413291 144.3953771 102.9630016
  96.7466726 143.6610929 101.4506876  95.4409880 143.4700379 103.1442302
  94.2543703 143.8389244 103.2572619  95.8032344 142.3571287 103.6025092
  97.1829616 146.5744431 101.5687745  97.8939012 146.4717350 100.5632080
  97.5232070 147.3809426 102.5838659  96.9332134 147.4147651 103.3874994
  98.7337497 148.2255898 102.6195778  98.8763030 148.6180071 101.6225320
  98.4831854 149.4414797 103.5372200  98.2109189 149.0800825 104.5534334
  97.5936135 149.9796160 103.1334364  99.6711038 150.4265244 103.5996846
  99.3519094 151.4334936 103.2524486 100.4603240 150.0858513 102.8940475
 100.2429424 150.5513575 105.0237767 100.1614929 149.5662253 105.5350596
  99.6420489 151.2819833 105.6143422 101.6770226 150.9010684 105.0116863
 102.3108302 150.1779593 104.7115154 102.3007561 151.9265070 105.5531881
 103.5962511 152.0092964 105.4750367 104.0904087 151.3906577 104.8517595
 104.0620663 152.6864970 106.0334814 101.6653778 152.8832121 106.1720086
 100.6654615 152.9109129 106.1461189 102.1363056 153.7562429 106.3230332
 100.0002364 147.4082805 102.9470787 100.6217499 147.5776882 104.0023734
 100.3340129 146.4364468 102.0930467  99.7687123 146.3231475 101.2743331
 101.4590954 145.5053706 102.2982572 101.2605877 144.9583193 103.2079466
 101.5699517 144.4895170 101.1460812 101.3879836 145.0122354 100.1777587
 102.9306250 143.7823840 101.0718432 103.1983388 143.3392458 102.0531028
 103.7342749 144.4838739 100.7606080 102.8945990 142.9646167 100.3198513
 100.4996902 143.4169181 101.3634882  99.4802079 143.8586348 101.3210056
 100.6263788 142.9250515 102.3499924 100.5786291 142.6351392 100.5799082
 102.7685264 146.2595806 102.5221160 103.1604441 147.1167190 101.7369534
 103.4428360 145.9397618 103.6246442 103.1580252 145.1688324 104.1869647
 104.5834611 146.6980444 104.1529631 104.9861476 147.3406139 103.3830094
 104.1148745 147.5626982 105.3320023 103.6436262 146.9120464 106.1086626
 103.1475996 148.4841019 104.8717248 102.4295924 147.9555778 104.4758170
 105.2305021 148.3743790 105.9864948 105.7829321 148.9600720 105.2252775
 105.9473668 147.7102160 106.5156569 104.8097535 149.0797808 106.7354492
 105.6887768 145.7337242 104.5677663 105.4048695 144.6941528 105.1625847
 106.9374453 146.0518211 104.2107643 107.1178672 146.9222877 103.7453677
 108.1042060 145.1825863 104.4107251 107.8739743 144.4554995 105.1784921
 108.4721810 144.4299346 103.1040699 108.7874009 145.1772927 102.3407995
 109.6526541 143.4823382 103.3862282 109.3734013 142.7344087 104.1588408
 110.5459260 144.0294316 103.7476103 109.9552431 142.9384936 102.4688507
 107.2690821 143.6492705 102.5150048 106.4052213 144.3362490 102.3791823
 106.9558973 142.8731233 103.2477796 107.5207041 143.0059116 101.1446232
 108.3423838 142.2648544 101.1875255 107.7851623 143.7794155 100.3933738
 106.6054903 142.4834092 100.7926201 109.2730082 146.0309072 104.9231332
 109.6675258 147.0057293 104.2865667 109.8474693 145.6491357 106.0609478
 109.5155548 144.8223640 106.5205960 110.9958713 146.3223911 106.6923050
 110.9977812 147.3569352 106.3858033 110.8995769 146.2922146 108.2273362
 111.7213848 146.9198040 108.6387387 111.0373812 144.9775155 108.7105074
 110.2972662 144.4824373 108.3244956 109.5719407 146.8239265 108.7678134
 108.7318371 146.2862313 108.2846676 109.4541317 147.9043140 108.5450288
 109.4844207 146.6520598 109.8604489 112.3203553 145.6986939 106.2423307
 112.3651463 144.5099292 105.9281888 113.4140184 146.4638002 106.2330383
 113.3458639 147.4403314 106.4632430 114.7824130 145.9618394 106.0601201
 114.8408905 144.9768928 106.4930215 115.1362430 145.8858804 104.5696720
 114.9586487 146.8811239 104.1077488 114.4309485 145.1686793 104.1006265
 116.8332054 145.3685507 104.1942078 115.7799637 146.8274017 106.8363116
 115.6245526 148.0457856 106.8918188 116.7943732 146.2143773 107.4556664
 116.8727158 145.2131410 107.4318497 117.7804291 146.9251484 108.2799365
 117.8665668 147.9194046 107.8631119 117.2160949 147.0854310 109.7096680
 116.1039838 147.1378852 109.6310151 117.5163206 148.0825163 110.0939441
 117.5642283 146.0000060 110.7465440 117.7092613 145.0165841 110.2523318
 116.6964232 145.8890038 111.4403218 118.7868015 146.3582697 111.6085369
 119.6817915 146.4509189 110.9672826 118.9860580 145.5638003 112.3533746
 118.5784564 147.6193415 112.3438329 117.6728018 148.0772170 112.2673179
 119.4527716 148.3647154 112.9878514 120.7265029 148.1023885 113.0444554
 121.0794221 147.3867798 112.4434463 121.2782729 148.5864014 113.7034144
 119.0354159 149.4393430 113.5752958 119.6983450 150.1751822 113.6231242
 118.1373564 149.7399342 113.2044564 119.1926170 146.3368129 108.1865832
 119.3716198 145.1809485 107.7985917 120.1847288 147.1638430 108.5058768
 119.9329480 148.0796413 108.8346699 121.6171970 146.9237173 108.3228150
 121.7508523 146.0313430 107.7256105 122.1770455 148.1330891 107.5638799
 122.0387138 149.0643141 108.1549714 121.6418805 148.2606046 106.5997622
 123.2573434 148.0168844 107.3491429 122.3742153 146.7040974 109.6506129
 121.9466486 147.1812617 110.7046390 123.5517911 146.0716199 109.6060210
 123.8295624 145.5837463 108.7775073 124.4505218 145.9520652 110.7746663
 123.8386148 145.8630877 111.6626739 125.2797256 144.6680769 110.6910415
 124.5751235 143.8124080 110.5737108 125.8425215 144.5222568 111.6440144
 126.1695515 144.6896689 109.5901484 126.9953929 144.2804587 109.8783004
 125.3725994 147.1612153 111.0147101 125.9311444 147.2927980 112.0992323
 125.5146299 148.0564854 110.0341599 124.9903695 147.9394563 109.1971536
 126.3006369 149.2977728 110.1121451 126.2831708 149.6228223 111.1362880
 127.7592708 149.0481903 109.6733962 128.2102688 148.3198243 110.3851238
 128.3269085 149.9965972 109.7541856 127.8616585 148.5250957 108.2343441
 127.3800470 149.2376237 107.5286444 127.3225285 147.5583661 108.1607349
 129.2934050 148.3291391 107.7505806 129.9049997 149.2212485 107.1780774
 129.8267664 147.1301380 107.8613588 130.6727029 146.9331007 107.3410120
 129.4913581 146.5647483 108.6077327 125.6257788 150.3988376 109.2752600
 124.7531222 150.1033728 108.4598355 125.9975138 151.6657667 109.4887967
 126.6739468 151.8724311 110.1943076 125.3298835 152.8144542 108.8660747
 125.8020198 153.6845836 109.2785563 124.2708870 152.7658815 109.0732164
 125.5396950 152.9075183 107.3503309 126.6344131 153.2326391 106.8978933
 124.4632597 152.7509536 106.5748436 123.5839726 152.5408508 107.0085463
 124.4570247 152.8485002 105.1005825 125.4871072 152.8504658 104.7707138
 123.8193559 151.5911800 104.4614193 123.9539738 151.6596755 103.3556073
 124.5582589 150.3301418 104.9459583 124.3241641 150.1303120 106.0123721
 125.6560495 150.4564603 104.8543749 124.2556494 149.4395515 104.3602709
 122.3030226 151.4762625 104.7228198 121.8011035 152.4027606 104.3637787
 122.1171998 151.3958477 105.8170363 121.6602190 150.2785467 104.0091788
 122.0079360 149.3178319 104.4430786 121.9090808 150.2902727 102.9256440
 120.5549097 150.3161739 104.1119255 123.8781759 154.1806972 104.5782004
 123.6760228 154.3518497 103.3746943 123.6415617 155.1376980 105.4905716
 123.8396418 154.8895843 106.4359671 123.0895059 156.4930399 105.2889690
 122.9083250 156.8771099 106.2834522 124.1266327 157.4182543 104.6234471
 124.2502407 157.1336816 103.5553889 125.1136560 157.2567346 105.1139726
 123.7344331 158.9011779 104.7585029 123.9533270 159.2304899 105.7992622
 122.6441093 159.0524913 104.5951438 124.5089879 159.7858579 103.7748224
 125.5688126 159.4807305 103.7823154 124.4302914 160.8593166 104.0649029
 123.9763525 159.6445836 102.4050516 123.0219256 159.3755616 102.2638618
 124.6002734 159.8570862 101.2644889 125.8571668 160.1896661 101.1822533
 126.3528845 160.4415665 102.0001045 126.1971189 160.4616646 100.2924270
 123.9340787 159.7272566 100.1631597 122.9705419 159.4647912 100.2233650
 124.3886183 159.8280053  99.2796922 121.7223280 156.5137076 104.6023772
 120.7208354 156.7172371 105.2752050 121.6783327 156.3229522 103.2839721
 122.5413292 156.1799974 102.8073068 120.4420750 156.1228098 102.5212435
 119.7733528 155.5501718 103.1494808 119.7633797 157.4781341 102.2310269
 119.8249082 158.1188279 103.1350506 118.6817561 157.2934285 102.0465301
 120.3578880 158.2355214 101.0589589 121.4937083 158.6969530 101.0897345
 119.6188172 158.3870872  99.9838338 118.7263769 157.9340955  99.9105864
 120.0089940 158.8715027  99.2005976 120.6449912 155.2731546 101.2496016
 119.7591911 155.2166415 100.3999532 121.8046141 154.6315624 101.0701630
 122.5110421 154.6132366 101.7801155 122.1035672 153.8418033  99.8718039
 121.5256671 154.2224347  99.0401730 123.5715948 153.9925394  99.4842583
 123.7900805 153.2630808  98.6776629 124.2151296 153.7439003 100.3570559
 124.0261123 155.3375239  98.9353316 125.3967395 155.5091541  98.6582017
 126.0872681 154.7023843  98.8584235 125.8762587 156.7270977  98.1404443
 126.9333165 156.8615851  97.9696481 124.9722887 157.7769501  97.8803477
 125.4246821 158.9916816  97.4741783 126.1692252 158.8599753  96.8706343
 123.1207541 156.3837913  98.6429361 122.0627154 156.2755847  98.8157316
 123.5924723 157.5923618  98.1040769 122.9006648 158.3915439  97.8803344
 121.6193003 152.3968325 100.0235270 122.3801197 151.4330903 100.1468393
 120.2906017 152.2971111 100.0199665 119.7529469 153.1396471  99.9876067
 119.5247371 151.0656118  99.9508964 120.2084541 150.2519574  99.7639654
 118.8385001 150.8281795 101.3092026 118.2066241 151.7000991 101.5836494
 119.6468592 150.7653152 102.0690688 117.9974611 149.5360829 101.3724155
 118.3229466 148.8316709 100.5738617 118.1951178 148.8104373 102.6989630
 117.8933783 149.4592396 103.5433752 119.2637675 148.5392141 102.8308281
 117.5868235 147.8839693 102.7399915 116.5107387 149.8377462 101.1964778
 116.3093054 150.3175623 100.2166813 116.1545210 150.5147971 102.0004108
 115.9289199 148.8922456 101.2427062 118.5570869 151.1188287  98.7618943
 118.0246619 152.1808391  98.4224030 118.3044901 149.9620507  98.1567879
 118.7971619 149.1445546  98.4660766 117.3174617 149.7521636  97.1020048
 116.6612017 150.6101855  97.0673563 118.0661022 149.6327986  95.7680801
 118.8116151 148.8110679  95.7997717 118.6047382 150.5806404  95.5653525
 117.3709742 149.4499248  94.9208621 116.4079795 148.5454467  97.3980715
 116.6835081 147.7633445  98.3063480 115.3317727 148.3896290  96.6259590
 115.1738690 149.0707569  95.9032821 114.3528432 147.3033149  96.7222903
 114.7849092 146.4985236  97.2980492 113.0708681 147.7844761  97.4065753
 112.2726221 147.0165065  97.2885573 112.7055461 148.6907164  96.8772630
 113.1604397 148.0747609  98.8729083 113.3785478 149.2833334  99.4398460
 113.5794563 150.1925838  98.8849561 113.2948357 149.1729572 100.8157713
 113.3761659 149.9036511 101.4590734 113.0239659 147.8793030 101.2040128
 112.9565364 147.1460543  99.9806071 112.6645626 145.7661332 100.0681749
 112.5962992 145.1746707  99.1679859 112.4218964 145.1566786 101.3140606
 112.1783666 144.1042244 101.3657616 112.7839747 147.2825938 102.4492667
 112.8066933 147.8629284 103.3571423 112.4680844 145.9149572 102.4966215
 112.2486054 145.4405063 103.4414853 114.0082218 146.7279097  95.3458122
 113.8743823 147.4709062  94.3720072 113.7851435 145.4141204  95.2991117
 113.8930897 144.8847350  96.1446871 113.5998819 144.5977142  94.0961616
 113.3734175 145.2476849  93.2609221 114.8854549 143.7940728  93.8131005
 114.7415929 143.1438683  92.9222608 115.1250889 143.1415042  94.6810579
 116.0921337 144.6714060  93.5532355 116.7839553 145.2455924  94.6356601
 116.5250345 144.9812526  95.6501813 117.7317098 146.2530285  94.3988924
 118.2029169 146.7550858  95.2238776 118.0170392 146.6627033  93.0847069
 118.8440270 147.7177367  92.8805413 118.7831963 147.9567483  91.9377118
 116.4366182 145.0145511  92.2331795 115.9169063 144.5537001  91.4107458
 117.3945743 146.0164597  91.9945745 117.6049882 146.3249096  90.9842289
 112.4153236 143.6379903  94.2548363 112.1204984 143.1919286  95.3661553
 111.8032437 143.2501526  93.1334705 112.0551632 143.6691604  92.2545122
 110.7595381 142.2181425  93.0491221 110.5594781 141.8226878  94.0365648
 109.4735486 142.8515523  92.4857111 109.6530821 143.1164728  91.4241406
 109.2707127 143.7932679  93.0361273 108.2497404 141.9261411  92.5594442
 107.9675804 141.7602783  93.6199724 108.4814201 140.9406697  92.1027749
 107.0561251 142.4726437  91.7814542 106.8732029 142.1782876  90.6085731
 106.1644429 143.2219039  92.3882771 106.1711805 143.3184765  93.3866240
 105.4234443 143.6281430  91.8614766 111.2390411 141.0582849  92.1640294
 111.8522801 141.3062192  91.1247953 110.9003297 139.8151457  92.5243467
 110.4544030 139.6608372  93.4132309 111.1737345 138.6038663  91.7457731
 111.3357396 138.8985828  90.7167814 112.4491069 137.9351559  92.2786039
 112.2753987 137.5516007  93.3090835 113.2344958 138.7221029  92.3493881
 112.9358965 136.8139849  91.3453421 113.0179185 137.2126005  90.3103474
 112.2142633 135.9691549  91.3372474 114.2793018 136.2355097  91.7564061
 114.7133760 136.3105162  92.8915063 114.9670187 135.5786317  90.8549279
 114.5641288 135.4298789  89.9436090 115.8647934 135.2129575  91.0907473
 109.9844569 137.6226734  91.7441799 109.2414458 137.5027427  92.7206024
 109.8401478 136.8848422  90.6378106 110.5016031 136.9828466  89.9014472
 108.7827689 135.8972314  90.3608493 108.2912290 135.6594775  91.2951397
 107.7756465 136.5425055  89.3877758 107.1975930 135.7783017  88.8299740
 108.3393786 137.1440956  88.6400795 106.7664976 137.4354539  90.1325273
 107.2560983 137.8977009  91.0203299 105.9336916 136.8068396  90.5224126
 106.2306166 138.5689646  89.2517941 105.7977737 138.1363535  88.3247680
 107.0720475 139.2442715  88.9779383 105.1167135 139.3110125  89.9973319
 105.4036909 139.4460912  91.0575591 104.1598801 138.7485048  89.9514298
 104.8969954 140.6711062  89.4610622 104.8301670 140.6979101  88.4285029
 105.7003815 141.2807672  89.7648581 104.0190480 141.0845572  89.8727541
 109.3851783 134.5874474  89.8064136 110.5419588 134.6010876  89.3778315
 108.6451684 133.4591575  89.8158632 107.3027624 133.2984237  90.3594961
 106.5891289 133.6785069  89.5991965 107.1712398 133.8520184  91.3173693
 109.1558727 132.1639549  89.3604101 109.9665157 131.8884287  90.0178734
 107.9761041 131.1905071  89.4666852 108.2999487 130.1547586  89.6953320
 107.3761676 131.1882088  88.5265016 107.1249761 131.7984081  90.5797007
 106.0696413 131.4676843  90.5360694 107.5534163 131.5133278  91.5661013
 109.7305048 132.2014343  87.9371718 109.1459767 132.7990883  87.0361154
 110.8883505 131.5628285  87.7328952 111.3029953 131.0424458  88.4770722
 111.5471164 131.4664440  86.4218932 110.8338150 131.0676249  85.7147913
 112.4106581 130.8279176  86.5386994 112.0613316 132.7920491  85.8376589
 112.2658658 132.8711760  84.6246277 112.1825914 133.8560965  86.6434456
 111.9136804 133.7711198  87.6017551 112.6859557 135.1903867  86.2612901
 113.1090373 135.1478303  85.2665793 111.5407420 136.2348719  86.3150162
 111.9620717 137.2449729  86.5345726 110.8594795 135.9835342  87.1580661
 110.7261009 136.3971947  85.0198015 111.4386287 136.5661109  84.1880446
 110.1201772 137.3272859  85.1062859 109.7597703 135.2429499  84.6965226
 108.7425272 135.5391405  85.0340475 110.0041132 134.3361245  85.2781481
 109.6918378 134.8820499  83.2046505 109.4805887 135.8027649  82.6277586
 108.9317114 134.1147467  82.9822791 110.9940752 134.3838448  82.6928472
 111.4400314 133.7342325  83.3907330 111.6883220 135.1583391  82.5457043
 110.9007732 133.8536013  81.8053629 113.8247978 135.6058263  87.2004454
 113.8539937 135.1799579  88.3547008 114.6877306 136.5199296  86.7571801
 114.6986267 136.7897289  85.8020515 115.5464593 137.3101885  87.6471424
 115.9256261 136.6462896  88.4103883 116.7251919 137.8598373  86.8376786
 116.3817464 138.6343951  86.1204918 117.2117642 137.0442647  86.2620761
 117.4940758 138.3177193  87.4942306 114.7474885 138.4538819  88.3239445
 113.6658995 138.8028841  87.8363210 115.2631482 139.0818136  89.3980985
 116.4361463 138.6954952  90.1609907 117.3081004 139.1544564  89.6587197
 116.5780489 137.5966514  90.2170295 114.6739811 140.2915615  89.9737809
 113.6336092 140.0784602  90.1602662 115.4638871 140.5917549  91.2559987
 114.7895879 140.8726196  92.0917408 116.2075641 141.4094024  91.1050236
 116.2340772 139.3075155  91.5426594 117.1929562 139.4991152  92.0630446
 115.6141974 138.6337472  92.1708918 114.7366613 141.5010033  89.0280259
 115.6118855 141.5739182  88.1662515 113.9156351 142.5311580  89.2757318
 113.1634482 142.4198398  89.9319782 114.1334838 143.9046386  88.7649607
 115.1942852 144.0229960  88.5885829 113.4000199 144.1383923  87.4247361
 113.5412577 145.1992842  87.1128531 112.3133250 143.9820347  87.5667981
 113.9338515 143.2472368  86.2832967 113.6341806 142.1956399  86.5013432
 115.0453022 143.2924821  86.2822639 113.3877035 143.6588027  84.9088143
 113.8157302 144.6391845  84.6032891 112.2839613 143.8022751  84.9986111
 113.6307710 142.5911252  83.8296827 113.1314459 142.9603353  82.9057640
 113.1969224 141.6138740  84.1278546 115.0657606 142.3971791  83.4999270
 115.6104779 141.9336757  84.2552685 115.5110813 143.3130268  83.2851364
 115.1835319 141.8169682  82.6444308 113.7811777 144.9692247  89.8177981
 113.1524863 144.6696737  90.8345391 114.3184715 146.1749282  89.6206297
 114.7995231 146.3740845  88.7725779 114.2977936 147.3041169  90.5602756
 114.6429764 146.9590225  91.5244637 115.2728066 148.3636653  90.0007832
 114.9706815 148.5940188  88.9536612 116.2930346 147.9280437  89.9575057
 115.3432823 149.6964115  90.7683090 114.3218849 150.1343783  90.8442745
 115.9104496 149.5493464  92.1734916 116.9510379 149.1745622  92.1266558
 115.3100399 148.8513850  92.7902578 115.9275243 150.5360343  92.6812145
 116.2269968 150.6968777  90.0200657 115.9132907 150.7953561  88.9607823
 117.2890266 150.3756174  90.0368335 116.1709673 151.7021452  90.4863504
 112.8883748 147.8907247  90.7634576 112.1845858 148.1383200  89.7885449
 112.5658519 148.2578380  92.0095554 113.1581835 147.9819758  92.7702124
 111.3962728 149.0644408  92.3812994 110.8146532 149.2683449  91.4970334
 110.5159347 148.3068789  93.3890404 109.6676238 148.9715665  93.6807679
 111.1048870 148.0896019  94.3081975 109.8950460 146.9869872  92.9071897
 110.7002588 146.2394574  92.7108565 108.9830109 146.4808062  94.0244018
 108.2715245 147.2768899  94.3302976 109.5746140 146.1710391  94.9110922
 108.3855363 145.6190008  93.6651960 109.0547888 147.1345429  91.6377189
 109.6792445 147.4907071  90.7913703 108.2247911 147.8543264  91.7993823
 108.6204069 146.1538793  91.3468109 111.7697766 150.4335926  92.9709190
 111.2591413 151.4557728  92.5184686 112.6260838 150.4567037  94.0000375
 113.0661785 149.6103333  94.2885978 112.9820293 151.6643586  94.7711908
 112.6468687 152.5353477  94.2300300 112.3378147 151.6652654  96.1835302
 112.8114775 150.8404574  96.7647863 112.6372834 152.9790295  96.9314629
 112.3480874 153.8495745  96.3037815 113.7118268 153.0754603  97.1882278
 112.0598856 153.0343518  97.8742563 110.8174873 151.3793083  96.2270511
 110.5285608 151.2645397  97.2974892 110.6039684 150.4072383  95.7321559
 109.9191896 152.4618863  95.6191660 110.1744970 152.6242725  94.5509303
 110.0362132 153.4297754  96.1518970 108.8498789 152.1661776  95.6792919
 114.5035711 151.7493541  94.9095572 115.1390742 150.7239334  95.1273024
 115.0901940 152.9436783  94.8958721 114.5421231 153.7537132  94.6540372
 116.5063198 153.1854269  95.1986829 116.8735364 152.3724686  95.8072743
 117.3196305 153.2230568  93.8979294 117.2169140 152.2418476  93.3843480
 118.4042608 153.3566886  94.1025436 116.8878481 154.2901310  92.9122598
 115.8176109 154.0337454  92.0328140 115.3013358 153.0870127  92.0679736
 115.4139426 155.0085185  91.1053777 114.6048090 154.7996922  90.4231159
 116.0785963 156.2492772  91.0625031 115.7127878 157.1813446  90.1461056
 114.9560632 156.8262089  89.6630720 117.5433514 155.5359329  92.8801478
 118.3499424 155.7428474  93.5647022 117.1344269 156.5194099  91.9588446
 117.6231326 157.4828550  91.9259330 116.7044886 154.4533326  96.0424400
 115.7530000 155.1909430  96.3098024 117.9310313 154.6685349  96.5328530
 118.6730664 154.0402545  96.3026025 118.2877962 155.7680070  97.4375308
 119.2524809 155.5174687  97.8544023 118.4564561 157.0574683  96.6174148
 117.4984916 157.3305435  96.1213308 119.2248888 156.9205355  95.8287129
 118.7647818 157.9066478  97.2608319 117.3390010 155.8938988  98.6555525
 116.9908583 157.0033671  99.0723725 116.8618200 154.7475306  99.1614568
 117.2143928 153.8885989  98.7824043 115.8728714 154.6056230 100.2328731
 115.6515937 153.5503726 100.2985933 116.5273441 155.0163122 101.5578750
 116.8254686 156.0849525 101.5280612 117.4342655 154.4025160 101.7363274
 115.8260902 154.8868909 102.4098839 114.5034514 155.2872393 100.0022285
 113.7470580 155.4397193 100.9583713 114.1775577 155.7264126  98.7797720
 114.7949497 155.5647030  98.0095143 113.0641456 156.6695607  98.5556916
 112.2557305 156.4540420  99.2416491 113.5846578 158.0898291  98.8188504
 113.8519738 158.1874557  99.8948448 112.7932747 158.8487769  98.6087256
 114.7286723 158.3588108  98.0187488 115.4881189 157.9243790  98.4444835
 112.4488150 156.6645182  97.1512882 111.2392742 156.8251713  97.0026189
 113.2690764 156.5459917  96.1074526 114.2300908 156.3039485  96.2456918
 112.9245214 156.9776552  94.7462864 112.0937234 157.6702994  94.7927174
 114.1163683 157.7267368  94.1329847 114.9945430 157.0425300  94.0585870
 114.4611863 158.8233124  94.9555535 114.3827784 158.5577119  95.8851616
 113.7995994 158.3162424  92.7592967 112.9689275 159.0455370  92.8456220
 113.5252311 157.5291781  92.0266703 114.7031980 158.8460987  92.3861411
 112.4984315 155.7958133  93.8775705 113.1977699 154.7872932  93.8312449
 111.3600778 155.9137691  93.1847732 110.8142806 156.7436456  93.2427252
 110.8340355 154.8759018  92.2885829 110.9116004 153.9246263  92.7939601
 109.3477345 155.1320311  91.9460964 109.0936934 154.6031774  90.9955183
 109.1928462 156.2160829  91.7531011 108.3236253 154.6243702  92.9799586
 108.5307303 153.5484565  93.1889246 108.3566844 155.4092234  94.2932345
 108.1608723 156.4869385  94.1088257 109.3409243 155.3151073  94.7967077
 107.5789160 155.0282326  94.9897187 106.9110551 154.7365176  92.4018242
 106.8195375 154.1282742  91.4758927 106.6816616 155.7937478  92.1521549
 106.1599476 154.3710792  93.1353170 111.6571986 154.7557255  90.9942401
[truncated: 20,145,044 more chars]
