# Supplementary material for: Effect of Fc core fucosylation and light chain isotype on IgG1 flexibility
Source: Commun Biol. 2023 Mar 3;6:237. doi: 10.1038/s42003-023-04622-7 (PMC9982779; doi:10.1038/s42003-023-04622-7)
Supplement: Supplementary file 4 — Supplementary Data 2 [file 42003_2023_4622_MOESM4_ESM.zip › cmd/charmm36/adam_g0f.rst7]

562981
 151.9188157  50.6579139  89.0049023 151.4165686  51.2696817  88.3243762
 152.6299717  51.2728346  89.4601287 151.2060601  50.4878796  89.7429539
 152.3712849  49.4308548  88.3124376 153.0884781  49.7267085  87.5568562
 153.0409697  48.4530881  89.2972058 152.5110466  48.3931162  90.2646225
 154.0721277  48.7973684  89.5230280 153.1562391  47.0301963  88.7460027
 152.6121602  46.0875118  89.3652741 153.7376652  46.8677172  87.6525923
 151.1840072  48.8334540  87.5560792 150.0498914  49.0948703  87.9392773
 151.4396209  48.0487132  86.5032599 152.3946325  47.7775796  86.3548407
 150.4350753  47.5034486  85.5719792 151.0132257  46.9618106  84.8409479
 149.5242196  46.4754658  86.3123787 149.8894499  46.4433135  87.3689563
 148.0334574  46.8509397  86.4091798 147.5297025  46.8012323  85.4234698
 147.9277698  47.8822200  86.8114187 147.5030621  46.1611835  87.0961991
 149.7021630  45.0431564  85.7768370 149.0965864  44.3650964  86.4133970
 150.7666257  44.7575224  85.9263473 149.3048896  44.7971376  84.3195551
 149.9172040  45.4123656  83.6284678 148.2326514  45.0371712  84.1542397
 149.4646926  43.7277376  84.0645571 149.6682879  48.5725285  84.7601675
 149.6568655  49.7577507  85.0803080 149.0254991  48.1310950  83.6791000
 149.2233276  47.2225630  83.3233175 147.8761239  48.7884175  83.0600224
 147.3599536  49.3473242  83.8304929 148.3337137  49.7424347  81.9379476
 148.9442690  49.1639782  81.2105477 149.0063355  50.5016223  82.4019082
 147.2006037  50.4621643  81.1795044 146.5340842  49.7194920  80.6893617
 147.6358109  51.0758126  80.3774272 146.3137308  51.3291503  82.0739142
 145.6639059  50.8537394  82.9872914 146.2710697  52.6281062  81.8731566
 145.7310482  53.1577839  82.5160463 146.8595782  53.0631325  81.1988211
 146.9108560  47.7035668  82.5591406 147.3582499  46.6415071  82.1131396
 145.6072614  47.9700311  82.6385007 145.3121084  48.8777465  82.9566750
 144.5358053  47.0749402  82.1915935 144.9660035  46.1978175  81.7279872
 143.6620011  46.6524010  83.3838451 142.8032339  46.0392844  83.0306143
 143.2359517  47.5705282  83.8506899 144.4136825  45.8717994  84.4711437
 143.7325376  45.6431820  85.3135561 145.1623576  46.5688114  84.9124819
 145.2957491  44.3753242  83.9351880 143.9328642  43.4069724  83.2348599
 143.4966730  43.9104539  82.3455821 143.1405052  43.1960491  83.9713262
 144.3085500  42.4175023  82.8958291 143.6829397  47.7639793  81.1236617
 143.5450525  48.9869142  81.1114718 143.0933769  47.0033704  80.2039602
 143.3033770  46.0238953  80.1503427 142.1659645  47.5386293  79.1899117
 141.6040063  48.3566638  79.6208109 142.9354149  48.0508891  77.9592997
 143.5289778  47.2184364  77.5103893 143.8421366  49.0603977  78.3456831
 143.7131711  49.1709347  79.3060978 142.0379406  48.6755151  76.8914439
 141.3863769  49.4550533  77.3421638 141.4005653  47.9084400  76.4041077
 142.6573539  49.1516035  76.1009319 141.1619623  46.4654878  78.7856298
 141.5269171  45.2979087  78.6642494 139.8998545  46.8488045  78.5820884
 139.6525536  47.8158610  78.6979678 138.8021621  45.9471935  78.2094989
 139.2293020  44.9948575  77.9379677 137.8765179  45.7032163  79.4178188
 138.4862275  45.1634251  80.1772180 137.0457422  45.0234111  79.1198359
 137.2966502  46.9594247  80.0774058 136.6566627  47.5230011  79.3640364
 138.1107722  47.6330454  80.4156266 136.4779604  46.6040860  81.3115202
 136.8978082  46.7966580  82.4443012 135.2647534  46.1314648  81.1443916
 134.8686734  46.1000659  80.2185181 134.6749219  46.0348914  81.9443768
 138.0657778  46.3946770  76.9407414 138.1851113  47.5448360  76.5149633
 137.3763032  45.4730666  76.2637127 137.3369152  44.5313250  76.6125593
 136.6417370  45.7609092  75.0230886 136.2325499  46.7471155  75.1361034
 137.5957723  45.7600953  73.8244272 137.0733928  45.5965486  72.8555488
 138.3612562  44.9587818  73.9297048 138.2253143  47.0223492  73.7562061
 138.5531309  47.2156209  74.6487475 135.4836639  44.7821894  74.7646719
 135.6503276  43.5837166  75.0053733 134.3522237  45.2456140  74.1914959
 133.1916465  44.4004129  73.9415949 132.9557525  43.7666903  74.8265024
 133.4103189  43.7470341  73.0663881 134.0513001  46.6374402  73.8102928
 134.8930754  47.0391300  73.2956749 132.7630144  46.5402876  72.9842556
 133.0175888  46.2782763  71.9307939 132.1432024  47.4592311  72.9780601
 132.0419914  45.3561445  73.6250332 131.5495352  45.6785343  74.5685022
 131.2862861  44.9018656  72.9506393 133.8681016  47.5544323  75.0351866
 133.7946662  47.0708550  76.1594295 133.8097622  48.8783865  74.8453504
 133.8902432  49.2530108  73.9297345 133.5067878  49.8193029  75.9514909
 133.8596091  49.3954230  76.8846300 134.2552827  51.1420787  75.7747696
 134.0014107  51.8408621  76.6079047 133.9764051  51.6358360  74.8165374
 135.6548743  50.9194070  75.8155708 135.8808310  50.2872759  75.1265570
 131.9995072  50.0641138  76.1500532 131.5774560  50.3491338  77.2666666
 131.1753169  49.8172259  75.1239813 131.5332828  49.5394056  74.2369914
 129.7054937  49.7886260  75.1998553 129.4070969  49.4815261  76.1907208
 129.0898080  51.1523121  74.8483667 127.9791476  51.0828714  74.8291502
 129.4249981  51.4642738  73.8325505 129.4407386  52.1545964  75.7809041
 130.3988527  52.1219482  75.8981242 129.1327315  48.7700957  74.2134955
 129.6946988  48.6015281  73.1304430 127.9849657  48.1656871  74.5387473
 127.6207426  48.2332778  75.4702488 127.1873830  47.3426333  73.6219412
 127.3254649  47.7470618  72.6279065 127.7114961  45.8910142  73.6446680
 128.7980063  45.9172483  73.4049417 127.2152451  45.2588783  72.8895441
 127.4986769  45.1319551  74.9744053 127.4393352  45.8584597  75.8175325
 126.2265152  44.2772393  74.9545486 126.2849765  43.5164660  74.1493474
 125.3195372  44.8952543  74.7948710 126.1082066  43.7450137  75.9223099
 128.6841144  44.2022701  75.2377581 129.6232951  44.7871156  75.3176271
 128.7956602  43.4640565  74.4135704 128.5447989  43.6500465  76.1902989
 125.6788019  47.4317633  73.9137491 125.2671870  47.6036531  75.0630220
 124.8665352  47.2216531  72.8728037 125.2379468  47.0884655  71.9619434
 123.3990439  47.1893053  72.9303878 123.0944324  47.0664375  73.9556840
 122.8044952  48.5004136  72.3971226 121.7015456  48.5244462  72.5557098
 122.9874837  48.5860752  71.3010939 123.3994050  49.6239150  73.0215438
 123.0886500  49.6518187  73.9335563 122.8827775  45.9859808  72.1287395
 123.0640665  45.9284710  70.9138683 122.3245651  44.9838098  72.8113245
 122.1165859  45.1048766  73.7857589 122.2021843  43.6056313  72.3106001
 122.3666912  43.5901520  71.2408554 123.3264204  42.8101953  72.9856658
 123.3122005  42.9808484  74.0813682 124.3057861  43.1576629  72.5988474
 123.2399562  41.7212697  72.7859596 120.8008845  42.9893274  72.5298565
 119.9254969  43.5998168  73.1425295 120.5219791  41.8191848  71.9485028
 121.2515157  41.3209354  71.4474399 119.2685468  41.0714166  72.1567434
 118.4417671  41.7464844  72.0139988 119.0968222  39.8765308  71.1991503
 118.0139409  39.6278775  71.1085372 119.5928360  38.9601750  71.5977703
 119.6337935  40.1005309  69.9116893 120.4657643  39.5498655  69.9382408
 119.1894537  40.5088252  73.5714734 120.1867580  40.0090908  74.0858349
 117.9688648  40.3505421  74.0913784 117.1671538  40.7999715  73.7123561
 117.7161064  39.2362292  75.0177379 118.4280883  39.3011760  75.8264874
 116.2920231  39.2776057  75.6042469 115.5552744  39.2740183  74.7657163
 116.0090406  38.0761804  76.5116346 116.8061177  37.9684940  77.2783937
 115.9611848  37.1280047  75.9381858 115.0433214  38.2055679  77.0436008
 116.0818313  40.5524135  76.4328539 116.2054584  41.4598048  75.8074868
 116.8167421  40.5971856  77.2657298 115.0621037  40.5687758  76.8683080
 117.9736301  37.9384836  74.2408179 117.4568066  37.7860121  73.1346950
 118.8365336  37.0670711  74.7629758 119.1849015  37.2525985  75.6905357
 119.3055384  35.8522125  74.0904037 118.5962994  35.5709208  73.3223182
 119.3883679  35.0930790  74.8449194 120.6755687  35.9434089  73.4011098
 121.2241419  34.8983227  73.0577523 121.2837855  37.1276827  73.2508500
 120.8438384  37.9803153  73.5303195 122.6369361  37.2280642  72.6756206
 122.6721901  36.6189727  71.7815550 123.0090720  38.6804977  72.3111129
 124.1083246  38.7858027  72.1792260 122.6977234  39.3540090  73.1375478
 122.3982910  39.2262491  71.0127539 121.6819543  38.5026517  70.2877329
 122.5794618  40.4335121  70.7414435 123.6862136  36.6581479  73.6482835
 123.6721123  36.9639369  74.8431623 124.6890826  35.9301313  73.1342859
 124.6991370  35.7185074  72.1607349 125.8531681  35.4553147  73.9110633
 125.4968858  35.1824017  74.8963318 126.4193307  34.1686478  73.2739586
 126.7093227  34.3890938  72.2236231 125.5935494  33.4198463  73.2418320
 127.6073341  33.5691029  74.0613562 127.3463029  32.5482051  74.4177411
 127.7799754  34.1860093  74.9711583 128.8909750  33.5015842  73.2133065
 128.9227511  34.3497899  72.4934181 128.8394566  32.5474629  72.6659262
 130.1038146  33.5905451  74.0497741 130.2404403  34.4725821  74.5198299
 131.1863487  32.8389724  74.0417454 132.1824205  33.1335077  74.8246887
 132.0412941  33.8074315  75.5615154 132.9622030  32.5162141  74.8525101
 131.3094352  31.7920108  73.2739889 130.6149790  31.6737479  72.5492309
 132.2388295  31.5120930  73.0493367 126.8811200  36.5805805  74.1291478
 128.0051582  36.5349062  73.6152715 126.4740612  37.6399415  74.8314216
 125.5466050  37.6289461  75.2085181 127.3102250  38.8215696  75.1026250
 127.5550565  39.2681144  74.1486925 126.5508211  39.8656736  75.9439136
 125.9816448  39.3421317  76.7470699 127.4640374  40.9148357  76.5924943
 128.1329785  41.3735742  75.8336885 128.0861823  40.4661110  77.3962069
 126.8545602  41.7218888  77.0532922 125.5739356  40.6047747  75.0243255
 124.8294546  39.9047701  74.5871884 126.1201841  41.1011174  74.1943906
 125.0320201  41.3866606  75.5953222 128.6358181  38.4123162  75.7450046
 128.6816294  37.6343434  76.6917948 129.7343730  38.9087683  75.1820708
 129.6684983  39.5738199  74.4372218 131.0990202  38.4778051  75.5054434
 131.1129137  38.0258797  76.4865235 131.5721719  37.4485335  74.4673180
 131.5584658  37.9167246  73.4534647 130.7013970  36.3341035  74.4656336
 129.8287779  36.6878692  74.2008782 132.9626614  36.8946995  74.7551388
 132.9642646  36.3827184  75.7413557 133.7212340  37.6993255  74.7910516
 133.2570070  36.1580949  73.9774470 132.0061741  39.7041929  75.5515913
 131.8707446  40.5999106  74.7174722 132.8583696  39.7927218  76.5759036
 132.9355717  39.0284736  77.2245154 133.6167809  40.9979675  76.9371668
 133.6259502  41.6801789  76.0974818 132.9641781  41.7085538  78.1515619
 132.9826756  41.0100590  79.0195034 133.7822113  42.9639742  78.5071926
 133.8058388  43.6695771  77.6491822 134.8279471  42.7151012  78.7769549
 133.3421677  43.4933542  79.3766462 131.4802466  42.0741490  77.8850426
 130.9234323  41.1755724  77.5408143 131.4405413  42.8147751  77.0559623
 130.7158210  42.6116272  79.1032119 131.1751410  43.5426928  79.4920431
 130.7034590  41.8573002  79.9184498 129.6634960  42.8380212  78.8256218
 135.0680775  40.6007679  77.2229509 135.3325606  39.7671997  78.0856112
 136.0167464  41.2124508  76.5171291 135.7567424  41.9528598  75.8927254
 137.4615012  40.9369481  76.6193483 137.5941759  39.9276751  76.9807933
 138.1525205  41.0316998  75.2476671 139.2148215  40.6978609  75.3489125
 138.1383675  42.3572874  74.7724208 137.2046383  42.6126126  74.6880309
 137.4964069  40.1700509  74.1693248 136.4562802  40.5094955  73.9913079
 137.4996345  39.1007412  74.4715822 138.0600826  40.2569149  73.2132280
 138.1505872  41.8820325  77.6082517 137.7102908  43.0177211  77.7814552
 139.2499931  41.4549053  78.2342037 139.5409929  40.4965794  78.1307298
 140.1562311  42.3114021  79.0083089 140.1832714  43.2816382  78.5408960
 139.6444244  42.4545160  80.4474275 139.5034971  41.4404226  80.8804277
 138.6452796  42.9353590  80.3975014 140.7021292  43.4177155  81.5610829
 141.5948846  41.7787354  78.9800504 141.8004861  40.5669811  79.0427055
 142.5938364  42.6688383  78.9054979 142.3914694  43.6528577  78.8603679
 144.0142100  42.2913635  78.8766780 144.0913734  41.3599997  79.4204604
 144.4389786  42.0065320  77.4226427 143.5780505  41.5208883  76.9079746
 145.2355201  41.2335214  77.4459454 144.9039892  43.2064711  76.5721197
 144.4703842  44.1521752  76.9634115 144.5236832  43.0764480  75.5333819
 146.4368854  43.3278273  76.4874671 146.8552695  43.5114397  77.4953817
 146.7063172  44.1930565  75.8357988 147.0353943  42.1116187  75.9078459
 146.4037481  41.3900606  75.5623555 148.2852058  41.6963236  75.9225483
 149.2599457  42.3583522  76.4791320 148.9789823  43.0549129  77.1379401
 150.1554994  41.9430301  76.5784217 148.5754901  40.5541486  75.3851246
 149.4775323  40.1711165  75.4749130 147.7915171  39.9161100  75.2795418
 144.9386784  43.2578803  79.6240015 144.5614709  44.3954666  79.9098912
 146.1382663  42.7776134  79.9486253 146.3552549  41.8439092  79.6560232
 147.1323988  43.4176829  80.8163404 146.6844520  44.2835050  81.2874234
 147.4988154  42.3800793  81.8838911 147.9327778  41.4703642  81.4152139
 146.5915889  42.0741342  82.4452451 148.2333827  42.7807426  82.6086324
 148.3932503  43.9103803  80.0691250 148.7321082  43.3874139  79.0048795
 149.1585582  44.8441002  80.6518632 148.8093130  45.3490541  81.4450565
 150.4639647  45.2821300  80.1051854 150.4061654  45.2062931  79.0281747
 150.7264626  46.7658066  80.3941708 149.8406902  47.3543001  80.0604543
 151.6047764  47.1123682  79.8001825 150.9722095  47.0234056  81.7660091
 151.2891778  47.9372602  81.8254927 151.6738293  44.4222644  80.5126234
 152.7292702  44.5358440  79.8933971 151.5169382  43.5137770  81.4835512
 150.6409244  43.4489504  81.9526930 152.5046237  42.4877713  81.8549897
 153.1002510  42.2599954  80.9797627 153.4353700  43.0041629  82.9718451
 153.8179009  44.0025300  82.6613035 154.2978809  42.3161571  83.0660158
 152.7330148  43.1033284  84.3321422 152.5136071  42.0878946  84.7316401
 151.7667191  43.6308080  84.2147598 153.5534531  43.8259257  85.3917493
 154.1754233  43.2144672  86.2523419 153.5003703  45.1422501  85.4260741
 153.8877260  45.6411386  86.2163723 153.0638096  45.6476891  84.6905033
 151.7892177  41.1841780  82.2510284 150.5798988  41.1927578  82.4801642
 152.5193180  40.0683005  82.3396402 153.5071666  40.1271525  82.1911235
 151.9451859  38.7540057  82.6533130 152.7534361  38.0387063  82.6377576
 151.1728101  38.5340480  81.9329446 151.3219768  38.6713174  84.0509603
 152.0198931  38.8139701  85.0499243 150.0310912  38.3316595  84.1132240
 149.5184904  38.2156850  83.2617677 149.2595506  38.1097907  85.3537200
 149.9140608  38.3200822  86.1893899 148.0815675  39.1085834  85.4585717
 147.5954130  38.9665826  86.4539777 148.6151367  40.5513541  85.3959081
 148.9713014  40.7916736  84.3723751 149.4697464  40.6846043  86.0901026
 147.8286100  41.2839715  85.6647300 146.9984460  38.8770315  84.3830581
 146.6479181  37.8217248  84.4267788 147.4433481  39.0440127  83.3766032
 145.7793558  39.7968718  84.5496409 146.0595078  40.8663642  84.4557278
 145.3125324  39.6420740  85.5470293 145.0192282  39.5778229  83.7697934
 148.8333214  36.6401197  85.5555938 148.1706170  36.3137011  86.5417200
 149.2516923  35.7473771  84.6431978 149.7706787  36.1258638  83.8806905
 149.0422684  34.2843201  84.6139468 149.4603872  33.9474185  83.6771548
 149.8482924  33.6074333  85.7374411 149.3957424  33.8705175  86.7177237
 150.8813097  34.0278469  85.7438629 149.9309237  32.0783295  85.5627852
 150.7062221  31.8459913  84.7975781 148.9712283  31.6543312  85.1925604
 150.2961938  31.3841673  86.8802652 151.2003628  31.8711077  87.3159487
 150.5145196  30.3203575  86.6817853 149.1587321  31.4171748  87.8191973
 148.2297554  31.3893679  87.4315590 149.1851247  31.4736486  89.1353367
 150.2858615  31.5241880  89.8319768 151.1361504  31.5648787  89.3195049
 150.2275681  31.4548801  90.8098798 148.0571036  31.4783520  89.7711537
 147.2314572  31.5132096  89.1905153 147.9850869  31.6619746  90.7480562
 147.5715812  33.8573533  84.5766436 147.1123573  33.3823274  83.5458202
 146.8476228  34.0111698  85.6809396 147.3111570  34.3758273  86.4836590
 145.3860083  33.8842445  85.7401186 144.9986692  34.3217316  84.8315349
 144.9592282  32.4005645  85.7584593 145.5655652  31.8231199  85.0283527
 143.9010369  32.3374879  85.4188269 145.0984774  31.7268221  87.1126490
 146.1781472  31.6388261  87.6873131 144.0158259  31.2337231  87.6678472
 143.1431773  31.2797629  87.1812742 144.1127070  30.7055452  88.5036860
 144.7400646  34.6914049  86.8846704 143.5592293  34.5018831  87.1700059
 145.4734451  35.5825159  87.5619556 146.4199198  35.7907802  87.3099204
 144.9275717  36.4054434  88.6488937 144.0997306  35.8820753  89.1101763
 145.9636598  36.6150873  89.7472306 145.5681561  37.3728934  90.4561753
 146.9024641  37.0187063  89.3055814 146.3294848  35.4159132  90.6088283
 147.3227047  35.5945159  91.5918753 147.7890440  36.5649244  91.7010801
 147.7088895  34.5264854  92.4218688 148.4609284  34.6800850  93.1813215
 147.0846085  33.2713110  92.2754199 147.5177411  32.2023785  92.9892752
 147.5211837  32.4829958  93.9230404 145.6790891  34.1647665  90.4952398
 144.8853593  34.0102480  89.7821439 146.0518606  33.0993585  91.3326633
 145.5457350  32.1491329  91.2510304 144.2843018  37.6877539  88.1110531
 144.7118528  38.8203130  88.3506029 143.2129922  37.4439332  87.3598479
 142.9876432  36.4897167  87.1629987 142.2164954  38.4169716  86.9509551
 142.5018376  39.3838912  87.3377039 142.1915852  38.4869319  85.4129210
 141.9356123  37.4941757  84.9836123 143.2246951  38.7218858  85.0786455
 141.2351666  39.5599464  84.8541498 141.0062117  40.3088159  85.6462718
 141.8705751  40.3207228  83.6930313 142.1225965  39.6260543  82.8676987
 142.8039947  40.8215987  84.0247118 141.1757208  41.0887153  83.2961950
 139.9289782  38.9340738  84.3686763 139.4024479  38.4098164  85.1925045
 140.1259423  38.2030969  83.5573962 139.2508475  39.7231660  83.9779513
 140.8677999  38.0512859  87.5876242 140.5623375  36.8725500  87.7933923
 140.0483953  39.0566052  87.8655074 140.3762758  39.9961376  87.7414719
 138.6618383  38.9104425  88.2942988 138.3280117  37.9058977  88.0725252
 138.6075307  39.1280214  89.8124645 139.1213801  40.0700178  90.0978316
 139.1215963  38.2889619  90.3250615 137.5615974  39.1642591  90.1860602
 137.7293939  39.8371554  87.4949137 138.1911504  40.7470532  86.8072386
 136.4200825  39.6026238  87.5777918 136.1174338  38.8510631  88.1741575
 135.3678100  40.3534247  86.8911949 135.7921252  41.2675195  86.4999517
 134.7828278  39.5420582  85.7329401 133.8517094  40.0304823  85.3657712
 134.4796529  38.5445577  86.1159012 135.6670794  39.3673392  84.5377805
 136.4010922  38.2713811  84.2394803 136.4809862  37.3946232  84.8726054
 137.0131210  38.4440611  83.0116903 137.5792785  37.7927049  82.5546767
 136.6997979  39.6659033  82.4550429 135.8539074  40.2912034  83.4209886
 135.3310432  41.5627416  83.0973194 134.6742692  42.0652122  83.7908098
 135.6190867  42.1701757  81.8601304 135.1969097  43.1362056  81.6174139
 137.0007257  40.2657724  81.2239993 137.6203446  39.7658884  80.4974291
 136.4417634  41.5196143  80.9244500 136.6280335  41.9857514  79.9682065
 134.2555709  40.7667100  87.8567857 133.8012058  39.9749410  88.6860975
 133.7861119  41.9991241  87.6810225 134.1868210  42.5630891  86.9516058
 132.8749924  42.7273851  88.5580118 132.4498130  42.0347913  89.2728019
 133.6345862  43.8420318  89.3007622 132.9390270  44.4535634  89.9168231
 134.1335924  44.5181974  88.5721654 134.6950299  43.2868622  90.2208148
 135.9393231  42.9050339  89.6897860 136.1833835  43.1223168  88.6601225
 136.8171819  42.1378592  90.4675624 137.7364096  41.7793456  90.0446901
 136.4736330  41.7778126  91.7834506 137.2798772  40.9396197  92.4804261
 136.8047081  40.6830025  93.2912841 134.3760498  43.0001207  91.5602983
 133.4242708  43.3073336  91.9611670 135.2621803  42.2383085  92.3434433
 134.9888207  41.9689713  93.3493628 131.7129374  43.3169033  87.7663544
 131.8373301  43.6560034  86.5883278 130.5872792  43.4828498  88.4492573
 130.5588123  43.1918189  89.4113427 129.3280810  43.9813643  87.9171736
 129.4407785  44.2775138  86.8817074 128.3143349  42.8350238  88.0441515
 128.3333657  42.4628186  89.0967623 128.6751100  42.0018055  87.4025412
 126.8803235  43.2172395  87.6651166 126.8590968  43.5863103  86.6177479
 126.4881432  44.0175933  88.3277432 125.9562060  42.0119637  87.7659534
 125.5623010  41.4203813  86.7749423 125.5221479  41.6273892  88.9445993
 124.9557725  40.7971330  88.9912552 125.8315386  42.0624442  89.7885341
 128.8900094  45.2054737  88.7183674 128.7182482  45.0910752  89.9315715
 128.5954445  46.3180400  88.0430359 128.8048783  46.4158598  87.0641077
 127.9225068  47.4738274  88.6345157 127.6446628  47.2328826  89.6523996
 128.8754828  48.6752977  88.6813329 129.0771511  49.0587192  87.6546290
 129.8452880  48.3274209  89.1013978 128.2953244  49.7874117  89.5707953
 127.9892096  49.3545914  90.5479776 127.3981265  50.2310027  89.0865976
 129.2714627  50.9253018  89.8393377 130.3288882  51.0516350  89.2467836
 128.9589967  51.7901695  90.7751036 128.0981609  51.6716394  91.2797720
 129.5820567  52.5440151  90.9656963 126.6215884  47.7850932  87.8871476
 126.5600870  47.7342817  86.6574449 125.5626539  48.0680593  88.6498775
 125.6607617  48.1299021  89.6393649 124.2023245  48.3465357  88.1614712
 124.2850759  48.6253485  87.1204453 123.3421496  47.0622285  88.2589350
 122.3025994  47.2652294  87.9239659 123.3034385  46.6997307  89.3086630
 123.9414044  45.9711578  87.3475292 124.9326527  45.6562588  87.7403280
 124.1194462  46.4478595  86.3558876 123.1068049  44.7024805  87.1245440
 122.0326327  44.9374191  86.9648574 123.2140470  44.0123754  87.9693982
 123.6960730  44.0241080  85.8799995 124.8056197  44.0567281  85.9206908
 123.3744916  44.5330262  84.9612583 123.3134099  42.6109356  85.7090880
 122.2694144  42.5193003  85.6191921 123.6704045  42.0251053  86.4928826
 123.7583805  42.2527786  84.8336440 123.6326666  49.5743129  88.9013415
 124.1962461  49.9436641  89.9367249 122.6398194  50.2966852  88.3426916
 121.8984702  49.9780260  87.1248823 121.0778882  49.2738248  87.3931001
 122.5413416  49.5242074  86.3380091 122.3166486  51.6627957  88.7663374
 123.1757028  52.2703153  88.5225097 121.0975173  52.0753346  87.9365275
 121.0529854  53.1712610  87.7708299 120.1862944  51.7146933  88.4371283
 121.3071918  51.3010644  86.6355713 120.3686980  51.1559864  86.0633564
 122.0509293  51.8266437  85.9944318 122.0790059  51.8341525  90.2756302
 121.3727415  51.0503610  90.9067273 122.6819632  52.8770154  90.8581148
 123.2646745  53.4742162  90.3101381 122.5332356  53.2216577  92.2786087
 121.4766546  53.2304243  92.5110608 123.0004097  54.1839194  92.4230463
 123.2017441  52.2608490  93.2745143 122.8572506  52.2935933  94.4554453
 124.0855718  51.3567084  92.8264825 124.2532781  51.2766329  91.8439696
 124.8603120  50.4141983  93.6583151 124.6972479  50.6330669  94.7052845
 124.4337423  48.9552862  93.3576612 125.2736459  48.2581873  93.5880867
 124.2277010  48.8535825  92.2692009 123.2252648  48.4303967  94.1541272
 123.4265627  48.5605010  95.2353162 123.1551771  47.3330773  93.9737816
 121.8553362  49.0187614  93.7666074 121.3204039  48.3583483  93.0631580
 121.9848007  49.9540795  93.1931823 120.9461674  49.3145285  94.9692150
 120.7747878  48.3904997  95.5631240 119.9655528  49.6947489  94.6090104
 121.5242362  50.3425291  95.8731178 121.8881227  51.1723372  95.3448944
 122.3582458  49.9684757  96.3928838 120.8591953  50.6719629  96.5954811
 126.3639513  50.5990839  93.4027295 126.7593564  51.0408970  92.3248144
 127.2032557  50.1837616  94.3522629 126.8696348  49.9349404  95.2538662
 128.6214445  49.9020079  94.1026723 129.0214783  50.7255145  93.5276599
 129.3439480  49.8191906  95.4515788 129.0217797  48.9211417  96.0196838
 129.1193725  50.7188646  96.0618675 130.4449918  49.7668208  95.3227655
 128.7982227  48.5920833  93.2935678 127.8614412  47.7851927  93.2406231
 129.9795682  48.3318332  92.6995286 131.1088417  49.2375777  92.5594353
 131.6989836  49.2096964  93.4997397 130.7852810  50.2804977  92.3493239
 130.2831362  47.0463235  92.0691118 129.5264764  46.8784437  91.3197018
 131.6924838  47.1778618  91.4778774 131.7684134  46.6913179  90.4834682
 132.4666754  46.7440702  92.1536605 131.9276008  48.6826454  91.4001576
 133.0015372  48.9386525  91.4845711 131.5364457  49.0800168  90.4384382
 130.2333672  45.8685202  93.0545921 130.5344390  46.0308350  94.2346360
 129.9876008  44.6490016  92.5631428 129.6579200  44.5595622  91.6204676
 130.2679403  43.3910061  93.2894251 131.0349293  43.5939208  94.0253491
 129.0109403  42.8791109  94.0264125 129.2244623  41.8875283  94.4869069
 128.1905938  42.7295186  93.2876918 128.5272877  43.8297239  95.1425223
 128.1680930  44.7724536  94.6679877 129.3888480  44.0878591  95.7965008
 127.3913808  43.2039810  95.9653535 127.7650641  42.3149144  96.5190099
 126.6200722  42.8474061  95.2430683 126.7037346  44.2070778  96.9069180
 125.7728393  43.7518029  97.3135814 126.4370140  45.1295383  96.3463060
 127.5405392  44.6096390  98.0659588 128.3406979  45.2307862  97.8060553
 127.9367327  43.7874368  98.5618832 126.9914719  45.1478417  98.7686430
 130.8649949  42.3268474  92.3562043 130.7799064  42.4448635  91.1333498
 131.5417468  41.3364186  92.9415107 131.5691806  41.2632428  93.9330997
 132.2415452  40.2483775  92.2443287 132.9339509  40.6747245  91.5326502
 133.0078785  39.4408887  93.3146745 132.2846539  39.1372315  94.1064936
 133.7575230  40.1027586  93.7942758 133.7207869  38.1655243  92.8246376
 132.9825815  37.5035365  92.3175452 134.8597946  38.4411267  91.8527895
 135.6391867  39.0551907  92.3441299 134.5109748  38.9743073  90.9459959
 135.3313581  37.4870728  91.5391334 134.3033527  37.3839926  94.0046726
 133.5410410  37.2282680  94.7954259 135.1610159  37.9266749  94.4529499
 134.6691363  36.3889190  93.6836703 131.2763898  39.3397156  91.4655827
 130.2556031  38.9321873  92.0154529 131.6926987  38.8954337  90.2738182
 132.4916853  39.3170025  89.8386457 131.1196415  37.7369203  89.5780554
 130.3094126  37.3362891  90.1676068 130.5695258  38.1355361  88.1974052
 130.1999064  37.2121715  87.6902562 131.3954176  38.5513384  87.5773174
 129.4113598  39.1459330  88.1768710 129.7830000  40.1374303  88.5282407
 128.9160594  39.2567539  86.7365942 128.6986705  38.2482242  86.3229462
 129.6709036  39.7491526  86.0885069 127.9674984  39.8318221  86.7048073
 128.2070122  38.7513147  89.0313143 128.4910100  38.6612778  90.1006197
 127.7893216  37.7811739  88.6891642 127.4046301  39.5149747  88.9571062
 132.1233723  36.5840766  89.4194593 131.7965682  35.4525509  89.7690945
 133.3232002  36.8485984  88.8868925 133.5886836  37.7922331  88.7001945
 134.3024139  35.8106362  88.5071490 133.9876115  34.8703359  88.9317463
 134.4030570  35.6430838  86.9670888 134.9907570  36.5033346  86.5685830
 135.1775376  34.3599055  86.6263630 134.7387888  33.4922945  87.1641741
 136.2470034  34.4436231  86.9076746 135.1246991  34.1473622  85.5406813
 133.0701649  35.6620054  86.1787750 133.3229613  35.6962584  85.0928343
 132.5146331  36.5983133  86.4006953 132.1458551  34.4594618  86.4034686
 131.8677140  34.3711150  87.4742068 132.6372832  33.5116931  86.0978578
 131.2127484  34.5639348  85.8100610 135.6863126  36.1402246  89.0844579
 136.0808349  37.2992529  89.0684975 136.4700353  35.1489388  89.5069224
 136.0896266  34.2184749  89.5562181 137.8600889  35.3024336  89.9634168
 138.2732184  36.1969964  89.5205641 137.8921915  35.4476203  91.4900472
 137.3190629  36.3563305  91.7784165 138.9314892  35.6026101  91.8560044
 137.2984756  34.2777762  92.2500868 135.9119953  34.2346179  92.4847878
 135.2775888  35.0199273  92.1051059 135.3483777  33.1779561  93.2195124
 134.2901389  33.1732099  93.4238777 136.1718919  32.1406899  93.6986817
 135.6330515  31.1307928  94.4273104 134.6782084  31.1694046  94.3005146
 138.1224990  33.2341185  92.7164152 139.1869150  33.2593913  92.5378384
 137.5570723  32.1577703  93.4277695 138.1771468  31.3644653  93.8145656
 138.7568437  34.1502909  89.4900499 138.2736127  33.1661727  88.9309675
 140.0805706  34.2912076  89.6444342 140.4558222  35.0719295  90.1466601
 141.0767323  33.3691852  89.0814184 142.0294700  33.8754050  89.1468300
 141.1576360  32.1077111  89.9569631 140.1762059  31.5882652  89.9812611
 141.4273041  32.3780753  91.0011968 141.9189997  31.3985822  89.5733204
 140.8480431  33.1073110  87.5718966 140.8995559  31.9655753  87.1001689
 140.4655275  34.1714921  86.8568844 140.4997933  35.0633932  87.3173775
 139.9401707  34.2220380  85.4918308 139.7039667  35.2597554  85.3040443
 141.0531850  33.8257770  84.5153051 141.3978299  32.7879200  84.7108914
 141.9205604  34.5088081  84.6328409 140.6920168  33.8742308  83.4660562
 138.6263161  33.4626311  85.2124612 138.0280173  33.7062946  84.1692338
 138.1580312  32.5715167  86.0931611 138.5643957  32.5381604  87.0049807
 137.2615122  31.4612554  85.7112283 136.7303084  31.7105285  84.8033636
 138.1402877  30.2346484  85.4416451 138.8093537  30.4446519  84.5755758
 137.5200979  29.3492346  85.1682011 138.9307947  29.9348684  86.5839732
 139.6513370  30.5911008  86.5885464 136.1899381  31.0516690  86.7331265
 135.1377064  30.5515863  86.3426107 136.4328095  31.2349786  88.0327234
 137.2090370  31.8021262  88.3200766 135.6073349  30.6752469  89.1187888
 135.0796473  29.8040077  88.7594216 136.5035782  30.2443034  90.2890096
 137.0197047  31.1381358  90.7146275 137.4724851  29.3285438  89.8259936
 137.7994547  29.7055426  88.9979701 135.7340102  29.5186943  91.3914808
 135.2726605  28.5938978  90.9915373 134.9335935  30.1530959  91.8249599
 136.4174224  29.2295377  92.2190976 134.5421501  31.6700388  89.5802349
 134.8455482  32.8434128  89.7764008 133.2970910  31.2156936  89.7596513
 133.1056198  30.2347241  89.6679492 132.1541781  32.0565343  90.1442641
 132.2402230  33.0005892  89.6250107 130.8265471  31.3887136  89.7175237
 129.9862184  31.7796659  90.3391174 130.8999590  30.2964631  89.9015416
 130.4006173  31.6114146  88.2519568 130.3341659  32.7086075  88.0628364
 131.3604262  30.9896137  87.2355201 131.4508602  29.9062300  87.4082625
 132.3730086  31.4375993  87.3019949 130.9831988  31.1476272  86.2017664
 129.0168445  30.9989924  88.0223461 128.2610410  31.4689258  88.6879093
 129.0254087  29.9075468  88.2209633 128.6932235  31.1580454  86.9696305
 132.1297988  32.3809100  91.6515783 132.5002955  31.5587074  92.4909806
 131.5882499  33.5517532  91.9914944 131.3865945  34.2105480  91.2650605
 131.1801665  33.9339931  93.3493466 131.9178360  33.5528092  94.0432683
 131.1906883  35.4753519  93.4297035 130.6536840  35.8700713  92.5379406
 132.2545657  35.7687327  93.3131126 130.6044497  36.1911573  94.6651594
 129.5324674  35.9276645  94.7848999 130.6553317  37.2872190  94.4812535
 131.3039278  35.8788087  95.9882352 131.6142387  34.7394390  96.2939160
 131.5460511  36.8526170  96.8419306 132.0009867  36.6024207  97.6957063
 131.3026292  37.7984828  96.6403889 129.8369219  33.2903612  93.7461777
 128.9922354  32.9787231  92.9035352 129.6125100  33.1257176  95.0498988
 130.3051221  33.4397601  95.7044447 128.3390105  32.6564101  95.6049218
 128.1332253  31.6683599  95.2158653 128.4263611  32.5894097  97.1304085
 127.4218765  32.3786387  97.5686131 128.7932780  33.5487429  97.5606321
 129.2775393  31.5243214  97.5036597 130.1888875  31.8310206  97.4603433
 127.1785625  33.5721624  95.2007521 127.2362517  34.7842815  95.3959240
 126.0984844  32.9838223  94.6769838 126.0374756  31.9871429  94.6449091
 124.8982814  33.7090358  94.2382818 124.7250212  34.5392547  94.9047802
 124.0789056  33.0033711  94.2600729 124.9525694  34.2681559  92.8087985
 123.9708558  34.8537773  92.3567376 126.0446292  34.0569116  92.0658852
 126.8218338  33.5561183  92.4461057 126.1397987  34.4515831  90.6499430
 125.8486020  35.4706246  90.5705110 127.5936099  34.3548157  90.1584555
 127.9910586  33.3389559  90.3966987 127.7495346  34.6049034  88.6519468
 127.2584858  35.5523899  88.3488244 127.3075765  33.7727749  88.0617627
 128.8258887  34.6689645  88.3826966 128.4341038  35.4055314  90.8862388
 128.4065776  35.2550681  91.9852777 128.0717756  36.4291359  90.6635588
 129.4895173  35.3254147  90.5588771 125.2017337  33.5979033  89.7795669
 125.2293235  32.3695333  89.8928060 124.4079034  34.1965597  88.8651857
 124.1022558  35.6170683  88.7576594 124.8984800  36.1229715  88.1693541
 124.0014637  36.0797569  89.7638653 123.5759306  33.4388349  87.9344353
 122.9235990  32.8174546  88.5329607 122.7941602  34.4768043  87.1186683
 121.7785010  34.1219945  86.8481604 123.3404961  34.7609982  86.1911790
 122.7522163  35.6886165  88.0471364 122.6081319  36.6452467  87.5038158
 121.9373977  35.5665050  88.7956648 124.4069728  32.5099766  87.0408838
 125.3897623  32.9284734  86.4318705 123.9383843  31.2757843  86.8520845
 123.1123539  30.9616294  87.3054143 124.6343981  30.2094216  86.1094633
 125.6189428  30.0914157  86.5405325 123.8712997  28.8932232  86.2892625
 123.9098098  28.6399715  87.3697909 124.3307691  28.0574258  85.7120084
 122.5091986  29.0749307  85.9427140 122.1828215  28.1904921  85.7095464
 124.8547362  30.4763116  84.6120980 125.4993722  29.6741707  83.9412065
 124.3724167  31.6104821  84.0826517 123.8474309  32.2176322  84.6646389
 124.6565783  32.0676253  82.7154567 124.7084039  31.1821743  82.0939642
 123.4970666  32.9181254  82.1621184 122.5708024  32.3145047  82.2268508
 123.6830491  33.1092823  81.0803816 123.2675984  34.2546939  82.8894434
 124.2253236  34.7983744  83.0476965 122.8068795  34.0694727  83.8836333
 122.3483639  35.1458131  82.0449077 121.4347110  34.6136187  81.7223062
 122.8989595  35.4279618  81.1201581 122.0035534  36.3958699  82.7357244
 122.4905547  37.2483628  82.4896704 120.9171561  36.6586993  83.4306803
 120.7899896  37.7956778  84.0175769 121.4712206  38.5030126  83.7465432
 119.8458587  38.0057525  84.2995796 119.9100726  35.8472631  83.5766500
 119.9944660  34.8732189  83.3934822 119.1024030  36.2678897  84.0158903
 126.0094658  32.7731500  82.5537581 126.4108578  32.9795254  81.4072993
 126.6750179  33.1853909  83.6356179 126.3163855  32.9921137  84.5508228
 127.9726641  33.8749278  83.5783550 128.0323820  34.4187439  82.6466007
 128.0974606  34.8808987  84.7332495 129.1411589  35.2573851  84.8117101
 127.8590784  34.3667533  85.6919680 127.2101966  36.1050349  84.6104530
 125.9631518  36.1481550  85.2599645 125.6340695  35.3033065  85.8411745
 125.1425698  37.2839066  85.1433873 124.1740079  37.3102629  85.6206839
 125.5832323  38.3921000  84.4013443 124.9445773  39.2564835  84.3011911
 127.6436726  37.2159598  83.8599903 128.5981983  37.1858862  83.3573623
 126.8376610  38.3647414  83.7733283 127.1676440  39.2205698  83.2033730
 129.1536828  32.8932908  83.5980964 129.1298794  31.9085638  84.3328312
 130.2289689  33.2086270  82.8741732 130.1995635  34.0062905  82.2671518
 131.5042033  32.4782530  82.9397872 131.6573165  32.1646559  83.9638919
 131.4497215  31.2281638  82.0511558 130.5861977  30.5948214  82.3625118
 132.3707781  30.6165359  82.1882471 131.3222476  31.5578829  80.6793506
 130.4118323  31.8604232  80.5832509 132.7043754  33.3567131  82.5657154
 132.5508927  34.4220568  81.9660532 133.9147022  32.9200079  82.9297480
 134.0193783  32.0464320  83.4038443 135.1701710  33.5960171  82.5849662
 135.5735748  34.0248681  83.4864756 134.9872724  34.3349841  81.8198103
 136.2314863  32.6440378  82.0325141 136.1467581  31.4283496  82.2049971
 137.2034390  33.2051494  81.3161854 137.2337878  34.1998157  81.2333971
 138.2431004  32.4826833  80.5756673 138.5358506  31.6133743  81.1514113
 137.6613906  32.0534476  79.2229022 136.8056233  31.3881002  79.4551817
 138.3969487  31.4776394  78.6173605 137.2060439  33.1817479  78.4973844
 136.6863346  33.7234912  79.1126382 139.4953260  33.3459104  80.3573369
 139.4287175  34.5720782  80.4623218 140.6223411  32.7218439  79.9980653
 140.6566839  31.7259918  80.0081762 141.8552320  33.4004342  79.5754081
 141.8424940  34.4198285  79.9115865 141.9141271  33.3294937  78.4989901
 143.1347676  32.7925878  80.1445720 143.0819034  31.8179297  80.8950258
 144.2853818  33.3575846  79.7721546 144.2629282  34.1704244  79.1792071
 145.6069702  32.9491967  80.2711982 145.5387398  32.8004747  81.3403396
 146.0372799  31.6393244  79.5950103 146.1952534  31.8009361  78.5043263
 145.2272108  30.8845451  79.7129897 147.2148046  31.1208595  80.1873637
 147.4420700  30.2846861  79.7559096 146.6677560  34.0280809  80.0167452
 146.5918177  34.7754181  79.0402425 147.7038850  34.0666056  80.8584593
 147.6665500  33.4522979  81.6518239 148.9099017  34.8792843  80.6757606
 149.2826235  34.7144134  79.6741764 149.6137654  34.5865929  81.4380673
 148.6615834  36.3784205  80.8450557 148.9485041  36.9394608  81.9051214
 148.1591592  37.0159353  79.7893328 147.9372205  36.4786601  78.9769968
 147.8749434  38.4563749  79.6931395 147.9672286  38.9055562  80.6710590
 148.8628658  39.1643795  78.7428933 148.4719237  40.1671180  78.4384403
 149.1484164  38.4111629  77.5850787 148.3170098  38.3889967  77.0454290
 150.2100317  39.4046781  79.4117830 150.6828749  38.4429181  79.6995289
 150.0613114  40.0152213  80.3262518 150.8747029  39.9763001  78.7318811
 146.4552286  38.7812383  79.2286627 146.0513012  39.9308219  79.3939783
 145.6971980  37.8219837  78.6836872 145.9957711  36.8695212  78.6672567
 144.4682721  38.0708693  77.9150871 144.1523320  39.0935987  78.0764380
 144.7348188  37.8682640  76.4131490 143.8208443  38.1009524  75.8267151
 145.0189062  36.8135681  76.2108329 145.8632115  38.7600566  75.8915986
 145.5982756  39.8437595  75.3285303 147.0499371  38.4145865  76.0835145
 143.3078802  37.1775636  78.3851909 143.4506328  35.9613028  78.5413591
 142.1578210  37.8036114  78.6477876 142.0676851  38.7863638  78.4701500
 141.0360319  37.2241587  79.3847473 141.0616347  36.1553075  79.2521525
 141.1820270  37.5827269  80.8742453 140.3404396  37.1501288  81.4577934
 141.1496886  38.6887447  80.9924569 142.4737196  37.0847273  81.5077433
 143.6364522  37.8777315  81.4940901 143.6047020  38.8699107  81.0680599
 144.8506276  37.3613315  81.9804130 145.7430870  37.9666141  81.9480901
 144.9092260  36.0528491  82.4880015 145.8476710  35.6553054  82.8437101
 142.5351611  35.7824464  82.0321384 141.6481495  35.1699777  82.0186949
 143.7476349  35.2623010  82.5164421 143.7886009  34.2477078  82.8850114
 139.6800316  37.6702007  78.8245565 139.5805699  38.6321919  78.0610499
 138.6130275  36.9364214  79.1434219 138.7448483  36.1072550  79.6990118
 137.2602627  37.1781130  78.6158409 137.1227903  38.2419099  78.5004608
 137.1115130  36.5082469  77.2375681 137.5132434  35.4691570  77.2806745
 137.8656797  37.2347758  76.2959322 138.7194084  37.4424272  76.7013813
 135.6909389  36.4768255  76.6843701 135.2452220  37.4939609  76.7066764
 135.0476343  35.7893823  77.2704506 135.7035013  36.1201771  75.6315212
 136.1719100  36.7006865  79.5815946 136.1766352  35.5460276  80.0107165
 135.2067759  37.5821701  79.8534251 135.2793584  38.4987557  79.4456533
 133.9158697  37.3345970  80.5021275 134.0079413  36.4992534  81.1829384
 133.5318182  38.6145974  81.2754640 133.6242158  39.4774566  80.5775319
 134.2870484  38.7587736  82.0714190 132.1430811  38.6867628  81.9404885
 131.3488165  38.4515722  81.1940306 132.0210452  37.7386891  83.1347457
 132.7807166  37.9864853  83.9060392 132.1736690  36.6867536  82.8211873
 131.0129835  37.8191521  83.5947684 131.8932119  40.1029843  82.4654544
 131.9408247  40.8392910  81.6349506 132.6605837  40.3785334  83.2187250
 130.8902278  40.1737910  82.9384386 132.8690257  36.9778455  79.4371021
 132.8676102  37.5344513  78.3390352 131.9455600  36.0791370  79.7621377
 132.0027800  35.6078836  80.6508110 130.7944161  35.7251140  78.9215853
 130.6753438  36.4612812  78.1375875 131.0072516  34.3521627  78.2668457
 131.2480728  33.6013371  79.0552035 132.1005712  34.4356358  77.3773681
 132.7789793  34.8998747  77.8858998 129.8184437  33.8638993  77.4395951
 129.4973084  34.6479422  76.7193555 128.9573483  33.6172258  78.0946843
 130.0811831  32.9435613  76.8776634 129.5040755  35.7496484  79.7351608
 129.4460119  35.2364912  80.8512959 128.4521985  36.2786344  79.1124936
 128.5705545  36.7498092  78.2284716 127.0483285  36.1562054  79.4945198
 126.9786907  35.6643786  80.4556081 126.3593266  37.5440491  79.5710572
 126.1177108  37.8933094  78.5390474 125.0417739  37.3691648  80.3441151
 125.2377447  37.1459327  81.4146043 124.4289073  36.5526791  79.9106530
 124.4283917  38.2940814  80.2935203 127.2622237  38.6378027  80.1926728
 128.1464173  38.7956306  79.5342460 127.6390612  38.2623624  81.1667465
 126.5879115  40.0026257  80.3936258 125.7249850  39.9262771  81.0903255
 126.2193839  40.4011519  79.4245181 127.3064894  40.7323195  80.8238874
 126.4115787  35.2582600  78.4270683 126.2248550  35.6716033  77.2848680
 126.2087558  33.9777465  78.7356150 126.3482173  33.6571059  79.6758420
 125.8652461  32.9536066  77.7274187 126.5902934  33.0161601  76.9295361
 125.9487165  31.5492702  78.3304294 127.0055150  31.3097361  78.5842727
 125.5965319  30.7825624  77.6005000 125.1689533  31.4636269  79.5039628
 125.6786536  31.8682219  80.2241553 124.4996849  33.1567794  77.0557421
 124.3099589  32.7058611  75.9303898 123.5948471  33.8934287  77.7028876
 123.7999932  34.1671487  78.6345831 122.3378035  34.3949350  77.1421437
 122.4817266  34.6386222  76.0978093 121.2551093  33.3199083  77.2935037
 121.2159631  32.9789029  78.3540336 121.5251061  32.4312009  76.6744924
 119.9803865  33.8063526  76.9192151 119.9547954  33.7094484  75.9579681
 121.9546557  35.6754839  77.8844821 121.6258681  35.6260379  79.0719010
 122.0914108  36.8274632  77.2271977 122.4687549  36.8435228  76.2976196
 121.8024944  38.1392375  77.8099227 122.3704127  38.2310538  78.7261569
 122.2393574  39.2168717  76.8058574 121.5996143  39.1324650  75.9005883
 123.2838950  39.0112601  76.4843839 122.1731116  40.6588577  77.3412460
 121.2257089  40.8369686  77.9003997 123.3545763  40.9414203  78.2684878
 124.3168922  40.8315302  77.7288399 123.3540440  40.2331570  79.1244703
 123.2842673  41.9726288  78.6710124 122.2084727  41.6444516  76.1776759
 121.2116395  41.7009542  75.6907322 122.9297539  41.3016620  75.4116573
 122.4919972  42.6619745  76.5165197 120.3135228  38.2757008  78.1628210
 119.4488899  37.8417922  77.4043097 120.0091510  38.9167639  79.2845197
 120.7609918  39.2005302  79.8951494 118.6668651  39.0350252  79.8615473
 117.9457616  38.7487058  79.1107874 118.6168868  38.0591533  81.0535746
 118.4742892  38.6130929  82.0045055 119.6148311  37.5727919  81.1455375
 117.5438337  36.9630523  80.9630216 116.5312311  37.4170572  80.9760744
 117.6096782  36.3079607  81.8570756 117.6297153  36.0825970  79.7152260
 116.6401790  35.8413879  79.0432946 118.7721045  35.5262403  79.3719242
 118.7929203  34.9998237  78.5244912 119.6314269  35.8813837  79.7366743
 118.3537287  40.4975908  80.2667072 119.2847295  41.2958868  80.3924648
 117.0811760  40.8979931  80.4790599 115.8703022  40.1074226  80.3247295
 115.7186037  39.5139751  81.2562978 115.9200619  39.4268553  79.4470519
 116.7302797  42.2763385  80.8538528 117.0460754  42.9223513  80.0475230
 115.2101376  42.2791923  81.0529528 114.7523389  43.2474176  80.7541852
 114.9327529  42.0560310  82.1078764 114.7417996  41.1251546  80.1690203
 113.7556197  40.7222078  80.4803698 114.6782166  41.4722411  79.1147105
 117.4485745  42.7714034  82.1165010 117.8872170  43.9201650  82.1774886
 117.6894540  41.8806658  83.0793388 117.3184375  40.9397739  83.0296573
 118.4083530  42.1921769  84.3114970 118.1472503  43.2072021  84.5630187
 117.8721569  41.3474161  85.4863455 116.7767750  41.4302124  85.5086521
 118.2351806  41.8380995  86.4198853 118.3082722  39.8724126  85.5651933
 118.0221893  39.4863699  86.5660257 119.4099942  39.7973853  85.4694662
 117.6762523  38.9091483  84.5450817 116.8379030  39.3279900  83.7179686
 118.1257290  37.7357943  84.5479096 119.9465781  42.2120797  84.1713304
 120.6400597  42.4557676  85.1594682 120.5045545  42.0573806  82.9604314
 119.9326819  41.8262471  82.1659372 121.9488627  42.1834768  82.6851070
 122.4746864  41.8510014  83.5573605 122.4058389  41.2331601  81.5701280
 123.4552172  41.4529551  81.2739467 121.7629423  41.3369082  80.6745440
 122.4077227  39.7719970  82.0169710 122.7339318  39.4990366  83.1957561
 122.0746817  38.8876067  81.2023063 122.4437993  43.6234840  82.4466769
 123.6519498  43.8474731  82.4066980 121.5470978  44.6152802  82.4062092
 120.5767512  44.3913602  82.4619565 121.8667472  46.0416704  82.1748477
 122.3192042  46.1255759  81.1984559 120.5805092  46.8784024  82.2144141
 120.0557603  46.6835825  83.1800038 120.8330325  48.3832477  82.0768443
 121.3481060  48.6064513  81.1168539 121.4445144  48.7853196  82.9104385
 119.8635943  48.9251829  82.0843819 119.6660653  46.4675379  81.0653829
 119.5026601  45.3717966  81.0234113 120.0997258  46.7907439  80.0950296
 118.6735738  46.9421412  81.1989554 122.8577302  46.5852985  83.2057746
 122.5723265  46.5543356  84.4045603 124.0236802  47.0661392  82.7591172
 124.1655926  47.1882547  81.7745895 125.1778754  47.2657224  83.6413835
 124.8287583  47.6561858  84.5877312 125.8496473  45.8962201  83.8256521
 126.4432129  45.6447990  82.9219274 125.1018377  45.0953162  83.9400167
 126.5212912  45.8821233  84.7095441 126.2552060  48.2285948  83.1152147
 126.2742664  48.6397144  81.9537796 127.3019921  48.3714555  83.9307290
 127.1893814  48.1759683  84.9110769 128.6923338  48.3943458  83.4555093
 128.7061231  48.1607214  82.4010142 129.3014683  49.7906493  83.6268215
 129.2400980  50.0997454  84.6976253 128.5279730  50.6702212  82.8408500
 127.6229698  50.3507751  82.9408336 130.7431870  49.9097125  83.1339613
 130.8050779  49.6779092  82.0513933 131.4202873  49.2285181  83.6894899
 131.1070020  50.9497680  83.2819893 129.5017557  47.2879478  84.1500577
 129.4224598  47.1085857  85.3667115 130.2433816  46.5073634  83.3624004
 130.2409936  46.6772127  82.3716570 131.1050446  45.4081803  83.8088747
 130.8658093  45.1694457  84.8363923 130.8679606  44.1636814  82.9389553
 131.6399927  43.3889742  83.1455066 130.9496448  44.4359613  81.8627228
 129.5213101  43.5031768  83.1678945 128.4332667  43.7740610  82.3150437
 128.5666618  44.4472743  81.4833350 127.1709423  43.1935367  82.5632769
 126.3275567  43.4147296  81.9251692 126.9909580  42.3625292  83.6862988
 125.7672986  41.8714646  84.0158276 125.8962769  41.3000996  84.7873440
 129.3531968  42.6317738  84.2587715 130.1857907  42.4173908  84.9118353
 128.0907401  42.0673387  84.5129310 127.9532861  41.4252072  85.3619314
 132.5799703  45.8221160  83.7895190 133.0134024  46.5449004  82.8903721
 133.3671643  45.3142090  84.7357981 132.9763528  44.6836521  85.4115786
 134.7684249  45.6995232  84.9440282 135.1567368  46.1785096  84.0568624
 134.8445816  46.6690739  86.1292171 135.8984574  46.7716403  86.4780689
 134.2571958  46.2634102  86.9821335 134.3651452  48.0792461  85.8465919
 133.1211941  48.5410893  86.3284627 132.4532055  47.8642788  86.8386116
 132.7826382  49.9058045  86.2100215 131.8507594  50.2684794  86.6199073
 133.6703331  50.7961977  85.5650667 133.4101640  52.1254790  85.5037388
 132.9102568  52.3587796  86.3086545 135.2365642  48.9686248  85.1964347
 136.1883570  48.6106178  84.8341901 134.8880488  50.3210878  85.0452262
 135.5741646  51.0020545  84.5659203 135.6595006  44.4842121  85.2181013
 135.2881119  43.6278633  86.0170425 136.8650186  44.4403820  84.6450164
 137.1361639  45.1356939  83.9769091 137.9107380  43.4912255  85.0547991
 137.4399190  42.6196654  85.4848144 138.7125567  43.0247386  83.8343951
 138.0397922  42.4157892  83.1942833 139.5249218  42.3443704  84.1706160
 139.4057299  44.3538956  82.8178644 138.8301574  44.0892573  86.1377344
 139.0317579  45.3007161  86.1509501 139.4320700  43.2537538  86.9959717
 139.1780637  42.2811817  86.9654629 140.4283973  43.6281758  88.0178020
 140.7367474  44.6496932  87.8450996 139.8250245  43.5220204  89.4323555
 139.7057321  42.4478184  89.6976377 138.8120231  43.9794420  89.4182707
 140.6782326  44.2210728  90.5080184 140.7305328  45.3084754  90.2831439
 141.7170682  43.8286628  90.4958872 140.1850503  44.0304023  91.9433870
 139.4406215  43.1268991  92.2918490 140.6470455  44.8554704  92.8549933
 141.2939960  45.5718885  92.5780857 140.3630265  44.6984195  93.7950351
 141.6757132  42.7349357  87.9370664 141.5549923  41.5222209  87.7664027
 142.8580991  43.3070205  88.1814158 142.8905752  44.3016818  88.3357195
 144.1439758  42.6076758  88.3449273 144.0695452  41.6125215  87.9246848
 145.1967609  43.4120795  87.5633525 145.0999669  44.4932475  87.8184767
 144.9196039  43.3097646  86.4906390 146.6620077  42.9834298  87.7372381
 147.1900279  43.2676817  86.7964141 146.7326405  41.8783517  87.8355842
 147.3904963  43.6750228  88.9041064 147.0163496  43.3507071  89.8965441
 147.2292430  44.7765027  88.8259241 148.8327701  43.3830735  88.8477590
 149.1460409  42.5445509  88.4015063 149.8285870  44.1641710  89.2177299
 149.6746170  45.2533134  89.8976173 148.7787389  45.4722507  90.2905099
 150.5103340  45.7074648  90.2133719 151.0437334  43.8548360  88.8883076
 151.7384329  44.5812793  89.0365401 151.2179174  42.9852233  88.4333408
 144.5124837  42.4442377  89.8207725 144.3651847  43.3907097  90.5893033
 145.1407890  41.3247122  90.1866593 145.1676360  40.5201797  89.5873070
 145.8320624  41.1758773  91.4758386 146.1918121  42.1498460  91.7704184
 144.8537798  40.6751292  92.5584925 144.0832358  41.4616166  92.7264155
 145.3848891  40.5465444  93.5275744 144.1006950  39.3888819  92.2503741
 144.5164251  38.1702381  92.8237420 145.3843509  38.1449158  93.4657911
 143.8039844  36.9833752  92.5649570 144.1396134  36.0588770  93.0080843
 142.6797845  37.0085618  91.7114792 142.0017758  35.8601802  91.4483786
 142.2227285  35.2641310  92.1838001 142.9627674  39.4135849  91.4162952
 142.6289496  40.3470138  90.9898369 142.2639607  38.2242673  91.1322498
 141.4057692  38.2414219  90.4819793 147.0937156  40.3057958  91.3593801
 147.0590215  39.2209816  90.7943019 148.2477367  40.7901264  91.8295251
 148.3076587  41.7043575  92.2427249 149.5330732  40.0848911  91.7359977
 149.3386269  39.0553363  91.4605927 150.4150395  40.6814501  90.6261325
 151.4523071  40.2888601  90.7151778 150.4409283  41.7793875  90.7679211
 149.9980308  40.4487116  89.1826400 150.4984932  41.1244529  88.2959383
 149.0480520  39.6027410  88.8666352 148.4910929  39.1769254  89.5870772
 148.8857180  39.4176036  87.9036025 150.2410114  39.9086750  93.1000538
 150.2255116  38.7872707  93.5925009 150.9132407  40.8495412  93.7905664
 151.2761400  40.4718457  94.6410260 151.2945610  42.2785944  93.6196665
 151.7827515  42.5020683  94.5556844 152.3870677  42.4752774  92.5451569
 151.9432752  42.8992111  91.6180087 152.8156600  41.4816699  92.2895115
 153.5369091  43.3995426  92.9773808 154.2272121  42.8419362  93.6469510
 153.1337661  44.2680946  93.5478973 154.2955192  43.9661231  91.7650923
 155.1818175  44.5453811  92.1126762 153.6080169  44.6800485  91.2504310
 154.7581636  42.9152626  90.8278654 155.0563146  42.0518875  91.2129308
 154.7325529  42.9851390  89.5050161 154.3223040  44.0282750  88.8593434
 153.9756560  44.8595204  89.3124283 154.3716311  44.0346142  87.8596459
 155.1102427  41.9958734  88.7494778 155.3466415  41.1308594  89.1636920
 154.9815043  42.1479826  87.7687645 150.1849127  43.3357207  93.4978190
 149.3013029  43.2308729  92.6510873 150.3570561  44.4270280  94.2430626
 151.0290296  44.4372458  94.9777453 149.6823122  45.7097085  94.0450414
 148.6284372  45.5067898  93.9251378 149.9193172  46.5341541  95.3167768
 150.9900108  46.7079539  95.4857343 149.5290244  45.9844644  96.1998506
 149.4147701  47.5208135  95.2824484 150.2038560  46.4519655  92.7883988
 151.2801630  46.1097566  92.2883045 149.4838609  47.4664382  92.2652608
 149.9576162  48.3127368  91.1778181 150.4214129  47.7164953  90.3637718
 150.6973298  49.0420179  91.5681131 148.1257944  47.8694967  92.6279509
 148.0507498  47.9431515  93.7010451 147.9231019  49.2197666  91.9335023
 148.3851967  50.0296444  92.5426884 146.8652096  49.4719052  91.7435728
 148.7388617  49.0698014  90.6610050 148.1984877  48.4525779  89.9098511
 149.0005894  50.0493906  90.2059115 147.0681661  46.8537078  92.1718914
 147.2929014  46.0814699  91.2363035 145.8976853  46.8957549  92.8123573
 145.7768666  47.5363417  93.5669036 144.7677403  45.9912135  92.5516214
 145.1504514  45.1359492  92.0141927 144.2147871  45.4597235  93.8875338
 143.4844686  44.6417746  93.7016597 143.6922685  46.2769646  94.4289659
 145.3025394  44.8969578  94.7932150 146.0903481  43.8217927  94.3515842
 145.8703065  43.3652324  93.4038689 147.1757336  43.3678476  95.1242750
 147.7839714  42.5464857  94.7833928 147.4895145  43.9986710  96.3442714
 148.5718791  43.5845174  97.0556066 148.6947133  44.1797412  97.8302667
 145.5897932  45.4975809  96.0311630 144.9757275  46.2979068  96.3918892
 146.6883762  45.0667805  96.7978411 146.9219283  45.5617363  97.7259003
 143.7283986  46.6309607  91.6084531 142.5547467  46.7850102  91.9457897
 144.2175397  47.1556883  90.4809928 145.1744589  46.9992403  90.2301884
 143.5348766  48.0732802  89.5489460 142.9202801  48.7367582  90.1372701
 144.5727819  48.9175286  88.7773204 144.2128084  49.1972296  87.7571050
 145.7905841  48.2201147  88.6202166 146.3528261  48.7628125  88.0490839
 144.8741293  50.2162851  89.5236463 145.2509442  49.9937378  90.5416350
 143.9618151  50.8390639  89.6253012 145.6506736  50.8076903  88.9892582
 142.5818605  47.3976371  88.5595347 142.5987016  46.1803516  88.3765094
 141.7476003  48.2196751  87.9106854 141.8114094  49.2048317  88.0022502
 140.6646595  47.7990154  87.0198747 140.6151047  46.7228608  87.0418619
 139.3311147  48.3835775  87.5155314 138.4913393  47.9960305  86.8952463
 139.3372098  49.4910555  87.3998477 139.0182424  48.0634845  88.9627385
 139.3964197  48.9614245  89.9781969 139.8660893  49.8956324  89.7139726
 139.1836075  48.6283349  91.3255689 139.4797145  49.3111582  92.1052534
 138.5927215  47.3989614  91.6612570 138.4395131  47.1366865  92.6971204
 138.3928184  46.8491810  89.2985896 138.1061802  46.1620397  88.5165550
 138.1768705  46.5183114  90.6474579 137.7160517  45.5749928  90.9040632
 140.9098232  48.1917056  85.5569772 141.6929578  49.0965350  85.2749614
 140.1953050  47.5421251  84.6317259 139.6916852  46.7210266  84.9113252
 139.9929714  48.0549008  83.2712035 139.5452042  47.2667473  82.6873480
 140.9438512  48.3900915  82.8783672 139.0264413  49.2493853  83.2414804
 138.3658121  49.5554118  84.2319539 138.9003655  49.9204412  82.0926397
 139.3920226  49.6538830  81.2611759 138.1355083  51.1716165  81.9710516
 138.3144781  51.7260989  82.8822670 138.7138238  52.0355616  80.8306113
 139.8242537  51.9410172  80.8333091 138.4799816  53.1017934  81.0641521
 138.1690160  51.7596509  79.4159213 138.6201759  52.5045618  78.7220047
 137.0693399  51.9283763  79.3978305 138.4640655  50.3779969  78.8387842
 139.3116858  49.6172227  79.2924176 137.7787887  50.0194495  77.7789458
 137.9461308  49.1129824  77.3838308 137.0382729  50.5991528  77.4327216
 136.6014730  51.0112050  81.8913893 135.8963406  52.0159638  81.8328315
 136.0847143  49.7783714  81.9224167 136.7100618  49.0070059  82.0235289
 134.6500414  49.4642255  81.9074835 134.0899544  50.3340017  82.2224082
 134.5124126  48.6287676  82.5751696 134.0743557  49.0460719  80.5488962
 134.6015341  49.3768503  79.4861494 132.9690258  48.2957145  80.6108836
 132.6908442  47.9436094  81.5053135 132.1465546  47.8650223  79.4701512
 132.3586284  48.5015745  78.6266130 132.4343591  46.4081347  79.0743215
 132.2662752  45.7426392  79.9536049 133.7809490  46.2558115  78.6811506
 133.8340518  46.6648574  77.7947406 131.5419681  45.9555895  77.9117111
 131.5615236  46.6919192  77.0823546 130.4866139  45.8351508  78.2361188
 131.8851523  44.9785303  77.5146865 130.6629805  48.0043001  79.8108042
 130.1355202  47.2534277  80.6347728 129.9753630  48.9516889  79.1723517
 130.4552027  49.5492829  78.5227341 128.5346444  49.2018155  79.3267523
 128.2963946  49.1604618  80.3804877 128.2480473  50.6111427  78.7925575
 128.2863701  50.6106024  77.6818205 129.0586466  51.2906376  79.1456541
 126.9074659  51.1795893  79.2626256 126.9551239  51.3209405  80.3651651
 126.0763529  50.4691332  79.0456100 126.6336592  52.4976762  78.5243704
 126.3664613  52.2473389  77.4704882 127.5524096  53.1243319  78.5035709
 125.4657706  53.2474992  79.1607568 124.6518293  52.5245308  79.3983012
 125.0492990  54.0304653  78.4969596 125.8500675  53.8728431  80.4424256
 126.5421060  54.6369346  80.3917186 126.2538339  53.1589536  81.0779984
 125.0096428  54.2292086  80.9851323 127.7011808  48.1388383  78.5964731
 128.0400964  47.7837814  77.4683575 126.5953366  47.6874060  79.1949607
 126.3473951  48.0307251  80.1041911 125.6875626  46.6688042  78.6287296
 125.9278208  46.5162545  77.5852018 125.8544481  45.3222692  79.3662353
 125.7935241  45.5039240  80.4657201 124.7900065  44.2837672  78.9897414
 124.7230983  44.1626040  77.8878298 123.7891917  44.5720734  79.3777249
 125.0442296  43.2976629  79.4355780 127.2215825  44.7080294  79.0384624
 128.0491464  45.3769741  79.3554063 127.3130825  44.5374918  77.9453780
 127.3424854  43.7307842  79.5518894 124.2354084  47.1463343  78.6730716
 123.7264962  47.4862971  79.7406701 123.5679334  47.1230818  77.5146462
 124.0511618  46.8658520  76.6778391 122.1780314  47.5562116  77.2961950
 121.6515563  47.5234611  78.2406013 122.1763958  49.0112536  76.7807629
 121.1509795  49.3019727  76.4560855 122.8556433  49.0931752  75.9049743
 122.6252159  49.9863901  77.8852004 123.6809311  49.7919248  78.1644252
 121.9953799  49.8528960  78.7893602 122.5330836  51.4572988  77.4760302
 123.5771780  52.1237997  77.3205746 121.4198802  52.0216919  77.4321724
 121.4242796  46.5861608  76.3491608 122.0408408  45.7964156  75.6264412
 120.0860563  46.5877532  76.3893711 119.6085906  47.3491114  76.8429230
 119.1998865  45.5911636  75.7522194 119.7975678  44.8885474  75.1924353
 118.4141130  44.7864584  76.8318173 118.1406777  45.4826552  77.6557806
 117.1007761  44.1835432  76.2919576 117.2886724  43.5902559  75.3726230
 116.3568441  44.9804503  76.0813261 116.6449402  43.5142068  77.0537895
 119.2016261  43.6029689  77.4471324 119.4724433  42.8873498  76.6395352
 118.5143575  43.0613254  78.1388619 120.4556325  43.9712798  78.2468049
 120.2681909  44.8559493  78.8858651 121.3065564  44.1915428  77.5721975
 120.7530986  43.1234951  78.9030582 118.2684606  46.2880072  74.7399775
 117.5140193  47.1808484  75.1083508 118.2021572  45.7910600  73.4944662
 118.7831278  45.0044307  73.2644692 117.4290867  46.3805928  72.3744840
 117.7557621  47.4041068  72.2767389 117.7803152  45.6620856  71.0528657
 118.8921876  45.6384208  70.9870500 117.4354226  46.2919562  70.2248843
 117.2235268  44.2259804  70.9781232 116.1130587  44.2429649  71.0796588
 117.6106151  43.6550782  71.8496080 117.5463464  43.4545259  69.6855481
 116.9604663  43.8916191  68.8460233 117.2269898  42.3984738  69.8093986
 119.0379312  43.4733778  69.3182150 119.6705019  43.3779998  70.2107269
 119.2897948  44.4438117  68.8379555 119.4014206  42.3900623  68.3717161
 118.7761778  42.3542936  67.5422218 119.3787348  41.4808635  68.9080342
 120.3769533  42.5287949  68.0459936 115.9051997  46.4439404  72.5675448
 115.2412659  47.1495874  71.8127566 115.3602941  45.6310848  73.4870108
 115.9962224  45.1439246  74.0741737 113.9206725  45.4143662  73.7595780
 113.8360705  44.3749471  74.0429314 113.4609312  46.2464175  74.9773902
 113.9830272  45.8622406  75.8845187 112.3775563  46.0701561  75.1453886
 113.7376313  47.7624206  74.8819510 113.7655809  48.1162480  73.8292827
 114.7462329  47.9721362  75.3082192 112.6831241  48.5629669  75.6506130
 113.0094472  49.6219717  75.7473927 112.6064950  48.1357476  76.6706742
 111.3694274  48.5577960  74.9730199 111.3467037  48.8863395  74.0188976
 110.1841541  48.3624072  75.5230739 109.1044774  48.5121825  74.8179786
 109.1975417  48.6319633  73.8318809 108.2615981  48.6043810  75.3273080
 110.0377847  48.0036336  76.7590830 109.2257671  48.2012509  77.3349401
 110.8396304  47.8184349  77.3325241 113.0361531  45.5306102  72.5000611
 113.1828738  44.7266661  71.5850261 112.1538272  46.5287864  72.4495118
 112.0455970  47.1011586  73.2561099 111.4606768  47.0158489  71.2467190
 111.9975146  46.6715266  70.3739927 109.9982427  46.5391595  71.1748390
 109.5307141  46.9712673  70.2529992 109.2516794  46.9653378  72.2961669
 108.3350075  46.7728600  72.0710180 109.8694130  45.0192395  71.0994448
 110.1555773  44.5442340  72.0632141 110.5383004  44.6176933  70.3095566
 108.8247699  44.7570192  70.8492483 111.4829034  48.5455690  71.2144947
 111.5033698  49.1815916  72.2698929 111.4087079  49.1555782  70.0276970
 111.4462573  48.6520907  69.1701507 111.2108134  50.6136725  69.8903946
 112.0097345  51.1102485  70.4221154 111.2600095  51.0474175  68.4090253
 110.4548116  50.5080174  67.8547324 111.0644233  52.5570935  68.2127315
 111.8602484  53.1251512  68.7411172 110.0735558  52.8934805  68.5830486
 111.1229090  52.8110715  67.1325912 112.6122939  50.6844373  67.7782787
 112.7992748  49.5926076  67.8116221 113.4426508  51.1994425  68.3075935
 112.6389494  51.0007859  66.7138735 109.8834793  51.0185399  70.5487082
 108.8797754  50.3232878  70.3990720 109.8817488  52.1204332  71.3014898
 110.7239710  52.6648023  71.3634221 108.7326216  52.5970083  72.0718227
 107.8244182  52.2596080  71.5882123 108.8067647  52.0067102  73.4865622
 109.7458894  52.3122207  73.9946160 108.7893780  50.8992267  73.4265655
 107.9443111  52.3340775  74.1076510 108.6860188  54.1319457  72.1141725
 109.7002730  54.7745331  72.3867727 107.5067946  54.7089873  71.8811183
 106.7090839  54.1416157  71.7013397 107.2776850  56.1533015  71.9006717
 108.1191527  56.6119235  71.4059677 105.9998135  56.4398853  71.1038906
 105.1001060  55.9528435  71.5066200 106.1194523  56.0930762  70.0548444
 105.7938641  57.5314973  71.0719930 107.1623830  56.7122656  73.3372233
 106.5496780  56.0618607  74.1843567 107.6554692  57.9359468  73.6150079
 108.4227712  58.7922724  72.7201833 107.9261794  58.8863371  71.7307706
 109.4387910  58.3524659  72.6060751 107.5454013  58.5522236  74.9353965
 107.8494247  57.8335738  75.6838736 108.4751930  59.7732400  74.9006205
 109.4930459  59.4696494  75.2297828 108.1316451  60.6136053  75.5386305
 108.5187756  60.1467398  73.4193442 107.6223751  60.7573181  73.1653944
 109.4377992  60.7041733  73.1473777 106.1144585  58.9430013  75.2985834
 105.4516905  59.6906221  74.5788643 105.7272996  58.6285254  76.5350016
 106.2794513  57.9919593  77.0819345 104.6248815  59.3124374  77.2112298
 103.8117121  59.4556924  76.5201737 104.1425363  58.4918273  78.4103028
 103.4411361  59.0792985  79.0394087 105.0068442  58.1845580  79.0368279
 103.4714153  57.3371179  77.9585053 104.0267160  56.9260926  77.2786942
 105.0873334  60.7130070  77.6255174 105.6463416  60.9008486  78.7067525
 104.9401265  61.6868139  76.7203676 104.5943919  61.4767443  75.7969412
 105.3367953  63.0857923  76.9503754 106.3229236  63.0751629  77.3870969
 105.4123289  63.8993525  75.6396979 104.3873891  63.9799518  75.2057316
 105.9720733  65.3095262  75.8794005 106.9957603  65.2536328  76.3095225
 105.3353488  65.9000667  76.5689590 106.0330534  65.8641991  74.9168702
 106.3069118  63.2190014  74.5961608 105.9063596  62.2226842  74.3112180
 107.3364401  63.0881466  74.9875358 106.3573364  63.8356960  73.6731778
 104.3792319  63.7548321  77.9401956 103.1638207  63.7478310  77.7299157
 104.9179239  64.4055314  78.9664759 105.9214949  64.3795416  79.0626363
 104.2072442  65.1989687  79.9696631 103.2677536  65.5307265  79.5507151
 103.9500424  64.3439494  81.2211136 103.7742123  64.9767173  82.1189112
 104.8512123  63.7247925  81.4342192 102.7471985  63.4245953  81.1042572
 102.9106036  62.0818876  80.7134020 103.8970148  61.7085770  80.4789835
 101.7945321  61.2276834  80.6402952 101.9305865  60.1905853  80.3721450
 100.5128817  61.7135107  80.9534486  99.6570545  61.0510786  80.9178746
 101.4615322  63.9076674  81.4224387 101.3386344  64.9325999  81.7377033
 100.3454491  63.0545521  81.3443505  99.3594731  63.4213755  81.5918485
 104.9842772  66.4815343  80.3060293 106.1394649  66.6527896  79.9191972
 104.3229272  67.4051631  81.0009070 103.4021874  67.2425537  81.3404636
 104.8556167  68.7178346  81.3813624 105.9052789  68.6036183  81.6030827
 104.6766374  69.7049867  80.2033767 105.0108304  69.1734511  79.2788661
 103.1963466  70.0822290  80.0241104 102.8445755  70.6963820  80.8781821
 102.5579854  69.1789721  79.9577252 103.0652985  70.6807086  79.1012996
 105.6017425  70.9309669  80.3485630 106.6398271  70.5652624  80.5173150
 105.3071719  71.5335209  81.2347524 105.6205569  71.8339010  79.1125597
 104.6493004  72.3503738  78.9736126 105.8114435  71.2241615  78.2075344
 106.4186392  72.6003657  79.1975042 104.1793724  69.1823813  82.6773331
 103.0554567  68.7604674  82.9629261 104.8560998  70.0195964  83.4622132
 105.7695592  70.3334238  83.1795927 104.4514995  70.3992623  84.8144759
 103.4178395  70.1132236  84.9365821 105.2958713  69.6329516  85.8402420
 104.8348387  69.7442989  86.8460777 106.3156585  70.0798489  85.8807247
 105.4678804  68.1409968  85.5986190 106.7551103  67.5915205  85.4443828
 107.6204637  68.2320796  85.4774347 106.9205692  66.2086276  85.2531145
 107.9115290  65.7950452  85.1428122 105.7959667  65.3679206  85.2042573
 105.9180612  64.3046059  85.0682962 104.3459590  67.2963812  85.5344473
 103.3545701  67.7104770  85.6281291 104.5090668  65.9175518  85.3282137
 103.6384575  65.2875403  85.2663178 104.5989352  71.9137947  85.0604889
 105.5791778  72.5212434  84.6142382 103.6756420  72.5443674  85.8129679
 102.4697311  71.9620622  86.3878987 102.7293034  71.0745254  87.0065525
 101.7893688  71.6531918  85.5645397 103.7741369  73.9536765  86.1780223
 104.0925868  74.4995472  85.3082765 102.3629661  74.3464968  86.6277303
 101.7457500  74.6093059  85.7426730 102.3471659  75.2087973  87.3259758
 101.8347463  73.0558174  87.2471781 102.2136510  72.9695969  88.2910009
 100.7280568  73.0033952  87.2548415 104.8013548  74.1895946  87.2989862
 104.8691354  73.3796192  88.2276882 105.4699335  75.3609244  87.3318490
 105.4918540  76.4016230  86.3116450 104.4843135  76.5888160  85.8750975
 106.2023723  76.0933752  85.5155579 106.1288261  75.8313371  88.5446810
 106.8200784  75.0742712  88.8867643 106.8325515  77.1376447  88.1588987
 107.8535473  76.9054424  87.7835524 106.9187507  77.8626336  88.9934140
 105.9870683  77.6713587  87.0033963 105.1157682  78.2397289  87.3983217
 106.5627588  78.3276944  86.3182170 105.0773345  76.0320029  89.6469345
 103.9891774  76.5723276  89.4052398 105.3758902  75.5754357  90.8617315
 106.2457201  75.1157522  91.0309764 104.4621499  75.7105504  91.9977142
 103.4868703  75.3804923  91.6737273 104.9056835  74.8179281  93.1547934
 105.1767390  73.8208468  92.7383882 104.0663362  74.6748616  93.8738415
 106.0139757  75.3830544  93.8275955 106.3123639  74.7362078  94.4848934
 104.3421343  77.1577678  92.4721401 105.2452365  77.9733881  92.2871784
 103.2985235  77.4453622  93.2440766 102.5030813  76.8408743  93.2989980
 103.0862075  78.7552391  93.8771979 103.4024737  79.5097706  93.1697482
 101.5819545  78.9702392  94.0869024 101.3399060  80.0247365  94.3257903
 101.1985646  78.3157550  94.8940535 100.8576937  78.5788499  92.7969452
 100.4220677  77.4130160  92.7081289 100.9644161  79.3129034  91.7892082
 103.9643991  78.9518180  95.1318390 103.7579564  79.8615247  95.9332229
 104.9683980  78.0881120  95.2919987 105.0366207  77.3610918  94.6116336
 106.0949215  78.1483486  96.2247701 105.9655913  78.9706539  96.9139319
 106.1104045  76.8194253  96.9957884 106.0707652  75.9926611  96.2530187
 105.1753556  76.7616966  97.5956642 107.3221291  76.6058916  97.9064566
 107.2643780  77.2451183  98.8104678 108.2762762  76.8212572  97.3830357
 107.4006255  75.1372443  98.3338189 107.4053094  74.8442174  99.5469097
 107.4970290  74.2494547  97.4537712 107.4053599  78.4144716  95.4598292
 108.1476865  79.3222210  95.8317799 107.6122482  77.7739005  94.2995206
 107.0062349  77.0307147  94.0068200 108.6759328  78.1236006  93.3512729
 109.6175693  78.0263216  93.8716155 108.6273236  77.1716606  92.1295190
 108.1034630  77.6505260  91.2712442 108.0216636  76.2767272  92.3985974
 109.9947855  76.6475387  91.6620513 109.8729720  76.1146757  90.6941246
 110.3821543  75.9099494  92.3921928 111.0283018  77.7450375  91.4544903
 110.9888897  78.4742975  90.4777649 111.9321734  77.9312986  92.3926459
 111.9446002  77.3515211  93.2028746 112.5335531  78.7257414  92.3159898
 108.5246621  79.5953283  92.9245532 109.4433514  80.3921822  93.1148659
 107.2876322  79.9971166  92.6091596 106.5721860  79.2995663  92.5110115
 106.8644398  81.3625419  92.2828959 107.6017177  81.7708037  91.6030567
 105.5043359  81.2975373  91.5493717 105.1404596  82.3201475  91.3198805
 104.7655612  80.8267903  92.2318823 105.4901767  80.5131727  90.2200321
 105.9516661  79.5099099  90.3642519 104.0480804  80.3135183  89.7523644
 103.5458521  81.2921509  89.5897975 103.4624422  79.7498607  90.5101306
 104.0196777  79.7489703  88.7965461 106.2449755  81.2510100  89.1152499
 107.3085627  81.4046149  89.3989739 105.7832913  82.2407637  88.9188647
 106.2206269  80.6655289  88.1708446 106.8227152  82.3314632  93.4933160
 106.2764524  83.4309974  93.3657721 107.4046209  81.9703202  94.6484132
 107.7211123  81.0288676  94.7702800 107.8064004  82.9205266  95.7099711
 107.2681046  83.8505530  95.5849021 107.4877250  82.3677230  97.1113405
 107.8557837  83.0919765  97.8743066 108.0350246  81.4132965  97.2769483
 105.9905434  82.1425786  97.3653374 105.6347023  81.3478555  96.6754296
 105.4310802  83.0661093  97.1158851 105.7554750  81.7163923  98.8249041
 106.2132559  82.4905888  99.4843593 106.2771766  80.7561161  99.0181291
 104.2654393  81.6089446  99.1839078 103.7117776  82.5067582  98.8350608
 104.1527920  81.5338273 100.2894908 103.6236039  80.4101771  98.5935309
 104.0625348  79.5467110  99.0000932 103.7136377  80.3970808  97.5487004
 102.6244735  80.3973734  98.8679524 109.2946682  83.2827793  95.6395385
 109.6607029  84.4034038  95.9723797 110.1460283  82.3785814  95.1516212
 109.7770803  81.5428370  94.7471388 111.6197003  82.4777346  95.1843080
 111.8911445  82.8254635  96.1668484 112.2217711  81.0704183  95.0527271
 111.7555127  80.3919383  95.8022471 113.3041898  81.0831728  95.2478122
 112.0176029  80.5415521  93.7547899 111.0600892  80.4898143  93.5700071
 112.2452160  83.4480746  94.1593590 113.3844836  83.2583400  93.7374157
 111.4627752  84.3897082  93.6174333 110.5735020  84.5749274  94.0361125
 111.8414683  85.2214041  92.4613759 112.7899853  85.6704775  92.6683193
 111.0618974  85.9536146  92.3019260 112.0298620  84.4500514  91.1422368
 112.2329864  85.0604130  90.0949904 111.9078990  83.1224042  91.1749030
 111.6467848  82.7036484  92.0384209 112.2349135  82.1805511  90.0958032
 112.7298228  82.7136495  89.2968254 113.2021913  81.1060521  90.6387669
 112.6647086  80.4580365  91.3630326 114.2852091  81.7106651  91.3116276
 113.9176775  82.2127391  92.0574375 113.8494103  80.2206505  89.5748729
 114.2834054  80.8409508  88.7636945 113.1030607  79.5295699  89.1300160
 114.6495348  79.5960536  90.0262713 110.9611898  81.5476026  89.5237908
 109.9001799  81.5887761  90.1523675 111.0555459  80.9804292  88.3221751
 111.8759330  81.1339572  87.7634632 110.0639087  80.0623542  87.7718915
 109.5092375  79.6114908  88.5852134 109.1018270  80.8552595  86.8796886
 109.6608789  81.3403014  86.0528572 108.6060193  81.6544968  87.4689859
 108.3206160  80.1987502  86.4416739 110.7647073  78.9203437  87.0125219
 111.1834007  79.0879270  85.8669781 110.9147509  77.7581776  87.6510506
 110.7521208  77.7361568  88.6390946 111.3924851  76.5229598  87.0049229
 111.9989114  76.7799191  86.1477919 112.2643268  75.6990711  87.9598216
 112.5147769  74.7119729  87.5062345 111.7137155  75.5157911  88.9094009
 113.4773134  76.3702149  88.2536575 113.9895579  76.4448936  87.4212685
 110.2173636  75.6885044  86.4833842 109.5361186  75.0138637  87.2569249
 109.9952112  75.7180932  85.1666410 110.5993187  76.2611489  84.5742211
 109.0338910  74.8647327  84.4435370 108.2067809  74.6523266  85.1061899
 108.4939776  75.5530365  83.1657352 109.2380012  75.4343098  82.3391367
 107.1569580  74.9308135  82.7425603 106.4011313  75.0464976  83.5449541
 107.2611856  73.8488706  82.5212902 106.7764045  75.4302619  81.8259800
 108.2457866  77.0633006  83.3147780 109.1880631  77.6022724  83.5513565
 107.5126212  77.2731427  84.1188737 107.8541647  77.4861086  82.3644099
 109.7176188  73.5381795  84.0859130 110.9118937  73.5290952  83.7832285
 108.9961522  72.4117933  84.1147912 108.0139345  72.4384494  84.2917780
 109.5863475  71.0675917  83.9261708 110.5698307  71.1784708  83.4914550
 109.7695546  70.3434268  85.2808791 108.7638431  70.1817248  85.7309214
 110.4896425  68.9903366  85.1424075 111.4987105  69.1391697  84.6987911
 109.9247571  68.2792420  84.5058526 110.6268761  68.5201014  86.1379023
 110.6042860  71.1746805  86.2680466 110.1199799  72.1453827  86.5008118
 111.6104014  71.3779791  85.8383612 110.7442661  70.6248306  87.2215520
 108.7747727  70.2416890  82.9214494 107.5586535  70.3679316  82.8434821
 109.4595865  69.4066929  82.1449157 110.4589540  69.3684707  82.2746830
 108.9753097  68.5438764  81.0695303 107.8986796  68.4916964  81.1032706
 109.4182734  69.1648625  79.7365755 110.5112591  69.3624675  79.7836414
 108.9344165  70.1636883  79.6558314 109.0673200  68.2138342  78.2320707
 109.5114691  67.1117673  81.2643189 110.5695169  66.9051718  81.8667075
 108.7765776  66.1097186  80.7812000 107.9252035  66.3107045  80.2839385
 109.0670256  64.6883643  80.9610468 110.1221095  64.5646234  81.1642427
 108.2366377  64.1698533  82.1520919 107.1700419  64.4367330  81.9779024
 108.5685789  64.7064278  83.0672172 108.3280522  62.6511396  82.3994500
 107.9882084  62.0990873  81.4910723 109.7497903  62.2022610  82.7460747
 110.1149488  62.7290983  83.6519002 110.4525577  62.4156581  81.9158480
 109.7714202  61.1064429  82.9329026 107.3876276  62.2657337  83.5393487
 106.3394361  62.5225018  83.2787222 107.6625010  62.8043204  84.4693579
 107.4401594  61.1733657  83.7404214 108.7620921  63.8948460  79.6882007
 107.6769120  63.9935522  79.1275341 109.6670752  62.9930007  79.3265412
 110.5819245  63.0123435  79.7443398 109.4621769  61.8991997  78.3867061
 108.4813980  61.9568717  77.9335901 110.5585119  61.9425132  77.3091750
 110.5523123  60.9790054  76.7503427 111.5415764  62.0128433  77.8238588
 110.4972950  63.0632296  76.2566707 109.5527933  62.9610871  75.6730569
 110.5823635  64.4874944  76.8113196 111.4395573  64.5822262  77.5120879
 109.6489250  64.7720719  77.3355064 110.7301659  65.2167103  75.9889073
 111.6844796  62.8572445  75.3183536 111.6280254  61.8575281  74.8364775
 112.6408868  62.9192404  75.8812816 111.7021977  63.6340426  74.5268206
 109.5500444  60.6023383  79.1996948 110.6369259  60.2254894  79.6399342
 108.4120484  59.9579187  79.4537451 107.5412191  60.3022072  79.0981693
 108.3210021  58.7642886  80.2973462 109.1894056  58.7131839  80.9403451
 107.0736170  58.9307751  81.1868193 106.1850512  59.1545722  80.5650968
 107.2340596  59.7996749  81.8588217 106.7789425  57.7309042  82.0620529
 107.0112379  57.7376659  83.2592438 106.2088900  56.6902961  81.5070853
 106.3266656  55.8396302  82.0286948 106.0361619  56.6711832  80.5270200
 108.3164122  57.4745562  79.4491155 107.4692157  57.3490085  78.5630445
 109.1803783  56.5073238  79.7915336 109.8437153  56.6864817  80.5249673
 109.2648868  55.1441007  79.2303597 110.2371208  54.7650167  79.5117640
 108.2149760  54.2245036  79.8968119 108.1960513  53.2396791  79.3773618
 107.2058661  54.6692534  79.7867086 108.4565009  53.9467842  81.3756752
 107.7873159  54.4671947  82.2540403 109.3909632  53.0968391  81.7259015
 109.9150975  52.6223243  81.0106431 109.4469796  52.8502886  82.6871888
 109.2480750  55.0740527  77.6777610 108.2529769  54.6878738  77.0709129
 110.3841572  55.3737582  77.0355968 111.1695130  55.6805516  77.5840742
 110.6148741  55.2741619  75.5837623 109.7801459  54.7499038  75.1373570
 110.6765896  56.6895412  75.0053103 109.7699236  57.2115387  75.3464059
 110.6571481  56.6578661  73.8940049 111.8629166  57.5313656  75.4284612
 113.0177449  57.5425901  74.6320526 113.0659616  56.9281796  73.7460062
 114.1116008  58.3494530  74.9761101 114.9843754  58.3465537  74.3430519
 114.0546564  59.1606561  76.1199693 114.8990013  59.7830048  76.3729998
 111.8070822  58.3347797  76.5828608 110.9251348  58.3228947  77.2053535
 112.8991120  59.1525109  76.9216699 112.8403603  59.7790018  77.7933889
 111.8837338  54.4799454  75.2194862 112.7285402  54.2287426  76.0754006
 112.0460436  54.0810115  73.9541146 111.3532783  54.3086792  73.2662270
 113.2461504  53.3811181  73.4668826 114.0951032  53.8163451  73.9735596
 113.1251774  51.8848672  73.8005483 112.3786700  51.3891481  73.1439401
 112.7641252  51.7791372  74.8455659 114.4396813  51.1438088  73.7023339
 114.8755778  50.6198404  72.4700185 114.2407668  50.6803448  71.5988219
 116.1667763  50.0680743  72.3622473 116.4979299  49.6594465  71.4225435
 117.0042909  50.0000845  73.4951108 118.2662585  49.5190519  73.3902231
 118.6059384  49.4923794  74.2925356 115.2639261  51.0473649  74.8382428
 114.9375249  51.4507591  75.7847922 116.5371734  50.4612507  74.7404702
 117.1696853  50.4052525  75.6140611 113.4279618  53.5730851  71.9478091
 112.4225130  53.4917029  71.2379811 114.6499782  53.7663253  71.4064339
 114.8550371  53.8899372  69.9673175 114.2221965  54.7077272  69.5556141
 114.5873232  52.9288093  69.4752333 115.9461272  53.8675058  72.0906016
 115.9989282  53.1473419  72.8888487 116.9622068  53.5389164  70.9929882
 116.9813880  52.4400076  70.8489431 117.9911073  53.8954845  71.1975562
 116.3389573  54.1983955  69.7650887 116.5133472  55.2976029  69.7971953
 116.7262626  53.7931248  68.8080360 116.1497050  55.2522067  72.7391079
 115.1930344  56.0230770  72.8345721 117.3470690  55.5426575  73.2629282
 118.1430434  55.0113044  72.9776812 117.6425822  56.6791951  74.1635137
 116.8904824  56.6800878  74.9394998 119.0317981  56.4206702  74.7931238
 119.8189368  56.6894564  74.0540974 119.1392896  55.3312278  74.9806240
 119.2618190  57.1720727  76.1111404 118.5688508  56.7924881  76.8918879
 119.0153399  58.2387729  75.9376742 120.7128624  57.0923483  76.6110634
 120.8425283  57.8705381  77.3967324 121.3936331  57.3582789  75.7680451
 121.1178404  55.7617391  77.1228428 121.0482946  54.9731487  76.5145142
 121.6952864  55.5197633  78.2909515 121.7044760  56.3536594  79.2884538
 121.0769994  57.1239072  79.2767102 122.1977059  56.0717667  80.1197737
 122.3062534  54.4098086  78.5521732 122.2542178  53.6023784  77.9302820
 122.6466423  54.3151171  79.4910982 117.5800983  58.0542984  73.4707534
 117.4694676  59.0832752  74.1355808 117.6140934  58.0802044  72.1435732
 117.7325578  57.1977545  71.6688239 117.8814444  59.2491204  71.2977714
 118.5711272  59.8709871  71.8345560 118.5644912  58.7852698  69.9923011
 118.6587624  59.6595291  69.3080727 117.9024126  58.0342703  69.5009700
 119.9724485  58.1802463  70.1741384 120.6495062  58.9216288  70.6444706
 120.3934777  57.9072012  69.1847361 120.0074335  56.8988625  71.0257648
 119.0678541  56.0767239  70.8940123 120.9127090  56.7894675  71.8782089
 116.6233105  60.1045776  71.0456641 116.1424106  60.2379782  69.9188387
 116.0508871  60.6776865  72.1067615 116.4084948  60.4627919  73.0165262
 114.9618073  61.6521633  72.0089560 114.4532368  61.5167681  71.0629621
 113.9451113  61.3957586  73.1224280 114.4229127  61.5041286  74.1203611
 113.5434012  60.3624330  73.0438349 113.0981985  62.1087140  73.0477040
 115.4886945  63.0976340  72.0231823 116.2965065  63.4692055  72.8733914
 114.9534394  63.9415847  71.1337134 114.2838978  63.5944574  70.4692391
 115.2237330  65.3830762  71.0605447 116.0820026  65.6205317  71.6766161
 115.5432513  65.7636344  69.6030521 114.6682655  65.5188544  68.9664722
 116.3758948  65.1173071  69.2414992 115.9603091  67.2416795  69.4443843
 117.0688369  67.2581994  69.3142940 115.7468881  67.8195932  70.3682645
 115.3187882  67.9324239  68.2273769 115.4631500  67.2826791  67.3365646
 115.7979161  68.9133425  68.0482021 113.7993696  68.1202243  68.3641213
 113.3021727  67.1667561  68.6211021 113.3813069  68.4786013  67.3967397
 113.4458796  69.1182578  69.3999566 113.8325145  70.0681543  69.1917744
 113.8294694  68.8244467  70.3293213 112.4136369  69.1808173  69.4843702
 114.0283556  66.1562492  71.6153766 113.0359939  66.3590740  70.9116364
 114.1478949  66.6518431  72.8428019 114.9646689  66.4536268  73.3833260
 113.1839554  67.5896380  73.4499421 112.1890545  67.2372674  73.2149034
 113.3363110  67.6341721  74.9896208 114.1950125  68.2905356  75.2589001
 112.0723524  68.1543870  75.7005034 111.1690763  67.6028177  75.3683867
 111.9231106  69.2405981  75.5404365 112.1772835  68.0151184  76.7984587
 113.6396701  66.2539406  75.5879521 114.6677183  65.9190533  75.3303735
 112.9121823  65.4959422  75.2369630 113.5915195  66.3118413  76.6955904
 113.3465987  68.9886840  72.8345605 114.2636965  69.2441879  72.0503504
 112.4089414  69.8849110  73.1113564 111.6113128  69.5986613  73.6383595
 112.4271112  71.3015310  72.7619288 113.4439989  71.6603519  72.7478395
 111.7315531  71.5164069  71.4038857 110.6274961  71.4952469  71.5346277
 111.9495252  70.6528154  70.7497044 112.1225085  72.8107742  70.6837856
 111.9111317  73.6923286  71.3238211 111.4958207  72.9082538  69.7669093
 113.5789011  72.7942753  70.2383447 114.0397954  71.8591123  69.5956157
 114.3663089  73.7792672  70.6162348 115.3346071  73.6939218  70.4071716
 114.0049395  74.5139043  71.1856614 111.6485883  72.0516094  73.8403111
 110.6241939  71.5457763  74.2972344 112.0378742  73.2892693  74.1444798
 112.9032893  73.6623967  73.8246470 111.1887297  74.2326912  74.8742350
 110.3245339  73.7137091  75.2725934 111.9452021  74.8514939  76.0500189
 111.4705827  75.8084395  76.3567387 112.9876010  75.0919599  75.7386763
 111.9689314  73.9824869  77.2620225 112.9393384  73.0993992  77.5810310
 113.8498985  72.9399953  77.0112219 112.5957910  72.4415105  78.7406722
 113.0219612  71.6018622  79.0422583 111.3562342  72.8189037  79.2006594
 110.9279780  73.8173942  78.2780743 109.6553692  74.3898299  78.4997278
 109.2835710  75.1466051  77.8254450 108.8496145  73.9700173  79.5765851
 107.8756927  74.4145802  79.7218228 110.5657698  72.3932809  80.2754079
 110.9289654  71.6342001  80.9476363 109.2970544  72.9671314  80.4550039
 108.6630803  72.6383769  81.2639535 110.6232822  75.3002708  73.9425818
 111.2879404  75.7401927  72.9993298 109.4064965  75.7488019  74.2578698
 108.9011337  75.3290912  75.0186852 108.6736702  76.7950729  73.5483928
 109.3659906  77.3254210  72.9152869 107.5761298  76.1618300  72.6783966
 106.7067789  76.8488838  72.5638639 107.2133070  75.2320722  73.1685493
 108.0996359  75.8515395  71.2725665 109.0083338  75.2101376  71.3291879
 108.3905911  76.8144906  70.7912319 107.0294374  75.1540884  70.4268135
 106.0601133  75.6887906  70.5437754 106.9029130  74.1044980  70.7763133
 107.4505711  75.1770824  68.9575693 108.4220052  74.6748857  68.8105191
 107.5570455  76.2241822  68.6048441 106.4346849  74.5293498  68.1030852
 105.5021223  74.9445102  68.3059028 106.4673892  73.4791073  68.2673252
 106.6543804  74.6698448  67.0939826 108.0955950  77.8286115  74.5120142
 107.5593854  77.4724951  75.5620163 108.1503427  79.0939876  74.1047477
 108.5972263  79.3157433  73.2310566 107.6548022  80.2684718  74.8384162
 106.9375474  79.9556326  75.5842430 108.8139952  81.0159001  75.5278642
 109.5087836  81.4252721  74.7565774 108.2753390  82.1746531  76.3716171
 107.5653470  81.8089276  77.1423220 107.7465536  82.9195793  75.7373327
 109.1056297  82.7073934  76.8839600 109.6086423  80.0873338  76.4542393
 110.1699988  79.3299163  75.8748942 108.9165180  79.5506722  77.1314909
 110.3322955  80.6735744  77.0615188 106.9417145  81.1749191  73.8397651
 107.5367121  81.5741282  72.8450169 105.6293339  81.3516760  74.0077390
 105.2107634  81.1282760  74.8940235 104.7166996  81.9149266  72.9971652
 103.7290978  81.5889281  73.2704405 104.6718507  83.4498336  73.0826651
 103.9453320  83.8507870  72.3500484 105.6759055  83.8710228  72.8638222
 104.2311596  83.9489261  74.4701520 103.2414679  83.4291188  75.0445889
 104.9056745  84.8558564  75.0032824 104.9351212  81.3025431  71.5886442
 104.9305333  81.9799348  70.5653683 105.1629832  79.9786234  71.5602808
 105.1370858  79.5218902  72.4423308 105.5209840  79.1373048  70.4023100
 105.6506056  78.1456886  70.8117225 104.3223027  79.0596526  69.4343827
 104.1253796  80.0600805  68.9986745 103.4626640  78.7695744  70.0652798
 104.4698085  78.0012122  68.3498898 104.7165139  76.8285584  68.5990594
 104.2663442  78.3669414  67.1055785 104.2344760  77.6211588  66.4390417
 104.0559019  79.3155680  66.9074548 106.8774679  79.4389631  69.7158934
 107.3206120  78.6271421  68.9024316 107.6115047  80.4827062  70.1139779
 107.2513593  81.1370328  70.7850832 109.0202658  80.6562301  69.7499348
 109.0979445  80.4265037  68.7008619 109.4371825  82.1074715  70.0150080
 109.2917843  82.3588496  71.0902243 108.8028410  82.8060262  69.4267252
 110.5031774  82.2910682  69.7661046 109.9154052  79.6447368  70.4953419
 109.5889695  79.2146853  71.6027679 111.0378153  79.2379831  69.8908949
 111.3175725  79.6171187  69.0156604 111.9200321  78.2001424  70.4444797
 111.3013307  77.4580191  70.9321144 112.7216919  77.5111314  69.3219787
 113.3225517  76.6875334  69.7685019 113.4308987  78.2463783  68.8767410
 111.8923069  76.9131672  68.1689876 111.4052666  77.7397156  67.5985266
 112.8124569  76.1501524  67.2161259 113.3251541  75.3275891  67.7567969
 113.5782654  76.8251234  66.7855839 112.2369343  75.6999949  66.3815778
 110.8041335  75.9604778  68.6586635 110.0744447  76.5006452  69.2956420
 111.2527712  75.1430572  69.2589586 110.2541668  75.4907440  67.8232339
 112.8618637  78.7689491  71.5181637 113.5470615  79.7604707  71.2792163
 112.9663343  78.0850885  72.6594378 112.4205621  77.2525782  72.7913518
 113.7564054  78.5112455  73.8205338 114.1706780  79.4900405  73.6195644
 112.8132713  78.6305326  75.0259966 112.3789335  77.6302443  75.2454191
 111.9691586  79.2918911  74.7195449 113.4501645  79.1944442  76.3072973
 114.2858288  78.5558827  76.6606900 112.6791846  79.2042748  77.1091418
 113.9112803  80.6372348  76.1422252 113.1251164  81.5304753  75.8868361
 115.1887146  80.9245336  76.2423949 115.7823287  80.3076886  76.7688915
 115.4079943  81.8982424  76.2215960 114.9386169  77.5673302  74.0902185
 114.8271976  76.3483549  73.9416520 116.0711215  78.1360618  74.5170333
 116.0882956  79.1086112  74.7283067 117.2957984  77.4072248  74.8814124
 117.0107703  76.4977899  75.3903348 118.0766202  77.0452623  73.6096295
 117.4302542  76.4361031  72.9381384 118.9543227  76.4131443  73.8698507
 118.5154941  78.2051950  72.9320989 117.7401023  78.5810475  72.5074019
 118.1708962  78.2161910  75.8565875 117.8204187  79.3382489  76.2235351
 119.3004714  77.6510224  76.3001269 119.4612787  76.6869085  76.0936003
 120.3359854  78.3365838  77.0921712 120.4510948  79.3448569  76.7199149
 121.2292045  77.7465526  77.0132572 120.0324550  78.4466383  78.5904256
 120.8736999  78.0950239  79.4107477 118.8009595  78.8072990  78.9557977
 118.1594315  79.1434074  78.2590585 118.2775529  78.7329160  80.3277258
 119.1221503  78.6499537  80.9994166 117.5561996  80.0425510  80.6696944
 118.2307974  80.8950160  80.4332451 117.3234975  80.0682190  81.7526352
 116.2699330  80.2437318  79.8918039 116.1231069  79.8666066  78.7395224
 115.2930947  80.8616941  80.5013287 115.3118499  80.9547770  81.4980895
 114.4826227  81.0781445  79.9632788 117.4226789  77.4734346  80.5905999
 116.7412416  77.3722606  81.6169741 117.4814944  76.5080037  79.6727901
 118.0077454  76.6521373  78.8389610 116.9543817  75.1541719  79.8255435
 116.4377051  75.1028485  80.7694705 115.9505787  74.8121465  78.7152566
 115.0203215  75.3946961  78.8960226 115.6673678  73.7347771  78.7414521
 116.4364873  75.1626271  77.4298675 117.1239716  74.5170676  77.2021920
 118.0777017  74.1170656  79.9135934 119.1247958  74.2612822  79.2822135
 117.8717079  73.0934570  80.7432378 116.9885861  73.0215946  81.2151583
 118.8109532  71.9990263  81.0050789 119.4296082  71.8603385  80.1305364
 119.7000346  72.3129185  82.2241109 120.3294736  71.4195258  82.4426981
 119.0510619  72.4962582  83.1002288 120.6345906  73.5209619  82.0301055
 120.0430835  74.4498139  81.8819067 121.2744360  73.3850845  81.1330247
 121.5262459  73.7618524  83.2432108 121.2964243  74.6635981  84.0354815
 122.5548073  72.9592218  83.4397501 123.1630075  73.1014419  84.2227358
 122.7922255  72.2786131  82.7549508 118.0341739  70.6918872  81.2276422
 116.9056431  70.7076918  81.7229547 118.6180151  69.5562080  80.8433204
 119.5640158  69.5393053  80.5442576 117.9169036  68.2670411  80.7380005
 117.0319807  68.3017517  81.3577566 117.4872242  68.0020086  79.2764371
 116.7635340  67.1548037  79.2616688 118.3593050  67.7147818  78.6526013
 116.8588994  69.2283655  78.5876136 117.6345193  69.9660214  78.3011176
 116.1525433  69.7250457  79.2844483 116.0682816  68.9018297  77.3149994
 116.3562227  67.8801959  76.6579877 115.1137569  69.6704394  77.0433992
 118.7766657  67.1106709  81.2713484 119.9955836  67.2447720  81.3939739
 118.1509258  65.9740170  81.5882403 117.1481188  65.9124534  81.4910289
 118.8278330  64.7666309  82.0687063 119.8208763  64.7454775  81.6383036
 118.9483627  64.8047745  83.5906011 117.9601238  64.6387466  84.0769599
 119.3279322  65.8028288  83.8779162 119.8852370  63.8369621  84.0118166
 120.1397823  64.0365423  84.9365329 118.1148024  63.4876902  81.6211666
 116.8838582  63.3913944  81.6391260 118.9051077  62.4769235  81.2516234
 119.8932537  62.5820337  81.3000105 118.4421032  61.1776440  80.7420415
 117.3731491  61.2247037  80.5878852 119.1065054  60.7866506  79.4003467
 120.0668054  60.2976257  79.6332845 118.2030330  59.8080146  78.6394846
 117.2203154  60.2752158  78.4160238 118.0228418  58.8825205  79.2264127
 118.6694420  59.5107145  77.6814466 119.4199398  61.9628856  78.4644962
 120.0705403  62.7092175  78.9684742 118.4969103  62.4779105  78.1323865
 119.9883616  61.6393755  77.5789181 118.7208364  60.0874672  81.7720067
 119.7968701  60.0483026  82.3621716 117.7928812  59.1500868  81.9358302
 116.9118037  59.1762322  81.4471071 118.0524315  57.9075226  82.6832001
 118.4368334  58.1882367  83.6460349 116.7723189  57.0764664  82.8648651
 116.9942120  56.1010421  83.3565135 116.1968475  56.8310426  81.6066688
 116.8828546  56.4185098  81.0684818 115.7244852  57.7623326  83.7361182
 115.4066985  58.7183122  83.2759732 116.1062344  57.9631198  84.7554113
 114.8267812  57.1127763  83.8245648 119.1177187  57.0254002  82.0107053
 119.3657521  57.1056449  80.8035080 119.6922921  56.1134509  82.7940787
 119.5726714  56.1546138  83.7756608 120.2172792  54.8422540  82.2843132
 120.7282804  55.0147795  81.3502830 121.1920754  54.2340883  83.3060019
 121.4685446  53.1942320  83.0113607 120.6671323  54.1579562  84.2856152
 122.4790394  55.0545076  83.4859513 122.9666398  54.8076598  84.4541906
 122.2789572  56.1447573  83.4469855 123.5073105  54.7863051  82.3824388
 123.1856198  54.8631056  81.1679900 124.6697904  54.4615469  82.6999898
 119.0554661  53.8806636  81.9933143 117.9601116  54.0590684  82.5220859
 119.2735853  52.8707598  81.1505278 120.1638088  52.7090272  80.7376564
 118.2050024  51.9526688  80.7517842 117.4177443  52.5360831  80.2922264
 118.7609549  50.9511970  79.7309849 119.3273400  50.1601830  80.2725059
 119.4988389  51.4492281  79.0634601 117.6627638  50.3533666  78.8478535
 117.4060104  51.0424794  78.0156241 116.7304013  50.1700290  79.4197862
 118.1320600  49.0397370  78.2522568 118.7656310  48.9688247  77.2144740
 117.9402712  47.9537821  78.9602370 117.4990332  48.0299165  79.8550120
 118.2129280  47.0815292  78.5708139 117.5992636  51.2089964  81.9557181
 118.3245696  50.7517973  82.8427639 116.2877090  50.9599258  81.9258150
 115.6845139  51.3840952  81.2420999 115.6443566  50.0459613  82.8671718
 115.9709635  50.3299509  83.8556281 114.1182058  50.2406427  82.8185400
 113.7219017  50.0801299  81.7979353 113.8506597  51.2732282  83.1232576
 113.4393085  49.2702444  83.7771534 113.6958534  49.3744222  84.9955826
 112.8724463  48.2538799  83.3131972 116.0833371  48.5705023  82.6626584
 116.5582791  48.1644742  81.5971588 115.8903228  47.7456482  83.6951134
 115.4140406  48.1228782  84.4864453 116.3139632  46.3398481  83.7754672
 116.9384914  46.1174100  82.9210539 117.1823208  46.1814612  85.0282185
 118.0701927  46.8472712  84.9152940 117.5511103  45.1356616  85.1086353
 116.4724867  46.5415848  86.2109038 117.0871593  46.4719089  86.9557943
 115.1868925  45.2851456  83.7368492 115.4296402  44.1365868  84.0976914
 113.9291680  45.6638014  83.4451541 113.7298929  46.6178425  83.1808868
 112.7509919  44.7564691  83.4436882 113.0964739  43.7334306  83.3648690
 111.9261469  44.9169736  84.7369794 111.0092881  44.2920678  84.6438467
 111.5984584  45.9752461  84.8113938 112.6569377  44.4344774  86.0085352
 113.7574285  44.4860312  85.8776645 112.4329694  43.3592083  86.1412936
 112.2987370  45.2107045  87.2893884 112.9709166  44.8507596  88.1000375
 111.2480974  44.9855492  87.5833671 112.4610103  46.7390006  87.1858626
 112.5336151  47.2077677  88.1853425 111.5601640  47.1614914  86.6817805
 113.6305637  47.1401384  86.3684580 113.6242764  46.5203277  85.5298706
 114.5569353  47.0206998  86.8231104 113.5300981  48.1182552  85.9627174
 111.8479802  44.9731099  82.2230238 111.6233332  44.0412720  81.4619733
 111.3846134  46.2076305  82.0268291 111.5728988  46.9393091  82.6899175
 110.7663271  46.6739207  80.7791712 110.2951339  45.8437024  80.2712254
 109.7020059  47.7367494  81.1087413 110.0521302  48.3807056  81.9457838
 108.7502522  47.2655454  81.4219863 109.4364783  48.6615547  79.9207417
 108.6081611  48.3238235  79.0448546 110.1594003  49.6802594  79.8368038
 111.8425969  47.2156475  79.8236874 111.7635413  47.0151702  78.6135035
 112.8971700  47.8306903  80.3639920 112.8886338  47.9944904  81.3558046
 114.0699652  48.2754019  79.6036822 114.7180803  48.7182359  80.3314972
 114.8160896  47.0675644  79.0128990 115.6302653  47.3813315  78.3316499
 114.1364936  46.4447178  78.3947683 115.3337591  46.2646418  80.0639460
 115.8405761  46.8546905  80.6457408 113.8712121  49.4426489  78.6283189
 114.7104306  49.6577026  77.7569560 112.8483498  50.2772198  78.8213734
 112.0878038  50.0398764  79.4385182 112.8381051  51.6566718  78.2924489
 113.2159398  51.6419053  77.2819843 111.4122386  52.2293515  78.2386863
 111.4486678  53.3085268  78.0017081 110.7695775  52.1160118  79.4773113
 110.4977277  51.1655169  79.5689858 110.5199681  51.5768024  77.1879347
 110.3984207  50.4992157  77.4129844 110.9506680  51.6915311  76.1737628
 109.5097851  52.0424637  77.1977036 113.7551871  52.6117316  79.0860668
 114.3547435  52.2441426  80.0985881 113.8494471  53.8572613  78.6159522
 113.4279119  54.0704265  77.7287436 114.4115540  55.0261639  79.2947398
 114.8959330  54.7114169  80.2100428 115.4070748  55.7378679  78.3609428
 115.9258263  56.5605820  78.8991938 114.8470187  56.2092701  77.5183668
 116.4654675  54.8545534  77.7365837 116.2534938  54.3209245  76.4520774
 115.3415491  54.5432110  75.9177813 117.2354491  53.5074603  75.8606310
 117.0922812  53.1124506  74.8694236 118.4277172  53.2189441  76.5503918
 119.3554460  52.4272257  75.9553941 120.0952572  52.2526844  76.5819028
 117.6641190  54.5895748  78.4248502 117.8298713  55.0102423  79.4034091
 118.6460938  53.7735462  77.8292297 119.5630014  53.5650392  78.3528230
 113.2982566  56.0240405  79.6567994 112.2655843  56.0793683  78.9931801
 113.5855956  56.9389932  80.5756143 114.4262690  56.8344734  81.1181115
 112.9381996  58.2549298  80.6682547 112.2354803  58.3556853  79.8529213
 112.1615395  58.3853643  81.9821618 111.7366753  59.4080752  82.0923045
 112.8466844  58.1864788  82.8364184 111.0904275  57.4637539  82.0110502
 110.8800772  57.2098568  82.9268618 113.9550933  59.3957126  80.5073327
 115.1604562  59.2100579  80.7070394 113.4702077  60.6011972  80.2028613
 112.4853049  60.6867444  80.0227426 114.2516577  61.8390611  80.0741497
 115.1662327  61.7504579  80.6423195 114.5971238  62.0292986  78.5818184
 113.6671737  62.1756714  77.9948230 115.0481389  61.0700516  78.2405208
 115.5881152  63.1481674  78.2099986 116.5047694  63.0472417  78.8362593
 115.9785305  62.9926418  76.7367323 115.0848306  63.0809980  76.0833513
 116.4521888  62.0055220  76.5521574 116.6996478  63.7844140  76.4374039
 115.0163750  64.5497915  78.3988827 115.0529882  64.8561491  79.4609924
 113.9656917  64.5945224  78.0441272 115.6111239  65.2959496  77.8247279
 113.4336256  62.9887995  80.6772932 112.2716123  63.1594116  80.3174130
 114.0036906  63.7484489  81.6157008 114.9555478  63.5964643  81.9001646
 113.3681983  64.9530557  82.1677788 112.3898718  65.0609330  81.7225245
 113.1335483  64.8783210  83.6768692 112.5196125  63.9770420  83.8935202
 112.5511405  65.7676727  84.0128721 114.3433020  64.8199944  84.4092797
 114.0730123  64.7658418  85.3427254 114.1299410  66.2120214  81.7773339
 115.3476307  66.2145712  81.6180627 113.3809929  67.2823381  81.5637782
 112.3965495  67.2445252  81.7617887 113.8290611  68.5194143  80.9414322
 114.9067093  68.5864387  80.9630718 113.3489818  68.5085075  79.4897674
 112.2916616  68.1708430  79.4355768 113.9620050  67.7898513  78.8973389
 113.4467852  69.7948660  78.9404412 114.0748433  69.7336922  78.1697528
 113.2879824  69.7024695  81.7367028 112.1891773  69.6326438  82.2756599
 114.0726839  70.7628657  81.8948023 114.9843174  70.7949169  81.4726872
 113.7363421  71.9210735  82.7369597 112.6806176  71.9160596  82.9631781
 114.5258512  71.8741465  84.0574208 115.6092301  71.8497776  83.8113570
 114.2195566  70.6858491  84.7501221 114.4089440  69.9811834  84.1238178
 114.2149163  73.0252204  85.0161998 113.1208971  73.1122321  85.1812962
 114.6024763  73.9827101  84.6147113 114.7097918  72.8453653  85.9956435
 114.0291602  73.2117052  81.9851564 115.0370593  73.3030216  81.2893068
 113.2007982  74.2341939  82.1887229 112.3680641  74.0834173  82.7324567
 113.4033224  75.6104562  81.7374980 114.4085901  75.7333839  81.3609436
 112.3867316  75.9101659  80.6233857 111.3803757  75.5674192  80.9562593
 112.6662081  75.3034118  79.7354121 112.2835804  77.3865408  80.2084099
 111.9832068  78.0083821  81.0851080 113.5948495  77.9226389  79.6407981
 113.8982415  77.3459598  78.7415717 114.4131838  77.8622851  80.3864471
 113.4801852  78.9871939  79.3456683 111.2071463  77.5410606  79.1381804
 110.2239071  77.1996449  79.5257609 111.4625585  76.9340687  78.2458875
 111.1168437  78.6026136  78.8249519 113.2424183  76.5389649  82.9405668
 112.1845453  76.5503148  83.5678362 114.2737866  77.3194265  83.2703668
 115.1051595  77.3295237  82.7054040 114.2302641  78.2375264  84.4180895
 113.2869124  78.1234321  84.9310585 115.3096479  77.8948093  85.4515892
 116.3170772  77.9313095  84.9755835 115.0631152  76.5913347  85.9465312
 115.1564611  75.9983494  85.1897378 115.2755927  78.8171455  86.6676670
 114.2472116  78.8625622  87.0863575 115.5900154  79.8478246  86.3967332
 115.9637346  78.4445736  87.4558152 114.2724078  79.6948854  83.9709144
 115.1768494  80.1275397  83.2555706 113.2803017  80.4575393  84.4219960
 112.5308784  80.0377271  84.9424233 113.1429136  81.8996220  84.2421072
 113.9069544  82.2561872  83.5652445 111.7426742  82.2370235  83.6775430
 111.7545089  83.3157216  83.3920933 110.9976675  82.1358985  84.4983747
 111.1436072  81.4777126  82.4766992 110.2914776  82.1080622  82.1130651
 112.1183199  81.3132877  81.3134900 112.9162936  80.5934465  81.5836235
 112.5737489  82.2901720  81.0441369 111.5847985  80.9233993  80.4194065
 110.5497182  80.1120188  82.8285663 109.8521362  80.1986467  83.6881319
 111.3374957  79.3770406  83.0886217 109.9845605  79.7066705  81.9632814
 113.3319943  82.6058681  85.6001337 113.1802885  81.9781911  86.6525086
 113.4563611  83.9373257  85.5895742 113.6885375  84.4544450  84.7708782
 112.9136945  84.7238960  86.7050934 113.2089757  84.2475522  87.6296488
 113.4693242  86.1580541  86.7388620 114.4999029  86.1797690  86.3166461
 113.5355582  86.4919284  87.8000200 112.6355818  87.0670725  86.0475963
 113.0583305  87.2939793  85.1759545 111.3828379  84.7067704  86.6159938
 110.8180707  84.6398149  85.5184383 110.6797422  84.8390088  87.7432273
 111.1578028  84.8872435  88.6264705 109.2143493  84.9655388  87.7405832
 108.8039922  84.0867604  87.2633549 108.6987026  85.0435638  89.1813415
 109.1449328  85.9064199  89.7199746 109.0037259  84.1158073  89.7163519
 107.1691074  85.1708887  89.1946795 106.7266109  84.3438209  88.5960324
 106.8494285  86.1341718  88.7294042 106.6395958  85.1392394  90.6227375
 107.0412034  86.0240508  91.1698976 107.0152551  84.2177646  91.1167529
 105.1098735  85.1699898  90.6053289 104.7820007  84.2356532  90.1069381
 104.7085088  86.0535442  90.0980438 104.5709286  85.1723397  91.9832265
 104.5691585  86.1532927  92.3356622 105.1667435  84.5543159  92.5853864
 103.5888941  84.8406560  91.9335311 108.7565645  86.1719953  86.9167260
 107.8470870  86.0417548  86.1022445 109.4754031  87.2893070  87.0227802
 110.3177537  87.3038107  87.5439864 109.1917163  88.5041282  86.2659894
 108.1455342  88.7502663  86.4083602 110.0524781  89.6348004  86.8407689
 111.1348696  89.3889756  86.7723435 109.7797004  89.8457164  87.8956847
 109.8643767  90.5422559  86.2396279 109.4023513  88.3443692  84.7470493
 108.9354887  89.1923428  83.9895890 110.0894709  87.2945970  84.2792856
 110.5750770  86.7043912  84.9257515 110.2390180  86.9485316  82.8572742
 109.9685870  87.8006448  82.2495104 111.7003118  86.5911927  82.5575354
 111.8416820  86.2111757  81.5440371 112.0163915  85.7834847  83.2541431
 112.6114868  87.7906579  82.8037557 113.4821024  87.6718864  83.6943807
 112.3611348  88.8380530  82.1600459 109.2947526  85.8267868  82.4016772
 108.9076724  85.8138767  81.2334152 108.8510936  84.9618373  83.3205603
 109.2596677  84.9934847  84.2333020 107.7816954  83.9737961  83.1181157
 107.9923720  83.4287547  82.2115226 107.7917632  83.0119387  84.3142708
 107.6999158  83.5965486  85.2553787 108.7777743  82.5012244  84.3371311
 106.7263687  81.9304334  84.3130113 106.7695683  80.8972474  83.3567386
 107.5585289  80.8889860  82.6202407 105.7889155  79.8863925  83.3560705
 105.8257659  79.1086847  82.6088813 104.7731662  79.8939955  84.3351362
 103.8326798  78.9137150  84.3498907 103.8849183  78.4378604  83.5060759
 105.7090095  81.9370360  85.2888508 105.6772012  82.7261492  86.0243587
 104.7387333  80.9153985  85.3058762 103.9589780  80.9156492  86.0526132
 106.4042444  84.6309958  82.9321552 105.6399307  84.2345301  82.0543206
 106.1500723  85.7321100  83.6415931 106.8031642  86.0334945  84.3394248
 104.9026455  86.5051793  83.5575441 104.0680354  85.8208562  83.6292550
 104.8611319  87.4755505  84.7522207 104.0478932  88.2220001  84.6122858
 105.8278394  88.0316730  84.7724812 104.6396868  86.7546541  86.1001571
 105.3356786  85.8992848  86.2078389 103.6039224  86.3637697  86.1518708
 104.8778223  87.6613447  87.3204098 105.6189676  88.6668450  87.2020256
 104.2960006  87.3892454  88.3981187 104.7172908  87.2663790  82.2255912
 103.5916663  87.6147171  81.8807882 105.7715804  87.4644434  81.4164596
 106.6550769  87.0692616  81.6499134 105.7326328  88.2452248  80.1550935
 105.1190472  89.1180325  80.3347941 107.1502438  88.7392863  79.7858181
 107.0617644  89.3265810  78.8438820 107.8058377  87.8565051  79.6098009
 107.8076089  89.6820785  80.8052096 107.9484789  89.1378707  81.7619102
 107.1333360  90.5339599  80.9904084 109.1545687  90.1905752  80.2537638
 108.9683724  90.6173335  79.2408254 109.8509071  89.3312669  80.1165807
 109.8068931  91.2838744  81.1121452 109.0578018  92.0318027  81.4462998
 110.5878069  91.8051848  80.5133237 110.4727235  90.7361979  82.3141982
 111.2244804  90.0225348  82.0764876 109.7809623  90.2081255  82.9035727
 110.9123370  91.4614871  82.9073000 105.0672375  87.5191237  78.9584523
 105.4469634  87.7755953  77.8165711 104.2065654  86.5220071  79.1961850
 103.8573404  86.4090921  80.1260678 103.7995581  85.5105703  78.1971371
 103.8689460  85.9392573  77.2050411 104.7501607  84.3055098  78.2960517
 104.5041408  83.5427813  77.5242715 104.6498843  83.8431838  79.3009840
 106.7258418  85.1676421  76.9188835 106.2127405  85.1698806  76.0370411
 106.1875282  84.6843627  78.0896463 107.9931540  85.5548178  77.1617598
 108.6772698  85.9361684  76.4048114 108.2669738  85.3122910  78.4629506
 107.1420690  84.7788990  79.0542062 107.0979406  84.5656025  80.1102857
 102.3649685  85.0201389  78.3877773 101.8172734  85.1263800  79.4842730
 101.8178592  84.3279099  77.3807438 102.3379874  84.2195063  76.5171372
 100.5872662  83.5243505  77.5251431 100.2261267  83.6280374  78.5383991
  99.4798809  84.0442097  76.5858380  98.9658122  83.1983852  76.0719204
  99.9285933  84.6627990  75.7826446  98.4146031  84.8093453  77.3891422
  98.8532854  85.7289431  77.8335099  98.0720223  84.1218670  78.1975339
  97.1792369  85.1466349  76.5427202  96.8545904  84.2139845  76.0251182
  97.4321982  85.8963429  75.7672668  96.0585967  85.6634387  77.4580881
  96.2278711  86.7287338  77.6841143  96.0531889  85.1164228  78.4241774
  94.7218851  85.4875461  76.8411943  94.5855200  84.4363205  76.7076863
  94.6078792  85.9487356  75.9250015  93.9870130  85.8122825  77.5069152
 100.8141607  82.0199552  77.3762284 100.0736435  81.2581865  78.0017808
 101.8440981  81.5757978  76.6481904 102.4316791  82.2319407  76.1421664
 102.1171152  80.1545414  76.3770194 101.4580504  79.5767328  76.9908349
 101.7897079  79.7976083  74.9105855 102.3558240  80.4894233  74.2503270
 102.1487961  78.3514923  74.5372195 101.5991963  77.6201066  75.1623463
 103.2373067  78.1565387  74.6293812 101.8720682  78.1686340  73.4751469
 100.2927725  79.9917696  74.6218783  99.9903120  81.0503069  74.7695372
  99.6800121  79.3489606  75.2831587 100.0710195  79.7316399  73.5635460
 103.5372361  79.7361839  76.7738819 104.5130903  80.3755107  76.4014589
 103.6382859  78.5788739  77.4288434 102.8151235  78.1028454  77.7139613
 104.8590056  77.8050447  77.6665614 105.6458903  78.1521270  77.0085085
 105.2904876  77.9111386  79.1371399 105.8711670  77.0128061  79.4443713
 104.3949364  77.9653841  79.7931514 106.1745521  79.0974395  79.4449860
 105.6129282  80.3474918  79.7663300 104.5421952  80.4700620  79.8009479
 106.4539157  81.4483430  80.0124368 106.0296721  82.4086373  80.2547882
 107.8534793  81.3037204  79.9233522 108.6728966  82.3701039  80.0985386
 108.3902024  83.0979246  79.5250119 107.5718143  78.9412617  79.4089879
 108.0025663  77.9826150  79.1636953 108.4120017  80.0409717  79.6524381
 109.4839331  79.9403397  79.5993441 104.5712257  76.3439341  77.3084919
 103.4952573  75.8391396  77.6370835 105.5101253  75.6621965  76.6546009
 106.3685304  76.1135043  76.3886266 105.3373123  74.2828031  76.1936775
 104.7606220  73.7358111  76.9275782 104.5935773  74.3228734  74.8503315
 105.1651490  74.9162203  74.1054566 103.6116714  74.8197749  75.0001011
 104.4325750  73.3003809  74.4475759 106.6791040  73.5481693  76.0442079
 107.7286532  74.1864920  75.9319638 106.6252103  72.2184354  75.9198764
 105.7548069  71.7385100  76.0548408 107.7288720  71.3973829  75.4256563
 108.4442720  72.0661694  74.9719408 108.4484978  70.6554498  76.5628366
 108.6935467  71.3990605  77.3553662 109.4235620  70.2870532  76.1725892
 107.5755795  69.2497054  77.3103040 107.2728195  70.4571306  74.2997528
 106.1171198  70.0335033  74.2666597 108.1707624  70.1794529  73.3528634
 109.1083783  70.5080723  73.4741792 107.8750445  69.5786603  72.0426290
 106.9403473  69.0384726  72.0922925 107.7336836  70.7297446  71.0290699
 108.5567577  71.4581078  71.1976148 106.7828770  71.2634577  71.2623557
 107.7339892  70.3310657  69.5481279 106.8823475  69.6555541  69.3349608
 108.6788373  69.8377601  69.2465672 107.5804983  71.5875984  68.6815092
 106.4915793  71.8283273  68.1121491 108.5341929  72.3957422  68.6317049
 108.9567906  68.5548311  71.6522854 110.1514295  68.8519146  71.6847264
 108.5568080  67.3242680  71.3211868 107.5777620  67.1069331  71.2949413
 109.4615864  66.1625400  71.2624580 110.4618445  66.4762980  71.5264214
 109.0353679  65.0977321  72.2931912 107.9973659  64.7595176  72.0588723
 109.9750166  63.8842779  72.2826958 111.0333888  64.2077074  72.3848849
 109.8746830  63.2977216  71.3469229 109.7324852  63.2082059  73.1302831
 109.0407460  65.6819746  73.7119008 108.3201740  66.5218611  73.8071063
 110.0539885  66.0525024  73.9730337 108.7501356  64.9068114  74.4509810
 109.5536680  65.5521864  69.8655161 108.5423651  65.2649566  69.2289445
 110.7773397  65.2126268  69.4497701 111.5790900  65.4982167  69.9830525
 111.0648525  64.3496416  68.2918448 110.1316455  64.0361462  67.8524996
 111.8941678  65.0854570  67.2245886 112.9661587  65.1280657  67.5312741
 111.4617434  66.4181025  67.0525820 110.5141274  66.3571022  66.8859311
 111.8002515  64.4046772  65.8604641 110.8024989  64.4296890  65.4388267
 112.1618715  63.3541043  65.9059708 112.4565311  64.9351398  65.1438143
 111.8093659  63.0935505  68.7536769 112.7730233  63.1902536  69.5109153
 111.3712802  61.9113598  68.3184138 110.6305853  61.8331087  67.6561754
 111.9542418  60.6083650  68.6770225 113.0351067  60.6828442  68.6478272
 111.4691468  60.2233745  70.0861549 110.3627792  60.3017250  70.1382871
 111.8859668  60.9531009  70.8147098 111.0814118  57.7157416  70.4697654
 110.0964130  57.6924084  70.3171251 111.8942210  58.8459407  70.5103638
 111.8570438  56.6965929  70.8704996 111.5259058  55.6616520  70.9895713
 113.1070370  57.1253186  71.1237035 113.1499292  58.4788300  70.8903066
 114.0633457  59.0405322  71.0133748 111.5429935  59.5496742  67.6389481
 110.5530825  59.7497050  66.9398108 112.2516792  58.4158177  67.5516389
 113.0527753  58.2772636  68.1309157 111.9773560  57.3500686  66.5717253
 112.1224179  57.7715954  65.5852288 112.9766384  56.1993867  66.7922222
 112.7878305  55.7227881  67.7819112 114.0027284  56.6233030  66.8289721
 112.8990582  55.1421138  65.6733793 113.1589173  55.6403675  64.7339723
 111.8697540  54.7323502  65.5843285 113.8315482  53.9549360  65.8762176
 114.5010493  53.7967169  66.8797399 113.8909273  53.0443328  64.9290376
 114.5335336  52.2956563  65.0806525 113.2717368  53.0761911  64.1528873
 110.5330567  56.8114112  66.6237691 109.9910425  56.4182981  65.5939814
 109.8992499  56.7949506  67.8000399 110.4290560  57.0773464  68.5931837
 108.5102643  56.3583273  67.9549595 108.3357744  56.1889588  69.0049546
 108.3639412  55.4581747  67.3711317 107.4516741  57.3650563  67.4829132
 106.2668315  57.0813593  67.6382642 107.8385659  58.5520661  66.9930996
 108.8057031  58.7289723  66.7984813 106.9327844  59.6776446  66.7458183
 105.9276977  59.3871369  67.0219084 107.3509399  60.8799401  67.6147214
 106.6211710  61.7064149  67.4621233 108.3472498  61.2369123  67.2701031
 107.4414932  60.6098004  69.1275130 108.2481199  59.8650581  69.3203394
 107.7944240  61.9109457  69.8467382 107.0197959  62.6826454  69.6528309
 108.7669285  62.3082294  69.4901138 107.8577691  61.7525675  70.9434942
 106.1303782  60.0691405  69.6955326 105.9315588  59.0404990  69.3279203
 105.2813556  60.7037963  69.3753016 106.1499139  60.0464872  70.8057676
 106.8766377  60.0736966  65.2626786 107.8860980  60.4242667  64.6586284
 105.6604358  60.1546404  64.7171047 104.8564185  59.8219745  65.2102425
 105.3773250  60.6472409  63.3575801 106.1907028  60.3586880  62.7045697
 104.0825416  59.9965205  62.8620311 104.2309198  58.8967357  62.7781539
 103.8556542  60.4237844  61.8666941 103.0252447  60.2717371  63.7680030
 102.8334477  61.2220305  63.7659794 105.2521790  62.1757873  63.2501631
 105.0528485  62.7044691  62.1597036 105.2790881  62.8877458  64.3801617
 105.4095324  62.4082944  65.2420736 105.0584036  64.3373585  64.4803497
 105.5785407  64.7988449  63.6533250 103.5557852  64.6417427  64.3797611
 103.2119527  64.3652736  63.3552594 103.3396573  65.7250417  64.5081040
 102.8149510  63.8809604  65.3132760 103.1656471  64.0534541  66.1941515
 105.6295429  64.8956202  65.7993132 105.9187440  64.1048605  66.7023896
 105.8190081  66.2258461  65.9417037 105.7436764  67.2405672  64.9005907
 104.7433482  67.7279720  64.9449770 105.9079689  66.8399639  63.8758081
 106.3711591  66.8254109  67.1609351 107.2564299  66.2741819  67.4390126
 106.7696102  68.2648992  66.7839002 107.7409567  68.5543621  67.2345425
 106.0021061  69.0091216  67.0966522 106.8314708  68.2473191  65.2588477
 106.6457164  69.2531154  64.8281341 107.8194664  67.8698164  64.9164008
 105.3883147  66.7496101  68.3447227 104.5255784  67.6149293  68.5196335
 105.4822006  65.6989455  69.1679531 106.1962431  65.0152990  69.0240820
 104.5459336  65.5045723  70.2877710 103.5456722  65.6645081  69.9088619
 104.5755122  64.0810209  70.8678369 105.6195605  63.8093883  71.1467425
 103.6781783  63.9465646  72.1086638 102.6324148  64.2142163  71.8800366
 104.0360982  64.5708016  72.9528623 103.7128369  62.8875316  72.4283076
 104.0360409  63.0962670  69.8249451 104.7319429  63.0082588  68.9635446
 103.0458699  63.4262268  69.4440790 103.9074275  62.0906226  70.2795644
 104.7925980  66.5686775  71.3504995 105.8531911  66.6234692  71.9700720
 103.7840936  67.4123862  71.5447150 102.9103219  67.2493443  71.0908041
 103.8681951  68.6490047  72.3229325 104.8718439  68.7652597  72.6974634
 103.5467024  69.8465140  71.4136917 102.5220512  69.7232129  70.9863183
 104.4774898  69.8999448  70.3598373 104.4448556  69.0625143  69.8708123
 103.6376023  71.2036441  72.1102346 104.6564150  71.3497081  72.5292946
 102.8987068  71.2727534  72.9354309 103.4334132  72.0370253  71.4149551
 102.9373770  68.5945177  73.5293251 101.8270960  68.0665182  73.4321571
 103.3586436  69.1677696  74.6630119 104.2943129  69.5349042  74.7019571
 102.5058159  69.4082162  75.8385396 101.4752565  69.3640445  75.5166001
 102.7441745  68.3440513  76.9270819 102.1586264  68.6056921  77.8352504
 103.8258988  68.3667661  77.2000327 102.3689141  66.9025923  76.5349690
 102.7138225  66.2270627  77.3475764 102.9317998  66.6179860  75.6161176
 100.8598347  66.7039111  76.2997347 100.5267895  67.4279275  75.5219219
 100.2922878  66.9261823  77.2278891 100.5282860  65.3017539  75.7691637
 101.2043030  65.0318627  74.9278286  99.4798098  65.2836971  75.3950839
 100.6446549  64.2545654  76.8141246 100.0063275  64.4164780  77.6075670
 101.6398453  64.1546818  77.1418684 100.3811843  63.3556995  76.3371242
 102.7027809  70.8307978  76.3688710 103.8150061  71.3558414  76.3782638
 101.5947336  71.4414804  76.7944305 100.7396165  70.9382316  76.8229948
 101.4642955  72.8995504  76.9281754 102.4343031  73.3223895  77.1531407
 100.9442758  73.4988508  75.6035696 101.0461291  74.6071547  75.6310444
  99.8708346  73.2432885  75.4535199 101.6325671  72.9984134  74.4729704
 102.5708756  73.1170927  74.6443134 100.5297024  73.3045543  78.0798423
  99.5568374  74.0185575  77.8541634 100.7383520  72.8013979  79.3003234
 101.5352447  72.2300267  79.4854814  99.9923898  73.2562245  80.4893411
  98.9819575  73.5030851  80.1926691  99.9290829  72.1118046  81.5198911
  99.2481190  72.3994798  82.3466533 100.9504608  71.9399735  81.9306017
  99.4105376  70.7835403  80.9890468 100.0533391  69.5883442  81.3612437
 100.9058041  69.6220410  82.0221129  99.5961802  68.3506375  80.8761489
 100.0938355  67.4405959  81.1747623  98.4796392  68.3027242  80.0235366
  98.1033253  67.3509078  79.6809533  98.2806767  70.7272892  80.1462864
  97.7596645  71.6332663  79.8731766  97.8208639  69.4894511  79.6631765
  96.9367265  69.4530496  79.0448581 100.6248234  74.5662867  81.0065053
 100.9841879  75.4099431  80.1951817 100.8925513  74.7053474  82.3142381
 100.4060953  74.1370189  82.9662319 102.0566397  75.4513173  82.8383412
 101.8497093  75.6131624  83.8848863 103.2917242  74.5281743  82.7342346
 103.0769369  73.5786915  83.2665993 104.1812632  74.9965548  83.2007373
 103.6237441  74.1512988  81.3032554 103.2450854  73.0958307  80.8359326
 104.1800307  75.0475761  80.5304771 104.1688249  74.8686020  79.5488774
 104.3599436  75.9560271  80.9045937 102.3206697  76.8822986  82.2991626
 103.4839180  77.2929493  82.1989154 101.2775069  77.6410090  81.9527339
 100.3478203  77.3294841  82.1272963 101.3665600  78.9133055  81.2174732
 102.3393320  79.3462852  81.4096265 101.2604975  78.5837906  79.7117492
 101.9884839  77.7629636  79.5153322 101.5839651  79.4723344  79.1311991
  99.8714938  78.1250130  79.2238498  99.2264552  79.0211686  79.1108571
  99.4013066  77.4715664  79.9899899  99.8966889  77.3433733  77.8954155
 100.3032378  76.3223193  78.0458754 100.5670796  77.8350445  77.1679257
  98.5638321  77.2711207  77.2618216  98.4400569  77.6990826  76.3772945
  97.5100409  76.6082260  77.7163992  96.3356862  76.8229569  77.2023820
  96.1568155  77.4877110  76.5026283  95.5547499  76.3159292  77.5670228
  97.5923024  75.7394296  78.6731618  96.7093122  75.3936121  79.0056140
  98.4903099  75.3729700  78.8817623 100.3466150  79.9419114  81.7335817
  99.7369361  79.7259332  82.7752435 100.2335078  81.0899891  81.0583622
 100.7677778  81.2374222  80.2287227  99.2570225  82.1313366  81.4087272
  99.5520484  82.9865858  80.8360204  99.2690768  82.3041046  82.4760601
  97.8219569  81.7460665  81.0273405  96.8873197  81.9687907  81.7950801
  97.6500781  81.0804958  79.8849354  98.4098365  80.9729467  79.2463108
  96.4225991  80.3329124  79.5752268  95.5805952  80.9200812  79.9013452
  96.2895846  80.1318085  78.0570851  95.3330225  79.6100007  77.8252632
  97.1261644  79.4756124  77.7325635  96.3727752  81.4078426  77.2064221
  96.3503859  81.1389634  76.1283195  97.3245325  81.9429684  77.3936649
  95.2315460  82.4101442  77.4372216  95.0712952  82.9268917  78.5655358
  94.5888370  82.8159785  76.4446041  96.3735069  78.9932241  80.3458495
  97.3759055  78.5636574  80.9124750  95.2149105  78.3265733  80.3638268
  94.4443211  78.6252149  79.8174118  95.0192489  76.9941979  80.9601339
  95.9284963  76.6881674  81.4589285  93.9038845  77.0155194  82.0175107
  94.4025202  77.1095941  83.0089238  93.3906972  76.0283090  82.0334745
  92.6848759  78.3486478  81.9052620  94.7928920  75.9309112  79.8792689
  94.8003606  76.3008360  78.6748189  94.6107359  74.7404111  80.2495779
 123.5370382  38.4310526 106.1953586 123.9617394  38.3533360 107.1368795
 122.7933834  37.6730236 106.1054052 123.0122166  39.3186928 106.1377697
 124.4749461  38.2368299 105.0560345 124.8879161  37.2424617 105.1051533
 123.7711885  38.3684550 103.6820203 124.5218962  38.3997811 102.8584549
 123.2039133  39.3259493 103.6482065 122.8138785  37.2118518 103.3416914
 123.3884025  36.2713728 103.1828194 122.2252891  37.4058020 102.4304229
 121.8719396  36.9810742 104.5149934 121.0992124  37.9152838 104.8037219
 122.2520811  36.1379721 105.3548233 125.6199551  39.2366196 105.1749507
 125.5619823  40.0991043 106.0467673 126.6622221  39.1055413 104.3470956
 126.7103179  38.3463670 103.7026103 127.8166085  40.0240298 104.3008689
 128.2993222  39.9996511 105.2682606 128.8279349  39.5617860 103.2278505
 128.3255417  39.5808519 102.2314346 130.0799664  40.4436993 103.1671773
 130.6088692  40.4296478 104.1409351 129.8368221  41.4960452 102.9184276
 130.7829962  40.0621328 102.3951409 129.3016905  38.1258924 103.4946281
 128.4667210  37.3953517 103.4804546 129.7791993  38.0655649 104.4979364
 130.0634455  37.8179968 102.7464813 127.3574587  41.4674377 104.0415214
 126.4401519  41.6927581 103.2471683 127.9791612  42.4295054 104.7283552
 128.6714734  42.1679018 105.4099270 127.6171116  43.8502820 104.7555201
 127.1289372  44.1198509 103.8312613 126.6773918  44.0984219 105.9493938
 126.6537450  45.1794468 106.2219745 127.1066154  43.5415272 106.8137523
 125.2276058  43.6333103 105.7324657 125.2144350  42.5736697 105.4034855
 124.7866777  44.2668981 104.9421679 124.3736414  43.7122318 106.9995596
 124.8486596  43.7838236 108.1240339 123.0634669  43.6780769 106.8769129
 122.5586126  43.7582702 107.7388697 122.6059560  43.4697172 106.0294344
 128.8639179  44.7473973 104.8939112 129.7644398  44.4581546 105.6857729
 128.8500059  45.8790499 104.1789357 128.0847881  46.0727119 103.5712810
 129.7946319  47.0044667 104.2609402 130.1935340  47.0653492 105.2634235
 130.9220987  46.8492300 103.2164186 131.4854005  47.8062126 103.1412570
 130.4554220  46.6601416 102.2251758 131.9694607  45.7498264 103.4602581
 131.4602810  44.7599882 103.5264052 132.9632805  45.7300558 102.2969073
 133.4912953  46.7051589 102.2255188 132.4465046  45.5464409 101.3344120
 133.7197505  44.9315093 102.4484647 132.7876910  45.9783068 104.7290390
 132.1216314  46.0150928 105.6144843 133.3429672  46.9375526 104.6734040
 133.5156094  45.1533052 104.8800189 129.0347497  48.3134183 103.9745092
 128.1627199  48.3131394 103.1038347 129.3883724  49.4194696 104.6444611
 130.0786800  49.3612899 105.3633204 128.8215931  50.7689827 104.4077998
 128.5232486  50.8355686 103.3704955 127.5925726  51.0457407 105.3125022
 127.9253042  51.0583523 106.3788603 126.9309503  52.3945239 104.9857671
 126.6892349  52.4521364 103.9068175 127.5811047  53.2501030 105.2635473
 125.9842198  52.5024494 105.5592447 126.4911738  49.9819841 105.1947579
 126.8569873  48.9838154 105.5124895 126.1235631  49.9082020 104.1497233
 125.6352855  50.2426611 105.8539336 129.8796526  51.8581493 104.6496409
 130.6309241  51.7786063 105.6195822 129.9031482  52.9006540 103.8084935
 129.3627247  52.8442680 102.9670981 130.8775083  54.0015177 103.8228295
 131.7087206  53.7001416 104.4465130 131.4185835  54.2653869 102.4059599
 132.2204232  55.0361818 102.4850207 130.6045107  54.6800039 101.7715119
 132.0384612  53.0672274 101.6792720 132.6383187  52.4628475 102.3832394
 132.7193347  53.4435538 100.8848850 131.0336325  52.1429470 100.9688713
 129.7976532  52.2968714 101.1296682 131.4938314  51.2825011 100.1911131
 130.3488754  55.3389756 104.3910518 129.2231159  55.7770065 104.1300950
 131.2438740  56.0830296 105.0444454 132.1511571  55.6933696 105.2260432
 131.0188564  57.3804133 105.6995573 130.2221881  57.8865347 105.1780946
 130.6176223  57.1326463 107.1603720 129.7779380  56.4022066 107.2031713
 130.2720071  58.0705122 107.6470170 131.7187408  56.6456227 107.8954823
 132.0001036  55.8058654 107.4901673 132.2667732  58.2838501 105.6237247
 133.3062241  57.8741169 105.1031342 132.1640468  59.5292177 106.1043741
 131.3865409  59.8277540 106.6584346 133.2576983  60.5159286 106.0595516
 134.1950641  60.0026285 106.2223192 133.0981895  61.2717757 106.8078818
 133.4030212  61.2682792 104.7293084 134.3979804  61.9525099 104.5234407
 132.4229891  61.1463982 103.8240736 131.6475251  60.5766740 104.0732305
 132.3284960  61.9716051 102.6122966 131.6781407  61.4724408 101.9125612
 133.3225811  62.1351466 102.2184286 131.7064280  63.3483155 102.8823744
 131.1225101  63.5716761 103.9417227 131.7958836  64.2564928 101.9089265
 132.1435042  63.9765386 101.0109331 131.3050549  65.6301014 102.0162171
 131.4733429  65.9922689 103.0184330 130.2570940  65.6109843 101.7539171
 131.9886313  66.5923017 101.0401424 132.4640750  66.1952563  99.9743970
 132.0441448  67.8683898 101.4245556 131.6342931  68.1515966 102.2876178
 132.7424640  68.9470832 100.7162140 133.0398426  68.6015699  99.7363225
 131.7647750  70.1300550 100.5766003 131.7859855  70.7444265 101.5047089
 130.7365013  69.7092763 100.5016800 131.9487882  71.0530785  99.3582536
 131.7208543  70.4734902  98.4321339 130.9443022  72.1979831  99.4896211
 131.1595213  72.7907789 100.4060024 129.9041740  71.8234410  99.5576785
 131.0171707  72.8846313  98.6212046 133.3370623  71.6712129  99.2159126
 134.0932663  70.9155825  98.9250665 133.6531885  72.1493089 100.1688252
 133.3318694  72.4628699  98.4371929 134.0055597  69.3191400 101.5126692
 133.9388790  69.4389528 102.7362747 135.1522907  69.4773127 100.8501810
 135.1863350  69.3516854  99.8552645 136.4406239  69.7645141 101.5019585
 136.2309357  70.3398099 102.3821259 137.1422483  68.4404997 101.8797850
 136.4281910  67.8774508 102.5296199 137.4598269  67.5555584 100.6684090
 138.2488026  68.0234935 100.0408633 136.5626159  67.3963603 100.0344835
 137.8249923  66.5610475 101.0021785 138.4240982  68.6703873 102.6898852
 138.2660755  69.3518149 103.5464943 139.2235865  69.0996709 102.0473282
 138.8044589  67.7051885 103.0896968 137.3209941  70.6756088 100.6425304
 137.3486290  70.5578461  99.4222746 138.0830085  71.5648209 101.2803885
 137.9842629  71.6745583 102.2623603 139.0237504  72.4616894 100.6019960
 138.4476183  73.0231742  99.8822938 139.6422360  73.4286778 101.6370056
 140.7520396  73.3454750 101.6701336 139.2938565  73.1126589 102.6468266
 139.2710576  74.9064501 101.4542226 139.6144533  75.5240025 102.2974246
 138.1631115  75.0009390 101.4061579 139.8326754  75.5655417 100.1937605
 139.1410423  76.2722317  99.4856376 141.0992316  75.4182188  99.8647035
 141.6632243  74.7116818 100.2953891 141.4335080  75.9050878  99.0629437
 140.1514243  71.6832055  99.8857638 140.7648860  70.8058882 100.5047769
 140.5892268  72.1297373  98.6925483 139.8372519  72.9255068  97.7358401
 139.7778035  73.9788275  98.0735453 138.8153421  72.5111533  97.6242428
 141.9257473  71.8357837  98.1803126 141.9811766  70.7667235  98.0314239
 142.0548830  72.6334225  96.8772714 142.6598069  72.0951563  96.1183302
 142.5096525  73.6350901  97.0566568 140.6102819  72.8422348  96.4212099
 140.4913745  73.7566681  95.8025302 140.2623148  71.9644177  95.8332752
 143.0290636  72.2157796  99.1848435 142.8822502  73.1602869  99.9679998
 144.1469602  71.4875470  99.1621610 144.2049411  70.7085889  98.5248515
 145.2944533  71.7155008 100.0504439 145.5140389  72.7720539 100.0543719
 146.1184823  71.1264022  99.6787191 145.0754445  71.3021976 101.5131909
 145.8321803  71.7340948 102.3807212 144.0292930  70.5180765 101.8127723
 143.4063553  70.2520721 101.0821228 143.6761464  70.0521227 103.1687674
 144.4834782  70.3040163 103.8398382 142.3920463  70.7833788 103.6339430
 142.0882359  70.4403794 104.6490489 141.5657058  70.5205087 102.9340120
 142.5151025  72.3163347 103.6979472 141.5250962  72.7343272 103.9889442
 142.7662344  72.7179786 102.6915868 143.5659150  72.7887496 104.7139704
 144.5748763  72.4246406 104.4200199 143.3485680  72.3671974 105.7233014
 143.6387857  74.2610241 104.7728569 144.3036146  74.7319718 104.1989979
 142.9972157  75.0650177 105.6031384 142.1665728  74.6146193 106.5041375
 142.0590025  73.6305149 106.5818264 141.6618298  75.2593015 107.0805244
 143.1756003  76.3550768 105.5406438 143.8050274  76.6973798 104.8527491
 142.5272313  76.9292526 106.0228041 143.5837714  68.5180049 103.2469684
 144.1903546  67.8111704 102.4378066 142.9093932  68.0170288 104.2784750
 142.4698486  68.6072389 104.9507804 142.7690222  66.6042855 104.6340541
 142.9986103  66.0073979 103.7644272 143.7502109  66.2585677 105.7642891
 144.7875087  66.3185061 105.3656289 143.5985514  65.2207477 106.1288728
 143.6360901  67.1642213 106.8460196 144.2396424  66.9158882 107.5665289
 141.3283227  66.2483943 105.0299737 140.5084234  67.1322607 105.2784983
 141.0180157  64.9473696 105.0367797 141.7398778  64.2792929 104.8284162
 139.7144412  64.3467665 105.3580079 139.2341134  64.9098198 106.1395402
 138.8370430  64.4117985 104.0844690 139.3382052  63.8377330 103.2750890
 138.8073841  65.4759724 103.7588085 137.3786872  63.9280967 104.1999502
 137.3550595  62.8355810 104.4247147 136.6066231  64.6796118 105.2870629
 136.5836397  65.7678188 105.0705076 137.0670276  64.5351241 106.2858638
 135.5629907  64.2998823 105.3435702 136.6590008  64.1437998 102.8676392
 137.1665658  63.5788573 102.0572956 136.6489761  65.2204192 102.5987080
 135.6100510  63.7831706 102.9395735 139.9342597  62.8977991 105.8491648
 141.0078815  62.3416017 105.6194808 138.9377190  62.2475507 106.4677742
 138.0798553  62.7061696 106.6941926 139.0040195  60.8082863 106.7845521
 139.8070062  60.3701703 106.2086461 139.3332615  60.5913296 108.2748871
 138.4202213  60.7201683 108.8943521 140.0606296  61.3751815 108.5923517
 139.9827117  59.2143507 108.4943103 141.0111266  59.2585383 108.0680470
 139.4375757  58.4190209 107.9417979 140.0986570  58.8339367 109.9753085
 140.3522317  59.7191540 110.5927657 140.9299252  58.0934838 110.0714219
 138.8496628  58.2210026 110.4739851 138.0163682  58.3517667 109.9483431
 138.7302049  57.3669213 111.4753881 139.7091951  57.0855253 112.2910648
 140.5844082  57.5247720 112.1521383 139.6002741  56.3542430 112.9535999
 137.6032391  56.7529510 111.6686175 136.9665023  56.7035826 110.8920944
 137.4794053  56.1245304 112.4315277 137.7282117  60.0756561 106.3734348
 136.6781139  60.2734673 106.9796158 137.8507348  59.1404743 105.4339839
 138.7443682  58.9754635 105.0089859 136.7915657  58.1909485 105.0895748
 135.8429740  58.7082771 105.1456608 136.9725727  57.6462945 103.6632247
 136.0649195  57.0658671 103.3819702 137.8356109  56.9450441 103.6392744
 137.2144391  58.7148608 102.5847612 138.1960381  59.2069984 102.7792893
 137.2635471  58.0530084 101.2115923 136.3033635  57.5401443 100.9936149
 138.0790837  57.3004145 101.1710805 137.4477004  58.8147622 100.4234841
 136.1168082  59.7769475 102.5629386 136.0740183  60.3178067 103.5321254
 135.1259229  59.3183760 102.3697710 136.3267735  60.5257349 101.7739752
 136.7549844  57.0537195 106.1119984 137.7636800  56.7309721 106.7505406
 135.5838450  56.4627870 106.3368656 134.7597640  56.7777225 105.8554931
 135.4065330  55.4028591 107.3379721 136.3042212  54.8013171 107.3724763
 135.1656895  56.0296026 108.7169627 134.9249586  55.2469719 109.4721122
 134.3162542  56.7495666 108.6785519 136.3529918  56.6992398 109.1189330
 136.7998363  56.9247971 108.2806928 134.2787224  54.4437821 106.9641330
 133.2338349  54.8636364 106.4765856 134.4987974  53.1538254 107.1764809
 135.3698308  52.8412839 107.5734940 133.6081755  52.0574169 106.8124178
 132.5942564  52.4272388 106.7795432 134.0326840  51.5463497 105.4221502
 135.1416340  51.6168856 105.3583754 133.6237944  52.2543790 104.6683660
 133.5943176  49.8469500 104.9663719 133.6324761  50.9760214 107.9043181
 134.6227594  50.8429512 108.6265233 132.5384923  50.2269059 108.0470503
 131.7569946  50.3598119 107.4410982 132.4041050  49.1416903 109.0212495
 133.3891595  48.8531415 109.3635322 131.5967769  49.6444354 110.2251011
 130.5960489  50.0171423 109.9205560 132.1549228  50.4520034 110.7403743
 131.4627351  48.8299411 110.9689755 131.7895847  47.8782570 108.3935870
 131.0596142  47.9639676 107.4036649 132.0997753  46.7144221 108.9725579
 132.7260873  46.7096730 109.7562701 131.8089745  45.3949092 108.4167967
 131.2783309  45.5194843 107.4835074 133.1451099  44.7065786 108.1252953
 133.7399452  44.5997310 109.0581983 133.7429880  45.3101122 107.4111398
 132.9920087  43.6956016 107.7001699 130.8982835  44.5205192 109.2985723
 131.0118809  44.4867658 110.5263297 130.0328836  43.7445086 108.6443471
 130.0088225  43.7650585 107.6425805 129.0756704  42.8260772 109.2741008
 129.4867038  42.4598889 110.2064848 127.7848857  43.6015541 109.5841448
 127.5374977  44.2818833 108.7424769 127.9558730  44.2400491 110.4806709
 126.6839555  42.7509673 109.8327889 125.9075471  43.1266299 109.3710629
 128.8388910  41.5859665 108.3942997 129.1254646  41.5877417 107.1971608
 128.3711555  40.4895445 108.9986565 128.0927366  40.5675869 109.9602536
 128.0172525  39.2499783 108.2942998 127.4950400  39.5149040 107.3919839
 127.4004397  38.6765271 108.9704429 129.1780847  38.3361442 107.8784322
 128.9371146  37.3450948 107.1944113 130.4140449  38.6303949 108.2903735
 130.5939134  39.4764736 108.7859792 131.5818885  37.7505962 108.1521359
 131.2382956  36.7240173 108.2094137 132.2802030  37.9673035 106.7932453
 131.5290953  37.8233317 105.9870379 133.0514414  37.1738151 106.6637076
 132.9503928  39.3156419 106.5568510 134.3530005  39.4156475 106.5081858
 134.9521743  38.5380016 106.6856444 134.9769238  40.6473341 106.2349572
 136.0559800  40.7110333 106.2277179 134.1934416  41.7840104 105.9675332
 134.6701020  42.7278740 105.7484574 132.1752759  40.4606191 106.3006572
 131.1009305  40.3863500 106.3174720 132.7905707  41.6863306 105.9908111
 132.1808655  42.5553393 105.7881631 132.5509633  37.9419727 109.3289427
 132.5009069  38.9643586 110.0148724 133.4392612  36.9723408 109.5641823
 133.4462192  36.0884263 109.0974031 134.5758210  37.1292258 110.4855363
 134.2388612  37.5908528 111.4015328 135.1953000  35.7679339 110.8427587
 136.1247779  35.9269486 111.4340596 135.5062751  35.0395813 109.6812864
 136.4888202  35.1404654 109.6240427 134.2393062  34.9085390 111.6715079
 133.3172532  34.7180272 111.0986811 133.9546643  35.4047942 112.6192460
 134.7116145  33.9317508 111.9106911 135.6117388  38.0527206 109.8434563
 136.0083022  37.8447974 108.7013979 135.9207104  39.1800500 110.4838359
 135.6334369  39.3278318 111.4271737 136.5920923  40.2916047 109.8026146
 136.1484847  40.3979773 108.8228826 136.3226820  41.5633976 110.6198605
 136.7882901  41.4564143 111.6293387 135.2265829  41.6612162 110.7867844
 136.7847467  42.8662620 109.9974091 137.6205857  43.7289987 110.7256663
 137.9643467  43.4208389 111.7025671 137.9548216  44.9970354 110.2131369
 138.5662869  45.6711019 110.7974433 137.4772976  45.3940208 108.9536138
 137.7294883  46.3701245 108.5671782 136.3063818  43.2670417 108.7365092
 135.6419629  42.6160230 108.1924839 136.6588370  44.5237362 108.2128257
 136.2690812  44.8336814 107.2566810 138.0890577  40.0224726 109.5810940
 138.6113436  40.2465621 108.4866054 138.7547287  39.5112846 110.6150679
 138.2943375  39.3576408 111.4935223 140.2057268  39.3600820 110.7444443
 140.6604667  40.3332156 110.6185566 140.5060000  38.8347978 112.1610234
 141.5948580  38.6523931 112.2871134 139.9685910  37.8791181 112.3364404
 140.0843732  39.8232486 113.2527385 138.8705047  40.1173003 113.3395256
 140.9868511  40.3527498 113.9407175 140.8600981  38.4359622 109.7082045
 142.0455514  38.5992380 109.4414113 140.1209461  37.5071774 109.0947658
 139.1825252  37.3234859 109.3990146 140.6571541  36.4971621 108.1648905
 141.6182469  36.1711652 108.5290669 139.7189843  35.2781413 108.1049679
 140.2680553  34.3994886 107.7080428 138.8597417  35.4756469 107.4335007
 139.1194704  34.8878208 109.4559893 138.0653480  35.4797147 109.7932025
 139.6852294  34.0012176 110.1264828 140.8971656  37.0238194 106.7336989
 141.4564844  36.3192974 105.8922304 140.4551783  38.2497519 106.4259687
 140.0193748  38.7749057 107.1565620 140.4253657  38.8034363 105.0655545
 140.9845828  38.1542113 104.4056433 138.9745159  38.9012670 104.5645703
 138.9563056  39.2192964 103.4990414 138.4368360  39.6816968 105.1511454
 138.1595414  37.6258569 104.6807362 138.1411312  36.6773552 103.6381282
 138.7248205  36.8418135 102.7459283 137.3780037  35.4991043 103.7695901
 137.3861122  34.7496968 102.9911867 136.6558273  35.2537001 104.9586541
 135.9373233  34.1113631 105.1022789 135.8619215  33.9424169 106.0489306
 137.4239150  37.3861485 105.8552177 137.4609788  38.0952516 106.6702788
 136.6765323  36.2037763 105.9983890 136.1451807  36.0196447 106.9225105
 141.0790914  40.1839249 105.0062600 140.8405608  41.0272075 105.8736985
 141.8307229  40.4768913 103.9433556 142.1005247  39.7781914 103.2859668
 142.2474807  41.8448430 103.6419804 142.6960396  42.2547425 104.5357917
 143.3060760  41.8291689 102.5367876 142.8707690  41.5191681 101.5633479
 144.1174499  41.1169336 102.7931946 143.7495496  42.8371907 102.4037241
 141.0549895  42.7566726 103.2894232 139.9831267  42.2970744 102.8859216
 141.2737300  44.0647678 103.4110485 142.1805477  44.3742013 103.7140891
 140.2968038  45.1225633 103.1533319 139.4526306  44.7087218 102.6187382
 139.8272342  45.7157213 104.4857669 139.2220504  46.6265284 104.2997384
 140.7259314  46.0230319 105.0688010 138.9979365  44.7600616 105.3546057
 138.7956115  45.2687955 106.3234621 139.6267123  43.8758986 105.5950708
 137.4294546  44.1557071 104.6644665 136.5473427  45.7013303 104.3154299
 137.1024990  46.3216419 103.5819301 136.4026977  46.2989303 105.2407426
 135.5491412  45.4897843 103.8802359 140.9069469  46.2124275 102.2623480
 142.1119925  46.4533794 102.3029708 140.0850376  46.8598855 101.4385979
 139.1099115  46.6156997 101.4533423 140.5009493  47.7602982 100.3554911
 141.5093796  48.1023419 100.5347950 140.4231332  47.0065170  99.0171266
 140.5571449  47.7217790  98.1754855 139.4033020  46.5705346  98.9192254
 142.2838512  45.8206000  97.7108592 142.4189748  46.4991343  96.9894589
 141.4081327  45.8804210  98.7969699 142.8078686  44.5853967  97.7170564
 143.5334755  44.1943256  96.9991093 142.3175704  43.8763723  98.7426031
 141.4141639  44.6645126  99.4232840 140.8368068  44.2696208 100.2478192
 139.6030352  49.0033228 100.2665591 138.4309599  48.9445343 100.6402749
 140.1092481  50.0678355  99.6364675 141.0911193  50.0851284  99.4251063
 139.3141147  51.2035914  99.1448352 138.2660176  51.0035909  99.3262924
 139.6874014  52.5013929  99.8729178 139.2552227  53.3748331  99.3357600
 140.7950676  52.6130438  99.8349304 139.2407523  52.6126877 101.2993077
 139.9686463  52.2432770 102.3729613 140.9606881  51.8121617 102.3094829
 139.2758318  52.5279966 103.5320976 139.5989676  52.3654982 104.4411003
 138.0472627  53.0937144 103.2645636 137.9947013  53.1628041 101.8376180
 136.8298688  53.7250903 101.2696695 136.7394774  53.7884145 100.1961595
 135.7741778  54.1881732 102.0793933 134.8860037  54.5989260 101.6200290
 137.0022529  53.5504028 104.0820991 137.0729695  53.4712355 105.1547858
 135.8557569  54.0998585 103.4813917 135.0329626  54.4462501 104.0901954
 139.4598321  51.3759999  97.6265893 140.5515387  51.2313681  97.0674683
 138.3623884  51.7604090  96.9732272 137.5097875  51.8806242  97.4934646
 138.2413740  52.0177678  95.5251641 139.2257394  52.1647837  95.1062635
 137.5377300  50.8295977  94.8216174 136.5189763  50.7073979  95.2633456
 137.3959978  51.0337070  93.3055523 138.3732277  51.2881538  92.8531984
 136.6649186  51.8332633  93.0651166 137.0415432  50.1013821  92.8209208
 138.2893936  49.5047613  95.0315230 138.3461752  49.2400222  96.1079751
 139.3186685  49.5705088  94.6243028 137.7570246  48.6769910  94.5143114
 137.4566622  53.3182740  95.3228649 136.6584307  53.6802121  96.1839533
 137.6367546  54.0266244  94.2009342 138.3519976  53.7541049  93.5496014
 136.8467611  55.2187915  93.8529102 135.9096395  55.1361576  94.3828716
 137.5705092  56.4766148  94.3642636 137.9002523  56.2693994  95.4061465
 136.8450879  57.3173529  94.4151181 138.7854859  56.8847618  93.5173700
 138.4606332  57.1692736  92.4922433 139.4945127  56.0307538  93.4267751
 139.5059509  58.0736890  94.1568037 139.9122762  57.7644534  95.1446452
 138.8015669  58.9239306  94.2913380 140.6213646  58.5265345  93.3203151
 140.7011247  58.1434092  92.3817737 141.5535973  59.4083263  93.6194998
 141.5708963  60.0547200  94.7504454 140.7908855  59.9619296  95.3634365
 142.2138157  60.8268303  94.8905653 142.5054303  59.6349583  92.7664647
 143.1461030  60.3656229  92.9396510 142.6016066  58.9678123  92.0102743
 136.4566208  55.3041658  92.3726981 137.0606710  54.6492500  91.5273144
 135.4584352  56.1268129  92.0624239 134.9587100  56.5740324  92.8123735
 134.8894004  56.3473977  90.7278169 135.6621424  56.2083929  89.9833227
 133.7768787  55.3105572  90.5254453 132.9755315  55.4682445  91.2841994
 134.2363468  54.3176063  90.7348736 133.1815858  55.3121553  89.1125161
 133.9982205  55.4064291  88.3663400 132.4877669  56.1656417  88.9683822
 132.4566932  54.0097751  88.7971917 132.7531869  53.3261330  87.8324228
 131.5160795  53.5862165  89.6083574 131.0956226  52.6989027  89.3785000
 131.2953201  54.0843605  90.4428880 134.3654246  57.7904662  90.6044528
 133.8484734  58.3391949  91.5753757 134.5197250  58.4329266  89.4466990
 134.7803731  57.9470477  88.6047573 134.3077321  59.8769218  89.2820570
 133.6953447  60.2315630  90.0991368 135.6884970  60.5490970  89.3498854
 136.3458004  60.1807908  88.5358750 136.1752827  60.3257013  90.3229805
 135.6241009  61.6528091  89.2664093 133.5334974  60.2098364  87.9843284
 133.3734491  59.3352398  87.1280391 133.0314146  61.4488106  87.7986329
 133.0130647  62.5479692  88.7552167 134.0017675  63.0581851  88.7377181
 132.7833005  62.1920794  89.7759662 132.3366014  61.8438010  86.5719030
 131.4547010  61.2267682  86.5044102 132.0166461  63.3341886  86.7390515
 131.1401621  63.7134125  86.1907846 132.8960325  63.9398265  86.4061284
 131.9265324  63.4978528  88.2561548 132.0756041  64.5591147  88.5092731
 130.9325572  63.1652812  88.6288999 133.1795609  61.5638013  85.3180927
 134.3334564  61.9752806  85.2331046 132.6279842  60.7888151  84.3776946
 131.7044297  60.4466950  84.5102064 133.3229908  60.3631665  83.1542216
 133.7092764  61.2448217  82.6887476 132.6058177  59.8667507  82.5243921
 134.4752782  59.3614953  83.3432975 135.0940458  58.9802269  82.3533368
 134.7701478  58.9045767  84.5702719 134.2259594  59.2037935  85.3551553
 135.9350163  58.0620387  84.8844410 136.3299215  57.6458022  83.9651107
 137.0103709  58.9450138  85.5352600 136.5593666  59.4162198  86.4361286
 137.2767965  59.7712286  84.8381971 138.2732411  58.1519598  85.9172303
 138.8780068  57.9663495  85.0016252 138.0046784  57.1513338  86.3135527
 139.1093471  58.8923432  86.9712537 138.4831366  59.6232926  87.5299863
 139.8942623  59.4858277  86.4489190 139.7700347  57.9274741  87.9614720
 140.4718457  58.4889539  88.6133469 140.3091732  57.1601425  87.3821261
 138.7829268  57.2129686  88.8141371 138.4319965  56.3301024  88.3778775
 137.9807452  57.8399780  89.0011501 139.2976981  57.0242190  89.7199064
 135.5567829  56.8861340  85.7895999 135.2253771  57.0783854  86.9597984
 135.7946469  55.6764520  85.2819070 136.0849872  55.6200806  84.3197811
 135.5423531  54.4102606  85.9680944 135.7294144  53.6261537  85.2489503
 134.5174262  54.4229234  86.3054232 136.4087127  54.1036661  87.1992929
 137.0980153  54.9702555  87.7611102 136.3181719  52.8388804  87.6242371
 135.7722242  52.1835549  87.1072989 136.8830043  52.3163195  88.8707604
 136.4480371  52.8861977  89.6793036 136.5115152  50.8305477  89.0434919
 136.9420474  50.4438921  89.9947304 136.9730753  50.2529880  88.2082370
 135.0084423  50.5091449  89.0590510 134.5500499  50.8701830  88.1121354
 134.8119553  48.9977426  89.1486839 135.1385219  48.6154210  90.1343667
 135.4081010  48.4810639  88.3674648 133.7419536  48.7358328  89.0109221
 134.2735454  51.1575496  90.2293312 134.3765665  52.2590711  90.1855106
 134.6772482  50.7973275  91.1981927 133.1888499  50.9216524  90.1771555
 138.4070624  52.4833839  88.9697669 139.1679894  52.1337617  88.0717098
 138.8538114  52.9258071  90.1384324 138.1872439  53.2334186  90.8210882
 140.2476509  53.1988762  90.4769198 140.9139182  52.6798781  89.8007969
 140.4360149  54.7136726  90.3645604 139.6162992  55.1787173  90.9636574
 140.2810625  54.9830123  89.2955008 141.7870276  55.2810950  90.8315312
 142.6022797  54.9672772  90.1497055 142.0442423  54.9471533  91.8586482
 141.7448095  56.8160623  90.8676542 142.7975976  57.4697566  91.0267608
 140.6387253  57.3961004  90.7754068 140.5093492  52.7021764  91.8992353
 139.9591609  53.2344036  92.8624129 141.3192772  51.6542258  92.0456701
 141.7387852  51.2151685  91.2612232 141.7461717  51.1843807  93.3626574
 140.8777965  51.1254576  94.0043079 142.3495442  49.7871883  93.2334873
 143.1351687  49.7917878  92.4456543 141.5660883  49.0726961  92.9008356
 142.9597393  49.2813855  94.4934046 142.3203997  48.6494287  95.5006138
 141.2590928  48.4243346  95.5058831 143.2191343  48.3657134  96.5070827
 143.0128046  48.1907007  97.4507246 144.4849136  48.8205615  96.2052718
 144.3469454  49.4004953  94.9120763 145.4987612  49.9467615  94.3173489
 145.4330702  50.4325928  93.3549319 146.7339845  49.9042522  94.9841003
 147.6154272  50.3391522  94.5406069 145.7194186  48.7670398  96.8668071
 145.8343864  48.2952804  97.8261599 146.8495009  49.3147282  96.2471472
 147.8136429  49.2876420  96.7330136 142.7096275  52.1912967  94.0101165
 143.5242504  52.8015162  93.3189425 142.5968107  52.3791142  95.3301991
 141.9374612  51.8355810  95.8533478 143.2751975  53.4560140  96.0737206
 143.8366680  54.0715861  95.3839149 142.2265182  54.3556464  96.7690753
 141.6041522  53.7253480  97.4479243 142.8885393  55.4612748  97.5974073
 143.6396159  55.9986880  96.9823227 143.4087144  55.0523298  98.4890581
 142.1323390  56.1947679  97.9486127 141.2829700  55.0248231  95.7584421
 140.7253729  54.2671772  95.1688243 141.8598024  55.6574953  95.0494109
 140.5412125  55.6634705  96.2818907 144.2953365  52.9203229  97.0822385
 145.4159630  53.4250457  97.1554239 143.8973052  51.9522578  97.9142350
 142.9918568  51.5433062  97.8302800 144.7452547  51.3805039  98.9742917
 145.7071380  51.1372476  98.5451511 144.9316113  52.3844595 100.1201705
 145.4796543  53.2756686  99.7445910 145.5488724  51.9449212 100.9384535
 143.6785088  52.7967116 100.6343829 143.2745705  53.3284641  99.9434540
 144.1594538  50.0815210  99.5348457 142.9624735  49.8219743  99.3763154
 144.9892378  49.2706065 100.1945685 145.9643298  49.5084270 100.2879390
 144.5775164  48.0242483 100.8366820 143.5594599  48.1436878 101.1770411
 144.6449646  46.8781385  99.8267601 145.6986357  46.6301663  99.5729677
 144.1238566  47.1671353  98.8961667 144.1509231  45.9650498 100.2243339
 145.4072530  47.6931527 102.0822834 146.5640536  48.0871672 102.2030514
 144.8114701  46.9292632 102.9949063 143.8695300  46.6175567 102.8311098
 145.3873338  46.5111419 104.2726655 146.4649563  46.5771700 104.1974070
 144.9214013  47.4694204 105.3918148 145.2333598  48.4918841 105.0688068
 143.3928004  47.4749335 105.5772628 143.0296532  46.4698435 105.8759338
 142.8800889  47.7612430 104.6363371 143.0971904  48.2006287 106.3617230
 145.6243785  47.1815926 106.7352988 146.6693764  46.8484747 106.5449715
 145.1015671  46.3510992 107.2618922 145.6694235  48.4282898 107.6312406
 144.6469070  48.7879080 107.8616294 146.2190718  49.2515580 107.1261858
 146.1798138  48.2034964 108.5899630 145.0532940  45.0398205 104.5291689
 143.9219767  44.5914285 104.3446617 146.0676723  44.2579117 104.8844452
 146.9692300  44.6696243 105.0094641 145.9617913  42.7974683 105.0562714
 145.5188173  42.3947127 104.1595645 147.3485721  42.1555163 105.2204497
 147.2836923  41.1359441 105.6670317 148.1404817  42.9352258 106.0713841
 148.3436966  43.7384190 105.5600163 148.0884577  42.0169855 103.8936168
 148.2552111  43.0069458 103.4157702 147.5099871  41.3870220 103.1856499
 149.0761865  41.5323499 104.0483310 145.0433139  42.3707812 106.2091770
 144.6411198  43.1755734 107.0487099 144.7070934  41.0765164 106.2351870
 144.9897361  40.4733091 105.4974299 143.9176819  40.3713523 107.2550492
 142.8818338  40.6325070 107.1229618 144.0906805  38.8682125 106.9565763
 143.8279862  38.6891591 105.8910007 143.3503272  38.2846309 107.5373567
 145.4429194  38.2754875 107.2259477 146.5485680  38.4244833 106.4615771
 146.5701172  38.9246547 105.5021809 147.6100639  37.7655873 107.0471918
 148.4861858  37.6143351 106.6327696 147.2365195  37.1323287 108.2116848
 145.8496197  37.4356142 108.3518845 145.1920057  36.9107751 109.4853349
 144.1466558  37.1338030 109.6401144 145.8823623  36.1224655 110.4261519
 145.3631878  35.7911757 111.3137683 147.9360456  36.3515989 109.1430963
 148.9846740  36.1397023 109.0090396 147.2505810  35.8419587 110.2584542
 147.7583279  35.2356001 110.9927297 144.2665646  40.7690222 108.7080549
 143.4971238  41.4715943 109.3667067 145.5203875  40.5451731 109.1120918
 146.1306896  40.0167195 108.5281269 146.0888187  40.9566377 110.3985707
 145.2850309  40.9835719 111.1255952 147.1027457  39.8913268 110.8599229
 146.6187844  38.8935241 110.8210736 147.3686388  40.0923250 111.9222068
 148.3829177  39.8532836 110.0363919 148.5246442  40.4735216 108.9928530
 149.3690431  39.1134040 110.4826260 150.2542223  39.1614437 110.0353824
 149.2393951  38.6009673 111.3282262 146.7089198  42.3698588 110.3846519
 147.4184508  42.7340158 111.3165792 146.4998994  43.1457854 109.3147373
 145.8331161  42.8409379 108.6339865 147.1162087  44.4599214 109.0569400
 146.7716916  44.7482354 108.0756205 146.5882124  45.5128452 110.0419462
 146.9296468  46.5271784 109.7446924 146.9666937  45.3042244 111.0676855
 145.1731517  45.4913215 110.0610223 144.9281587  44.7799820 110.6861103
 148.6541625  44.5020218 108.9788394 149.2129727  45.5921222 108.8948319
 149.3527982  43.3578590 108.9418967 148.8569422  42.4837507 108.9698753
 150.8241519  43.2912201 108.9403547 151.0945938  42.2516346 109.0488519
 151.1942551  43.8927100 109.7586078 151.5133956  43.7949613 107.6618958
 152.7254611  43.9809895 107.6543614 150.7517910  44.0262951 106.5914618
 149.7895093  43.7636406 106.6614580 151.1812785  44.6617081 105.3391808
 152.0114451  45.3161200 105.5627435 151.6549851  43.5961413 104.3386897
 150.8408298  42.8678100 104.1518344 152.4985415  43.0344498 104.7847846
 153.0560970  45.1782232 102.8873753 153.6964832  45.4816921 103.5948547
 152.0702630  44.2011273 103.0235813 152.9641680  45.6128181 101.6209199
 153.5605621  46.4220448 101.1977571 151.9767051  44.9754232 100.9743956
 151.3907344  44.0858315 101.8454651 150.5344528  43.4929860 101.5546397
 150.0753222  45.5537943 104.7428144 148.8787015  45.2856341 104.9292924
 150.4873064  46.5991365 104.0172114 151.4546007  46.6870653 103.7807936
 149.6552901  47.6669104 103.4435541 148.6404032  47.3110238 103.3525144
 149.6899286  48.9165874 104.3620531 150.7577659  49.1653666 104.5677863
 149.0396531  50.1306869 103.6768246 147.9936568  49.8956311 103.3964240
 149.5898418  50.4285324 102.7607262 149.0404209  51.0079722 104.3537546
 148.9814364  48.6322527 105.7063851 149.4194106  47.7210601 106.1680993
 147.9117585  48.4170916 105.4945520 149.0832407  49.7566315 106.7476974
 148.3592030  50.5622179 106.4894104 150.0798992  50.2358480 106.7302746
 148.8342499  49.3895045 107.7642852 150.1412037  48.0087821 102.0225851
 151.3390182  48.1740288 101.8001576 149.2019105  48.2320705 101.1009666
 148.2425205  48.1336293 101.3656085 149.4434752  48.6173668  99.7063214
 150.5100368  48.7271919  99.5482969 148.9103844  47.5124556  98.7808839
 149.0760577  47.7955430  97.7229738 147.8244958  47.3758967  98.9548342
 149.5848804  46.1482009  98.9590663 150.7991126  46.0474973  98.6931190
 148.8728144  45.1552101  99.2481429 148.7755758  49.9700099  99.3613737
 147.6681167  50.2520906  99.8259131 149.3809011  50.7530393  98.4557230
 150.2833215  50.4714810  98.1237315 148.8531664  52.0289731  97.9328806
 147.8092796  52.1115640  98.2020958 149.6258488  53.2131825  98.5390414
 149.3342873  54.1732453  98.0599492 150.7181812  53.0913823  98.3557471
 149.4002520  53.3926116 100.0261817 150.3745522  52.9610470 100.9465550
 151.2956898  52.5255628 100.5914570 150.1392450  53.0806004 102.3290884
 150.9035530  52.7465575 102.9995816 148.9192251  53.6202197 102.7891606
 148.6641792  53.6811185 104.1237875 149.4035443  53.2251652 104.5528047
 148.2012702  53.9707701 100.4851942 147.4734721  54.3195715  99.7709189
 147.9528146  54.0746661 101.8667446 147.0275122  54.5001217 102.2174458
 148.8978030  52.0953278  96.3969071 149.6353267  51.3443669  95.7558568
 148.0773395  52.9689655  95.8026666 147.4391303  53.4989667  96.3566416
 147.9730637  53.1582527  94.3543386 148.3301384  52.2660168  93.8577110
 146.4984213  53.3753869  94.0027485 146.1333580  54.3466778  94.3999511
 145.8797730  52.5785950  94.4635876 146.3339778  53.3515562  92.9050337
 148.8198066  54.3257197  93.8326804 148.7393423  55.4266084  94.3758457
 149.4313418  54.1481918  92.6576185 149.4953320  53.2438849  92.2143207
 150.2333562  55.1579054  91.9427887 151.1100613  55.3680692  92.5415965
 150.6395577  54.5865228  90.5688891 151.3947235  55.2492842  90.0970573
 149.7592940  54.5354736  89.8931482 151.2229663  53.1691628  90.5895312
 150.4635058  52.2086656  90.8627356 152.3911895  52.9836574  90.1818948
 149.4902712  56.4904370  91.6980092 150.0979239  57.5550815  91.6418479
 148.1574707  56.4421684  91.5829697 147.7295084  55.5461366  91.6375563
 147.2904940  57.6095959  91.3575938 147.7578001  58.2466131  90.6174776
 145.9580216  57.1109685  90.7899874 145.3919459  56.5386912  91.5604610
 146.1702097  56.4218187  89.9405080 145.1683752  58.1711417  90.3016941
 144.2471418  57.8981897  90.5234168 147.0528888  58.4622815  92.6193466
 146.5479160  59.5837054  92.5298154 147.3836421  57.9519234  93.8136777
 147.8620781  57.0699758  93.8476450 147.0562273  58.5832995  95.1079631
 146.7621175  59.6038706  94.9285135 145.8751714  57.8524973  95.7828683
 146.1217480  56.7667949  95.8682104 145.5641954  58.4025927  97.1793947
 145.2799451  59.4717846  97.1495607 146.4241681  58.2798842  97.8736227
 144.7126992  57.8433037  97.6199293 144.6023763  58.0133164  94.9407170
 144.7232695  57.5709648  93.9294568 144.3504518  59.0877913  94.8265418
 143.7414278  57.5078726  95.4245868 148.2627906  58.6691618  96.0421344
 148.5303028  59.7614692  96.5466773 148.9797403  57.5558298  96.2009928
 148.7357251  56.7321647  95.6852083 150.2019978  57.3596516  96.9903645
 150.3219521  56.2864529  97.0282741 151.4072783  57.9357635  96.2040992
 151.9184860  58.7395173  96.7762350 151.0512016  58.3970734  95.2578518
 152.4416075  56.8542004  95.8528380 153.3205911  57.2764064  95.3345937
 151.9783373  56.0850386  95.1992888 152.9291082  56.1500659  97.1204762
 153.6385451  56.8187394  97.9031665 152.4249248  55.0432788  97.4018576
 150.1344525  57.7902185  98.4782334 149.0778646  58.1774991  98.9895393
 151.2700116  57.7377932  99.1894226 152.1055519  57.3917408  98.7207188
 151.4425671  58.0376550 100.6178460 152.4800304  57.8517099 100.8502845
 150.7741269  57.3938490 101.1730262 151.1394537  59.4775623 101.0575768
 151.4285854  59.8487039 102.1921581 150.4711152  60.2759002 100.2108429
 150.3449057  59.9471991  99.2780787 149.6409622  61.4028747 100.6693182
 150.2607242  62.1075000 101.2079068 148.9205074  62.0620667  99.4847436
 148.2846795  62.8879342  99.8803997 148.2426356  61.2998915  99.0309405
 149.7901843  62.6503146  98.3674695 150.2497630  61.7930738  97.8381595
 150.5764383  63.3223169  98.7716247 148.8972104  63.4026799  97.3634604
 149.5228294  63.7324642  96.5041798 148.4533578  64.2985454  97.8511585
 147.8442328  62.5282901  96.8076128 148.0957866  61.5548574  96.7127314
 146.5804491  62.8343289  96.5715242 146.0737781  64.0214815  96.7324444
 146.5639975  64.7353990  97.2349246 145.0597906  64.1225376  96.6383716
 145.7788715  61.9225271  96.1054783 146.0454134  60.9768162  96.2388793
 144.7883003  62.1596394  96.0079886 148.5405834  60.9125625 101.6156212
 148.0998975  61.6553123 102.4892588 147.9976381  59.7273133 101.3427407
 148.4098963  59.1616752 100.6230820 146.8762856  59.1222612 102.0604526
 146.4000136  59.8634468 102.6883965 145.8550318  58.5813231 101.0416270
 145.1720280  57.8818428 101.5716123 146.3998811  57.9964918 100.2665871
 144.9472803  59.5689764 100.3064956 145.3082781  60.9102178 100.0461861
 146.2385172  61.3178072 100.3911347 144.4499946  61.7557896  99.3214352
 144.7339770  62.7822240  99.1346235 143.2304289  61.2648168  98.8287121
 142.5801027  61.9108533  98.2585103 143.7047831  59.1010039  99.8345122
 143.4166337  58.0788513 100.0262690 142.8568454  59.9371976  99.0892183
 141.9189132  59.5562876  98.7142614 147.3853507  58.0178414 103.0034561
 148.5333273  57.5811519 102.9153533 146.5513353  57.5585478 103.9386533
 145.6364196  57.9651239 104.0177376 146.9078859  56.4631881 104.8566918
 147.6088814  55.8189821 104.3526008 147.5928531  56.9946004 106.1265603
 146.8907763  57.6466793 106.6924981 148.7186322  57.7678703 105.7760407
 148.8719138  57.6174577 104.8246658 148.0968076  55.8783648 107.0423009
 148.8342301  55.2419885 106.5055323 147.2665772  55.2279756 107.3884801
 148.5958169  56.3040948 107.9374295 145.6941275  55.6061264 105.2079706
 144.7553884  56.0759844 105.8530847 145.7197676  54.3321142 104.8087656
 146.5279652  53.9656800 104.3425852 144.7051920  53.3407642 105.1912513
 143.7534362  53.8487010 105.2477145 144.5595347  52.2386114 104.1159550
 144.4441751  52.7619383 103.1379346 145.8099105  51.3513538 104.0200586
 145.9241984  50.7221536 104.9277863 146.7277850  51.9626609 103.9108189
 145.7549017  50.6778176 103.1388244 143.2784497  51.4020839 104.3397877
 142.4102034  52.0975500 104.3782825 143.3368611  50.8826428 105.3226056
 143.0206086  50.3476200 103.2567092 143.7762883  49.5393648 103.3234204
 143.0840990  50.7998999 102.2449213 142.0172259  49.8888411 103.3803625
 145.0061693  52.7995911 106.5941174 146.1628589  52.6177688 106.9728388
 143.9642367  52.5730651 107.3891693 143.0286576  52.7384344 107.0612532
 144.0678965  51.9976860 108.7340290 144.9016996  51.3087055 108.7483205
 144.3219028  53.0939446 109.7784747 145.3541604  53.4875016 109.6348474
 144.2622070  52.6922587 110.8151854 143.4132720  54.1663365 109.6362080
 143.6396671  54.5912109 108.8011226 142.8301708  51.1607690 109.0646738
 141.8157419  51.2281250 108.3693134 142.9412527  50.2865494 110.0651512
 143.7376886  50.2536774 110.6640186 141.9533940  49.2437741 110.3600490
 140.9828534  49.5544677 109.9975578 142.4010484  47.9690674 109.6292759
 143.3449611  47.5920331 110.0884994 142.6257035  48.2339798 108.5727230
 141.3508833  46.8614550 109.6244821 140.4335487  47.2038087 109.0966715
 141.0718263  46.5973604 110.6691524 141.9128910  45.6128970 108.9395082
 142.7952387  45.2366444 109.5003873 142.2166420  45.8535150 107.8961323
 140.9087702  44.5500273 108.9347516 140.3476792  44.4796530 109.7669222
 140.8495690  43.5095132 108.1363091 141.7692505  43.2193436 107.2695470
 142.6978698  43.5482104 107.4334097 141.6016469  42.3726881 106.7622290
 139.8185191  42.7276225 108.1902262 139.1363392  42.8801043 108.8963657
 139.8229039  41.8451134 107.7193204 141.8303034  49.0439770 111.8674371
 142.8149386  49.1705721 112.5882008 140.6280609  48.7190841 112.3287964
 139.8623953  48.5970295 111.6934021 140.3231180  48.5115913 113.7451928
 141.2278890  48.2037021 114.2567771 139.8337139  49.8408397 114.3416410
 138.9077680  50.1929110 113.8568253 140.6166038  50.6108242 114.1742933
 139.5834950  49.7910905 115.8492034 139.4201672  50.8759839 116.4482863
 139.5325237  48.6925521 116.4539310 139.3294874  47.3504053 113.8995929
 138.1070154  47.5210050 113.8714864 139.8682055  46.1303457 114.0010086
 140.8671844  46.0001493 114.0438930 139.0688493  44.9022388 114.0469786
 138.3874609  44.9201052 113.2100199 139.9849596  43.6664092 113.9274588
 139.3757525  42.7371890 114.0332633 140.7286133  43.6671045 114.7537565
 140.7292110  43.5582699 112.6054525 140.6030333  44.3801480 111.7118091
 141.5453345  42.5512981 112.4354187 141.4671839  41.7655554 113.0783336
 142.0863029  42.4873130 111.6044041 138.1789865  44.8274045 115.2972078
 137.0584581  44.3376563 115.2100313 138.5656822  45.4862368 116.3958826
 139.4495513  45.9432268 116.4243999 137.7467919  45.5928088 117.6059042
 137.3733927  44.6045438 117.8493095 138.6527275  46.0542461 118.7549692
 139.1143385  47.0350035 118.5213681 139.4686297  45.3120297 118.9046214
 138.0745088  46.1242576 119.7016663 136.4945200  46.4837816 117.4350205
 135.7139766  46.6280905 118.3733594 136.3130161  47.1123280 116.2631652
 137.0630528  47.0662840 115.6024633 135.0838701  47.7907212 115.8118870
 134.2611538  47.4448217 116.4253825 135.2255682  49.3244235 115.9900355
 134.4706145  49.8478784 115.3613047 136.2283685  49.6341738 115.6213418
 134.9980896  49.8347535 117.4300695 134.6442361  48.9966099 118.0744361
 134.1795019  50.5901964 117.4111825 136.2307046  50.4856526 118.0737537
 135.9250580  51.0047585 119.0098359 136.6482592  51.2411034 117.3692537
 137.2841882  49.4329509 118.4135071 137.5026327  48.8419916 117.5151006
 136.9294093  48.7669445 119.2289451 138.5642545  50.0436817 118.8252692
 138.4590887  50.8056086 119.5103643 138.9689224  50.4385396 117.9174940
 139.2380184  49.3157236 119.1250113 134.7005560  47.3823670 114.3700763
 134.0401105  48.1575681 113.6784630 135.1655995  46.2235115 113.8767777
 135.6481534  45.5856018 114.4881191 135.0065990  45.7556566 112.4840696
 135.7767762  45.0134207 112.3267415 133.6357671  45.0768797 112.3091816
 133.3968721  44.9929813 111.2275232 132.8538421  45.7032730 112.7904744
 133.5455434  43.6720852 112.8623109 134.4564453  43.1253141 113.4545195
 132.4471615  43.0097059 112.5938114 131.7472748  43.4218831 112.0122106
 132.3600530  42.0963375 112.9858616 135.2804127  46.8434103 111.4193617
 134.5676458  46.9563030 110.4204860 136.2260455  47.7373738 111.7025062
 136.8226401  47.5726123 112.4951583 136.3158324  49.0522752 111.0733175
 135.4189118  49.2434385 110.4997892 136.4277037  50.1216497 112.1551784
 136.8948949  51.0283750 111.7336179 137.0693224  49.7481998 112.9829511
 135.1624705  50.4799134 112.6732757 134.7595504  49.6540754 113.0184496
 137.4820763  49.1647239 110.0978604 138.5623461  48.6133603 110.3146766
 137.2758700  49.9645971 109.0544531 136.3583913  50.3584937 108.9277139
 138.2510086  50.3210415 108.0336097 139.2426576  50.0527344 108.3729477
 137.8885438  49.5706514 106.7426225 136.8977074  49.9250222 106.3793128
 137.7832051  48.4863210 106.9704023 138.9425195  49.7474255 105.6389581
 139.2380966  50.8159856 105.5553305 140.1972040  48.9350266 105.9522788
 139.9313386  47.8859382 106.1986015 140.7391935  49.3623982 106.8229786
 140.8871181  48.9319218 105.0835171 138.3429495  49.3280890 104.2982353
 137.5616283  50.0532803 103.9865259 137.8758737  48.3257351 104.3758755
 139.1222433  49.3002181 103.5066434 138.2117349  51.8338391 107.8107330
 137.1514454  52.3954605 107.5417099 139.3617390  52.4959390 107.8530090
 140.2240379  52.0102704 108.0437294 139.4803188  53.9431341 107.6826736
 138.5257375  54.3457216 107.3764646 139.8881373  54.6030121 109.0131904
 139.7376761  55.7020680 108.9502604 140.9729105  54.4178948 109.1704285
 139.1820098  54.1289266 110.2791003 139.9321118  53.8704615 111.4452087
 141.0023958  53.9978270 111.4081443 139.2884441  53.4476744 112.6262290
 139.8378774  53.2301933 113.5296200 137.8914268  53.2575948 112.6411389
 137.2808377  52.8115400 113.7676118 136.5705429  52.2019977 113.5205331
 137.7831195  53.9563198 110.3062655 137.2040307  54.1463011 109.4191677
 137.1363139  53.5216608 111.4782741 136.0665817  53.3705756 111.4806329
 140.4759095  54.2787212 106.5678904 141.4161792  53.5261597 106.3106492
 140.3030139  55.4399245 105.9370337 139.4949078  55.9989393 106.1349212
 141.2741806  56.0131097 105.0053342 142.2433165  55.5655424 105.1797923
 140.8446094  55.7086177 103.5584316 139.7933792  56.0337067 103.4119874
 140.8747093  54.6063617 103.4301622 141.7144412  56.3339994 102.4518841
 141.6712697  57.4474443 102.5195122 143.1715297  55.8819647 102.5437905
 143.2331280  54.7743066 102.6131495 143.6586425  56.3214591 103.4378840
 143.7405700  56.2028992 101.6474824 141.1781896  55.9085061 101.0845741
 140.1239730  56.2349609 100.9620328 141.2169537  54.8024686 100.9891374
 141.7852669  56.3569318 100.2718469 141.4233189  57.5060325 105.2909847
 140.5190938  58.2941952 105.0229389 142.5777621  57.8892080 105.8285499
 143.2864458  57.2095561 106.0397567 143.0006499  59.2790681 105.9171843
 142.1667690  59.8784715 106.2580477 144.1612656  59.3950607 106.9188758
 145.0115914  58.7819606 106.5474549 143.8394412  58.9572049 107.8917381
 144.6375708  60.8395552 107.1399778 144.9190815  61.2952321 106.1684408
 145.5427611  60.8272402 107.7829887 143.6152989  61.7428859 107.8250381
 142.6943962  61.3012850 108.4930957 143.7606660  63.0419659 107.6993497
 144.5229033  63.4056978 107.1541125 143.1350721  63.6135193 108.2218558
 143.3932004  59.7668837 104.5211095 144.1650762  59.1153717 103.8172034
 142.9070286  60.9431459 104.1550475 142.2726799  61.4310877 104.7665646
 143.2176262  61.6564805 102.9242933 143.8507626  61.0448838 102.3008256
 141.9206217  62.0244395 102.1818814 142.1877450  62.3844354 101.1657761
 141.4253661  62.8678809 102.7193660 140.8725588  60.9074472 102.0664278
 140.6626253  60.4901158 103.0757276 141.2832972  60.0730520 101.4581692
 139.2899272  61.4783949 101.3853163 139.6379405  61.4451369  99.6110554
 139.8918202  60.4155573  99.2855254 140.4889092  62.1066748  99.3522374
 138.7551080  61.7802755  99.0264057 143.9739920  62.9280208 103.3118973
 143.4981512  63.6623924 104.1737481 145.1104782  63.2356329 102.6869180
 145.5216430  62.6226230 102.0162604 145.8212959  64.5033399 102.9065675
 145.1169012  65.2311630 103.2855187 146.9737695  64.3525920 103.9240452
 147.2487349  65.3505357 104.3279508 147.8830522  63.9582861 103.4159624
 146.6766571  63.4616505 105.1197576 146.0034579  63.8453983 106.0648177
 147.1927998  62.2560149 105.1163768 147.7447367  61.9713848 104.3246256
 147.1507367  61.7148566 105.9461744 146.3366890  65.0663922 101.5774415
 146.4102616  64.3463738 100.5817540 146.7321705  66.3450310 101.5651416
 146.7078335  66.8864012 102.4007287 147.1524808  67.0575375 100.3449913
 147.1847785  68.1071774 100.5970754 148.5659124  66.6442035  99.9150842
 148.8965732  67.2461808  99.0398311 148.5890909  65.5693474  99.6333214
 149.4784240  66.8537471 100.9731367 149.4150913  66.1295841 101.6080510
 146.1184825  66.9133996  99.2160015 146.4353518  66.4759034  98.1058502
 144.8509140  67.1550343  99.5680861 144.6378110  67.4122530 100.5129716
 143.6960733  66.9775449  98.6904503 143.7212363  65.9702716  98.2973187
 142.4100714  67.1867590  99.5084524 141.5380127  67.3497650  98.8359502
 142.5234672  68.1030595 100.1291757 142.0550719  65.9942978 100.4133505
 142.9531254  65.6722827 100.9916895 140.9641234  66.4033832 101.3950371
 140.0584417  66.7202888 100.8403620 141.2954201  67.2524033 102.0279146
 140.6931945  65.5542923 102.0575175 141.5204231  64.8198092  99.5905461
 142.3233935  64.3712220  98.9674868 140.7018491  65.1539568  98.9182626
 141.1122468  64.0380467 100.2624320 143.7409465  67.9282825  97.4889256
 144.0105409  69.1225390  97.6347305 143.4048623  67.3982195  96.3132902
 143.1738554  66.4214944  96.2616668 143.3422359  68.1093888  95.0227100
 143.3103919  69.1718832  95.2204525 144.6059510  67.7900862  94.2003682
 145.4855585  68.1075492  94.8044407 144.6233381  68.3556096  93.2418803
 144.7313202  66.2923708  93.8849243 144.0129314  66.0008232  93.0875081
 144.4660631  65.7065634  94.7884467 146.1451227  65.8904034  93.4643264
 146.8766986  66.3662699  94.1516925 146.3832658  66.2342613  92.4357463
 146.2893073  64.4345383  93.6100707 146.3147549  64.1015631  94.5440397
 146.2738157  63.5024318  92.6762315 146.1947957  63.7471832  91.4023738
 146.1548782  63.0076594  90.7521228 145.9277373  64.6970285  91.1163513
 146.3418184  62.2633541  93.0664764 146.3288035  62.0810762  94.0386024
 146.3637968  61.4956708  92.4217482 142.0417690  67.7772130  94.2892619
 141.3290131  66.8593073  94.6927185 141.7075201  68.5336754  93.2450956
 142.3519650  69.1663225  92.8306171 140.4161673  68.4250574  92.5592908
 139.6342564  68.6870187  93.2592353 140.4099403  69.4266488  91.3991142
 141.2283481  69.1995491  90.6811814 140.5463359  70.4615743  91.7798199
 139.4426093  69.3897426  90.8503742 140.1272636  66.9934885  92.0661547
 139.0047332  66.5074311  92.1951919 141.1684131  66.2774103  91.6393929
 142.0627688  66.7390069  91.5319574 141.1289515  64.8979395  91.1345789
 140.3092519  64.8452742  90.4397996 142.4119135  64.5577274  90.3481723
 142.1662453  63.7101154  89.6661115 143.1994526  64.1810509  91.0422688
 143.0130073  65.6965596  89.5032455 142.2255853  66.3560963  89.0884056
 143.5949793  65.2714900  88.6567823 143.9954918  66.5253849  90.3411846
 143.5589417  67.5171513  90.9703337 145.1591314  66.0780859  90.4546856
 140.8890345  63.8314949  92.2213308 140.6702528  62.6671459  91.8930415
 140.8694412  64.2053280  93.5075816 141.1148527  65.1431514  93.7655177
 140.3763655  63.3351829  94.5832319 140.5788759  62.3171257  94.2950910
 141.1218436  63.6083170  95.9032979 140.7267604  62.9522079  96.7071144
 140.9619194  64.6621853  96.2081686 142.6359700  63.3686485  95.8578097
 143.0943023  62.2833901  95.4203629 143.3876409  64.2306395  96.3666832
 138.8387180  63.3992581  94.7503867 138.2850811  62.6574714  95.5681720
 138.1418377  64.2161385  93.9453127 138.6429470  64.7771808  93.2837340
 136.6703170  64.2837370  93.8595389 136.2807919  64.3524106  94.8619522
 136.2153152  65.5177936  93.0613818 136.7206181  65.4732873  92.0739016
 136.6499466  66.6846011  93.7207374 137.5517912  66.8176082  93.3758244
 134.7034025  65.6305213  92.8580927 134.1623608  65.5228781  93.8191422
 134.3536145  64.8197361  92.1864171 134.4330438  66.6104695  92.4134618
 136.1047263  63.0225611  93.2067607 136.2155224  62.8342522  91.9947784
 135.4983829  62.1484718  94.0087966 135.3803190  62.3722418  94.9740742
 134.9919747  60.8516699  93.5703201 134.5530206  60.9321338  92.5923934
 136.1884833  59.8992684  93.4207619 136.7181425  59.7917411  94.3889458
 136.9091075  60.3080336  92.6788118 135.8650784  58.8968522  93.0729742
 133.9711404  60.2700282  94.5635226 133.9806079  60.6014977  95.7523166
 133.1619497  59.3159757  94.0960878 133.1967576  59.0485192  93.1269135
 132.4786900  58.3364297  94.9515348 132.1450540  58.8271968  95.8533107
 131.2605737  57.6887533  94.2599402 131.6056211  57.1176158  93.3633735
 130.5355692  56.7363198  95.2235921 130.1815667  57.2863898  96.1212707
 131.1985323  55.9085166  95.5545656 129.6554549  56.2834332  94.7214505
 130.2345011  58.7285750  93.7902341 130.6739106  59.4221786  93.0433877
 129.8470827  59.3248905  94.6422409 129.3718831  58.2312941  93.2982194
 133.4946040  57.2634206  95.3309006 134.0664871  56.6146980  94.4590418
 133.7044494  57.0757816  96.6277778 133.2220313  57.6492283  97.2964817
 134.5513707  56.0493762  97.2220867 135.2146538  55.6594193  96.4635756
 135.3967194  56.6431933  98.3618883 135.9205911  55.8268433  98.9086879
 134.7301799  57.1543220  99.0912958 136.4501837  57.6483183  97.9275188
 136.0664360  58.9474721  97.5463259 135.0265420  59.2327480  97.5852177
 137.0266995  59.8707074  97.0942732 136.7115612  60.8471809  96.7614028
 138.3856305  59.5076580  97.0563038 139.3076276  60.3788060  96.5632436
 138.8333637  61.1996101  96.3210369 137.8149335  57.2954810  97.9206758
 138.1153556  56.3069473  98.2346687 138.7848384  58.2274759  97.4992223
 139.8289593  57.9558909  97.4923467 133.7010863  54.8760293  97.7209879
 132.6023701  55.0698048  98.2513206 134.2670004  53.6782574  97.6224495
 135.1628395  53.6018582  97.1728839 133.7356193  52.4126396  98.1138858
 132.8540880  52.6061635  98.7079307 133.3772800  51.4938867  96.9316274
 132.7842400  50.6312962  97.3127405 134.3145366  51.0855819  96.4898384
 132.5789313  52.1225195  95.7975669 133.1279892  52.1994082  94.5004033
 134.1279551  51.8371868  94.3199313 132.3768068  52.7437035  93.4399399
 132.7957857  52.7976663  92.4471695 131.0738605  53.2309019  93.6783632
 130.3494476  53.7661895  92.6566200 129.5350689  54.1173158  93.0267032
 131.2786796  52.6049136  96.0327255 130.8613104  52.5359816  97.0269424
 130.5260125  53.1613921  94.9791445 129.5279431  53.5214846  95.1751358
 134.7811812  51.7307260  99.0096800 135.9793683  51.7920400  98.7083229
 134.3443914  51.0028419 100.0370015 133.3537089  50.9867653 100.2439304
 135.1796619  50.0376447 100.7613520 136.2190995  50.2214617 100.5259576
 135.0264288  50.1961060 102.2808781 135.3432628  51.2286202 102.5486328
 135.7344566  49.5002435 102.7822987 133.3640725  49.9045193 102.9429090
 134.8673167  48.6076705 100.2949171 133.7285762  48.3036039  99.9301877
 135.8666957  47.7215751 100.3068595 136.7887057  47.9977633 100.5922838
 135.7126216  46.3509628  99.8267334 134.6762386  46.0667776  99.9353096
 136.0689310  46.3092212  98.3370656 137.1205480  46.6263723  98.1764735
 135.4064758  46.9962972  97.7682337 135.9355950  45.2846886  97.9261687
 136.5000197  45.3169423 100.6477668 137.6098081  45.5685123 101.1179234
 135.9002230  44.1328893 100.7825976 134.9956170  44.0044729 100.3660666
 136.4533139  42.9069426 101.3572603 137.1695411  43.1628688 102.1228786
 135.2802143  42.1044066 101.9574463 134.5755996  41.8521365 101.1313533
 134.7333725  42.7422945 102.6860020 135.6992505  40.8020210 102.6546301
 136.2236004  41.0280322 103.6090781 136.4115132  40.2586270 102.0028572
 134.4987582  39.8714328 102.8968590 133.8874397  39.7944022 101.9684336
 133.8447966  40.2995726 103.6834984 134.9624874  38.4692485 103.3091432
 134.0942910  37.8650091 103.6501029 135.6978101  38.5388567 104.1327078
 135.5860247  37.7589435 102.1677488 136.4098940  38.2867781 101.7974025
 134.8950621  37.7086723 101.3620159 135.8857578  36.8005834 102.4243857
 137.1959063  42.1175631 100.2745865 136.7844152  42.1103705  99.1108432
 138.2797208  41.4428631 100.6577534 138.6586971  41.5551599 101.5793349
 138.9793482  40.4755972  99.8010806 138.8119131  40.7698360  98.7765147
 140.5038163  40.5470933 100.0373843 140.7143120  41.4659014 100.6336190
 141.0828118  39.3410051 100.7925840 141.0618126  38.4305250 100.1612028
 140.5198729  39.1484488 101.7293283 142.1419812  39.5256206 101.0609789
 141.2153480  40.7312290  98.6990459 140.8786285  41.6612668  98.1950140
 141.0117141  39.8831592  98.0222097 142.3134468  40.8188535  98.8445702
 138.3966059  39.0626252  99.9410361 138.0195591  38.6356562 101.0333951
 138.4266929  38.2903662  98.8555382 138.7612070  38.6829271  97.9954270
 137.9425726  36.9069807  98.8134296 136.9322196  36.9035946  99.1995904
 137.9318115  36.4116267  97.3611660 138.9516719  36.1564080  96.9996970
 137.5492144  37.2263017  96.7080579 137.0619104  35.3085506  97.2188284
 137.3897808  34.5857101  97.7747275 138.7649205  35.9636663  99.6967680
 138.1944174  35.2649249 100.5316306 140.0972656  35.9687627  99.5594665
 140.5335815  36.5782842  98.8947616 140.9882683  35.0042700 100.2117724
 140.4662552  34.5421316 101.0423656 141.3661275  33.9106072  99.1931179
 142.0208229  33.1703094  99.6902135 141.9296113  34.3795544  98.3546099
 140.1911312  33.1402382  98.6135197 139.5437900  32.1548889  99.3830995
 139.8686500  31.9499724 100.3932494 138.4519286  31.4429071  98.8489931
 137.9548398  30.6938059  99.4456148 137.9934292  31.7170279  97.5442996
 136.9362174  31.0202025  97.0489577 136.7866242  31.2833994  96.1314542
 139.7381657  33.4153695  97.3082312 140.2182247  34.1849310  96.7231659
 138.6375627  32.7131862  96.7766885 138.2805317  32.9550398  95.7913313
 142.2412424  35.6753180 100.8034035 143.2447334  35.8380815 100.1139480
 142.2088496  35.9523840 102.1155061 141.3564698  35.8067325 102.6159183
 143.3503182  36.2917068 102.9890023 142.9106375  36.5336620 103.9443726
 144.1940382  35.0044151 103.1844163 144.6954341  34.7481911 102.2250741
 143.4642391  34.1856384 103.3949182 145.2433257  34.9507993 104.3147079
 145.5679839  33.8938513 104.2670162 146.4442547  35.8719354 104.0941001
 146.1494601  36.9343577 104.1976255 146.8778816  35.7200116 103.0825625
 147.2354276  35.6825029 104.8503830 144.6367887  35.2321556 105.6857001
 143.8260645  34.5056205 105.9169126 144.1909341  36.2476927 105.7221361
 145.3995450  35.1662500 106.4900724 144.1683367  37.5462166 102.6034743
 144.1531572  38.5430043 103.3282928 144.9319462  37.4841866 101.5129268
 144.7652041  36.7151499 100.8930086 145.9315634  38.4816949 101.1093384
 146.4797968  38.7865324 101.9891028 146.8986639  37.8451135 100.1087247
 146.3727056  37.5877788  99.1598112 147.2920412  36.9020164 100.5550230
 147.9733439  38.7270802  99.8507410 148.7058807  38.1654440  99.5476484
 145.2996188  39.7308260 100.4927522 144.2482587  39.6487037  99.8655778
 145.9830657  40.8795474 100.5515533 146.8761180  40.9513272 100.9887982
 145.6172200  42.0418392  99.7212398 144.5876635  42.3054128  99.9184586
 146.5068036  43.2576500 100.0162520 146.3906420  44.0162393  99.2107838
 147.8601778  42.8910582 100.1222603 148.3580438  43.7186496  99.9033209
 146.1388788  43.9423902 101.3269145 146.2479979  43.2376701 102.1732613
 145.0872507  44.2938737 101.2993737 146.8021807  44.8177113 101.5053552
 145.6885220  41.6999377  98.2306620 144.7901095  42.0844166  97.4857109
 146.6228266  40.8247579  97.8374240 147.2976136  40.5318576  98.5127457
 146.7056852  40.2034482  96.5176048 146.4122841  40.9453178  95.7907055
 148.1677567  39.8240736  96.2481780 148.5301146  39.1106429  97.0171479
 148.8078826  40.7328256  96.2934221 148.2777791  39.3599041  95.2460185
 145.7093921  39.0368784  96.3355856 146.0854540  37.8986982  96.0582009
 144.4194574  39.3428479  96.4544648 144.1800487  40.2715317  96.7594534
 143.2884980  38.4839827  96.0870815 143.6206476  37.7099881  95.4107610
 142.7022330  37.8172447  97.3473349 142.7133982  38.5433278  98.1879184
 143.3758973  36.9838836  97.6525989 141.3768968  37.3171820  97.1730643
 140.8405447  38.0636344  96.8561559 142.2631041  39.3298180  95.3278484
 142.2224145  40.5520547  95.4722636 141.3597785  38.6786379  94.5933987
 141.4145437  37.6882783  94.4640437 140.1219693  39.3011709  94.1212977
 140.3750307  40.0990529  93.4365848 139.2531851  38.2516134  93.4147115
 139.7589696  37.9708732  92.4645675 138.2445747  38.6412133  93.1561681
 139.1369307  37.0721537  94.1958246 138.4976518  37.2475615  94.8966700
 139.3385577  39.9101915  95.2911119 139.2640075  39.3091233  96.3667891
 138.7015179  41.0609338  95.0717897 138.8522858  41.5719193  94.2242365
 137.6474022  41.5744770  95.9549729 137.9974431  41.5391946  96.9756277
 137.3058264  43.0208914  95.5572913 136.4800498  43.3963768  96.2038496
 136.9622364  43.0357751  94.4995435 138.4792657  44.0042069  95.6773579
 139.3378670  43.6343286  95.0685047 138.0717093  45.3796341  95.1504889
 137.2052112  45.7762068  95.7206994 137.7842056  45.3046003  94.0802759
 138.9123812  46.0989028  95.2393475 138.9375386  44.1498249  97.1213829
 139.4225208  43.2154168  97.4782508 138.0853794  44.3696959  97.7967593
 139.6824487  44.9644481  97.2036864 136.4040378  40.6819722  95.8497012
 136.0969517  40.2368427  94.7451602 135.6419630  40.4782568  96.9267198
 135.9266904  40.8048188  97.8365209 134.4401676  39.6185123  96.9074062
 134.2570622  39.3065725  95.8929766 134.6923151  38.3396452  97.7125022
 135.7001487  37.9597724  97.4727664 133.9718455  37.5464156  97.4382997
 134.6194773  38.5358010  99.2236191 135.1747284  39.5344479  99.7242805
 134.0451212  37.6690234  99.9187749 133.1389110  40.3137328  97.3266026
 132.0766905  39.9902483  96.7868142 133.2139226  41.3315557  98.1864954
 134.0775646  41.4652292  98.6777521 132.0687378  42.1547457  98.5805045
 131.3422305  42.1281229  97.7799390 131.4385683  41.5741012  99.8542601
 132.1172551  41.7109134 100.7264215 131.3159723  40.4740899  99.7193333
 130.0837480  42.1668705 100.1995938 128.9090845  41.4197250  99.9852127
 128.9810022  40.4138010  99.5927270 127.6593328  41.9472982 100.3634259
 126.7953171  41.3089848 100.3488113 127.5815291  43.2408420 100.9224009
 126.3808689  43.7646352 101.2667505 126.0349933  43.1441148 101.9305641
 129.9992139  43.4511292 100.7675960 130.8959271  44.0149456 100.9719799
 128.7501444  44.0044381 101.0950232 128.6952758  44.9974262 101.5165329
 132.4811264  43.6186375  98.7778912 133.4692863  43.8996206  99.4440666
 131.7048439  44.5554573  98.2312854 130.9216302  44.2956283  97.6857843
 131.9143055  46.0062335  98.3610360 132.7687044  46.1946678  98.9944890
 132.1455856  46.6546506  96.9881993 132.4207493  47.7179870  97.1820095
 131.1751919  46.6859984  96.4474740 133.1619826  46.1167531  96.0086410
 133.5165797  44.8280013  95.7666460 133.1716366  43.9538680  96.2915665
 134.4030575  44.7676753  94.7125194 134.8672187  43.9788680  94.3717490
 134.6425643  46.0122499  94.1866511 133.8893324  46.8981476  95.0116099
 133.9560300  48.2723073  94.6985578 133.3937533  48.9804348  95.2873626
 134.7320106  48.7310095  93.6192301 134.7588752  49.7847526  93.3872862
 135.4116582  46.4521371  93.1054348 135.9565857  45.7492668  92.4960367
 135.4589750  47.8260977  92.8269130 136.0469811  48.1907507  91.9988249
 130.6914768  46.6586237  99.0268406 129.6061844  46.0725351  98.9693113
 130.8316970  47.8559201  99.6014054 131.7432821  48.2784865  99.6655085
 129.7298086  48.6234747 100.2027695 130.1612929  49.4125991 100.7965585
 129.1397019  47.9490556 100.8046638 128.7610912  49.2507897  99.1894683
 128.1863785  48.5418782  98.3545067 128.4760581  50.5540354  99.3098048
 129.0071585  51.0864573  99.9885375 127.4983439  51.2727359  98.4688686
 127.4014949  50.7499177  97.5316163 126.1227540  51.3211120  99.1619863
 125.4539153  52.0683733  98.6691508 126.2632015  51.6539723 100.2131041
 125.3573090  49.9864699  99.1878007 124.4420996  50.1040070  99.8105098
 126.0116667  49.2168199  99.6372931 124.9044673  49.5143552  97.8044836
 123.7854030  49.7501003  97.3698098 125.7282692  48.8227957  97.0449278
 126.6480332  48.6336780  97.4095636 125.3843057  48.4844026  96.1749901
 127.9113576  52.6944349  98.0491668 127.6104086  53.0696515  96.9159624
 128.6146559  53.4647028  98.8868015 128.9380471  53.0762085  99.7644444
 129.2101841  54.7421035  98.4809006 128.5947553  55.1823758  97.7081357
 130.2054219  54.5143276  98.1333898 129.3333267  55.8303231  99.5584233
 128.4029048  56.1415391 100.3139798 130.4417415  56.5707799  99.4948666
 131.2181251  56.2333393  98.9482544 130.5841073  57.8994924 100.1041761
 129.5902588  58.3032169 100.2309007 131.2416056  57.7905873 101.4898895
 130.7977904  56.9065380 102.0000790 130.9011696  58.9101045 102.2685939
 131.7056371  59.4480522 102.2511622 132.7638574  57.6448142 101.4912055
 133.2682883  58.5176169 101.0262830 133.0600252  56.7350628 100.9242385
 133.1471504  57.5376655 102.5294775 131.3049321  58.8550147  99.1472316
 132.3217147  58.5007117  98.5637313 130.7404550  60.0404801  98.9088316
 129.9336041  60.3372749  99.4056882 131.2055328  60.9888088  97.8870741
 131.8699060  60.4844352  97.2003512 129.9725113  61.4623022  97.0921012
 129.2312453  61.8564657  97.8193347 129.5242741  60.5651988  96.6077332
 130.1578231  62.5406014  96.0016443 130.3012320  63.5332320  96.4921634
 131.3053893  62.2925215  95.0267154 131.2305880  61.2753845  94.5947750
 132.2901307  62.4201041  95.5105878 131.2487258  63.0302667  94.2000644
 128.9003472  62.5946674  95.1341137 127.9882520  62.6789844  95.7514883
 128.8077864  61.6824937  94.5058943 128.9403646  63.4756140  94.4582969
 132.0141275  62.1202297  98.5291888 131.5895129  62.6897700  99.5337545
 133.1667960  62.4420653  97.9444193 133.4848356  61.9097553  97.1555641
 134.0028821  63.5969469  98.3039268 133.5928991  64.0835972  99.1764692
 135.4513171  63.1707555  98.6146967 135.9039924  62.7302488  97.6948158
 136.3129245  64.3583238  99.0654031 135.8880118  64.8260826  99.9788786
 136.3942414  65.1323510  98.2740494 137.3437071  64.0144176  99.3015251
 135.4991726  62.1181851  99.7258917 134.9498670  61.1970181  99.4388861
 135.0588815  62.5174847 100.6637110 136.5521852  61.8311459  99.9341410
 133.9846368  64.6003244  97.1560127 134.1892525  64.2170506  96.0081911
 133.8120910  65.8854122  97.4648350 133.5632200  66.1283074  98.4074855
 133.9874390  67.0040124  96.5249389 134.3089609  66.6298144  95.5655574
 132.6696075  67.7665942  96.3329677 132.3073135  68.1520052  97.3154772
 131.6999622  66.8858868  95.8221179 131.7469409  66.0822800  96.3515375
 132.7872505  68.9193015  95.3378280 133.2312451  68.5561127  94.3855070
 133.4214848  69.7317047  95.7481214 131.7816916  69.3367229  95.1161713
 135.0826548  67.9332959  97.0290505 134.9207062  68.5646381  98.0740150
 136.1937244  68.0297766  96.2931363 136.2969524  67.5160190  95.4333489
 137.3568285  68.8431242  96.6737812 137.3299275  68.9859569  97.7402190
 138.6862936  68.1241099  96.3824134 138.8405374  68.0422916  95.2815674
 139.8454356  68.9147605  97.0036205 139.7091082  69.0137097  98.1023014
 139.9175664  69.9276833  96.5620321 140.8063483  68.3931307  96.8184154
 138.7104750  66.7116425  96.9781642 138.0072967  66.0398310  96.4415371
 138.4366611  66.7319136  98.0529133 139.7302433  66.2835145  96.8866271
 137.2667333  70.2216287  96.0123426 137.6281226  70.3915857  94.8487820
 136.6849453  71.1875197  96.7257081 136.5142336  71.0206919  97.7028416
 136.3099140  72.5136152  96.2158833 137.0588413  72.8253540  95.4997586
 134.9431935  72.4004461  95.5272522 134.1777853  72.0840092  96.2729417
 135.0214639  71.5975186  94.7700799 134.5527353  73.6348105  94.9534476
 134.9340040  73.6296644  94.0611260 136.2650959  73.5701705  97.3312417
 136.1618557  73.2423798  98.5100851 136.3044985  74.8494368  96.9527431
 136.4520814  75.0958941  96.0018029 136.0952888  76.0104803  97.8325626
 136.4512408  75.7620230  98.8227344 136.9283589  77.1832821  97.3070837
 138.0084248  76.9128803  97.3570848 136.7843645  78.1093698  97.9032978
 136.6108131  77.4452643  95.9482169 135.7966808  77.9637673  95.9733209
 134.6154738  76.4191228  97.9799502 134.3093703  77.4419631  98.5910961
 133.6917316  75.6630821  97.3749934 133.9800532  74.8527257  96.8677029
 132.2536705  75.9323351  97.3916402 132.1439566  76.9760320  97.1758014
 131.5990469  75.0451845  96.3241811 131.7856081  73.9744021  96.5558374
 132.0351163  75.2541908  95.3242150 130.5010703  75.2039311  96.2686264
 131.6018604  75.7487405  98.7821518 132.1721595  75.1464335  99.6886286
 130.3582190  76.2227225  98.9312260 129.8836168  76.6158294  98.1529423
 129.5545931  76.0803733 100.1562571 130.2208210  75.8751600 100.9842857
 128.7998253  77.3802463 100.4801101 129.5262588  78.0941447 100.9360398
 127.9934061  77.2008667 101.2255570 128.2296653  77.9928044  99.3301587
 128.9572539  78.3412899  98.8038401 128.5906551  74.8903810 100.0874834
 127.9418164  74.6638951  99.0664656 128.4442069  74.1628811 101.2007331
 128.9765032  74.3421907 102.0321116 127.4542742  73.0841554 101.3615068
 127.5094135  72.4373338 100.4999466 127.7121643  72.2623735 102.6332730
 126.8430116  71.5919524 102.8534772 127.9126864  73.1304119 103.7271246
 127.1871475  73.7711696 103.7061391 128.9433998  71.3702712 102.5124733
 129.8508665  71.9896153 102.3436628 128.8251822  70.6813378 101.6497946
 129.1217505  70.7483143 103.4083465 126.0321385  73.6340294 101.4583297
 125.7792191  74.5366291 102.2590716 125.0857682  73.0347869 100.7277056
 125.3432458  72.2833090 100.1092454 123.6611507  73.4063167 100.7136810
 123.4110504  73.8953857 101.6453687 123.3656884  74.3484453  99.5321478
 122.2891561  74.6395980  99.5455613 123.5470163  73.8076612  98.5754887
 124.2302018  75.6162810  99.5210082 125.3062361  75.3331487  99.4627931
 124.0762319  76.1908428 100.4605565 123.9011379  76.4734718  98.2995063
 122.8671895  76.8152297  98.4353864 123.9241316  75.8247147  97.3932990
 124.9503071  77.5825004  98.1831597 125.9700740  77.1427252  98.1195457
 124.9040019  78.2613943  99.0633104 124.7253700  78.3884763  96.9624648
 123.7547405  78.7797973  97.0263577 124.7755600  77.7914914  96.1134799
 125.4033480  79.1797329  96.9237174 122.7831928  72.1633649 100.5815376
 123.0088696  71.3632473  99.6745824 121.7457940  72.0588693 101.4108828
 121.6172336  72.7579523 102.1078960 120.6258098  71.1389764 101.1831031
 120.0396315  71.1005506 102.0864465 121.0352274  70.1813500 100.8943874
 119.6918838  71.6324365 100.0643769 119.7598861  72.8067669  99.6929849
 118.8288790  70.7691134  99.4992628 118.7324541  69.3440410  99.7787713
 118.5187666  69.1662674 100.8567236 119.6937450  68.8583417  99.4923885
 117.9868003  71.1324661  98.3617176 118.5694194  71.7184763  97.6654539
 117.5622977  69.8062513  97.7275159 118.3185696  69.5018581  96.9714807
 116.5683701  69.8511780  97.2366276 117.6007471  68.8181836  98.8943877
 116.6404569  68.8697953  99.4494771 117.7699419  67.7748903  98.5603931
 116.7870916  72.0107913  98.7187232 115.9715279  71.6733351  99.5753188
 116.5623612  73.0208065  97.8800871 117.2380729  73.2256552  97.1655103
 115.2621585  73.6658578  97.7129713 114.8155689  73.8222116  98.6853278
 115.4200578  75.0201235  97.0177510 114.4250010  75.4971197  96.8816672
 115.8983252  74.9104512  96.0178521 116.1978813  75.8794924  97.8259073
 117.1086797  75.5687706  97.7716644 114.3597785  72.7330936  96.9057240
 114.4840563  72.6163843  95.6852720 113.5227621  71.9714895  97.6088255
 113.5654436  71.9911738  98.6028283 112.5546423  71.0413686  97.0080759
 112.9756718  70.6621400  96.0909132 112.2930245  69.8412463  97.9415949
 111.9204768  70.2191108  98.9225260 111.2715716  68.8560018  97.3696717
 111.6326784  68.4591123  96.3960184 110.2791194  69.3227648  97.2095966
 111.1311284  67.9960799  98.0612106 113.5819480  69.0447248  98.1768028
 114.3650890  69.6738453  98.6488115 113.9772381  68.6558586  97.2149292
 113.3842088  68.1790352  98.8452106 111.2684546  71.7936066  96.6491566
 110.8081918  72.6080141  97.4489707 110.6503634  71.4738039  95.5068928
 111.0768656  70.7838580  94.9109517 109.4009981  72.0682902  95.0074087
 108.8781243  72.5014143  95.8461857 109.7174289  73.1860730  94.0001554
 108.7796928  73.6798081  93.6626908 110.1852646  72.7446667  93.0930708
 110.6429704  74.2844358  94.4906337 112.0031803  74.2852994  94.1212812
 112.4013169  73.4744972  93.5296531 112.8437300  75.3375478  94.5227829
 113.8881450  75.3309890  94.2438708 112.3311022  76.3907630  95.3016492
 112.9829997  77.1951661  95.6174028 110.1342900  75.3354834  95.2756415
 109.0951180  75.3292603  95.5680608 110.9765724  76.3878237  95.6799697
 110.5843188  77.1943861  96.2825542 108.4990896  71.0048539  94.3321938
 109.0183163  70.0693995  93.7205814 107.1582667  71.1368332  94.3679898
 106.4073252  72.1811254  95.0462927 106.5754043  73.1167904  94.4946579
 106.7612612  72.3092274  96.0918601 106.2393371  70.1786535  93.7535640
 106.6501966  69.1808193  93.8289921 104.9435258  70.3036165  94.5523690
 104.9885268  69.6155346  95.4250704 104.0277383  70.0598188  93.9767792
 104.9357440  71.7523278  95.0379005 104.3518333  72.3684428  94.3236666
 104.4677706  71.8350845  96.0435133 106.0120240  70.4685969  92.2662985
 105.9130403  71.6285772  91.8636535 105.8395679  69.4113814  91.4684845
 105.9174038  68.4773693  91.8300468 105.5223707  69.4767615  90.0411453
 105.4397706  70.5110535  89.7346018 106.6417122  68.8044701  89.2260914
 106.4133054  68.8993231  88.1459441 106.6506257  67.7208794  89.4365291
 108.0574288  69.3663936  89.4451909 108.3183908  69.3166651  90.5280066
 109.0533150  68.5056476  88.6677220 108.8098804  68.5221672  87.5847084
 109.0180592  67.4518438  89.0151130 110.0889640  68.8826921  88.7999599
 108.1650938  70.8164253  88.9697624 107.4341501  71.4481981  89.5167434
 107.9361075  70.8863446  87.8846727 109.1900060  71.2087608  89.1364969
 104.1508161  68.8258387  89.8127257 103.9929882  67.6067161  89.9179805
 103.1317955  69.6613143  89.6195298 103.2911205  70.6388312  89.5331485
 101.7420736  69.2211460  89.6271304 101.6289984  68.6012137  90.5040675
 100.8367106  70.4436610  89.7702132 100.9640024  71.1314047  88.9148576
 101.0645857  70.9904567  90.7102584  99.7711640  70.1333299  89.7996761
 101.3601305  68.4001815  88.3779743 101.8373296  68.7128440  87.2834803
 100.4308147  67.4303247  88.5076009  99.8409095  66.9483810  89.7520490
  99.5196622  67.7923101  90.4027838 100.5964851  66.3265227  90.2823935
  99.8194602  66.7622412  87.3608550 100.6116888  66.4051800  86.7179185
  98.9827372  65.6156738  87.9506954  99.6138506  64.7023588  88.0120272
  98.0732400  65.3672998  87.3663555  98.6357225  66.0988772  89.3555688
  97.7254781  66.7369393  89.3158009  98.4559803  65.2621991  90.0620480
  98.9640179  67.7156271  86.5095061  98.6966162  68.8598213  86.8867195
  98.4860747  67.1947120  85.3745445  98.7594550  66.2698066  85.1375694
  97.5262944  67.8650717  84.4838535  98.0247997  68.7248003  84.0592986
  97.1231553  66.9079372  83.3575488  96.5001331  66.0703334  83.7477267
  98.0459210  66.4703589  82.9141810  96.4378839  67.5945547  82.3316562
  95.4816934  67.4056808  82.4404973  96.2687685  68.3631597  85.2169852
  95.9130461  67.8708812  86.2891962  95.5544079  69.3061154  84.5979015
  95.7827081  69.5600210  83.6593092  94.3148875  69.9022313  85.1137309
  94.5736036  70.4635687  85.9986647  93.7368796  70.8637073  84.0665691
  94.4575518  71.6924422  83.9648650  92.7524741  71.2808264  84.3786284
  93.6220646  70.2167679  82.8142796  93.1813947  70.8222596  82.1942568
  93.2637893  68.8622947  85.5378754  93.1625629  67.7660693  84.9732685
  92.4639830  69.2013575  86.5605876  92.5241692  70.0951587  86.9881277
  91.4400085  68.2936798  87.1053219  91.9613353  67.4123759  87.4406374
  90.7266684  68.9081485  88.3243428  91.4934363  69.2280573  89.0651178
  90.1084542  68.1163600  88.8087094  89.8097825  70.0995809  87.9915106
  89.0505354  69.7834917  87.2379392  90.4057482  70.9233265  87.5386501
  89.0775582  70.5998021  89.2442198  89.8156846  70.9405730  90.0010251
  88.5199056  69.7408823  89.6881372  88.0826412  71.7023876  88.8616345
  87.3655382  71.3078356  88.1060539  88.5928973  72.5809964  88.4152031
  87.2838120  72.1535933  90.0301101  87.9040623  72.4660600  90.8138849
  86.7230636  71.3772776  90.4280585  86.6524110  72.9494911  89.8072914
  90.4643889  67.8282512  86.0139647  90.1179119  68.5919897  85.1171603
  90.0457022  66.5668199  86.0951225  90.2561616  66.0047979  86.8893950
  89.2569987  65.8756652  85.0613857  89.1303410  64.8694841  85.4319083
  87.8442364  66.4640536  84.9208907  87.2217213  65.8393582  84.2389065
  87.8970279  67.4876582  84.4848724  87.2109931  66.5369643  86.1869582
  87.0395761  65.6352347  86.5043127  89.9551858  65.6953018  83.6992077
  89.2823391  65.3736940  82.7168738  91.2966498  65.7464907  83.6376051
  91.8094777  66.0913698  84.4203766  92.0756149  65.1747928  82.5167117
  91.7295755  65.6249179  81.5982943  93.5873525  65.4365447  82.6619403
  93.9495290  65.0449358  83.6413140  93.8503212  66.8153280  82.5889325
  93.4574545  67.2151472  83.3946551  94.4085686  64.8239976  81.5217806
  93.9964773  65.1148351  80.5338340  94.4045119  63.7144962  81.5818061
  95.4671848  65.1532169  81.5698703  91.8087963  63.6676134  82.4299710
  92.4466098  62.8638201  83.1045466  90.8208692  63.2818661  81.6216499
  90.3524898  63.9611957  81.0691902  90.1732273  61.9603602  81.6763586
  90.1974163  61.6320197  82.7050131  88.6906507  62.0898623  81.3038242
  88.2211699  61.1025195  81.4810374  88.5323500  62.4189672  80.2542571
  88.0305633  62.9453342  82.2240950  88.4475040  63.8252108  82.1983697
  90.9026885  60.8680046  80.8779911  90.2832938  59.9434082  80.3569300
  92.2310413  60.9652642  80.7726897  92.6829492  61.7397997  81.2096408
  93.0844297  59.8750784  80.2902832  94.0326462  60.3044542  80.0177020
  92.5862198  59.3680250  79.4798447  93.3537549  58.8653585  81.4097257
  93.4565146  59.2514168  82.5706875  93.5186712  57.5802245  81.0836468
  93.3679180  57.2946994  80.1334059  93.6624949  56.5062062  82.0829307
  93.6572740  55.5665703  81.5495936  92.8496217  56.5881396  82.7827694
  94.9507161  56.5295233  82.9241444  95.0778800  55.7584142  83.8728473
  95.9241245  57.3801219  82.5987136  95.7825201  58.0130544  81.8424891
  97.1873366  57.5564978  83.3395453  97.0060448  57.4123546  84.3946247
  98.2299560  56.5378432  82.8428235  98.2182383  56.5330904  81.7265859
  97.8527036  55.2600545  83.3017294  96.8878647  55.2610216  83.4052453
  99.6692974  56.7498020  83.3192098  99.6820057  56.7932596  84.4299833
 100.0989986  57.6953217  82.9319321 100.3387478  55.9139206  83.0669666
  97.6843037  58.9932533  83.1817025  97.5278354  59.5894008  82.1137199
  98.3183164  59.5287009  84.2265302  98.4179470  58.9863137  85.0687562
  98.8908927  60.8704957  84.2677720  99.0185249  61.2274189  83.2565601
  97.9219502  61.7938078  85.0189059  97.7592419  61.4137847  86.0517993
  96.9393384  61.7989910  84.4985813  98.3090172  62.8323096  85.0733031
 100.2838554  60.8544154  84.9204597 100.5837465  59.9819888  85.7372039
 101.1265993  61.8358633  84.5902118 100.8951094  62.4983933  83.8883827
 102.3952690  62.0607056  85.2826056 102.6568438  61.1649643  85.8268454
 103.5102637  62.3193062  84.2669474 103.3691905  63.3010209  83.7717666
 103.5147199  61.5260483  83.4901813 104.5013877  62.3141149  84.7703973
 102.2944800  63.1909065  86.3184368 101.4924165  64.1134754  86.1666578
 103.1764045  63.1479985  87.3153531 103.7517215  62.3291814  87.4076856
 103.4088994  64.1650915  88.3479638 103.2475744  65.1429337  87.9135918
 102.4104253  63.9414823  89.5050984 101.4015600  64.1200292  89.0746813
 102.5621624  64.7017279  90.3005429 102.3879563  62.5312831  90.1414027
 102.5132297  61.7445825  89.3601189 103.4732954  62.3472222  91.2039494
 103.4466258  63.1704732  91.9468116 104.4840075  62.3176490  90.7479674
 103.3306390  61.3864776  91.7447463 101.0348986  62.2880894  90.8110816
 100.2155063  62.3507805  90.0626298 100.8707966  63.0588912  91.5907096
 101.0170199  61.2757622  91.2639196 104.8792875  64.1164366  88.7982233
 105.6130603  63.2078790  88.3991611 105.3326631  65.0428000  89.6470764
 104.7556741  65.8098314  89.9461775 106.7048642  64.9874199  90.1474865
 107.3580477  65.1810512  89.3086049 106.8538794  64.0049427  90.5709221
 107.0924777  65.9764473  91.2440623 106.2642606  66.5839347  91.9206097
 108.4023182  66.0955073  91.4338507 109.0146559  65.5172089  90.8830354
 109.0479878  66.8522146  92.4922887 108.4842350  67.7553619  92.6825872
 109.0413596  65.9559354  93.7319264 109.4992846  64.9783118  93.4692699
 107.9734962  65.7493686  93.9750846 109.8623979  66.5634675  95.2134442
 110.4640146  67.2555957  92.0483903 111.2817658  66.4134740  91.6692756
 110.7198955  68.5619288  92.0553182 110.0281973  69.1778157  92.4431820
 111.9793035  69.2233474  91.7223939 112.5269202  68.6176230  91.0133995
 111.6249017  70.5888964  91.1017005 110.9692355  71.1319820  91.8179874
 111.0240812  70.4072764  90.1850482 112.7972063  71.5131102  90.7276580
 113.4446889  71.6790331  91.6204591 113.6394197  70.9440379  89.5877183
 113.0229497  70.8047625  88.6734076 114.0794141  69.9649210  89.8626778
 114.4732109  71.6342072  89.3337088 112.2568286  72.8682025  90.2687225
 111.6604229  73.3487240  91.0733709 111.6060088  72.7425508  89.3767964
 113.0923605  73.5475584  89.9945691 112.8278841  69.3581244  92.9933050
 112.3055972  69.6816822  94.0565457 114.1326371  69.1306118  92.8833110
 114.5096401  68.8509035  91.9946023 115.0856778  69.0691771  93.9992704
 114.6488390  69.5006262  94.8888333 115.4633826  67.5883636  94.2510328
 115.9378404  67.1781667  93.3275529 116.4500026  67.4361927  95.4109168
 116.0024714  67.8183793  96.3506150 117.3981381  67.9784535  95.2091648
 116.7034190  66.3640273  95.5604650 114.2335240  66.7211055  94.5629820
 113.5862343  66.6119015  93.6668599 113.6293650  67.1776496  95.3752655
 114.5444551  65.7044461  94.8843720 116.2949970  69.9158927  93.6025797
 117.1052612  69.4588677  92.8061959 116.3474898  71.1947679  93.9972450
 115.7012170  71.5515602  94.6774407 117.1179817  72.2462302  93.2954293
 117.7583376  71.7794715  92.5598193 116.0839048  73.1080691  92.5296775
 115.1980795  73.2632819  93.1881660 115.7392360  72.5087310  91.6563416
 116.5480425  74.4883860  92.0446009 117.5561653  74.4024748  91.5825052
 116.6171497  75.1686678  92.9238533 115.5852624  75.0806737  91.0001414
 114.5380879  74.9827791  91.3650423 115.6672349  74.4799724  90.0644243
 115.8264479  76.5621565  90.6569441 115.4838424  77.2004741  91.5015766
 115.2665545  76.8588250  89.7521009 117.2538271  76.8772031  90.4173425
 117.7134702  76.1021690  89.8700096 117.7504052  76.9400996  91.3533893
 117.3766703  77.7624998  89.9022743 118.0823562  73.0354819  94.2002412
 117.8793973  73.1427011  95.4055531 119.1372581  73.5844959  93.5894780
 119.2930773  73.3842750  92.6256125 120.1499454  74.4868693  94.1744221
 120.9046890  74.5695764  93.4083040 119.5823073  75.9095610  94.3767348
 120.3421709  76.5657718  94.8508176 118.6938296  75.8742812  95.0373909
 119.2016956  76.5879542  93.0578510 119.9575854  76.4746723  92.0639195
 118.1071088  77.1736864  92.9612006 120.9526236  73.9378947  95.3764739
 121.4956779  74.7020087  96.1788099 121.1194533  72.6137809  95.4523987
 120.7512166  72.0280911  94.7329558 121.9375125  71.9554562  96.4773405
 121.9138089  72.5684392  97.3690008 121.3308289  70.6021279  96.8522160
 120.2868607  70.7660103  97.1497603 121.8527136  70.1763751  97.7393099
 121.3183285  69.5394412  95.7782097 122.3816501  68.6252174  95.7186110
 123.2099431  68.7074283  96.4080393 122.3457210  67.5699764  94.7956432
 123.1677453  66.8750623  94.7662408 121.2401068  67.4167556  93.9330341
 121.1824965  66.3753085  93.0671334 121.8505689  65.7106495  93.3604787
 120.2228756  69.4128545  94.9007219 119.4042930  70.1138198  94.9452912
 120.1821928  68.3464102  93.9817402 119.3367601  68.2160406  93.3262554
 123.4122245  71.8225808  96.0718610 123.7654454  71.9056336  94.8931366
 124.2946534  71.5809510  97.0452100 123.9755950  71.4746370  97.9910996
 125.7054406  71.2861937  96.7853665 125.7186834  70.6317246  95.9289344
 126.4507305  72.5970778  96.4645260 126.6323689  73.1880376  97.3888325
 125.8130817  73.2245957  95.8050533 127.7695333  72.3929603  95.7451248
 127.8286654  72.4735888  94.3413184 126.9382156  72.7076008  93.7763880
 129.0412569  72.2418616  93.6695286 129.0657212  72.3147619  92.5916221
 130.1976369  71.9115509  94.3982158 131.1386489  71.7282467  93.9096334
 128.9370310  72.0999550  96.4725057 128.8900199  72.0559607  97.5485049
 130.1448684  71.8431260  95.8012623 131.0330980  71.6019994  96.3662867
 126.3842683  70.5649304  97.9681130 126.1670358  70.9654798  99.1153241
 127.2932136  69.5976626  97.7338709 128.2161474  69.1287347  98.7584146
 127.6518414  68.8174559  99.6609774 128.9021130  69.9611575  99.0194996
 127.4651428  68.8122669  96.5066542 127.3875018  69.4443691  95.6372816
 128.8730793  68.2212642  96.6516076 129.6228534  68.9826251  96.3438304
 129.0441491  67.3003611  96.0569504 128.9973461  67.9646948  98.1514279
 128.4990784  67.0019001  98.4028088 130.0515523  67.9282031  98.4919943
 126.3755117  67.7226061  96.3938595 125.4251463  67.7015984  97.1727967
 126.5185137  66.7831722  95.4628664 127.2006644  66.8666797  94.7480590
 125.8648518  65.4648693  95.5409739 124.8025731  65.6203989  95.6694676
 126.1379585  64.7126132  94.2219972 126.1077220  63.6071829  94.3613622
 127.1751155  64.9529354  93.8946287 125.1599782  65.0753190  93.0966728
 125.6171879  64.8430410  92.1124201 124.8918110  66.1497949  93.1129210
 123.8745236  64.2427689  93.1925052 123.8047782  63.1998866  92.5138174
 122.9737423  64.6419860  93.9698390 126.3747979  64.6426030  96.7562376
 127.4959406  64.8755430  97.2196855 125.6302478  63.6244970  97.2450642
 126.1936696  62.6022513  98.1205860 126.3190016  62.9944594  99.1463739
 127.1880805  62.3066186  97.7293769 124.3332954  63.1634308  96.7556466
 124.1711078  63.4957838  95.7441836 124.4340233  61.6375797  96.8018796
 124.9995396  61.2973970  95.9063235 123.4444386  61.1332147  96.8105873
 125.2534414  61.3950200  98.0682641 124.5786871  61.4137094  98.9520751
 125.7997592  60.4309773  98.0361358 123.1398579  63.6670966  97.5833963
 123.1523152  63.6596828  98.8227687 122.0279696  63.9269592  96.8934073
 122.0740507  64.0373516  95.8936763 120.6878421  63.7620013  97.4868105
 120.7416973  64.0344509  98.5301382 119.6129768  64.6616240  96.8428358
 118.6198636  64.4181686  97.2979566 119.8724244  66.1380359  97.1448949
 120.8644297  66.4419131  96.7489929 119.8562104  66.3307941  98.2369272
 119.1050596  66.7773256  96.6596258 119.4852227  64.4534890  95.3347881
 119.2099525  63.4052856  95.0918443 120.4468047  64.6737654  94.8250077
 118.7137165  65.1279710  94.9071011 120.2554802  62.2931227  97.4447627
 120.6771024  61.5119710  96.5975044 119.3478874  61.9302291  98.3433891
 119.1030482  62.5665589  99.0777233 118.5660135  60.6917328  98.3057444
 118.8262117  60.1309765  97.4184164 118.8225615  59.7932145  99.5288205
 118.1959566  58.8714841  99.4479526 118.4900509  60.4351785 100.7399138
 118.8751752  61.3242776 100.6644168 120.2875124  59.3681017  99.6320138
 120.9558478  60.2508052  99.7039909 120.5822526  58.7918171  98.7284935
 120.4465886  58.7222498 100.5219767 117.0972176  61.0789737  98.1898649
 116.6170666  61.9345225  98.9350819 116.3990332  60.5290180  97.1958160
 116.8030154  59.8376413  96.6017198 115.0239571  60.9074892  96.8409184
 114.6266870  61.5787084  97.5903585 114.9703074  61.6175329  95.4705752
 115.3677079  60.9259284  94.6883072 113.5329984  62.0080059  95.1017844
 113.0413479  62.5562231  95.9312582 112.9180964  61.1154352  94.8578870
 113.5388079  62.6728346  94.2147194 115.8221396  62.8958591  95.4467023
 116.8899047  62.6697689  95.6510296 115.4622507  63.6182799  96.2072648
 115.7645225  63.3810478  94.4486745 114.1513150  59.6586150  96.8489950
 114.5357259  58.6243040  96.3080302 112.9765721  59.7528756  97.4645493
 112.7031397  60.6065468  97.9106570 112.0040357  58.6615954  97.5641205
 112.1815031  57.9621146  96.7596204 112.1672968  57.9470120  98.9109324
 113.2211439  57.6046815  99.0171106 111.5152405  57.0452219  98.9588585
 111.8404187  58.8038633  99.9881127 112.3261478  59.6366284  99.8600941
 110.5812736  59.1872665  97.3854478 110.3345236  60.3779438  97.5832683
 109.6419776  58.3050489  97.0400146 109.8499907  57.3478179  96.8631548
 108.2148674  58.6264654  96.9714790 108.0708107  59.6512195  97.2871872
 107.7092974  58.5166658  95.5315800 106.6052911  58.3933862  95.5229017
 108.1369759  57.6069409  95.0535031 108.0248293  59.7244245  94.7023872
 109.2262095  60.0231882  94.1550190 110.1007352  59.3860428  94.2225616
 109.1575902  61.2529281  93.5280604 109.9093041  61.7840962  93.1781301
 107.8933080  61.7881026  93.6092565 107.1508609  60.8527913  94.3859817
 105.8130323  61.1939026  94.6905171 105.2213875  60.5238244  95.2956328
 105.2506496  62.4062192  94.2415758 104.2304366  62.6547339  94.4982851
 107.3377761  62.9808055  93.1369408 107.9417266  63.6387583  92.5422773
 106.0070866  63.2979928  93.4605202 105.5623139  64.2232482  93.1210758
 107.4171265  57.7989322  97.9816747 107.7396036  56.6387361  98.2508556
 106.4704327  58.4609196  98.6505383 106.2396571  59.3947274  98.3510360
 105.7760241  58.0182442  99.8636649 105.4615706  58.9227983 100.3685390
 104.5014398  57.2250470  99.4955143 104.0873161  56.7619860 100.4176974
 104.7688334  56.4063378  98.7953200 103.4170022  58.0815796  98.8439493
 103.6618333  58.9794307  98.0543759 102.1650985  57.8600168  99.1802621
 101.4608306  58.4403719  98.7736163 101.9445054  57.1322146  99.8205484
 106.7342381  57.3351833 100.8728347 106.4620882  56.2499813 101.3792151
 107.9117254  57.9385977 101.0844968 108.0357716  58.8516072 100.6877438
 109.0284594  57.4545277 101.9227983 109.8803205  58.0651239 101.6615736
 108.7451700  57.7109194 103.4074247 109.5794822  57.3303347 104.0397295
 107.8088851  57.1929815 103.7174181 108.6312358  59.1061435 103.6215437
 107.9442472  59.4226849 103.0134296 109.4978041  56.0163216 101.6404374
 109.9834920  55.3270815 102.5333279 109.3609267  55.5625932 100.3900846
 108.9033110  56.1438371  99.7128184 109.6975954  54.2097305  99.9329679
 110.2963294  53.7053605 100.6794367 110.2110125  54.3034822  98.9886708
 108.4813283  53.3128893  99.6757228 108.6263976  52.2814715  99.0245344
 107.2759445  53.7292273 100.0827147 107.1830771  54.5618504 100.6297052
 106.0302523  53.0074645  99.8088051 106.2392376  51.9461294  99.8642205
 105.0104730  53.3365980 100.9065461 104.7785648  54.4204782 100.9226553
 105.4186377  53.0491567 101.8999247 104.0662972  52.7719426 100.7443548
 105.4658881  53.2444328  98.3908449 104.4772287  52.6146987  98.0218253
 106.0902147  54.1077145  97.5763671 106.8657265  54.6341511  97.9182933
 105.7899650  54.2587765  96.1496508 105.1270137  53.4581205  95.8449688
 105.0579516  55.5937158  95.9178180 105.6511993  56.4118689  96.3736921
 104.0887737  55.5387235  96.4616462 104.7750824  55.9547218  94.4446104
 105.7386438  56.1235410  93.9114188 103.9784282  54.8804268  93.7013322
 102.9952667  54.7057816  94.1894175 104.5157841  53.9115863  93.6712946
 103.7899946  55.1873759  92.6496715 103.9554577  57.2421855  94.4063630
 104.4940042  58.0767150  94.8988407 102.9951565  57.0796641  94.9348974
 103.7263102  57.5317937  93.3596065 107.0708775  54.1046746  95.3174100
 108.0235621  54.8662641  95.4682164 107.0656283  53.1106310  94.4274214
 106.2929637  52.4812150  94.4314282 108.1687658  52.7662368  93.5076257
 108.8190494  53.6187115  93.4520661 108.9417825  51.5429254  94.0213235
 109.6957083  51.2201368  93.2632476 108.0462074  50.4807928  94.2609852
 108.4438770  49.9098797  94.9347557 109.6811394  51.8155510  95.3306530
 108.9688219  52.0911736  96.1398339 110.4029535  52.6492791  95.2052241
 110.2361822  50.9165692  95.6734850 107.6713259  52.4735222  92.0881480
 108.3099373  52.8784503  91.1188386 106.4864777  51.8705648  91.9432512
 106.0146645  51.4584410  92.7220030 105.7986631  51.6907103  90.6590996
 106.3961709  51.0382636  90.0503096 104.4125447  51.0825076  90.8921363
 103.8819078  50.9083190  89.9285714 103.7963156  51.7830297  91.5055918
 104.5325378  49.8583976  91.5896643 103.6400859  49.5193824  91.7505266
 105.6321752  53.0167749  89.9106942 105.0621371  53.9619804  90.4494772
 106.1142943  53.0786502  88.6646069 106.4842977  52.2474086  88.2528867
 106.0224535  54.2686689  87.8079964 105.0173364  54.6628173  87.8772952
 106.2680425  53.9718974  86.7993513 106.9716222  55.4197745  88.1708308
 106.9366446  56.4498775  87.4975438 107.8144627  55.2754928  89.2034936
 107.8006964  54.4295071  89.7339211 108.7461638  56.3252908  89.6486120
 108.2387069  57.2725238  89.5562909 109.1549291  56.1534764  91.1283538
 109.6810176  55.1913871  91.1690567 110.0573156  57.2998334  91.6127155
 109.5286351  58.2729898  91.5096176 111.0060498  57.3481830  91.0399512
 110.3149437  57.1598182  92.6843846 107.9484395  56.1153654  92.0775965
 107.2497605  55.2911350  91.8210579 107.3791830  57.0649225  92.0233190
 108.2775509  55.9762106  93.1285490 109.9868866  56.3600909  88.7499571
 110.6549400  55.3430595  88.5772671 110.3737452  57.5528097  88.2896970
 109.7823368  58.3412354  88.4852013 111.6531137  57.8112738  87.6126879
 112.2611477  56.9168899  87.6630050 111.4389381  58.1457606  86.1283034
 112.3982853  58.4525771  85.6557772 110.7367629  58.9934160  86.0382613
 111.6379396  56.1124890  84.5730353 112.6346289  56.0175699  84.4869281
 110.8722616  57.0175500  85.3080616 110.7630734  55.2721316  83.9971102
 111.0453668  54.4401107  83.3490090 109.5024541  55.6571265  84.2606704
 109.5506158  56.7494224  85.0981613 108.6472478  57.2200731  85.4640207
 112.4427891  58.9171607  88.3245454 111.8803645  59.8514649  88.8954562
 113.7699651  58.8163287  88.3088394 114.1971181  58.0389119  87.8467645
 114.7313083  59.8063218  88.8339623 114.3378756  60.7991872  88.6656905
 114.9518914  59.6041895  90.3472642 115.2667288  58.5522974  90.5468759
 113.7314167  59.8391630  91.0117520 113.0353342  59.5690496  90.3935166
 115.9453982  60.5667457  90.9972018 115.6879170  61.6213611  90.7609505
 116.9857202  60.3616409  90.6691609 115.9237128  60.4482574  92.1034675
 116.0280469  59.6936279  88.0175616 116.2222288  58.7092109  87.3046651
 116.8536570  60.7404934  88.0087977 116.7464071  61.4727121  88.6770512
 117.8438048  60.9991149  86.9546914 117.8564235  60.1716692  86.2652722
 117.3624387  62.2386294  86.1760570 118.0811788  62.5117668  85.3758059
 117.2849903  63.1127456  86.8587732 116.0121264  62.0433352  85.5140013
 114.8208708  62.2941106  86.2216232 114.8750996  62.6866713  87.2222851
 113.5723533  62.0004465  85.6468323 112.6633228  62.1751486  86.2013210
 113.5064771  61.4769333  84.3467310 112.5519344  61.2578341  83.8916233
 115.9420457  61.5387939  84.2070159 116.8470380  61.3550102  83.6492670
 114.6929218  61.2620947  83.6285073 114.6572454  60.8668874  82.6317890
 119.2730525  61.1799616  87.5062054 119.4461530  61.2786269  88.7190072
 120.3013210  61.2694995  86.6404884 120.3527136  60.6820519  85.3140925
 119.9460022  61.4145949  84.5839510 119.7896004  59.7392335  85.2175823
 121.5873905  61.8891859  86.9686756 121.9698809  61.4153090  87.8623776
 122.4867341  61.6484684  85.7480126 123.5300022  61.4340585  86.0530244
 122.4825616  62.5229850  85.0567704 121.8377133  60.4595844  85.0403681
 122.0626494  60.4274027  83.9554576 122.1779583  59.5164907  85.5192889
 121.4399094  63.3923311  87.2624729 120.6655104  64.0841019  86.5928368
 122.1912703  63.9069314  88.2406391 122.8506317  63.3477638  88.7342876
 122.0561535  65.2828311  88.7223957 121.0043464  65.4858667  88.8541814
 122.7160072  65.4014462  90.0996221 123.7974043  65.1541337  90.0481223
 122.2391589  64.6919140  90.8125814 122.5993855  66.4239189  90.5172011
 122.5749673  66.3379411  87.7296765 123.7066501  66.2777121  87.2487353
 121.7646476  67.3723986  87.4961798 120.8924638  67.4283143  87.9908477
 122.0672369  68.5099690  86.6223651 122.7644580  68.1940469  85.8579649
 120.7869448  69.0219875  85.9304762 120.0450737  69.2933210  86.7171565
 121.0494057  70.2485546  85.0497110 121.7878290  70.0086979  84.2542017
 121.4369244  71.1065950  85.6392789 120.1059003  70.5764420  84.5639051
 120.1693954  67.9386318  85.0426698 119.8600110  67.0592687  85.6460698
 120.9057012  67.6047862  84.2781633 119.2919951  68.3502684  84.5037890
 122.7305362  69.6140006  87.4397055 122.0762150  70.2847701  88.2410951
 124.0196451  69.8520240  87.1950323 124.5350554  69.2620153  86.5807594
 124.7126002  71.0482760  87.6717190 124.4516107  71.1948791  88.7090663
 126.2310713  70.8229740  87.5498651 126.4935083  70.7269500  86.4720392
 126.4902502  69.8606511  88.0462813 127.0961719  71.9349259  88.1735395
 126.8352181  72.9130063  87.7019063 126.9059227  72.0320936  89.6883856
 127.1702312  71.0681156  90.1737331 125.8548656  72.2752709  89.9385989
 127.5525831  72.8308450  90.1095235 128.5736845  71.6418890  87.9052841
 128.7665677  71.5981681  86.8107045 128.8706981  70.6675250  88.3503156
 129.2055894  72.4451550  88.3297983 124.1988768  72.2623656  86.8783680
 124.3335792  72.3202128  85.6546952 123.4982700  73.1704470  87.5514700
 123.3853740  73.1030939  88.5443222 122.7360472  74.2421993  86.9076554
 122.2601948  73.8379748  86.0296878 121.6515019  74.7532068  87.8598140
 121.1275518  75.6398479  87.4268090 122.1699274  75.0846491  88.7885824
 120.5684873  73.7274340  88.1994025 121.0269574  72.7652349  88.5051790
 119.9094641  73.5454609  87.3242494 119.7213460  74.2646322  89.3402152
 118.6747805  74.8747927  89.1602629 120.2391483  74.1966491  90.5448916
 119.9884411  74.9381429  91.1807530 121.1177936  73.7263583  90.6432852
 123.6055440  75.4279493  86.4740539 124.6882958  75.6579593  87.0124320
 123.0077455  76.3134773  85.6785351 122.1525997  76.0579948  85.2145973
 123.4409955  77.7028697  85.4661224 124.4180467  77.6797942  85.0059133
 122.4525119  78.3771642  84.5101118 122.4542877  77.8022842  83.5623504
 122.7363398  79.4323090  84.3026467 121.1372355  78.3014782  85.0358470
 120.5193291  78.7040433  84.3970523 123.5721771  78.5475678  86.7493575
 124.2797958  79.5498722  86.7305261 122.9909404  78.1267740  87.8824883
 122.3662042  77.3512672  87.8512932 123.2386300  78.7140148  89.2137615
 123.3286156  79.7592404  89.0421043 122.0588767  78.4207629  90.1531398
 121.1323018  78.8238936  89.6878574 122.2089531  78.9113367  91.1382064
 121.9028952  77.0287520  90.3516855 121.1770674  76.8917745  91.0091167
 124.5582527  78.2600510  89.8658540 124.8929838  78.7261162  90.9538284
 125.2934613  77.3320350  89.2387012 124.9803447  76.9777873  88.3492181
 126.4898270  76.6852155  89.7882980 127.0868252  77.4224073  90.3029625
 127.0060132  76.2242171  88.9588553 126.1935435  75.5605835  90.7897913
 127.1037697  75.0996515  91.4744401 124.9271854  75.1511670  90.9280888
 124.2237044  75.5372160  90.3349204 124.4407596  74.2725744  91.9974607
 125.2827819  73.8611511  92.5353334 123.5690856  75.0940009  92.9625763
 123.2380830  74.4499067  93.8061823 122.6633882  75.4326476  92.4076134
 124.2442648  76.3505660  93.5444312 124.6543109  76.9659883  92.7118228
 123.2174334  77.2215464  94.2665950 122.8426349  76.7243761  95.1862903
 122.3401225  77.3930475  93.6007693 123.6316802  78.2204707  94.5053777
 125.3746391  76.0101597  94.5182934 126.1460480  75.3986166  93.9995482
 124.9843028  75.4143726  95.3707743 125.8723431  76.9262600  94.8888964
 123.6638522  73.0843532  91.4191397 123.0132412  73.2049027  90.3794349
 123.7117639  71.9294725  92.0747564 124.0973332  71.8706940  92.9972934
 123.0779195  70.7063955  91.5846401 123.3314657  70.5935115  90.5392431
 123.6082878  69.4883464  92.3445656 123.0141498  68.5802810  92.0944845
 123.4938006  69.6656720  93.4361608 125.0570755  69.1368139  92.0728246
 126.0704230  69.6324852  92.9143499 125.8078110  70.2869594  93.7302135
 127.4103591  69.2523160  92.7042552 128.1805055  69.6206483  93.3616039
 127.7372425  68.3821461  91.6448405 129.0283801  68.0112342  91.4537462
 129.5531077  68.3498033  92.1774567 125.3849095  68.2767353  91.0057770
 124.6075420  67.8977727  90.3590999 126.7235734  67.8964941  90.7904501
 126.9857761  67.2533993  89.9642796 121.5462303  70.7700767  91.6519232
 120.9508757  71.5004986  92.4509581 120.9065585  69.9845285  90.7885166
 121.4173709  69.4709395  90.0994632 119.4617483  69.8034684  90.7507057
 119.1112113  69.8438058  91.7663827 118.7978237  70.9168820  89.9423226
 119.0319031  71.8905307  90.4168958 117.6892500  70.8078944  89.9462660
 119.2513688  70.9108155  88.6041622 120.2232199  70.8592755  88.6227561
 119.0571984  68.4428973  90.1832238 119.7809922  67.8462173  89.3874289
 117.8551059  67.9975634  90.5355467 117.3477949  68.4966358  91.2429522
 117.1890744  66.8224974  89.9889510 117.5866082  66.6186603  89.0057917
 117.3867048  65.6224328  90.9384735 116.5701772  64.8734846  90.8199765
 117.3534206  65.9861912  91.9891987 118.6953571  64.8562262  90.7229590
 119.5662135  65.5443018  90.8382881 118.8089788  63.7366686  91.7539134
 117.9675291  63.0194243  91.6587543 118.8025899  64.1616176  92.7766180
 119.7638390  63.1818866  91.6191971 118.7179509  64.2025313  89.3456128
 118.7910771  64.9558755  88.5348301 117.8156897  63.5771604  89.1878039
 119.6156910  63.5561589  89.2843741 115.6988151  67.0802171  89.8030531
 115.0880182  67.8189553  90.5734283 115.0902953  66.3225023  88.8934637
 115.6133357  65.8123966  88.2179109 113.6860326  65.9439454  89.0318029
 113.2135932  66.6027530  89.7485796 112.9090540  66.1077814  87.7171954
 113.2682935  67.0195963  87.1850784 111.8265411  66.2535481  87.9391252
 113.0469846  64.9802974  86.8767973 112.6776524  64.2227002  87.3464997
 113.5815989  64.5271201  89.6004028 114.4602254  63.6799482  89.4091462
 112.4647769  64.2587614  90.2598132 111.8731066  65.0091976  90.5738304
 111.8908272  62.9268693  90.4108474 112.3917671  62.2388994  89.7434321
 112.0367514  62.4113394  91.8403582 113.1161394  62.4223351  92.1167756
 111.6852105  61.3556651  91.9059943 111.2828257  63.2055400  92.7384207
 111.6359565  64.1044901  92.6785397 110.4318608  63.0055682  89.9833893
 109.7819393  64.0366961  90.1671483 109.9252150  61.9589128  89.3490616
 110.4480894  61.1087271  89.2392855 108.5933237  61.9514500  88.7336433
 107.9707692  62.6796567  89.2282240 108.6545084  62.2901594  87.2292632
 107.6124241  62.2803681  86.8229652 109.2305136  63.6863264  86.9577737
 110.2737039  63.7699588  87.3219837 108.6137224  64.4618479  87.4598625
 109.2331831  63.8946150  85.8665875 109.4810961  61.2659985  86.4483865
 109.0299011  60.2535019  86.5324188 110.5244931  61.2243817  86.8234503
 109.5085792  61.5258494  85.3731869 107.9243712  60.6064505  88.9603256
 108.6067596  59.6119604  89.2012519 106.6024887  60.5629026  88.8203962
 106.0830800  61.4052524  88.6544273 105.8258615  59.3205196  88.8182249
 106.4925517  58.5012868  88.6011639 105.1341994  59.0401575  90.1712152
 104.1591274  59.5827017  90.2209137 104.8639953  57.5364162  90.3008369
 105.8124056  56.9624860  90.2797924 104.2225778  57.1592329  89.4774340
 104.3523485  57.3047416  91.2577318 105.9445895  59.4844404  91.3974540
 106.0053582  60.5909723  91.4595711 106.9779075  59.0819049  91.3498869
 105.4701687  59.1157228  92.3316889 104.7867344  59.3752214  87.7036045
 104.0876810  60.3807333  87.5751362 104.6306761  58.2925637  86.9411432
 105.2746115  57.5220603  86.9917067 103.4119657  58.0260612  86.1586246
 102.8677187  58.9470905  86.0257310 103.6927683  57.4658332  84.7533291
 102.8132187  56.8748473  84.3947283 104.8158602  56.6127898  84.7081691
 105.5856426  57.1284618  84.4113256 103.9126599  58.5981171  83.7534861
 104.7876764  59.2142728  84.0530600 103.0143386  59.2490090  83.7108019
 104.0933749  58.1858065  82.7386304 102.4814490  57.1000592  86.9364188
 102.9005328  56.0547727  87.4320437 101.2130278  57.4992861  87.0776410
 100.8972219  58.3509709  86.6528469 100.2119240  56.8138398  87.9099916
 100.5853072  55.8229254  88.1048128 100.0331302  57.5040403  89.2814296
  99.2476839  56.9512137  89.8551648 101.3239032  57.4289299  90.1069430
 102.1099629  58.0708074  89.6584039 101.7049499  56.3847583  90.1469750
 101.1509360  57.7696764  91.1475940  99.6151310  58.9799441  89.1910928
  98.6430858  59.0840217  88.6642861 100.3799317  59.5741394  88.6477892
  99.4977467  59.4036628  90.2104081  98.8613156  56.6913818  87.1873735
  98.4625655  57.6271617  86.4864881  98.1084554  55.5855589  87.3625479
  98.5068486  54.3302739  87.9813456  98.3819758  54.4253749  89.0832189
  99.5577585  54.0618091  87.7312640  96.7444866  55.4711364  86.8452757
  96.7888092  55.6025972  85.7753406  96.2554094  54.0709493  87.2327194
  95.6032823  53.6280465  86.4512480  95.7089576  54.0769837  88.2038722
  97.5519633  53.2838746  87.4137652  97.4189057  52.4091370  88.0805921
  97.9238928  52.9391563  86.4216025  95.8495051  56.5697811  87.4257867
  95.8272971  56.7697095  88.6411057  95.1033245  57.2875909  86.5855203
  95.0917482  57.0700181  85.6096641  94.4617707  58.5581980  86.9781925
  95.2254454  59.1930128  87.4056179  93.8923026  59.2622598  85.7480689
  93.4857697  60.2652480  86.0141607  93.0650882  58.6598324  85.3109193
  94.9065007  59.4123586  84.7803941  94.4287286  59.5170418  83.9307554
  93.3590798  58.4180076  88.0337584  93.0695168  59.3749285  88.7472910
  92.8183932  57.2116274  88.2300180  93.1015180  56.4400595  87.6660706
  91.9161748  56.8674126  89.3380799  91.0748852  57.5461576  89.3120810
  91.4129140  55.4307403  89.1484615  90.6901828  55.4209085  88.3022691
  90.8536892  55.0627668  90.0350199  92.4891295  54.5610331  88.8339784
  92.8992361  54.2796787  89.6677755  92.5589865  57.0221074  90.7256420
  91.8487731  57.2777046  91.7003897  93.8938947  56.9967745  90.8159553
  94.4494199  56.7798459  90.0097696  94.6298386  57.3811451  92.0278661
  94.3255906  56.7310004  92.8348656  96.1395665  57.2302497  91.8367791
  96.3971049  56.1657511  91.6289173  96.6479077  57.5227437  92.7816039
  96.6201386  58.0509939  90.7895048  96.4405177  57.5704036  89.9575834
  94.3415221  58.8186827  92.4600181  94.1322484  59.0575352  93.6419250
  94.1585194  59.7489424  91.5177294  94.2114746  59.5001101  90.5513635
  93.9417177  61.1732430  91.7992713  94.6314004  61.4575924  92.5822725
  94.2696737  62.0040453  90.5395513  94.2095760  63.0824564  90.7985255
  93.4878543  61.7952134  89.7729447  95.6436765  61.7212941  89.8907595
  95.6715876  60.6603851  89.5416851  95.8438735  62.6286886  88.6753824
  95.8197383  63.6978598  88.9655987  95.0253411  62.4275522  87.9522649
  96.8171806  62.4104696  88.1859520  96.8172093  61.9464639  90.8484339
  96.7321875  61.2652781  91.7227813  96.8339170  62.9968184  91.2027670
  97.7764326  61.7240955  90.3333213  92.5360737  61.4783930  92.3598864
  92.2587788  62.6173133  92.7235237  91.6739133  60.4585292  92.4711977
  91.9355046  59.5878268  92.0571820  90.3999356  60.4956439  93.1961449
  89.6337305  60.2089659  92.4935797  90.2463024  61.4816258  93.6065883
  90.3076176  59.5143184  94.3750342  89.2220906  59.3490202  94.9223994
  91.3924522  58.8131303  94.7361479  92.2641260  58.9978982  94.2811543
  91.3817901  57.7529191  95.7741424  90.5411588  57.9266013  96.4202079
  91.2210568  56.3552440  95.1457858  91.2990214  55.5778352  95.9482404
  92.2262256  56.1104027  94.1897641  92.0729468  56.7663371  93.4888193
  89.8787194  56.1433011  94.4489562  89.7418698  56.8611355  93.6145007
  89.0534201  56.2950865  95.1783194  89.8038270  55.1096523  94.0505679
  92.6175499  57.7159138  96.6837959  92.5764973  57.0848837  97.7377891
  93.7193034  58.3645249  96.3014650  93.7328032  58.8703465  95.4368375
  95.0194930  58.3693798  96.9806266  94.8581020  58.2211439  98.0400349
  95.9186790  57.2517632  96.4069998  96.9115697  57.2768939  96.9123246
  96.0895942  57.4418258  95.3215332  95.3266989  55.8401871  96.5709702
  94.3924363  55.7605904  95.9731333  95.0678491  55.6691437  97.6375961
  96.2584374  54.7176409  96.1236645  97.4577810  54.8684042  95.9446409
  95.7378535  53.5277806  95.9231975  96.3874795  52.7994509  95.7013242
  94.7613329  53.3833989  96.0474054  95.7016658  59.7375951  96.7953236
  95.2583867  60.5666025  96.0031485  96.8162503  59.9815155  97.4920469
  97.1711506  59.3100123  98.1384109  97.7204114  61.1030196  97.1776169
  97.5915057  61.3567541  96.1342374  97.4536996  62.3703950  98.0057349
  98.1674127  63.1361080  97.6252695  97.7064028  62.1711350  99.3722408
  97.0985778  61.4682616  99.6259905  96.0371527  62.9295588  97.8879687
  95.2840436  62.1914608  98.2365909  95.7970769  63.1774152  96.8315779
  95.9067964  63.8494168  98.4962290  99.1802010  60.6907051  97.3352121
  99.4972475  59.7803237  98.1058788 100.0709232  61.3525972  96.5925225
  99.7921618  62.0898115  95.9841583 101.4867220  60.9943773  96.5135197
 101.6882639  60.2298455  97.2500028 101.7958586  60.4028939  95.1304341
 102.8403743  60.0229109  95.0991484 101.6950597  61.1963105  94.3572869
 100.8965848  59.2356377  94.7470899 100.1962043  59.2493837  93.5269689
 100.3103198  60.0738996  92.8480643  99.3620129  58.1717545  93.1751098
  98.8468384  58.1681114  92.2274581  99.2031373  57.0818692  94.0547970
  98.3886883  56.0471337  93.7241123  98.2604498  55.4925591  94.5150375
 100.7364584  58.1433092  95.6244392 101.2695819  58.1241343  96.5602309
  99.8834857  57.0755395  95.2894338  99.7625171  56.2415765  95.9645851
 102.4006715  62.1603654  96.8967532 102.0458077  63.3335269  96.7382836
 103.5401890  61.8088970  97.4931792 103.7639578  60.8320829  97.5814167
 104.4483094  62.6997906  98.2222032 104.2779262  63.7173396  97.9065915
 104.1787913  62.5567733  99.7481668 104.1983589  61.4665637  99.9905768
 105.2426455  63.2417052 100.6279348 105.2700687  64.3336541 100.4393762
 106.2518309  62.8269502 100.4270616 105.0392580  63.0815974 101.7021321
 102.7693716  63.0926781 100.1008709 102.0093935  62.5364945  99.5097319
 102.7117710  64.1607182  99.7943423 102.3712215  62.9597104 101.5769367
 102.9160494  63.7136488 102.1807166 102.5884596  61.9402757 101.9630423
 101.2875312  63.1668452 101.7027937 105.8939481  62.3329775  97.8616108
 106.2436028  61.1538825  97.8943319 106.7529538  63.3208332  97.5993738
 106.4254822  64.2674977  97.6179968 108.2031152  63.1208718  97.5440453
 108.4005121  62.0869875  97.2914682 108.8504170  63.9821710  96.4558629
 108.3768973  63.7021710  95.4924851 109.9273892  63.7130827  96.3736133
 108.6941318  65.7728718  96.6788417 108.8392563  63.3812325  98.9145718
 108.4441591  64.2964460  99.6379033 109.8625347  62.5969997  99.2478393
 110.1212147  61.8482772  98.6273032 110.5680519  62.6347805 100.5225734
 110.3775826  63.5849880 101.0055804 110.0452227  61.4730725 101.3910238
 110.5806712  61.4210426 102.3577019 110.2128673  60.5131643 100.8578885
 108.5565640  61.5409004 101.6773257 107.7787162  60.7063913 101.2405667
 108.1182033  62.4571742 102.4975496 108.7518247  63.1724369 102.8330438
 107.1451214  62.4696469 102.6856586 112.0847815  62.5541703 100.2739629
 112.5719811  61.5586902  99.7263910 112.8213712  63.6082318 100.6393669
 112.3948533  64.3987872 101.0973767 114.1996661  63.8840994 100.1859506
 114.5697783  63.0188585  99.6572568 114.2277859  65.0975914  99.2277948
 113.9071072  66.0068335  99.7897700 115.6340708  65.3476540  98.6614729
 116.0508500  64.4165015  98.2228695 116.3271175  65.7101261  99.4492176
 115.5920872  66.1198128  97.8653396 113.2549806  64.9243109  98.0537481
 112.2053238  64.8357312  98.4057672 113.5128859  64.0159183  97.4727173
 113.3062605  65.8030125  97.3763168 115.1424621  64.1384996 101.3665581
 114.7951983  64.8570030 102.3015263 116.3554278  63.5828498 101.3111181
 116.5872741  63.0073253 100.5196398 117.3628466  63.6844158 102.3760597
 117.1774593  64.6048038 102.9104363 117.2368413  62.4959973 103.3672268
 117.1712278  62.9207597 104.3922895 118.1339630  61.8409373 103.3437711
 115.9986235  61.6191935 103.1953143 114.9153078  61.9019935 103.6906690
 116.0987872  60.5522544 102.4358914 116.9511979  60.3492291 101.9439326
 115.3122209  59.9505839 102.3393289 118.7842354  63.7980917 101.7790858
 119.0845774  63.1226622 100.7968314 119.6839217  64.6111721 102.3445739
 119.4296277  65.1040912 103.1796915 120.9741810  64.9777421 101.7104428
 121.0507868  64.5113317 100.7373339 120.9476417  66.5018217 101.5108803
 120.8407103  66.9877881 102.5041992 120.0320126  66.7570447 100.9330245
 122.9558991  68.1025294 101.2675085 122.8302395  68.6506491 102.0989173
 122.1203236  67.0986564 100.7725827 123.7917788  68.4186835 100.2678938
 124.5448925  69.2084070 100.2981049 123.5404059  67.6532208  99.1979889
 122.4872752  66.8197426  99.4900093 122.1115364  66.1157874  98.7634624
 122.2028804  64.5108104 102.5166968 122.4408253  65.0207971 103.6126917
 123.0188823  63.5791614 101.9827118 122.8477991  63.2197234 101.0648834
 124.1586143  62.9774755 102.7275971 123.7388623  62.5835384 103.6450662
 124.7949829  61.7799181 101.9670760 125.5806644  62.1363845 101.2703951
 124.0093820  61.2864918 101.3572370 125.4013612  60.7217727 102.9324140
 124.5655118  60.1565783 103.4048826 125.9474095  61.2423700 103.7524056
 126.3784698  59.7371722 102.2405342 127.2770562  60.3084431 101.9219190
 125.8908286  59.3090223 101.3374401 126.7794266  58.5808490 103.1856936
 125.9069371  57.9139876 103.3609064 127.1007761  58.9982019 104.1601216
 127.9001857  57.7434337 102.6613579 128.7655410  58.3041632 102.5373484
 127.6454989  57.2748486 101.7632532 128.1193811  56.9804195 103.3516538
 125.2290147  64.0108737 103.1575648 125.6942854  63.9099587 104.2883160
 125.5796184  65.0310398 102.3426892 125.3392216  65.1087109 100.9110319
 124.4670310  65.7702854 100.7462949 125.1220705  64.1258786 100.4514495
 126.5452827  66.0745816 102.7098758 127.3785594  65.5769519 103.1865712
 126.9789025  66.7366163 101.3933436 128.0632811  66.9682291 101.3845427
 126.4073786  67.6751381 101.2058517 126.5906074  65.7335029 100.3135642
 126.3795543  66.2197155  99.3356344 127.3843295  64.9669252 100.1825902
 126.0517137  67.1400519 103.7069794 126.7996286  68.0777362 103.9800683
 124.8050718  67.0847934 104.1998815 124.2342285  66.3119308 103.9270540
 124.2994593  68.0708366 105.1786470 125.1433057  68.4524273 105.7367294
 123.6341111  69.2490250 104.4603094 124.3431643  69.6746538 103.7122906
 123.3770123  70.0588683 105.1806679 122.4372347  68.8390614 103.8254465
 122.6096221  67.9202672 103.5619148 123.3391903  67.5278305 106.2427869
 123.0306074  68.2473959 107.1897411 122.8828100  66.2748160 106.1355639
 123.2093287  65.6723580 105.4072150 121.8295281  65.6699074 106.9689796
 121.6994829  64.6693322 106.5793638 122.2660441  65.5347766 108.4464374
 121.6265567  64.7529104 108.9087183 122.0944200  66.4951134 108.9817610
 123.7071334  65.1108009 108.6523163 124.0359384  63.9407389 108.7081392
 124.6098499  66.0588344 108.7693175 125.5237788  65.8272075 109.0763461
 124.3187192  67.0133333 108.7308137 120.4447948  66.3451032 106.8399674
 119.5380475  66.0391056 107.6145208 120.2564924  67.2736245 105.8924932
 121.0028876  67.5289800 105.2927376 118.9862874  68.0050405 105.7409745
 118.6708146  68.3037230 106.7318111 119.1208894  69.2930318 104.9114749
 118.1056149  69.7293990 104.7400582 119.7128014  69.0551677 103.6598332
 120.6723471  69.0818379 103.8233685 119.9591143  70.3518383 105.6251730
 120.9982353  70.0008284 105.8010777 119.5151187  70.5534611 106.6193666
 119.9820991  71.2798835 105.0467458 117.8628435  67.1205114 105.1915064
 118.1072498  66.1754993 104.4345105 116.6246478  67.4426854 105.5972627
 116.4890881  68.2377348 106.1834761 115.3875520  66.6888556 105.3488444
 115.5996900  65.9024959 104.6370838 114.8898642  66.0949177 106.6960703
 114.1437731  66.7565826 107.1852824 115.7773954  66.0376299 107.3536050
 114.3441672  64.6564068 106.5926713 113.9255294  64.3494946 107.5780039
 115.1914648  63.9749509 106.3508509 113.2959719  64.4715456 105.4843225
 113.8037958  64.6310112 104.5098949 112.4886686  65.2353002 105.5763042
 112.6737618  63.0763319 105.5092088 111.8827268  62.9675634 106.2469996
 113.4716167  62.3293171 105.7150532 112.0891667  62.7588808 104.1917266
 112.8511252  62.7777876 103.4821973 111.3454835  63.4807203 103.9395146
 111.6365778  61.8257049 104.2256607 114.3336327  67.6265214 104.7424460
 114.1042760  68.6930322 105.3079541 113.7191755  67.2599429 103.6150422
 113.9500741  66.3969540 103.1585914 112.6980125  68.0733656 102.9207823
 112.0847507  68.5524877 103.6732160 113.3150244  69.1547568 101.9986210
 112.6786768  69.2907616 101.0881134 113.3453696  70.5298119 102.6733273
 113.9704750  70.5074425 103.5913050 112.3217906  70.8666223 102.9450583
 113.7945333  71.2373568 101.9462944 114.7335188  68.8361011 101.5076942
 114.7477250  67.8775260 100.9473765 115.4463781  68.7633590 102.3552046
 115.0933299  69.6458127 100.8392816 111.7411065  67.1977921 102.1068923
 112.1254488  66.1585583 101.5770971 110.4823005  67.6194315 101.9924209
 110.1858958  68.4615531 102.4317162 109.3826118  66.8079618 101.4518417
 109.7878260  66.0789183 100.7629862 108.6614519  66.0965882 102.6119150
 107.9467664  65.3419052 102.2264933 108.0916169  66.8364038 103.2172265
 109.6218262  65.4009516 103.5727610 110.0355423  64.2480459 103.2978911
 109.9775555  66.0030902 104.6031065 108.3887131  67.6831387 100.6656250
 108.3716617  68.9106240 100.8304041 107.5481149  67.0768202  99.8109517
 107.6070297  66.0829452  99.6745039 106.4751461  67.8020465  99.1035557
 106.0562631  68.5057568  99.8108815 107.0676866  68.5640763  97.9088849
 106.9137242  68.0024847  96.9592400 108.1690348  68.6408412  98.0353109
 106.4762412  69.9685993  97.7648060 105.3645999  69.9247052  97.7372596
 106.8206686  70.3035947  96.7750382 106.9077418  71.0083917  98.8045238
 106.6588406  70.6596380  99.8302349 106.3389403  71.9471923  98.6058134
 108.4083512  71.2596873  98.6873237 108.6615537  71.3347441  97.6108451
 109.0249928  70.4560896  99.1319430 108.7786920  72.5451336  99.3199669
 108.7006705  72.5099527 100.3491308 108.1201727  73.3058382  98.9797820
 109.7319931  72.8128733  98.9947502 105.3068138  66.9321781  98.6320754
 105.4427012  65.7296988  98.4520087 104.1766560  67.5906220  98.3616960
 104.1744721  68.5846428  98.4348382 102.8524271  67.0572407  97.9932434
 102.9394055  66.0087299  97.7390474 101.9715939  67.2409968  99.2489888
 102.1855451  68.2595175  99.6577906 102.3057900  66.5108283 100.0192331
 100.4539799  67.1547714  99.0783058 100.1464282  67.9331977  98.3435655
  99.9910214  67.4565954 100.0486371  99.9059279  65.7733013  98.6868620
 100.1521842  65.0427675  99.4900510 100.3623736  65.4005818  97.7468689
  98.3817251  65.8822156  98.5510222  97.9667917  66.3782913  99.4579881
  97.8888540  64.9078725  98.4661489  97.9941692  66.7089241  97.3858276
  98.2224759  66.3125997  96.4535943  98.4557191  67.6622783  97.4001876
  96.9896123  66.9967405  97.4035118 102.3366741  67.7989068  96.7417046
 102.7632246  68.9257675  96.4984175 101.5081588  67.1444353  95.9176303
 101.2124867  66.2235248  96.1422834 101.0904615  67.6317187  94.5813474
 101.4211515  68.6563706  94.4818995 101.7545500  66.8099622  93.4530351
 101.3463831  67.1525268  92.4714369 103.2671569  67.0387368  93.3957255
 103.7549518  66.7335707  94.3459142 103.4935187  68.1064477  93.2071142
 103.7191909  66.4443448  92.5721285 101.5201076  65.2953853  93.5607322
 100.4366597  65.0549525  93.5313778 101.9447188  64.8906740  94.5041144
 102.0145196  64.7716572  92.7163615  99.5682167  67.6674824  94.3596524
  98.8634608  66.7147961  94.7044974  99.0960687  68.7231618  93.6839436
  99.6848821  69.5152486  93.5652913  97.7558656  68.9094646  93.0984550
  97.5018808  67.9731570  92.6268565  96.6910972  69.2450495  94.1651902
  96.3768538  68.2848592  94.6388883  95.7716154  69.6338763  93.6709613
  97.0984274  70.2511582  95.2590300  96.2419840  70.8942323  95.5469900
  97.9276066  70.9060958  94.9292522  97.5287943  69.5026311  96.5249267
  96.6423220  68.9791159  97.2396383  98.7383117  69.2488217  96.7281940
  97.7777943  70.0134891  92.0043672  98.7054911  70.8264211  92.0032475
  96.8239358  70.0440335  91.0434598  95.8111292  69.0247898  90.7967232
  94.8827554  69.3203714  91.3345604  96.1307158  68.0141295  91.1284818
  96.8049439  71.0148904  89.9342091  97.7846339  70.9863607  89.4827320
  95.7306736  70.5192243  88.9563188  96.0304512  70.6742563  87.8990383
  94.7525826  71.0194546  89.1449148  95.5929432  69.0382088  89.2877332
  94.6153482  68.6094509  88.9915740  96.4056807  68.4660796  88.7867504
  96.5401360  72.4833598  90.3283011  96.0344774  72.7803610  91.4069769
  96.7864502  73.4013412  89.3783108  97.2073147  73.1010095  88.5363712
  96.4921327  74.8466879  89.4855674  96.6764140  75.1340589  90.5070257
  97.4171781  75.6443824  88.5398172  97.2217821  76.7310630  88.6981515
  97.1650936  75.4537661  87.4808338  98.9278125  75.4500537  88.7405283
  99.4530266  76.1635799  88.0751973  99.2248707  74.4265782  88.4252110
  99.3894014  75.6956514  90.1835156  99.0749399  74.8480301  90.8319435
  98.9181203  76.6254178  90.5614878 100.9110814  75.8685704  90.2434572
 101.4128322  75.2080446  89.5061880 101.2825964  75.6039580  91.2569042
 101.3148713  77.2699125  89.9722966 101.0596417  77.8915618  90.7955157
 100.8110650  77.6499778  89.1455134 102.3452535  77.3283643  89.8095736
  95.0186561  75.1889936  89.1826160  94.2567742  74.3482819  88.7023069
  94.6551610  76.4618665  89.3753901  95.3107679  77.1137642  89.7417194
  93.4326114  77.0638466  88.8220751  92.6384269  76.3455922  88.9430448
  93.0667556  78.3369315  89.6117239  92.9555869  78.1120451  90.6706972
  92.0548993  78.6835199  89.2920386  93.9650860  79.3845108  89.3259145
  93.4531791  80.2401677  89.3397975  93.5567111  77.3492393  87.3081014
  94.5290798  76.9719286  86.6556370  92.5230966  77.9753845  86.7379469
  91.7369670  78.2236769  87.2912762  92.4397800  78.4074680  85.3322057
  93.4300835  78.3915419  84.8956179  91.5472781  77.3766251  84.6183232
  90.6052121  77.2815941  85.2056474  92.0728876  76.3985535  84.6920055
  91.0563821  77.6192243  82.8848433  91.9425515  79.8692548  85.2070492
  91.8615360  80.4304228  84.1091617  91.6424569  80.5105540  86.3420389
  91.8324946  80.1256939  87.2377900  91.1732610  81.8906785  86.4061373
  90.3495011  81.9743463  85.7112963  90.6611230  82.1953420  87.8207482
  90.1042529  81.3215104  88.2094112  89.9669273  83.0591939  87.8121107
  91.8173992  82.5218053  88.7630656  92.0989053  83.7400300  88.8855759
  92.4192860  81.5452088  89.2738813  92.2531656  82.8960416  85.9693492
  93.4093221  82.5476283  85.7106168  91.8226965  84.1459422  85.7758375
  90.8838342  84.3240625  85.9899516  92.6509255  85.2659291  85.3038670
  93.6851190  85.0451450  85.5423011  92.5398937  85.4017224  83.7623576
  93.1371810  86.2744987  83.4158908  91.4825837  85.5556471  83.4625971
  93.1097928  84.1114381  83.1471379  92.4855137  83.2661308  83.5093751
  94.1493833  84.0047335  83.5446629  93.1279561  83.8944170  81.6366062
  93.6204655  84.7539061  81.1388260  92.0914142  83.7978806  81.2488725
  93.9464120  82.6273575  81.2952863  94.9807910  82.9677239  81.1079401
  93.5655704  82.1621968  80.3640790  93.9748348  81.5761148  82.3624517
  93.0521314  81.1181363  82.5187962  94.2477196  82.0273820  83.2623311
  94.7123120  80.8731666  82.1564092  92.3238162  86.5192573  86.1178135
  92.0866473  87.5974393  85.5683288  92.2702422  86.3636645  87.4459993
  92.5108421  85.4645403  87.8427142  91.7410968  87.3463086  88.4152438
  91.7013021  86.8220268  89.3584888  92.6693424  88.5612480  88.6515576
  92.2041004  89.2313800  89.4153887  92.8847769  89.3208578  87.4815290
  93.1290754  88.6696351  86.8059520  94.0455691  88.1375455  89.1621819
  94.5606037  87.4839910  88.4247197  93.9588621  87.5828266  90.1184850
  94.6794282  89.0379892  89.3243266  90.2845488  87.7214600  88.1103992
  89.9555465  88.8732411  87.8132968  89.4148676  86.7084959  88.0760883
  89.7177994  85.7944467  88.3284309  87.9772334  86.8704459  87.8338010
  87.8454837  87.4835526  86.9515720  87.3297141  85.5020503  87.5747290
  86.2222587  85.5844585  87.6608163  87.6628468  84.7661094  88.3391595
  88.8672473  84.6347114  85.6725753  89.7047796  84.8152655  86.1665892
  87.6090163  84.9569566  86.1946268  88.6436872  84.2038314  84.4211963
  89.4224853  83.8666281  83.7384768  87.3322360  84.2432267  84.1359650
  86.6643434  84.7194306  85.2403415  85.5887610  84.8465085  85.2467244
  87.2966363  87.6111603  88.9936194  87.5354556  87.3350483  90.1677039
  86.4411095  88.5782978  88.6690275  86.1711093  88.7388424  87.7193046
  85.9158125  89.5691544  89.6207865  86.5461574  89.5877962  90.5009590
  85.9592679  90.9846641  89.0138994  85.2835326  91.6706218  89.5809334
  85.5866483  90.9572117  87.6529188  85.4983275  91.8974414  87.3844644
  87.3656573  91.5756897  89.0813939  88.0805843  90.9486444  88.5083226
  87.6712671  91.5843812  90.1494057  87.3847883  92.6146987  88.6852146
  84.5141752  89.2013036  90.1109616  83.5070750  89.5835966  89.5077151
  84.4543834  88.4966909  91.2488860  85.2973423  88.2157125  91.7117317
  83.2057813  88.0797928  91.9026326  82.3910794  88.5440850  91.3802387
  83.0312916  86.5603569  91.7395233  83.4951279  86.0167708  92.5921210
  83.6055056  86.2497417  90.8389790  81.3010808  86.0609527  91.5318137
  83.0469302  88.5866712  93.3566070  83.0065690  87.7836531  94.2862795
  82.9876192  89.9141309  93.5939274  83.1287715  90.9914663  92.6222055
  82.5234910  90.7981771  91.7110838  84.2064462  91.0812143  92.3580607
  82.6897937  90.4616808  94.9202072  83.3470636  89.9709629  95.6233277
  82.9638125  91.9654452  94.7992137  84.0417417  92.1419937  94.9932895
  82.3663696  92.5916836  95.4938232  82.6630226  92.2606528  93.3299326
  81.5668518  92.3822740  93.1930983  83.1835574  93.1702189  92.9683236
  81.2330733  90.1732241  95.3555972  80.3560621  90.0383499  94.4990744
  80.9175461  90.2158553  96.6681040  81.8669621  90.4055630  97.7600771
  82.4405318  91.3501638  97.6346138  82.5584876  89.5324474  97.8005264
  79.5768800  89.9617903  97.2261708  79.1409962  89.1233941  96.7065390
  79.8251196  89.6131093  98.7007483  80.0995669  88.5406352  98.8010891
  78.9612011  89.8243803  99.3675428  81.0370961  90.4758544  99.0416895
  80.7101032  91.5259555  99.2207229  81.5805950  90.1161916  99.9379797
  78.5742922  91.1222052  97.0250735  77.6700815  91.3401199  97.8256172
  78.6769899  91.8480390  95.9121641  79.3662172  91.5804029  95.2415611
  77.7972513  92.9597825  95.5541970  77.7994240  93.6446057  96.3937581
  78.4219622  93.6859600  94.3558295  79.3912701  94.1081991  94.7008609
  77.7823363  94.5518028  94.0688452  78.7529145  92.6256921  92.9240182
  76.2977050  92.6429250  95.3077620  75.5441013  93.6152070  95.2205373
  75.8046633  91.3821880  95.1893005  76.5134736  90.1507321  94.8634472
  76.7759540  89.6342176  95.8132332  77.4179945  90.3370518  94.2479189
  74.3607442  91.1101668  95.1733591  73.9113009  91.7629220  94.4378725
  74.2049021  89.6270248  94.8083588  73.3247008  89.4603928  94.1525153
  74.1025109  88.9876338  95.7173732  75.5143307  89.2758590  94.1150519
  75.7506924  88.1945948  94.1884688  75.4616665  89.5717385  93.0464958
  73.6490275  91.3872395  96.5067229  72.4232362  91.4875188  96.5098258
  74.3846831  91.4570279  97.6253763  75.3797924  91.4039554  97.5956690
  73.8198770  91.5803154  98.9681415  73.1145164  90.7764811  99.0904817
  74.9350626  91.3465271  99.9952569  75.7386062  92.1053365  99.8813637
  75.3874750  90.3414799  99.8658864  74.5469631  91.4074734 101.0369620
  73.1161563  92.9416628  99.1854670  73.7623767  93.9908481  99.0987353
  71.8070818  92.9676275  99.5045560  70.8805047  91.8428792  99.5041590
  71.2073503  91.0856807 100.2501338  70.8647424  91.3919328  98.4886948
  71.0858191  94.2060172  99.7532610  71.4349094  94.9842031  99.0902510
  69.6295552  93.8738852  99.4397489  69.4718642  93.9649914  98.3422200
  68.9108854  94.5284396  99.9680556  69.5007498  92.4069575  99.8444837
  69.3262510  92.3313565 100.9420520  68.6842766  91.8791319  99.3135845
  71.3163746  94.6947408 101.1881043  70.7360992  94.1905628 102.1482289
  72.1415830  95.7291833 101.3225693  72.7215438  95.9910413 100.5565592
  72.3650315  96.4487294 102.5858596  72.4187365  95.7341869 103.3967299
  73.7143913  97.1775244 102.4577622  73.6782143  97.8861309 101.5987163
  74.4965572  96.4174958 102.2211722  74.1420679  97.9434160 103.7160519
  74.2045665  97.2618481 104.5881353  73.4155790  98.7426102 103.9276736
  75.5201203  98.5933194 103.5258753  76.4143903  98.3220995 104.3574244
  75.6640921  99.3623904 102.5475875  71.2209892  97.4340243 102.9095076
  70.8766467  97.6398653 104.0698592  70.6024894  98.0209104 101.8781194
  70.8238370  97.7067688 100.9633456  69.7855626  99.2414038 101.9529017
  70.2229980  99.8485224 102.7339109  69.9721228  99.9916228 100.6126612
  69.4768807  99.4125360  99.8017162  71.0649369 100.0021852 100.3934413
  69.4874837 101.4563215 100.5423137  68.3744833 101.4839824 100.5942748
  70.0572223 102.3339440 101.6578743  71.1672833 102.3399314 101.6225313
  69.7375115 101.9643730 102.6544426  69.6923490 103.3784276 101.5474184
  69.9297092 102.0549610  99.2048772  69.6328941 101.3915603  98.3671066
  71.0342700 102.1708167  99.1777282  69.4640915 103.0535275  99.0566458
  68.3171864  99.0068288 102.3848405  67.3897939  99.5507488 101.7890360
  68.0986746  98.1933035 103.4212367  68.8895787  97.7576105 103.8574121
  66.7898695  97.9585096 104.0529004  66.0257678  98.5209382 103.5373563
  66.4143332  96.4599496 103.9982091  65.5506739  96.2723388 104.6806762
  67.2634108  95.8555575 104.3892607  65.9678609  95.8642688 102.6525067
  65.5604196  94.8449068 102.8743888  64.8519883  96.6678123 101.9816027
  65.2236561  97.6540848 101.6351212  64.0178271  96.8299376 102.6992682
  64.4461716  96.1094584 101.1117119  67.1163425  95.6988462 101.6651308
  67.9636894  95.1588977 102.1426663  67.4762668  96.6778792 101.2941914
  66.7706213  95.1080959 100.7966233  66.7885677  98.4601988 105.5045695
  67.8393486  98.6915956 106.0975274  65.6147967  98.4951292 106.1426845
  64.7711388  98.2477249 105.6642046  65.4803915  98.6902782 107.5971143
  64.4329670  98.8627487 107.7948232  66.1069064  99.5142373 107.9044422
  65.8920505  97.4628488 108.4269335  65.2543569  97.1708173 109.4351728
  66.8627799  96.6860823 107.9412994  67.4261570  97.0562621 107.2043548
  67.0426028  95.2732299 108.2629834  67.0033631  95.1753135 109.3362676
  67.9936000  94.9710823 107.8498584  65.9556235  94.3734327 107.6368197
  65.2414338  94.8123431 106.7347090  65.8464044  93.1062642 108.0789524
  66.7775675  92.4765479 109.0010785  66.5678694  92.8266414 110.0308730
  67.8260547  92.7293969 108.7259737  64.9408026  92.1040438 107.5136874
  65.2816975  91.9231262 106.5048893  65.1082985  90.8725703 108.4052238
  64.9143397  89.9416813 107.8381064  64.4315114  90.9296699 109.2880680
  66.5550112  90.9764861 108.8742356  66.7359118  90.4431216 109.8270186
  67.2310273  90.5834229 108.0843865  63.4598134  92.5139023 107.4102082
  62.8428672  92.9254179 108.3945310  62.8516136  92.2662305 106.2471529
  63.3907178  91.8849878 105.4996053  61.4472031  92.5796785 105.9459626
  61.1931659  93.5051865 106.4460270  61.2501215  92.7749648 104.4379347
  60.1857294  93.0143067 104.2203813  61.5270634  91.8474227 103.8974175
  62.0288327  93.8353533 103.9285606  62.6985214  93.4502318 103.3094547
  60.4989684  91.4777719 106.4350135  60.6438466  90.3196766 106.0442071
  59.4791968  91.8426463 107.2237876  59.3841858  92.8053039 107.4631102
  58.5402375  90.9118548 107.8947605  58.9497459  89.9129888 107.8355817
  58.3845708  91.2760012 109.3914018  57.8712929  92.2665721 109.4616452
  57.5430919  90.2380274 110.1483255  58.0149814  89.2343903 110.0900178
  56.5104737  90.1686739 109.7497800  57.4697413  90.5209066 111.2217317
  59.7348288  91.4262237 110.1108555  60.3494856  92.2394771 109.6670214
  60.3229931  90.4878854 110.0553603  59.5776270  91.6733930 111.1825198
  57.1594149  90.8835451 107.2190914  56.5445725  91.9361753 107.0194237
  56.5974693  89.6942826 106.9845239  57.1317344  88.8615866 107.1644491
  55.2685242  89.4612314 106.3898465  54.6940577  90.3757473 106.4440772
  55.4270286  89.0495545 104.9195454  54.4332837  88.8417840 104.4664309
  56.0328368  88.1193934 104.8672561  56.1147818  90.0845185 104.0521123
  55.3538213  91.0744275 103.4020474  54.2827972  91.0984663 103.5319141
  55.9950140  92.0633083 102.6350606  55.4021636  92.8564221 102.2053509
  57.3960275  92.0600174 102.5104198  57.9373754  92.8386365 101.9981788
  57.5168295  90.0816409 103.9243475  58.1095464  89.3415367 104.4438758
  58.1559615  91.0682194 103.1544533  59.2343346  91.0806011 103.0888757
  54.4770839  88.3921777 107.1627446  55.0639062  87.5259819 107.8083407
  53.1420277  88.4365509 107.0966686  52.6927387  89.1555446 106.5618366
  52.2488527  87.5599611 107.8687156  52.7746732  86.6462539 108.1038667
  51.8834987  88.2823077 109.1797636  51.4371910  89.2710496 108.9270228
  52.8253506  88.4827074 109.7401013  50.9101481  87.5435820 110.1192453
  49.9311271  87.3919006 109.6074611  51.4447851  86.2003144 110.6120957
  52.3911640  86.3522847 111.1728212  51.6383208  85.5048750 109.7747855
  50.7112220  85.7268268 111.2998767  50.6766745  88.4112396 111.3507364
  50.2711932  89.3963057 111.0446779  51.6307044  88.5835671 111.8925649
  49.9608870  87.9343203 112.0536777  51.0083115  87.1552062 107.0584354
  50.4533574  87.9607096 106.3103657  50.5727161  85.9045580 107.2224897
  51.0717572  85.2907303 107.8389137  49.4785130  85.2671176 106.4906862
  48.8599246  86.0562142 106.0882667  50.0712689  84.4271021 105.3469058
  49.2746903  83.8904725 104.7922750  50.7560083  83.6594112 105.7735238
  50.8609641  85.2361219 104.3312767  52.2402426  85.4464367 104.5151553
  52.7247690  85.0592684 105.4000340  52.9788615  86.1816814 103.5714460
  54.0349504  86.3510845 103.7208237  52.3332227  86.7363560 102.4547882
  52.8942924  87.3170203 101.7412522  50.2170153  85.7956307 103.2116568
  49.1539443  85.6570399 103.0762212  50.9517924  86.5487910 102.2760884
  50.4549193  86.9812110 101.4193260  48.6029281  84.4097660 107.4321129
  49.1116086  83.8333150 108.4009965  47.2858300  84.3114273 107.1629586
  46.6188015  84.7813368 105.9521394  47.1457766  84.4492333 105.0322950
  46.5789504  85.8930365 105.9685071  46.3059700  83.7277308 108.0833470
  46.4691616  84.1627941 109.0598011  44.9395428  84.1214742 107.4986996
  44.6515790  85.1243434 107.8871689  44.1189281  83.4081335 107.7235032
  45.2066726  84.2068269 106.0004865  45.1870517  83.1860326 105.5584823
  44.4682742  84.8437387 105.4694120  46.4497195  82.2005621 108.2383983
  47.1530620  81.5509424 107.4515549  45.7600111  81.5833829 109.2190441
  44.9717716  82.2104530 110.2737717  44.2802855  82.9820395 109.8746772
  45.6466774  82.6781928 111.0215044  45.4931842  80.1492271 109.1890179
  46.4208659  79.6288054 109.0259755  44.8945828  79.8158224 110.5510736
  45.7135443  79.6518067 111.2876363  44.2442995  78.9209055 110.5429917
  44.1398961  81.0941745 110.9063565  43.1351232  81.0889615 110.4285958
  44.0170882  81.2274855 112.0013176  44.5753270  79.7853061 108.0072964
  44.0543876  80.6545746 107.3074140  44.5036986  78.4927654 107.6803517
  44.7978979  77.7919077 108.3177847  44.0406683  78.0142041 106.3661116
  44.0898264  78.8564550 105.6933827  45.0360590  76.9530930 105.8487766
  44.8005827  76.7081878 104.7910798  44.8889709  76.0245352 106.4378288
  46.5360872  77.3023548 105.9866633  47.1170473  76.4513401 105.5586986
  46.7899534  77.3484293 107.0696003  46.9706370  78.6050055 105.2961761
  46.3699081  79.4687023 105.6571370  46.7710333  78.4737557 104.2123870
  48.4732460  78.8703892 105.4903994  48.8108640  79.6467708 104.7685272
  49.0619680  77.9447083 105.3103899  48.7922458  79.3695141 106.8512265
  48.5264515  78.6954368 107.6056738  48.2681427  80.2571491 107.0505303
  49.8202616  79.5538065 106.9721326  42.5520045  77.5732700 106.4000738
  42.0582409  77.2661521 107.4843759  41.7863482  77.6109228 105.2857051
  42.2266754  77.9123760 103.9300831  42.4089022  76.9465062 103.4074084
  43.1441469  78.5357351 103.8953326  40.3172016  77.7068236 105.3440262
  40.0847254  78.5685550 105.9558390  39.8448939  77.9813366 103.9115745
  38.9461373  78.6339708 103.8907997  39.6214468  77.0456538 103.3571658
  41.0599575  78.6526796 103.2771919  41.0387649  78.5900302 102.1773898
  41.0942713  79.7223730 103.5765236  39.5844239  76.5360394 106.0258936
  39.1314214  76.6988619 107.1580242  39.5435667  75.3307590 105.4274700
  40.0040485  75.2185780 104.5544992  38.9481475  74.1224327 106.0592551
  37.9134340  74.3351314 106.2872796  39.0403894  72.9277313 105.0898440
  40.1030148  72.7640857 104.8014242  38.4756861  73.1739329 104.1681170
  38.4698688  71.6264694 105.6878055  37.4636104  71.8376836 106.1160213
  39.1265281  71.2695419 106.5139407  38.3531180  70.5210586 104.6338116
  39.3383588  70.3554271 104.1497046  37.6549950  70.8659058 103.8390288
  37.8765039  69.2050420 105.2666713  37.1174555  69.3815819 106.0557253
  38.7492466  68.6865247 105.7202953  37.2878749  68.3002875 104.2520215
  37.8558920  68.3043759 103.3498468  36.3441031  68.6028452 103.9506103
  37.2680660  67.3103660 104.5450322  39.6364359  73.7813678 107.3841097
  39.0432259  73.2055262 108.2904569  40.8970446  74.1599282 107.4693382
  41.3313549  74.6091859 106.6761918  41.8508386  73.9375949 108.5408893
  41.7946963  72.8985806 108.8157642  43.2619116  74.2509948 107.9922159
  44.0155131  73.6637056 108.5529746  43.4974423  75.3243851 108.1250282
  43.4341233  73.9509186 106.4826413  42.8061078  74.6368638 105.6385462
  44.1353930  72.9830178 106.1309070  41.4878578  74.7322069 109.8085083
  41.7428685  74.2564475 110.9083989  40.7479875  75.8396532 109.6684916
  40.6151954  76.1923248 108.7406117  40.1069524  76.5958055 110.7653456
  40.6749389  76.4326500 111.6684533  40.0960552  78.1096099 110.4988597
  39.5985490  78.6228393 111.3597279  39.3580671  78.4526182 109.3469882
  39.6209720  77.8672575 108.6228903  41.4941065  78.7069028 110.3918887
  42.1272649  78.1362358 109.6880214  41.9827194  78.7119355 111.3882531
  41.4346225  79.7532434 110.0248627  38.6760334  76.1571189 111.0847259
  38.0611912  76.7119449 111.9891568  38.1302971  75.1679655 110.3727228
  38.6681720  74.7347606 109.6527726  36.7247907  74.7576927 110.4926893
  36.2109305  75.3933598 111.2018067  36.0515617  74.8976206 109.1141956
  35.0125867  74.5022332 109.1651351  36.6116780  74.2829709 108.3768038
  35.9755477  76.3391753 108.5765165  36.9900247  76.8031017 108.5785021
  35.4556081  76.3045246 107.1440448  34.4567983  75.8295303 107.1289233
  36.1380282  75.7262443 106.4882451  35.3730969  77.3355637 106.7358024
  35.0369948  77.2098484 109.4066099  35.4123850  77.2831556 110.4473403
  34.0133187  76.7820463 109.4316250  34.9920664  78.2388888 108.9891679
  36.5753695  73.3336136 111.0339121  35.8225660  73.1043972 111.9790644
  37.3163315  72.3834765 110.4563129  38.0008427  72.6326422 109.7677142
  37.0996084  70.9503621 110.6520378  36.2213927  70.8087102 111.2699132
  36.8612828  70.2641075 109.2934777  36.6175403  69.1911806 109.4580893
  37.8052509  70.3099599 108.7019157  35.7501451  70.8921293 108.4424662
  35.5968571  70.2554629 107.5460097  36.1126235  71.8774603 108.0725050
  34.1522889  71.1509913 109.2543837  33.6204160  69.4546221 109.6012724
  34.3368908  68.9411678 110.2759009  33.5277144  68.8608506 108.6678965
  32.6283363  69.4622317 110.1062233  38.2691003  70.2828853 111.3804643
  39.4129823  70.3670142 110.9354673  37.9495448  69.4250342 112.3564171
  37.0205779  69.4203567 112.7221916  38.9192407  68.5821863 113.0867226
  39.6951687  69.2476510 113.4462200  38.2199254  67.9550175 114.3173463
  37.6377324  68.7721689 114.8088935  37.2308851  66.8460585 113.9039953
  37.7716688  65.9567353 113.5162734  36.5321615  67.2043762 113.1210516
  36.6230124  66.5262218 114.7768316  39.2417431  67.4552954 115.3622292
  40.0103553  68.2487003 115.5115640  39.7650127  66.5570302 114.9675768
  38.6162390  67.1214394 116.7220409  37.8552373  66.3191820 116.6343250
  38.1231660  68.0190999 117.1557322  39.3907852  66.7809428 117.4412884
  39.6424559  67.5409402 112.2027818  40.6380964  66.9583413 112.6147191
  39.2281363  67.3835544 110.9391635  38.4513672  67.9154763 110.6272441
  39.9709737  66.6500076 109.8998099  40.1933761  65.6642931 110.2834458
  39.0901261  66.5224032 108.6502153  38.1500001  66.0057004 108.9542188
  39.5575905  65.8910393 107.8755047  38.7589613  67.8092297 108.1455556
  39.5782899  68.3203522 108.1693329  41.3089694  67.2995817 109.4978661
  41.9982957  66.7739909 108.6299649  41.5957913  68.5116721 109.9888002
  40.9917827  68.9326400 110.6752609  42.7872717  69.3311601 109.7160830
  43.6246597  68.6779696 109.5181529  42.5033743  70.2422102 108.5086580
  43.3660947  70.9356043 108.3706665  41.6077533  70.8600985 108.7535997
  42.2421867  69.5423765 107.1564174  41.1779274  69.2222217 107.1204699
  42.8547994  68.6477955 106.9949958  42.4971068  70.5819664 106.0627563
  43.6044881  70.7144939 106.0068756  42.0259898  71.5458922 106.3704003
  42.0034373  70.2568195 104.7106576  41.6756950  69.3254512 104.4866838
  42.2583477  71.0110939 103.6499824  43.0300189  72.0637451 103.7140755
  43.4005409  72.3652003 104.6173616  43.3192642  72.5401808 102.9009380
  41.7337046  70.7415115 102.4873625  40.9757519  70.0605370 102.4011139
  41.9771147  71.2503279 101.6788857  43.1319527  70.1619470 110.9714881
  42.4044267  70.1015283 111.9611085  44.2057152  70.9608511 110.9470868
  44.7396558  71.0644705 110.1218262  44.5916167  71.8525680 112.0641503
  43.7132046  71.9815800 112.6777442  45.6626419  71.1903895 112.9479385
  45.2617677  70.1985207 113.2730794  45.8817008  71.9718783 114.0940927
  46.3872916  71.4186832 114.6960233  47.0212529  70.9790360 112.2772502
  47.4708550  71.9404746 111.9542154  46.9206172  70.2951689 111.4148144
  47.7204453  70.4948313 112.9935397  45.0405540  73.2412467 111.5729072
  45.7141405  73.3144098 110.5402275  44.6760276  74.3495223 112.2496396
  43.7754117  74.4076247 113.3970624  44.2395826  73.9251198 114.2858774
  42.8191186  73.8943865 113.1486399  44.9494409  75.6973215 111.7572979
  44.8909191  75.7134781 110.6790685  43.8242253  76.5594432 112.3292017
  42.9351951  76.4817308 111.6683013  44.0946487  77.6264251 112.4531922
  43.5182036  75.8846966 113.6613266  44.2464431  76.2384103 114.4208117
  42.4894525  76.0818498 114.0184898  46.3519768  76.1891862 112.1516231
  46.6055153  76.5912540 113.2900367  47.2440516  76.2497061 111.1598338
  47.0165605  75.8283150 110.2908081  48.5835924  76.8421684 111.2735690
  48.8180946  76.9785716 112.3223271  49.6204590  75.8572846 110.6933041
  49.4498193  75.7077018 109.6059582  49.4681256  74.8737049 111.1991719
  51.0546264  76.3282447 110.9496892  51.1787759  76.5517642 112.0322520
  51.2793757  77.2494102 110.3752324  52.1146846  75.2759339 110.5848884
  52.6461112  75.2896538 109.4534258  52.5416298  74.4997987 111.4695606
  48.6270653  78.2387730 110.6145706  48.4476309  78.3714018 109.3995471
  48.8564118  79.2869905 111.4153034  48.9744897  79.1262178 112.4029561
  49.0976719  80.6862806 110.9937139  48.4348742  80.9187029 110.1743275
  48.8540085  81.6769012 112.1577568  49.7238294  81.6435878 112.8601248
  48.6968916  83.1101621 111.6315026  47.8446498  83.1847698 110.9268278
  49.6115436  83.4620709 111.1123952  48.5041347  83.8078292 112.4759238
  47.6123209  81.3694136 113.0078463  47.6938742  80.3777178 113.5010490
  46.6919526  81.3790848 112.3982907  47.4998187  82.1273192 113.8143210
  50.5502071  80.8247491 110.5201265  51.4215127  80.1942587 111.1127962
  50.8657288  81.6525569 109.5161357  50.1965003  82.3015178 109.1425131
  52.2151849  81.6408189 108.9043610  52.8961580  81.1122409 109.5555342
  52.2026290  80.8983768 107.5602929  51.6826385  81.5377754 106.8112303
  51.5040071  79.6681252 107.6521323  51.9084738  79.2205468 108.4109529
  53.6132258  80.5583148 107.0805642  54.1229503  79.8814967 107.7976852
  54.2493009  81.4628103 106.9896182  53.5856528  80.0522150 106.0923026
  52.8218697  83.0333818 108.7305791  52.3206653  83.8593242 107.9725986
  53.9695095  83.2562124 109.3627922  54.3896609  82.5290121 109.9177281
  54.8148031  84.4415726 109.2479493  54.2787774  85.2257217 108.7332986
  55.1642461  84.9075820 110.6608876  55.7776524  84.1323297 111.1715277
  54.2102757  84.9923284 111.2226093  55.9980295  86.5016714 110.7970207
  56.0764614  84.1203544 108.4368368  56.6173037  83.0179347 108.5292340
  56.5787761  85.0767806 107.6608717  56.1688489  85.9962348 107.6543224
  57.7980011  84.9135661 106.8578988  58.4246666  84.1822846 107.3482478
  57.4759959  84.3842313 105.4447045  56.9033274  83.4379385 105.5984560
  56.6163972  85.3385281 104.6100257  57.2005798  86.2485256 104.3489710
  55.7156416  85.6543644 105.1770267  56.2971589  84.8538320 103.6639117
  58.7347542  84.0508000 104.6329365  59.4258639  83.4080257 105.2190044
  59.2850083  84.9758692 104.3529886  58.4635532  83.5144495 103.7013285
  58.6134004  86.1990094 106.8366706  58.0713145  87.3020080 106.8076384
  59.9312239  86.0458542 106.8669625  60.3282113  85.1265713 106.9312630
  60.9104484  87.1303046 106.8650521  60.4032194  88.0690480 106.7075806
  61.6475399  87.1941091 108.2154621  62.1450301  86.2128926 108.4023916
  62.7018766  88.3023570 108.2601332  62.2364332  89.2960773 108.0755785
  63.4958984  88.1478153 107.5003618  63.1908077  88.3369395 109.2565898
  60.6601995  87.4717459 109.3526595  59.8732193  86.6961884 109.4032901
  60.1640805  88.4522654 109.1952412  61.1906109  87.4978505 110.3282743
  61.8682618  86.9291872 105.6974750  62.2535011  85.7971114 105.4015292
  62.2666985  88.0253424 105.0598976  61.9286433  88.9205652 105.3654438
  63.2656711  88.0841935 103.9771574  63.8559432  87.1785653 103.9982687
  62.5844080  88.2045192 102.5982117  63.3689482  88.2450944 101.8032136
  61.7142750  86.9823740 102.2985575  60.8136514  86.9679516 102.9470737
  62.2951212  86.0541313 102.4751064  61.3960133  86.9950033 101.2380571
  61.7258311  89.4646763 102.4874379  62.3558813  90.3750496 102.5888565
  60.9361241  89.4846865 103.2663910  61.2384858  89.5102625 101.4958839
  64.2465730  89.2320047 104.2396267  64.1972188  89.8496926 105.3002137
  65.1721391  89.5021752 103.3170758  65.1585871  89.0563928 102.4295541
  66.2149153  90.5355846 103.4632532  66.8664617  90.4115811 102.6101483
  65.6148550  91.9493842 103.3354754  66.4334435  92.6939423 103.2478572
  65.0103216  92.2077442 104.2262687  64.7247537  92.0988259 102.0938681
  63.5962492  92.6261549 102.2346616  65.1513997  91.6533881 101.0030036
  67.1359143  90.3224213 104.6890522  67.7526668  91.2457974 105.2170796
  67.2924630  89.0604520 105.1110238  66.7239244  88.3472637 104.7123933
  68.2943677  88.6177542 106.0877180  68.4185476  89.3892948 106.8318300
  67.8453392  87.3209659 106.7879520  67.8190136  86.5160323 106.0238311
  68.8011650  86.9152803 107.9165799  68.8620523  87.7202580 108.6770149
  69.8254435  86.7466895 107.5205744  68.4587092  85.9809226 108.4070950
  66.4416132  87.4145926 107.3970771  65.6817166  87.6499126 106.6214720
  66.4076187  88.2033808 108.1747283  66.1591584  86.4487389 107.8620692
  69.6396612  88.4769562 105.3726612  70.0745450  87.3716621 105.0461186
  70.2244552  89.6026293 104.9655370  69.7808984  90.4931959 105.0930959
  71.4891587  89.6509327 104.2187326  71.3357155  89.1210678 103.2936950
  71.8282627  91.1038819 103.8503998  72.6391495  91.1258502 103.0885070
  72.1640686  91.6668523 104.7496130  70.6666314  91.7124288 103.3033967
  70.8790018  92.6254246 103.0303155  72.6082674  88.9065305 104.9663950
  72.5699463  88.7713070 106.1954121  73.5260810  88.2691160 104.2252810
  73.5731100  88.4350899 103.2385522  74.5076179  87.2973328 104.7593482
  73.9603630  86.4984417 105.2362308  75.3231469  86.7138851 103.5888260
  76.2593238  86.2434883 103.9640238  75.6158122  87.5442857 102.9063858
  73.2739048  85.2790667 102.9394963  72.6031695  85.7553279 103.5056299
  74.6046901  85.6350907 102.8122621  73.0505927  84.2013956 102.1650327
  72.1029562  83.6721952 102.0719634  74.1980931  83.8721164 101.5423320
  75.1833247  84.7598361 101.9344305  76.2057138  84.6619006 101.6000481
  75.4399244  87.8464907 105.8522467  76.1142302  87.0695825 106.5219745
  75.4268592  89.1521260 106.0658181  74.9459067  89.7269317 105.3876336
  76.2273024  89.9115730 107.0154875  77.2148905  89.4739499 107.0535963
  76.3418736  91.3617079 106.4969046  76.9610134  91.9624430 107.1982613
  75.3258394  91.8131351 106.4546342  76.9220992  91.5143818 105.0670791
  77.9266935  91.0515312 105.0176317  77.0140412  92.5907613 104.8196026
  76.0517040  90.8800435 103.9616389  74.8075878  91.0082118 104.0433509
  76.5939861  90.1150849 103.1347021  75.6404508  89.8600159 108.4411344
  76.3820941  90.0596643 109.3990565  74.3535564  89.5042406 108.5938154
  73.8005674  89.3514803 107.7698367  73.7199477  89.1965692 109.8891082
  74.4738089  88.7673472 110.5354642  73.2125746  90.4964762 110.5442267
  72.3034318  90.3124101 111.1581652  72.9508465  91.2497389 109.7818376
  74.2113235  91.0892493 111.5358923  74.3618663  92.3329212 111.5928049
  74.8151314  90.3265004 112.3269195  72.6190127  88.1054220 109.7762157
  71.4134024  88.3895844 109.8154529  73.0038807  86.8115194 109.7128941
  74.3599618  86.3354036 109.4631185  74.8189017  86.0324435 110.4299299
  75.0148999  87.0806562 108.9623245  72.0781920  85.6718744 109.6215120
  71.3443004  85.9296580 108.8733236  72.9304810  84.4796428 109.1505267
  72.3893942  83.8790996 108.3889404  73.1987921  83.8230174 109.9943974
  74.1820623  85.1227344 108.5590663  75.0674749  84.4552279 108.5669339
  73.9925267  85.4696270 107.5180501  71.2962259  85.3330987 110.9093482
  70.7728137  84.2238183 111.0278246  71.2468915  86.2325710 111.8974330
  71.5555893  87.1687152 111.7217395  70.8832961  85.9546334 113.3007755
  71.4743068  85.1215904 113.6566260  71.2536772  87.2048862 114.1160342
  70.5650606  88.0337961 113.8297916  72.2765678  87.5553262 113.8544176
  71.2003309  87.0199765 115.6385586  72.0616501  86.4159528 115.9927079
  70.2658431  86.5323287 115.9798873  71.2635788  88.3831947 116.3302738
  70.2130076  89.0678057 116.3201775  72.3516075  88.7651202 116.8127160
  69.4017842  85.5949715 113.5325575  69.1003328  84.7599667 114.3795635
  68.4836821  86.1478305 112.7291048  68.8315942  86.7156685 111.9898568
  67.0262908  86.2579576 112.9814193  66.9334347  87.1747608 113.5402154
  66.2636655  86.4720470 111.6570865  66.7557776  87.3233648 111.1314991
  66.2996291  85.2699585 110.7096795  65.8244765  84.3805856 111.1721720
  67.3443598  85.0138018 110.4341416  65.7397077  85.5059086 109.7804609
  64.8048089  86.8783904 111.8812104  64.7456738  87.7332729 112.5905906
  64.2074094  86.0394978 112.2970904  64.3354183  87.1905191 110.9241045
  66.3370145  85.1849050 113.8573927  66.3848808  83.9798272 113.5735785
  65.5481240  85.6648447 114.8309771  65.5415507  86.6587553 114.9966316
  64.6595460  84.8937710 115.7174192  64.5671671  83.8933291 115.3205698
  65.3100360  84.8225532 117.1154023  65.4754025  85.8586530 117.4954477
  66.3097675  84.3470716 117.0052755  64.4652753  84.0392668 118.1331718
  64.2322573  83.0529295 117.6996225  63.5156456  84.5870658 118.3208456
  65.1713028  83.8419015 119.4771517  65.4509449  84.8397028 119.8892496
  66.0878777  83.2445924 119.3693848  64.2003313  83.1228692 120.4251484
  63.9677935  82.1158265 120.0105347  63.2431548  83.6548214 120.5490154
  64.7898962  82.9196114 121.7717257  65.0890745  83.8197515 122.2101170
  65.6274816  82.3070655 121.7055733  64.1108397  82.4760285 122.4249375
  63.2431706  85.4963061 115.7488539  63.0724341  86.7021594 115.5702004
  62.2493481  84.6544959 116.0405204  62.4511778  83.7141602 116.2734581
  60.8249026  84.9978489 116.1281376  60.6860302  86.0173555 115.7945031
  60.0374010  84.0473472 115.2163708  58.9422640  84.1860991 115.3709470
  60.2659985  82.9913741 115.4811975  60.2987005  84.2229219 113.7364883
  61.4123851  83.6173667 113.1233336  62.1240136  83.0688769 113.7189157
  61.5952292  83.7216464 111.7338435  62.4583008  83.2726289 111.2695167
  60.6554103  84.4140172 110.9519047  60.7937817  84.4918791 109.8837373
  59.3827393  84.9483126 112.9568940  58.5386122  85.4221919 113.4341280
  59.5506416  85.0304446 111.5656085  58.8326987  85.5785033 110.9749623
  60.2665042  84.9137414 117.5614579  60.8150945  84.1976284 118.4021552
  59.1176440  85.5599067 117.7887014  58.8046975  86.2330391 117.1080991
  58.1685614  85.3087221 118.8810743  58.2445270  84.2689854 119.1250918
  58.5860028  86.1234256 120.1203474  58.2922164  87.1886135 120.0107814
  59.6896023  86.0881336 120.2194082  58.0116706  85.5637312 121.4111993
  57.4215877  84.4955532 121.4432604  58.2147209  86.2545709 122.5032475
  57.8444435  85.8827653 123.3726190  58.5700140  87.1806432 122.4705962
  56.7265784  85.6456325 118.4249040  56.5551036  86.2982938 117.3940022
  55.6892170  85.2146732 119.1505646  55.8420320  84.8241807 120.0645371
  54.2835724  85.3796305 118.7336072  54.2256218  86.1753890 118.0029070
  53.7606637  84.0837207 118.1028472  52.6473456  84.0853302 118.0944165
  54.0632818  83.2401653 118.7622682  54.1837537  83.7952149 116.6941846
  55.4020467  83.3554289 116.3069296  56.2739963  83.3039257 116.9406972
  55.3966413  83.0941190 114.9523884  56.1640603  82.7244489 114.4565037
  54.1630577  83.3463706 114.3949185  53.3764907  83.8446831 115.4750959
  52.0453966  84.2144983 115.1784276  51.4193567  84.6093613 115.9659908
  51.5216228  84.0805831 113.8778379  50.5036790  84.3852861 113.6828183
  53.6440015  83.1874787 113.1025088  54.2629634  82.7896059 112.3216263
  52.3144445  83.5552336 112.8435287  51.9039104  83.4493923 111.8508098
  53.3411534  85.8077909 119.8652609  53.5276851  85.4458338 121.0257207
  52.2619405  86.4984493 119.4847687  52.1381412  86.7088360 118.5112169
  51.2026840  86.9784752 120.3774999  51.2406915  86.3900509 121.2830973
  51.4103355  88.4670025 120.7562035  50.6751123  88.7545406 121.5416279
  51.2114246  89.1047996 119.8791002  52.7975825  88.8330187 121.2517335
  53.8768160  88.9291008 120.3467770  53.7127668  88.8019347 119.2880314
  55.1884247  89.0887184 120.8302880  56.0267338  89.0615084 120.1567319
  55.4183467  89.2102553 122.2137745  56.6884844  89.2341339 122.6928036
  56.6422049  88.8170460 123.5867748  53.0187258  89.0367268 122.6259011
  52.1930139  88.9988400 123.3192493  54.3245305  89.2408307 123.1040942
  54.5101820  89.3525897 124.1586928  49.8124365  86.7422847 119.7585912
  49.6670887  86.6111971 118.5404438  48.7739791  86.7503550 120.5944782
  48.9511804  86.8010946 121.5837948  47.3589452  86.7828647 120.1879366
  47.2971172  87.1243438 119.1641197  46.6747336  85.4054783 120.2983682
  46.5590405  85.1326410 121.3742756  45.2968004  85.4321662 119.6286923
  45.3867975  85.7113410 118.5567316  44.6200463  86.1678575 120.1135058
  44.8116433  84.4352754 119.6870845  47.4957883  84.3040491 119.6238728
  48.4299655  84.1168307 120.1911399  47.7727072  84.6104065 118.5941940
  46.9223752  83.3543489 119.5779930  46.6276314  87.7977235 121.0593028
  46.7715623  87.7678719 122.2800132  45.8850345  88.7059603 120.4278778
  45.7682356  88.6249670 119.4324645  45.1305503  89.8228793 121.0150664
  44.8002266  90.4199393 120.1741356  43.8642270  89.3057172 121.7236226
  43.2241961  90.1191290 122.0274079  44.1485525  88.7311452 122.6315150
  43.0319190  88.3577561 120.8498548  42.8260919  88.6777347 119.6537650
  42.6200670  87.2987856 121.3787569  45.9889066  90.7759816 121.8776516
  46.3724800  91.8511689 121.4157968  46.3969205  90.3472336 123.0753890
  46.1193323  89.4232030 123.3361871  47.3244735  91.0517957 123.9712091
  46.7296747  91.6077077 124.6802746  47.9705893  91.6801766 123.3911837
  48.2419221  90.1388122 124.8023373  48.8200244  90.6040557 125.7793533
  48.3481115  88.8470298 124.4632989  47.8925883  88.5120131 123.6370698
  49.0445160  87.8112845 125.2552602  49.5793181  88.2863236 126.0596515
  48.0241683  86.8190532 125.8581884  47.5172622  86.2904891 125.0163471
  48.6892785  85.7912421 126.7826439  49.1779776  86.3216768 127.6244917
  49.4496451  85.1779804 126.2559092  47.9579005  85.1056570 127.2470827
  46.9521161  87.5401995 126.6918413  46.4240861  88.3327840 126.1249472
  47.4516541  87.9873278 127.5725324  46.1927988  86.8355776 127.0820453
  50.0887893  87.0828496 124.3996026  49.8488553  86.8185233 123.2250204
  51.2522291  86.7689373 124.9730666  51.3826330  86.9439709 125.9493547
  52.3470296  86.0307384 124.3153021  52.4102957  86.3626856 123.2882583
  53.6675353  86.3816259 125.0248898  53.7288413  85.8545026 126.0024947
  53.6523027  87.4806861 125.2016025  54.8913014  86.0593271 124.1620375
  54.8005228  86.5073033 123.1518643  55.0073066  84.9616080 124.0357782
  56.1919737  86.5935239 124.7766393  56.3473296  87.8314982 124.8955307
  57.0883982  85.7572340 125.0315730  52.0875177  84.5103250 124.3009318
  51.5541745  83.9734405 125.2722659  52.4373221  83.8101874 123.2123854
  52.9247684  84.2755266 122.4669792  52.0428170  82.4012689 122.9856199
  51.6737099  81.9972234 123.9173827  50.8743414  82.2863448 121.9865893
  50.7564441  81.2157994 121.6858931  49.5539349  82.7050916 122.6455117
  49.5987578  83.7652369 122.9767439  49.3400649  82.0705059 123.5323048
  48.7115407  82.5975986 121.9306288  51.0471932  83.1189623 120.7125723
  52.0303736  82.9225716 120.2379196  50.9792642  84.2008669 120.9463391
  50.2503084  82.8703882 119.9845270  53.2093215  81.4868347 122.5878758
  53.5974715  81.3718693 121.4246027  53.7060824  80.7214956 123.5620703
  53.4018282  80.9107233 124.4892868  54.8856068  79.8528811 123.4170158
  55.5877852  80.3696288 122.7709510  55.5815829  79.7259651 124.7804342
  56.5845437  79.2748072 124.6373979  55.0443484  79.0910171 125.4996563
  54.9819720  81.6293685 126.4026004  54.2829823  81.1796612 126.9569062
  55.8027977  81.0726087 125.4207809  55.3915541  82.9014426 126.5371851
  54.9517790  83.6307873 127.2196797  56.4107843  83.1613106 125.7018976
  56.6751921  82.0230341 124.9774868  57.4304184  82.0131635 124.2075490
  54.6309932  78.4935243 122.7402425  55.5322971  77.6634369 122.6947970
  53.4487857  78.2779608 122.1484430  52.7227670  78.9647431 122.2090595
  53.1675922  77.1673396 121.2233772  53.8678225  76.3706503 121.4395926
  51.7567615  76.6162535 121.4916417  51.6271080  76.4367014 122.5800355
  51.6240095  75.6421735 120.9740124  50.6719774  77.5816741 121.0553934
  50.4888487  78.6313671 121.6458241  49.9724401  77.2843642 119.9870931
  49.2608339  77.9196329 119.6843857  50.1108757  76.4278570 119.4904605
  53.4123925  77.5332890 119.7385753  52.9889286  76.8090787 118.8322642
  54.0710894  78.6684221 119.4903311  54.2930815  79.2844543 120.2439928
  54.6355292  79.0310923 118.1963820  53.9218262  78.7668617 117.4294080
  54.8436963  80.5442780 118.1713510  55.4644160  80.8276486 119.0457337
  53.8630380  81.0540731 118.2890783  55.3022146  80.8780089 117.2178426
  55.9368474  78.2660123 117.8809578  56.5626833  77.6622575 118.7502515
  56.3423338  78.2939918 116.6107771  55.8283731  78.8668936 115.9654289
  57.3983638  77.4481244 116.0482090  58.1121266  77.2004793 116.8241535
  56.6977034  76.1768309 115.5270317  55.8042331  76.4992635 114.9552820
  56.3341561  75.6485274 116.4242294  57.5345458  75.2192469 114.6655302
  58.4056614  74.8143946 115.2084868  57.9723864  75.7966143 113.8178187
  56.6218444  74.1642733 114.0253138  55.8709063  74.7099484 113.4118497
  56.0717825  73.6228872 114.8300538  57.4235094  73.1751341 113.1796811
  58.0004387  72.4955036 113.8402911  58.1512184  73.7231528 112.5414429
  56.5371951  72.3876848 112.3047916  55.5352519  72.5320108 112.5205227
  56.7481335  71.3935636 112.5825084  56.8336544  72.4619783 111.3140640
  58.1655537  78.1957355 114.9475417  57.5858130  78.9535076 114.1702257
  59.4611971  77.9230970 114.7971910  59.9891616  77.4314175 115.4890319
  60.2302604  78.2627947 113.5858706  59.7532670  79.0792105 113.0652062
  61.6581143  78.7198311 113.9145072  62.2709989  78.7785572 112.9822115
  62.2695944  77.8344326 114.8240469  62.2922815  76.9486194 114.4347664
  61.6536975  80.1071530 114.5556408  61.0926412  80.0952116 115.5154604
  61.1919308  80.8540942 113.8786444  62.6971026  80.4186754 114.7768388
  60.2706071  77.0744414 112.6286080  60.5993595  75.9586341 113.0315396
  59.9762144  77.3205309 111.3505271  59.7794061  78.2612732 111.0625242
  60.2811609  76.4188119 110.2284592  60.2310967  75.3984342 110.5828747
  59.2421889  76.6608955 109.1108359  59.4049012  75.9917931 108.2435049
  59.4176143  77.6995318 108.7509632  57.7507132  76.5610819 109.4895790
  57.1686615  76.9836405 108.6359021  57.5526409  77.2212469 110.3646371
  57.2215370  75.1444507 109.7719434  57.7835497  74.7274165 110.6325623
  57.3933659  74.5018469 108.8806944  55.7202956  75.2677896 110.0758293
  55.1956262  75.7016790 109.1950710  55.6212442  75.9498123 110.9247965
  55.0469945  73.9934836 110.4157394  55.2164803  73.7041452 111.3781101
  55.1506011  73.2609455 109.6855885  54.0057420  74.2631944 110.4000757
  61.7442618  76.6889173 109.7741874  62.4119098  77.5374636 110.3728629
  62.2980556  75.9729137 108.7744418  61.7553301  74.7811042 108.1361712
  61.1597072  75.1046086 107.2518952  61.1328320  74.1875123 108.8384529
  63.6903934  76.1599657 108.3545752  64.2984693  75.9842657 109.2312361
  63.9456956  75.0951152 107.2802734  65.0001766  74.7470651 107.2951190
  63.7115877  75.4734316 106.2633529  62.9682544  73.9857186 107.6597530
  62.7283843  73.3095111 106.8168678  63.3916110  73.3973015 108.5063252
  64.0575223  77.5676958 107.8474121  63.2099728  78.3636321 107.4339860
  65.3725022  77.8173880 107.8093897  65.9972296  77.1510690 108.2025095
  66.0201462  78.8901300 107.0364292  65.3679708  79.7541202 107.0074368
  67.3665022  79.2669192 107.6875801  67.9666954  79.8922345 106.9849137
  67.9356928  78.3337396 107.9028102  67.2340726  80.1096032 108.9693847
  66.4531178  79.6854514 109.6355912  66.9229644  81.1352852 108.6824832
  68.5674158  80.1729325 109.7335203  69.4035615  80.0854244 109.0017140
  68.6558721  79.3145620 110.4413574  68.7859463  81.4329417 110.4773913
  69.6268009  81.9408927 110.3101858  68.0924822  81.9636257 111.4700761
  66.9417950  81.5341668 111.8972153  66.6306669  80.6509918 111.5897980
  66.5692638  82.0080654 112.6932459  68.5674265  82.9892769 112.0898490
  69.4450501  83.3945907 111.8148793  68.0508808  83.4126674 112.8422410
  66.2354460  78.4270701 105.5902955  66.5914437  77.2744116 105.3571692
  66.1127760  79.3506934 104.6466160  65.7971101  80.2763901 104.8840645
  66.2354905  79.1456424 103.2010901  66.6440293  78.1640698 103.0011901
  64.8217036  79.2658675 102.6055446  64.4416921  80.2925864 102.8207745
  64.1540943  78.5547026 103.1479295  64.7251920  78.9818139 101.1045165
  64.9093753  77.9090366 100.8980742  65.4508860  79.6000670 100.5390030
  63.3182477  79.3379918 100.6103191  62.3941397  78.5034781 100.7291688
  63.1132648  80.4951116 100.1715633  67.1923829  80.2012353 102.6197891
  67.0600551  81.3859796 102.9238469  68.1906932  79.8063780 101.8225035
  68.3588916  78.8471188 101.6287304  69.1038840  80.7684470 101.1801087
  69.2554876  81.5988582 101.8586332  70.5003964  80.1543776 100.9510723
  70.4563977  79.2973327 100.2480415  70.8571592  79.7670129 101.9316817
  71.4904257  81.2135529 100.4218684  71.2001543  82.2226735 100.7889807
  71.4859022  81.2426865  99.3135204  72.9503154  81.0819350 100.8823223
  73.1961476  80.7270200 102.0550234  73.8260124  81.5950078 100.1504978
  68.4813319  81.3697617  99.9069718  67.6885794  80.7275420  99.2211976
  68.8041973  82.6291216  99.6033573  69.4405220  83.1413474 100.1920236
  68.2508575  83.3994314  98.4878508  67.6472445  82.7533271  97.8661251
  67.3901858  84.5491155  99.0304562  66.9177781  85.1051272  98.1922374
  68.0915238  85.2611857  99.5261660  66.3343929  84.1877349 100.0927666
  65.9477434  85.1373024 100.5294572  66.7904081  83.6212149 100.9297980
  65.1178154  83.4224871  99.5788250  64.0338252  83.9698074  99.4751583
  65.2022374  82.1423336  99.3192659  64.3460478  81.6151456  99.3930448
  66.0990321  81.6961108  99.3337282  69.3817308  83.9614050  97.6107412
  70.3899358  84.4583333  98.1175054  69.1800859  83.9550979  96.2893153
  68.3197033  83.6212776  95.9211219  70.2114735  84.2557256  95.2800282
  71.0464037  83.5909147  95.4644589  69.6300858  83.9644699  93.8889694
  70.4235751  84.0859664  93.1168943  68.8237901  84.6911292  93.6525887
  69.0571032  82.5683819  93.7382968  69.9263415  81.4779610  93.5440755
  70.9897840  81.6384021  93.5624420  69.4086182  80.1735910  93.4446398
  70.0698088  79.3299262  93.3160604  68.0191587  79.9551420  93.5488865
  67.5289342  78.6909413  93.4641899  66.6271683  78.6639215  93.8100539
  67.6662058  82.3555116  93.8319222  67.0004813  83.1945383  93.9809476
  67.1463125  81.0488521  93.7420285  66.0818296  80.8853620  93.8262096
  70.7860971  85.6839161  95.3256972  71.8928575  85.9244493  94.8615776
  70.1127631  86.6291702  95.9727343  69.2540604  86.4079845  96.4285700
  70.6525350  87.9605601  96.2827876  71.3236554  88.2519617  95.4852427
  69.5227626  88.9898510  96.3231289  69.0238593  89.0264142  95.3346703
  69.9321986  90.0033127  96.5368411  68.4623914  88.6773846  97.3654281
  68.5531834  87.7166028  98.1310261  67.4104261  89.4715778  97.3335189
  67.4121637  90.3253188  96.8149606  71.5122529  87.9937285  97.5653877
  71.6328634  89.0279870  98.2117586  72.0957533  86.8630384  97.9729024
  71.9530967  86.0216690  97.4594052  72.9087888  86.7588388  99.1930621
  73.1414982  85.7105146  99.3190740  74.2353739  87.5156665  99.0217619
  74.8882220  87.3559487  99.9111792  74.0450864  88.6081796  98.9327368
  74.8914818  87.0636267  97.8488201  74.9763912  86.1143221  97.9793556
  72.1405731  87.1463102 100.4707932  72.6919465  87.7519754 101.3906399
  70.8683811  86.7412824 100.5622857  70.4718579  86.2409564  99.7969183
  70.0414166  86.8609847 101.7800144  70.6669137  87.2284905 102.5781857
  68.8723105  87.8598433 101.6246908  68.4168980  88.0302014 102.6296777
  67.8562372  87.3726296 100.7856229  68.2020339  87.4978974  99.8829237
  69.2624252  89.2225945 101.0666893  69.7175530  89.1303015 100.0590573
  70.0012572  89.7156079 101.7309387  68.3752138  89.8872946 100.9932531
  69.5364031  85.4931993 102.2490555  69.7731749  84.4735522 101.5968133
  68.8755156  85.4552300 103.4058325  68.9268415  86.2478944 104.0155850
  68.0382877  84.3456985 103.8387555  68.1100481  83.5610193 103.0989966
  68.5115073  83.7652645 105.1836546  67.8417633  82.9341228 105.4966595
  68.4824042  84.5359425 105.9787745  69.9172885  83.2129843 105.1323151
  70.1243441  81.9424333 104.5708374  69.2862781  81.3574785 104.2330074
  71.4288610  81.4636131 104.3814176  71.5937693  80.5142448 103.8977289
  72.5317076  82.2475976 104.7702384  73.7822821  81.8575863 104.4249045
  73.7148508  81.5278836 103.4950304  71.0144012  83.9817698 105.5764451
  70.8573873  84.9668279 105.9901247  72.3244691  83.4895527 105.4091773
  73.1782939  84.0938586 105.6749303  66.5657816  84.7576598 103.8782471
  66.2129903  85.8923574 104.2182524  65.7126075  83.7726046 103.6078968
  66.0944565  82.8932358 103.3063315  64.2783494  83.7561598 103.8872931
  63.9826361  84.7350188 104.2313912  63.5310140  83.4304970 102.5884707
  64.0044619  82.5466976 102.1014516  63.6778592  84.3040544 101.9134270
  62.0307256  83.1575326 102.7525255  61.5701806  83.9256298 103.4120828
  61.8944867  82.1582416 103.2238420  61.3382262  83.1864472 101.3827322
  61.9425797  82.6259969 100.6328611  61.2885449  84.2388733 101.0192697
  59.9664824  82.6447350 101.4590322  59.2364453  83.2749417 101.6837981
  59.6095135  81.3981824 101.2050385  60.4492474  80.5070150 100.7790166
  61.4412133  80.7052550 100.6618358  60.2883910  79.5259255 100.7763254
  58.3815769  81.0086876 101.3849402  57.6764414  81.7185719 101.4224607
  58.1896359  80.0819715 101.0996018  64.0203531  82.7689393 105.0211161
  64.6648589  81.7236442 105.0856089  63.1607984  83.1231506 105.9709952
  62.7108943  84.0205219 105.9159737  62.9060100  82.3076640 107.1708574
  63.1517950  81.2782750 106.9451050  63.7561488  82.7616118 108.3798444
  63.3011334  83.6723873 108.8401817  63.8197932  81.6402791 109.4269888
  64.2730211  80.7250681 108.9899271  62.8086319  81.3804659 109.8055602
  64.4377383  81.9610003 110.2929990  65.2001014  83.1299421 108.0016924
  65.2277085  84.0714076 107.4108984  65.6609544  82.3263321 107.3914633
  65.8192887  83.2772976 108.9095238  61.4240607  82.3501436 107.5168455
  60.8110435  83.4147996 107.4755825  60.8394502  81.1976658 107.8398183
  61.3864956  80.3640704 107.8959060  59.4033644  81.0555463 108.1240671
  58.9123937  82.0058608 107.9679605  58.7597461  80.0458717 107.1458311
  59.3417091  79.0974281 107.1903276  57.2853536  79.7502970 107.4518301
  56.6886542  80.6866623 107.3925637  57.1524705  79.3143149 108.4621618
  56.8753589  79.0345711 106.7076850  58.8174435  80.5415143 105.6940324
  59.8654684  80.7165120 105.3696475  58.2495447  81.4882050 105.5933426
  58.3695687  79.7903814 105.0086783  59.1885894  80.7026223 109.6010067
  59.9382422  79.9281387 110.1958081  58.1253056  81.2320969 110.1974126
  57.5452665  81.8745522 109.6817863  57.6526635  80.8865779 111.5406669
  58.0380990  79.9158299 111.8134147  58.1436171  81.9264084 112.5485360
  57.7739404  82.9327322 112.2485921  59.2561043  81.9462397 112.5311708
  57.6933879  81.6465117 113.8621191  57.9656843  80.7438489 114.1021315
  56.1328421  80.7708786 111.5414086  55.4595346  81.2926848 110.6561187
  55.5766596  80.0379431 112.4984460  56.1360453  79.6846883 113.2533923
  54.1504217  79.7278134 112.5620604  53.6103801  80.4978400 112.0327994
  53.8434479  78.3627487 111.9196940  52.7373286  78.2189551 111.9466945
  54.2719831  78.3155485 110.4471330  55.3761870  78.3256580 110.3483710
  53.8693590  79.2011467 109.9153531  53.8695636  77.4099343 109.9515720
  54.4817626  77.2026404 112.6862114  54.1896917  77.2354773 113.7572214
  55.5893365  77.2477309 112.6290750  54.1052608  76.2355621 112.3009017
  53.6264925  79.7600626 113.9892181  54.3840567  79.5905108 114.9454915
  52.3050733  79.8414091 114.1060437  51.7495949  80.0100729 113.2931603
  51.5606892  79.6166992 115.3388291  52.2112055  79.1802223 116.0835176
  51.0595787  80.9737523 115.8534552  50.5396238  81.5012514 115.0236551
  51.9449995  81.5865173 116.1333135  50.1054755  80.9142426 117.0565960
  49.2206032  80.2806692 116.8123220  50.7714964  80.3611797 118.3184983
  51.6263104  81.0009038 118.6233359  51.1411693  79.3275181 118.1682719
  50.0441658  80.3414797 119.1601295  49.5965320  82.3239369 117.3390399
  49.0782308  82.7347335 116.4482405  50.4386533  83.0007213 117.5984505
  48.8830361  82.3081952 118.1903259  50.4355243  78.6105751 115.0777578
  49.7145401  78.7122741 114.0842835  50.2709951  77.6595728 115.9928363
  50.8298494  77.6522169 116.8167070  49.1240961  76.7423544 116.0234641
  48.7406978  76.6135295 115.0209667  49.5308033  75.3582986 116.5546721
  48.6157851  74.7460203 116.7478407  50.2713077  75.4469197 117.7571277
  51.1661779  75.7118513 117.5183974  50.4056505  74.6102788 115.5487840
  51.3373911  75.1700626 115.3256235  49.8571278  74.4615898 114.5942239
  50.6844234  73.6087480 115.9430758  47.9924732  77.3517073 116.8526924
  48.2419837  77.9925133 117.8750765  46.7435526  77.2095736 116.4037720
  46.5483133  76.7127819 115.5602120  45.5641131  77.7839306 117.0851394
  45.8406754  78.0151787 118.1051724  45.1130913  79.1162023 116.4302964
  44.3679267  79.6023730 117.1082145  46.2801426  80.1011604 116.2718984
  47.0743185  79.6853257 115.6192567  46.7269557  80.3363001 117.2626609
  45.9281358  81.0413862 115.8032695  44.4613251  78.9696628 115.0539730
  43.5366237  78.3592792 115.1144277  45.1707102  78.4995578 114.3414662
  44.1782394  79.9696682 114.6599476  44.4363742  76.7487902 117.1945345
  44.5903094  75.6095507 116.7586456  43.2974709  77.1247024 117.7814377
  43.2349897  78.0176052 118.2148995  42.0741052  76.3159368 117.7422025
  42.3307205  75.3026841 117.4703342  41.4009695  76.2923058 119.1253738
  40.4348636  75.7435627 119.0650564  41.1753743  77.3366288 119.4341349
  42.2405431  75.6348333 120.2375761  43.1806184  76.2134149 120.3654710
  41.4669309  75.6913902 121.5552006  40.4937318  75.1692761 121.4391067
  41.2584113  76.7444432 121.8381385  42.0453493  75.1932939 122.3615538
  42.5687738  74.1688032 119.9400273  43.1792536  74.0832339 119.0158480
  41.6384538  73.5738625 119.8341431  43.1656373  73.7444022 120.7776054
  41.1323137  76.8260328 116.6458007  41.0251886  78.0312064 116.4256968
  40.4179126  75.9043016 115.9989160  40.5234600  74.9521387 116.2445260
  39.5518918  76.1333176 114.8340685  40.1802896  76.3952657 113.9952131
  38.8232851  74.8068289 114.5373718  38.1549289  74.9226640 113.6589021
  38.1832699  74.5289749 115.3996174  40.5238591  73.0110714 115.2638347
  40.5348780  73.1768482 116.2453135  39.7373083  73.6330407 114.2886874
  41.1502738  72.0027809 114.6380577  41.8459201  71.3073314 115.1103701
  40.7973089  71.9627121 113.3443343  39.9094885  72.9850067 113.1021366
  39.5024487  73.1599259 112.1165277  38.5802291  77.3064957 115.0363814
  38.7451154  78.3711422 114.4386337  37.6889140  77.1966520 116.0254168
  37.5767394  76.3380817 116.5281451  36.7133381  78.2391279 116.3659889
  36.2479077  78.5706446 115.4494825  35.6088127  77.6629979 117.2758762
  34.9847680  78.4957668 117.6777769  36.0793152  77.1588257 118.1471570
  34.6473780  76.6866192 116.5646253  34.1452555  77.2051996 115.7210979
  33.8539159  76.3691203 117.2779995  35.3248135  75.4132823 116.0640733
  36.1739277  74.8444795 116.7299018  35.0500016  74.9826106 114.8540129
  34.2762486  75.3963735 114.3594084  35.5014994  74.1644395 114.5226332
  37.3519743  79.4911732 116.9969274  36.7200363  80.5440002 117.0217784
  38.6196697  79.4448222 117.4146390  39.1673886  78.6197360 117.2888273
  39.3213457  80.6105410 117.9609150  38.5774406  81.2245945 118.4475464
  40.3269137  80.1495154 119.0279457  41.2903769  79.8648817 118.5533948
  39.9604557  79.2612016 119.5711585  40.6162186  81.2230757 120.0797935
  39.7042114  81.9991641 120.4448944  41.7501235  81.2737563 120.6011343
  39.9355620  81.5059842 116.8650168  40.1229313  82.7053227 117.0815833
  40.0875853  81.0001824 115.6317146  40.0350163  80.0111442 115.4883080
  40.1331937  81.8643273 114.4445834  40.8285364  82.6727148 114.6294244
  40.6049406  81.0730810 113.2127778  39.9899899  80.1497182 113.1301071
  41.6536734  80.7464850 113.3872760  40.5412127  81.8183607 111.9093811
  39.6683484  81.5661163 110.9055387  38.9302699  80.7702491 110.9034736
  39.8504255  82.4697631 109.8782883  39.1636705  82.6339460 109.1791233
  40.8838866  83.3414721 110.1539541  41.3392533  82.9589632 111.4538318
  42.3873693  83.7252596 112.0161740  42.7562471  83.4854089 113.0017507
  42.9288715  84.8331577 111.3308432  43.6949909  85.4366189 111.7999020
  41.4241260  84.4341173 109.4578644  40.9903934  84.7499669 108.5285812
  42.4463649  85.1902017 110.0579835  42.8336943  86.0761499 109.5707368
  38.7590425  82.5112141 114.2180180  38.6558639  83.7371141 114.1572121
  37.6801676  81.7164483 114.2489568  37.7935080  80.7344466 114.3839640
  36.3083556  82.1939650 114.0052362  36.3270861  82.6859821 113.0571062
  35.3214317  81.0166569 113.9055633  34.3301603  81.4037131 113.5733061
  35.1800664  80.5655476 114.9126821  35.7273145  79.8890193 112.9352243
  36.6637104  79.4047768 113.3002791  34.6290566  78.8281204 112.9120474
  33.7138329  79.2138722 112.4175215  34.3521956  78.5246108 113.9430754
  34.9688911  77.9196508 112.3752429  35.9696865  80.3964323 111.5134712
  36.7900959  81.1412422 111.4884852  35.0542140  80.8719440 111.1050752
  36.2569374  79.5543436 110.8469647  35.8152098  83.2508789 115.0119110
  35.0114919  84.1101581 114.6431443  36.4030113  83.3171352 116.2082285
  37.0157972  82.5740545 116.4800793  36.1653358  84.3683166 117.2014102
  35.1068643  84.3950256 117.4049016  36.9305820  84.0053217 118.4921828
  37.0096391  84.9010384 119.1503062  37.9603273  83.6747392 118.2419700
  36.2308199  82.9408157 119.3254830  35.0313174  82.7388455 119.2479996
  36.9337213  82.2779203 120.2127846  37.9423724  82.3323650 120.2352630
  36.4514551  81.6116655 120.7742184  36.5030782  85.7979969 116.7203933
  36.0267381  86.7549881 117.3237655  37.2466796  85.9863010 115.6201749
  37.6331896  85.1915235 115.1429472  37.5784686  87.3245687 115.0898802
  36.8333579  88.0377390 115.4120264  37.6130226  87.2701807 114.0161357
  38.9224427  87.8918297 115.5650628  39.2740909  89.0055502 115.1809638
  39.6525200  87.1241836 116.3860413  39.3076647  86.2261152 116.6241189
  40.8988625  87.4912174 117.0786548  40.6752817  88.2729850 117.7936859
  41.4233240  86.2605978 117.8227976  42.4803487  86.4280740 118.1458418
  41.4026476  85.3748959 117.1563220  40.6273313  85.9684332 119.0929517
  39.5759718  85.6963433 118.8645829  40.6271332  86.8922181 119.7213937
  41.3435163  84.8433107 119.8364215  42.4312256  85.0840821 119.8743177
  41.2168015  83.8901031 119.2780567  40.8215502  84.7242892 121.2602179
  39.7405707  84.4642526 121.2467249  40.9581905  85.6614698 121.8366603
  41.5467070  83.6414055 121.9504674  42.5584072  83.8680064 121.9511721
  41.3976713  82.7380582 121.4115241  41.2326744  83.5466316 122.9371536
  42.0089052  88.0296135 116.1761644  42.0370646  87.7545089 114.9759155
  42.9721616  88.7150982 116.7935095  42.9167423  88.8277558 117.8015754
  44.1326201  89.3289965 116.1452919  43.9953679  89.2884448 115.0753189
  44.2016807  90.8083625 116.5572467  44.5287893  90.8666790 117.6205319
  43.1816504  91.2546632 116.5244408  45.1241292  91.6280847 115.6381992
  44.6163455  91.8981277 114.6929037  46.0261735  91.0361731 115.3843101
  45.6187165  92.9288062 116.2893490  45.1097216  93.3201425 117.3627576
  46.6759708  93.4275447 115.8436459  45.4303419  88.5632319 116.4809518
  45.9776553  88.6598360 117.5808135  45.9554467  87.8271615 115.5029839
  45.5446286  87.9032120 114.5915822  47.1407531  86.9716205 115.5952471
  47.2979352  86.7081047 116.6343342  46.8830443  85.6974556 114.7789145
  47.8046649  85.0769360 114.7264958  46.5912338  85.9698940 113.7402029
  45.7835195  84.8375797 115.3744242  44.4309061  85.0303597 115.0206380
  44.1646280  85.7780154 114.2880447  43.4175053  84.2851381 115.6572702
  42.3860155  84.4471360 115.3869383  43.7579846  83.3627759 116.6725844
  42.8168630  82.6477667 117.3403442  41.9335807  82.9917638 117.1396083
  46.1167670  83.8947010 116.3615822  47.1452763  83.7623479 116.6508852
  45.1073473  83.1716487 117.0191111  45.3610464  82.4730486 117.8027184
  48.3997333  87.7174668 115.1328283  48.3451372  88.4960819 114.1793736
  49.5256830  87.5440759 115.8382742  49.5533057  86.9195424 116.6229516
  50.6511613  88.4956751 115.8079851  50.5768150  89.1044251 114.9176033
  50.5823589  89.4179262 117.0435980  51.2619910  90.2862851 116.8976795
  50.9406178  88.8515785 117.9236237  49.1557512  89.9075502 117.3460758
  48.5351261  89.0489930 117.6936547  48.7313965  90.2535443 116.3767490
  49.0093692  91.0221075 118.3884305  49.6976197  91.8626854 118.1566671
  49.2063768  90.6382396 119.4104944  47.5448322  91.4515957 118.2629060
  46.8667484  90.6682656 118.6566306  47.3615063  91.5669623 117.1865622
  47.2076245  92.7173883 118.9503193  47.9196513  93.4507893 118.8036128
  47.0193519  92.5846513 119.9706616  46.3138191  93.0904417 118.5008952
  52.0023777  87.7861673 115.7619508  52.2967864  86.9643552 116.6271110
  52.8534287  88.1971515 114.8292021  52.5935652  88.9660902 114.2356399
  54.2276135  87.7297715 114.6752438  54.4204630  86.9108685 115.3577816
  54.4107355  87.2486389 113.2352720  54.0919013  88.0665902 112.5496180
  53.7163982  86.3936327 113.0782937  56.0967404  86.7467393 112.8102608
  55.2103405  88.8573135 115.0143801  55.0005099  90.0025407 114.6111779
  56.2936225  88.5260106 115.7203366  56.4152752  87.5889122 116.0615269
  57.3416303  89.4497199 116.1725508  57.2519691  90.3712714 115.6147894
  57.1169729  89.7374255 117.6640861  57.3451852  88.8394070 118.2774496
  56.0257984  89.9419694 117.7739527  57.8944886  90.9597781 118.1850251
  57.9555141  91.7096824 117.3654617  58.9365698  90.6786779 118.4519215
  57.1698507  91.5849900 119.3911640  57.3689095  91.0016892 120.3174125
  56.0729732  91.5337242 119.1848108  57.5493911  93.0548875 119.5823119
  57.6757649  93.5763030 118.6089130  58.4911194  93.0762850 120.1689644
  56.4937986  93.7641420 120.3404554  56.1934381  93.2606997 121.1952917
  55.6530743  93.8503844 119.6870874  56.7463984  94.7440973 120.5579084
  58.7235799  88.8742969 115.8737048  58.9153194  87.6618075 115.9137479
  59.6739222  89.7337457 115.5235630  59.4725397  90.7188891 115.5007179
  60.9514047  89.3680836 114.8984273  61.1732658  88.3333173 115.1166236
  60.8704832  89.5628185 113.3673231  60.6961627  90.6450374 113.1511648
  62.1555102  89.1189916 112.6594386  62.3496174  88.0433199 112.8584702
  63.0337222  89.7091913 112.9963078  62.0611846  89.2664397 111.5623692
  59.7127067  88.7612797 112.7537701  58.7318694  89.1797639 113.0634433
  59.7649056  87.7015156 113.0787518  59.7596661  88.7978822 111.6477051
  62.0804963  90.2147437 115.4831664  61.9274610  91.4236563 115.6558465
  63.2342194  89.5954922 115.7367639  63.3098758  88.5999044 115.6228312
  64.4658819  90.2894705 116.1220700  64.3693322  91.3367208 115.8672394
  64.7038500  90.1891164 117.6270661  64.9835601  89.1643550 117.9544938
  63.7524187  90.5000828 118.1026887  65.6856571  91.1387671 117.9849325
  66.5754778  90.8081861 117.8008069  65.6731625  89.7498510 115.3552850
  65.7426051  88.5591758 115.0478693  66.6024372  90.6439065 115.0225940
  66.4842860  91.6020473 115.2872638  67.9008231  90.3880802 114.4019468
  68.3674982  89.5494807 114.9005128  67.6877323  90.1112723 112.8911315
  67.2679507  91.0215482 112.4127318  66.9391826  89.2999244 112.7920904
  68.9509356  89.7194679 112.1358509  70.0508887  90.1152772 112.4502633
  68.8486226  88.9829257 111.0560608  69.7099501  88.8638767 110.5479441
  67.9561628  88.7788025 110.6742895  68.7712560  91.6395818 114.6399641
  68.2789364  92.7453665 114.4197107  70.0539276  91.4827207 114.9756682
  70.3423337  90.5820204 115.3383500  71.1103817  92.5160850 114.9935260
  70.9401466  93.1642619 115.8377442  72.4291790  91.7489937 115.1935428
  72.4836290  90.9290317 114.4402722  72.3880025  91.2621882 116.1961836
  73.7056540  92.5916835 115.0919180  73.6478623  93.4539851 115.7931952
  73.7823031  92.9938356 114.0581798  74.9260209  91.7135735 115.4114308
  74.7809307  90.6990081 114.9715794  74.9752541  91.5801831 116.5149840
  76.2341634  92.3221574 114.8907874  77.1105897  91.7913813 115.3191170
  76.2600416  93.3899361 115.1622701  76.3102348  92.2242028 113.4151817
  75.6668401  92.9255013 112.9842514  75.8596620  91.3117379 113.1047568
  77.2540246  92.3129797 113.0253447  71.1540970  93.4233732 113.7477768
  71.5441847  94.5816307 113.8573263  70.6679090  92.9484562 112.6008073
  70.4328184  91.9753600 112.5695446  70.4807684  93.7362338 111.3780534
  71.4077863  94.2535131 111.1681363  70.1773762  92.7537892 110.2423696
  69.2622130  92.1704942 110.4677113  71.0162739  92.0411110 110.1283230
  70.0504051  93.2887698 109.2764462  69.3687519  94.8116190 111.4466974
  69.2556342  95.6167502 110.5250722  68.4882707  94.7877219 112.4538929
  68.6071893  94.1302972 113.2054057  67.3714476  95.7260765 112.6148489
  67.0792947  96.0638174 111.6321315  66.1779274  95.0216933 113.2859224
  65.3638339  95.7577621 113.4529962  66.5130413  94.6640876 114.2880627
  65.5481529  93.8350056 112.5391658  66.3600328  93.1434547 112.2216310
  64.6057731  93.0795633 113.4761254  63.7234300  93.7082749 113.7197782
  65.1236150  92.8487991 114.4295269  64.2543442  92.1358255 113.0106783
  64.7317956  94.2938877 111.3325080  65.3619159  94.8558023 110.6171134
  63.9157628  94.9738867 111.6538908  64.2772248  93.4318862 110.7997773
  67.7650052  96.9421114 113.4799874  68.4958363  96.7807427 114.4569822
  67.1441287  98.1212915 113.2710595  66.2840991  98.4641947 112.1469526
  65.4805416  97.7045250 112.0098732  66.9063891  98.5137174 111.2263830
  67.2441524  99.2452430 114.2076931  68.2748592  99.3597683 114.5138999
  66.7183988 100.4483090 113.4181836  67.5115157 100.8830649 112.7816682
  66.3515938 101.2358081 114.0963081  65.6831592  99.8310930 112.4758634
  64.7168891  99.6851788 113.0106083  65.5001852 100.4299778 111.5625539
  66.4393197  99.0172015 115.5045321  66.7393256  99.6265608 116.5263480
  65.4068211  98.1681814 115.4578582  65.1838557  97.7208857 114.5975975
  64.5985518  97.7212718 116.5930373  65.2737662  97.5228736 117.4154731
  63.5878573  98.8215953 116.9539653  62.9121321  99.0274877 116.0961287
  64.1354725  99.7576865 117.1974423  62.9832942  98.5397506 117.8358882
  63.8549193  96.4193179 116.2184286  63.6187819  96.1970259 115.0295386
  63.4293492  95.5754561 117.1800212  63.7799476  95.6016824 118.5895668
  63.1997634  96.3574312 119.1442524  64.8650078  95.8291996 118.7196256
  62.5626192  94.4301007 116.8945354  63.0991381  93.7921494 116.2058602
  62.3104788  93.7480543 118.2448127  62.2583906  92.6447586 118.1361596
  61.3815092  94.1213674 118.7181835  63.5100233  94.1825899 119.0873944
  63.3173133  94.1502049 120.1784439  64.3839137  93.5306013 118.8604292
  61.2542727  94.8595451 116.2115617  60.6395733  95.8481681 116.6103829
  60.8141210  94.0955946 115.2102810  61.3011591  93.2430187 115.0175780
  59.6797550  94.4218604 114.3298967  59.3078060  95.4052363 114.5822917
  60.1396767  94.4318116 112.8496808  60.5784540  93.4282372 112.6272494
  58.9810173  94.6607125 111.8603429  58.4022605  95.5681131 112.1354079
  58.2927446  93.7903693 111.8365723  59.3838976  94.8027492 110.8343509
  61.2570810  95.4638036 112.5715958  61.5497846  95.3857378 111.4993183
  62.1576712  95.1831550 113.1621714  60.9252889  96.9287671 112.8879907
  60.6986515  97.0559639 113.9690778  60.0575421  97.2817485 112.2951422
  61.8014194  97.5725629 112.6521739  58.5291020  93.4415061 114.5679559
  58.7602727  92.2627740 114.8236622  57.2850334  93.8938240 114.4208098
  57.1237859  94.8444783 114.1930980  56.0926836  93.0429357 114.5043861
  56.4014100  92.0233784 114.3238055  55.4949818  93.1001334 115.9197048
  56.3229948  92.8257933 116.6086167  54.7105933  92.3187240 116.0420876
  54.9096784  94.4537156 116.3512615  53.8865570  94.5928766 115.9616993
  55.5394717  95.2913226 115.9962506  54.9069504  94.5391960 117.8827881
  54.4047290  93.6065652 118.5521382  55.5665429  95.4375615 118.4508179
  55.0582360  93.3390327 113.4130133  55.0973267  94.3776547 112.7506499
  54.1610248  92.3752113 113.1859510  54.2156242  91.5338462 113.7330689
  53.0452726  92.4613801 112.2389863  52.7002672  93.4874938 112.2246211
  53.5525119  92.0539454 110.8462867  53.8551153  90.9836270 110.8465824
  54.4751726  92.6473958 110.6648527  52.5203876  92.3199731 109.7389002
  51.9809939  93.2738570 109.9432158  51.7633489  91.5029051 109.7446260
  53.1825451  92.4134339 108.3587735  52.4002388  92.3215608 107.5752357
  53.8999858  91.5722248 108.2404879  53.8997648  93.7624366 108.1978957
  54.6664125  93.9112664 108.9876421  53.1651512  94.5948562 108.2623813
  54.5946766  93.8653496 106.8964444  53.9330657  93.8556444 106.0849572
  55.3223347  93.1155511 106.8071876  55.1212805  94.7728243 106.8602518
  51.8820031  91.5951856 112.7216479  52.0995522  90.5770442 113.3788553
  50.6522496  91.9967941 112.4063988  50.4853570  92.8321914 111.8919642
  49.4294198  91.3480662 112.8993981  49.6896138  90.3687583 113.2674722
  48.8104713  92.1191696 114.0791656  48.0686060  91.4564018 114.5815141
  48.1389009  93.2720687 113.6566366  47.5901882  93.5355147 114.4377993
  49.8331475  92.5881810 115.1167934  50.4745904  93.3995783 114.7105467
  50.4863474  91.7540153 115.4356967  49.3094669  92.9999898 116.0065369
  48.3990781  91.1271776 111.7883516  48.5054285  91.7088238 110.7065478
  47.4558304  90.2138102 112.0255134  47.4846704  89.6926184 112.8838938
  46.3241349  89.9064113 111.1425116  46.0365644  90.8232778 110.6467738
  46.7414805  88.8525362 110.0880971  47.6963270  89.2171683 109.6382301
  47.0063806  87.4599541 110.6976700  46.0596058  86.9991099 111.0501687
  47.6946312  87.5417131 111.5661743  47.4725973  86.7838927 109.9526690
  45.6912765  88.7817992 108.9599336  45.4463496  89.8129042 108.6330327
  44.7480295  88.3382560 109.3536886  46.1651338  87.9610891 107.7582184
  46.2386824  86.8895805 108.0317100  47.1645394  88.3124486 107.4238773
  45.4517653  88.0676774 106.9130581  45.1202874  89.4512830 111.9795107
  45.2925631  88.7421133 112.9689496  43.9007314  89.8163604 111.5827784
  43.7514692  90.3954433 110.7853651  42.6622214  89.4095240 112.2668056
  42.9100755  88.6701606 113.0104548  42.0275038  90.6008971 112.9918439
  42.7613926  90.9873923 113.7358865  41.1190964  90.2878959 113.5586620
  41.7044379  91.6279372 112.0742503  41.4961696  92.3903154 112.6197741
  41.6645484  88.7198234 111.3356537  41.8463574  88.6963355 110.1161736
  40.6304655  88.0961306 111.9123779  40.5269706  88.1369403 112.9067073
  39.6265363  87.3106106 111.1771022  40.0594507  87.0103499 110.2327167
  39.3534769  86.0206682 111.9659476  39.0768581  86.2475243 113.0116209
  40.3213965  85.4796459 112.0342921  38.3151452  85.0887652 111.3276334
  38.5796720  84.0423703 111.6015221  38.3686777  85.1565752 110.2197178
  36.9012145  85.3338543 111.8570714  36.5977956  86.3913775 111.7311266
  36.8981222  85.1292115 112.9496913  35.8921744  84.4046665 111.1865604
  34.9381874  84.5014901 111.7293768  36.2295365  83.3479370 111.2033744
  35.6625223  84.7437778 109.7744883  36.3824196  84.3496150 109.1120053
  35.5468060  85.7676676 109.6309173  34.7485709  84.2733522 109.5081942
  38.3818763  88.1375490 110.8338130  37.8517438  88.8590841 111.6731107
  37.8577573  87.9671766 109.6159926  38.2702501  87.3273965 108.9755256
  36.7344113  88.7476973 109.0852138  37.0004353  89.7919432 109.1683728
  36.5596090  88.3959055 107.6014802  36.3420779  87.3127615 107.4691311
  37.4868317  88.6267031 107.0337996  35.7290071  88.9755227 107.1421590
  35.4168209  88.5503383 109.8668091  34.9903016  87.4198242 110.1109035
  34.7229894  89.6483714 110.1927707  35.0564079  90.5522321 109.9447284
  33.4263292  89.6631119 110.9040470  33.0172437  88.6689081 110.8802435
  33.6545574  90.1144678 112.3680664  32.6885873  90.2327564 112.9060742
  34.1344312  91.1221089 112.3312463  34.5457291  89.1976509 113.2373631
  34.9219366  89.8301248 114.0778106  35.4474060  88.8794263 112.6718700
  33.8588844  87.9720837 113.8702102  32.9610065  88.3184736 114.4317844
  34.5728726  87.5449633 114.6136224  33.4632650  86.8831562 112.8656390
  34.3398695  86.6119597 112.2478323  32.6322354  87.2194332 112.2121116
  33.0094225  85.6497151 113.5480137  32.1583823  85.8376142 114.1074157
  33.7972042  85.2652119 114.1238446  32.8090250  84.9037677 112.8126339
  32.3844154  90.5099428 110.1474792  32.5872430  90.8464512 108.9819522
  31.2245374  90.7453549 110.7645449  31.1363785  90.4914436 111.7218631
  29.9867997  91.1976131 110.1114869  30.2085046  91.5690330 109.1197128
  29.5471742  91.9515074 110.7473971  28.9734718  90.0539978 109.9646374
  29.3319592  88.8907434 110.1467442  27.7077299  90.3847453 109.6917976
  27.4838756  91.3332095 109.4973333  26.5531066  89.4896853 109.8898928
  26.4829121  89.3067866 110.9480624  25.2484610  90.2096624 109.4860232
  24.3827635  89.5545873 109.7424583  25.2288075  90.3625384 108.3823512
  25.0329735  91.5826756 110.1498161  24.0076297  91.9525765 109.9347907
  25.7388794  92.3247946 109.7217030  25.2571653  91.5552994 111.6573471
  26.3567706  91.7687079 112.1360483  24.2644906  91.2107900 112.4479731
  24.5032878  91.1144138 113.4107890  23.3794275  90.9417788 112.0632847
  26.6850539  88.1450325 109.1359349  26.5932949  88.1491672 107.8996444
  26.8767717  87.0013287 109.8303957  27.1615654  86.8617274 111.2538317
  26.2152994  86.5852685 111.7564894  27.6022856  87.7783345 111.7050075
  27.1052942  85.7128983 109.1760283  27.8430656  85.8860477 108.4086862
  27.6432688  84.7626017 110.2530290  28.4614717  84.1320155 109.8470139
  26.8446426  84.1071240 110.6650974  28.1431052  85.6988112 111.3490388
  28.1653114  85.2212537 112.3489679  29.1646500  86.0606463 111.0889990
  25.8566261  85.1422946 108.4925200  24.7405850  85.3469942 108.9676666
  26.0557157  84.4028866 107.3943360  27.0044911  84.2574242 107.0939985
  25.0208976  83.7560637 106.5669952  24.1591495  83.5461492 107.1821765
  24.6256523  84.6873224 105.4070071  24.1261930  84.1097495 104.5958546
  25.5626645  85.1082026 104.9744741  23.6646702  85.8238482 105.8010269
  23.7732723  86.0993715 106.8706025  22.6233366  85.4608744 105.6740542
  23.8840836  87.0766115 104.9475686  22.9912537  87.7408613 105.0136434
  24.0192972  86.7628567 103.8904262  25.0524407  87.8473990 105.4190708
  25.3677365  87.7080489 106.3610591  25.6940137  88.7977101 104.7649035
  25.4542334  89.0881190 103.5254915  26.0580063  89.6913693 103.0016151
  25.0146610  88.3685764 102.9694920  26.6231396  89.4765120 105.3694248
  26.8460466  89.1782933 106.3021636  27.2983679  89.9818917 104.8485831
  25.5319570  82.4217525 106.0087363  26.6633936  82.3494419 105.5251546
  24.6861293  81.3927676 106.0682302  23.7885971  81.5177453 106.4971344
  24.9939764  80.0220287 105.6353778  25.9471779  79.7811097 106.0739791
  23.9459636  79.0506796 106.2248682  22.9294843  79.3016669 105.8549409
  23.9377124  79.1952763 107.3311630  24.2546613  77.5730581 105.9276417
  25.3060937  77.3550380 106.1941166  24.1048688  77.3322617 104.8559387
  23.3796209  76.6022055 106.7418748  23.9342121  75.9316472 107.6485247
  22.1771162  76.4953240 106.4147774  25.0654603  79.9027224 104.0942888
  24.1726018  80.3988910 103.4024468  26.0715915  79.2089686 103.5209244
  27.2521045  78.6680706 104.1701973  27.0342499  78.2749479 105.1836658
  27.9935939  79.4925794 104.2235708  26.1510631  78.9425149 102.0865682
  26.1488730  79.8871803 101.5620797  27.4625135  78.1731602 101.8715634
  28.2797580  78.8731035 101.5945491  27.3929039  77.3815363 101.1006851
  27.7545976  77.5749926 103.2360950  27.1411374  76.6548276 103.3744718
  28.8258384  77.3342050 103.3806460  24.9537583  78.1498753 101.5507347
  24.7925675  76.9551190 101.8072673  24.2554125  78.7615366 100.5986232
  24.4418292  79.7220696 100.3776549  23.3415878  78.0852552  99.6902836
  22.8006802  77.3362593 100.2541232  22.3168829  79.0798385  99.1161331
  21.5789870  78.5021005  98.5185849  22.8303495  79.7877685  98.4279169
  21.5894932  79.8749481 100.2154815  22.3071623  80.5258569 100.7594284
  21.1485514  79.1708419 100.9554188  20.4570443  80.7196688  99.6485711
  19.3689248  80.2239848  99.3821590  20.6585083  82.0024429  99.4320627
  19.8957718  82.5448997  99.0827056  21.5542143  82.4063614  99.5928143
  24.1690384  77.3533882  98.6205859  24.5169667  77.9091142  97.5769171
  24.5904275  76.1352518  98.9718239  24.4496545  75.8441028  99.9172780
  25.2881939  75.1821210  98.0949586  26.0277316  75.7226878  97.5210521
  25.9866998  74.0766921  98.9158467  25.2204911  73.5287497  99.5157506
  26.7365119  73.0591128  98.0438426  27.4274452  73.5742940  97.3425558
  26.0349764  72.4337364  97.4534994  27.3401960  72.3748282  98.6796573
  26.9929364  74.6846338  99.8953531  26.4963659  75.3492314 100.6322835
  27.7641809  75.2667433  99.3506943  27.5114593  73.8843174 100.4594067
  24.2950364  74.5571168  97.1207255  23.1949581  74.1775340  97.5251245
  24.7189958  74.3670617  95.8739046  25.6267908  74.7119010  95.6196233
  23.9175295  73.8974199  94.7480963  23.1143982  73.2675331  95.1071688
  23.3901684  75.1297249  94.0067376  22.8207513  74.8159105  93.1130310
  24.2684790  75.7214758  93.6617174  22.4872019  76.0635457  94.7843051
  21.3779661  75.5687783  95.4927726  21.2075991  74.5083545  95.5491952
  20.4826915  76.4446474  96.1291756  19.6082252  76.0534276  96.6223704
  20.6969850  77.8295306  96.0373393  19.7699151  78.7000655  96.5034202
  19.7705940  79.4380857  95.8484984  22.7259019  77.4468225  94.7486715
  23.5865577  77.8375463  94.2319622  21.8292205  78.3246167  95.3752605
  21.9811987  79.3858546  95.3294934  24.7636590  73.0777794  93.7635567
  25.9414814  73.3702067  93.5711855  24.1494992  72.1366986  93.0413442
  23.2113987  71.8550341  93.2311811  24.7857853  71.3952779  91.9320633
  25.8109899  71.7196652  91.8294712  24.8305849  69.8872152  92.2009296
  25.2479926  69.3728918  91.3030681  23.5331703  69.4021939  92.4665080
  23.6001401  68.4654224  92.7378891  25.7298317  69.5533387  93.3891500
  25.2844705  69.9179099  94.3385931  26.7284348  70.0243387  93.2684806
  25.8752434  68.4561089  93.4723968  24.1160741  71.6818620  90.5866238
  22.9080381  71.9183919  90.5156826  24.9143144  71.7324003  89.5185951
  25.8913008  71.5100120  89.6161427  24.5536310  72.2375743  88.1917109
  23.4841217  72.3304738  88.1400034  25.1707380  73.6403537  88.0179297
  25.0880333  73.9695452  86.9568768  26.2508089  73.5686425  88.2684329
  24.5450959  74.7368113  88.9014662  24.4370128  74.3698123  89.9476241
  25.4371471  75.9726370  88.9240167  25.5766916  76.3621195  87.8930770
  26.4325098  75.7330816  89.3513646  24.9751186  76.7760236  89.5367885
  23.1848415  75.1826883  88.3753763  22.4846296  74.3241092  88.3268184
  23.2843434  75.5978802  87.3485561  22.7500659  75.9718632  89.0249910
  25.0644064  71.2759306  87.0940042  26.2298954  70.8664885  87.1545483
  24.2356794  70.8974182  86.0979892  22.8129615  71.1873433  85.9697628
  22.7022321  72.1759375  85.4677928  22.2984328  71.1983088  86.9561580
  24.6675035  70.0410806  84.9893595  25.0909404  69.1539203  85.4336291
  23.4079617  69.7525148  84.1593540  23.3863021  68.7028834  83.7991287
  23.3359594  70.4290414  83.2754330  22.2517765  70.0626366  85.1057082
  21.3434845  70.3529096  84.5387997  22.0358842  69.1725360  85.7388221
  25.7393191  70.7048035  84.1055216  25.8009310  71.9308500  84.0650399
  26.4772459  69.9364129  83.2840023  26.6131971  68.4931622  83.3409823
  25.7277289  68.0325851  82.8482916  26.7083251  68.1217615  84.3865607
  27.1791848  70.4749613  82.1155039  27.8489398  71.2506596  82.4608005
  27.9132353  69.2861974  81.4851554  28.9535001  69.5632229  81.2109993
  27.3936061  68.9176796  80.5725531  27.8781806  68.1896925  82.5506047
  27.8513888  67.1715139  82.1130239  28.7653828  68.2834389  83.2143891
  26.1992357  71.1060993  81.1050720  25.0115834  70.7759484  81.0948962
  26.6942916  71.9422061  80.1849834  27.6659646  72.1625702  80.1999364
  25.8707422  72.4516818  79.0713071  24.9676761  72.8778086  79.4876597
  26.6164422  73.5357818  78.2951803  27.5666362  73.1376612  77.8735211
  26.8540124  74.3245636  79.0389978  25.8335791  74.1282500  77.2706156
  26.2739626  73.9619306  76.3963146  25.4640845  71.3198820  78.1332726
  26.2500962  70.4017747  77.8946065  24.2895601  71.4243844  77.5044222
  23.6821307  72.1781989  77.7308461  23.7638917  70.3855065  76.5988223
  23.7054822  69.4620228  77.1605067  22.3450172  70.7619762  76.1424126
  22.0049043  70.0378151  75.3651824  22.3301899  71.7678422  75.6806652
  21.3576923  70.6691152  77.3160574  21.6203452  71.3606927  78.1398170
  21.4567312  69.6322771  77.7223610  19.9058990  70.8962264  76.8712397
  19.7871257  70.5870002  75.8067533  19.6375264  71.9673072  76.9570050
  19.0008488  70.0457468  77.6578550  19.3963841  69.1991244  78.0027906
  17.7324908  70.2273084  77.9610766  17.1068422  71.3379512  77.6787603
  17.6310716  72.0502012  77.2268950  16.1145556  71.3965975  77.8076426
  17.0782327  69.2709538  78.5475050  16.1225079  69.3419940  78.7756927
  17.5864475  68.4104834  78.3839847  24.6826667  70.0878672  75.4084301
  24.7790611  68.9398862  74.9872261  25.4541907  71.0722872  74.9519250
  25.3809688  72.0077779  75.2925618  26.4853279  70.8935548  73.9261805
  26.1800698  70.0836937  73.2744533  26.5629336  72.1608977  73.0760398
  25.5469637  72.5109510  72.7989294  27.1186981  71.9561814  72.1370752
  27.2816162  73.2796931  73.8218000  28.3440246  73.7117082  73.3241603
  26.7704101  73.7268274  74.8752915  27.8745299  70.5226818  74.4858627
  28.7204627  70.0287770  73.7367402  28.1300098  70.6762929  75.7917860
  27.4461931  71.0769166  76.4001350  29.3114835  70.0749048  76.4212090
  30.1541981  70.2770662  75.7786473  29.6577110  70.6872996  77.7906732
  28.9695478  70.3168802  78.5814508  29.5451541  71.7907298  77.7396728
  31.1265335  70.3512074  78.1281171  31.7915877  70.7004160  77.3137855
  31.2623715  69.2541037  78.2269800  31.6426513  70.9699068  79.4278996
  30.8405102  71.1692346  80.3596464  32.8827161  71.1308847  79.5710055
  29.1714536  68.5504448  76.5028369  30.1696550  67.8616201  76.3212235
  27.9429449  68.0129625  76.5134804  27.1471820  68.6054429  76.6385497
  27.6708518  66.5691105  76.4112860  28.2720218  66.0822984  77.1635235
  26.1903535  66.2723249  76.7256668  26.0558677  65.1673370  76.7524009
  25.5557520  66.6656729  75.8997695  25.6537480  66.8448957  78.0517505
  25.5857785  67.9553348  77.9786088  24.2512279  66.2940432  78.3170354
  24.2700557  65.1888298  78.4039877  23.5589074  66.5753302  77.4933073
  23.8393260  66.7156338  79.2597999  26.5404022  66.4846146  79.2460725
  27.5159929  67.0120003  79.1808707  26.7387184  65.3937629  79.2715831
  26.0544404  66.7874509  80.1982388  28.1065413  65.9263374  75.0761143
  27.9971690  64.7105600  74.9184055  28.6552864  66.7071856  74.1379993
  28.6591934  67.6905294  74.2854128  29.3596413  66.2016217  72.9464191
  28.9494050  65.2348990  72.6923020  29.1321876  67.1005096  71.7189394
  29.6214158  66.6315084  70.8313457  29.7017458  68.3712759  71.9207174
  29.0323793  68.8619712  72.4288711  27.6529200  67.3061121  71.3921410
  27.0958636  67.7668710  72.2336790  27.1677419  66.3383493  71.1416757
  27.5616342  67.9788935  70.5131695  30.8665208  65.9881202  73.1670376
  31.4576158  65.1528984  72.4798054  31.4972877  66.6321043  74.1643333
  30.9738090  67.1915270  74.8105548  32.9197466  66.4417759  74.5265221
  33.4902905  66.4708674  73.6105290  33.3939289  67.5508893  75.4893511
  34.4559817  67.4364810  75.7331143  32.8485875  67.4070364  76.4558222
  33.1649642  69.0223938  75.0993002  33.7383646  69.6453695  75.8262646
  32.0942900  69.2598068  75.2749987  33.5709556  69.4342477  73.6723359
  34.2633643  68.6546232  73.2895025  34.1288583  70.3968310  73.6832808
  32.3584911  69.5559423  72.7399876  31.8221230  68.6059368  72.7459601
  32.6979867  69.7518438  71.6985904  31.4540383  70.6708213  73.1255299
  31.8487748  71.1707991  73.9548873  30.4906105  70.3236828  73.3340866
  31.3979441  71.3567429  72.3459625  33.1446780  65.0671583  75.1780566
  32.1892960  64.3651564  75.4865443  34.3961463  64.6437981  75.3692561
  35.1698954  65.2054451  75.0803409  34.6939772  63.3463338  76.0029573
  33.8611118  62.6818956  75.8566875  35.9014260  62.6949531  75.3101076
  36.2396389  61.8140479  75.9045960  36.7387446  63.4223527  75.2551010
  35.5742581  62.1898729  73.9102572  34.4480768  62.2392731  73.4290438
  36.5508538  61.6642704  73.2133218  36.2510141  61.1795119  72.3948280
  37.4564070  61.5517004  73.6199508  34.8064231  63.4127885  77.5380858
  34.5193992  62.4164534  78.1982272  35.0412627  64.6035138  78.0941304
  35.2997629  65.3772025  77.5199216  34.7710852  64.9434379  79.4929988
  34.1713727  64.1618786  79.9369145  36.0674081  65.0998327  80.2994463
  35.8001387  65.4213321  81.3343149  36.6967349  65.8978777  79.8430013
  36.8904487  63.8095633  80.4252006  37.2490975  63.4795761  79.4285703
  36.2545974  63.0021728  80.8452926  38.1071047  63.9841872  81.3283636
  38.6660063  65.0629221  81.4679133  38.5575799  62.9363284  81.9771256
  38.0412146  62.0581605  81.9617115  39.3277741  63.1092227  82.5690001
  33.9424797  66.2338893  79.5578069  34.0827788  67.1033072  78.6956139
  33.0813434  66.3404069  80.5697773  33.0521148  65.6038742  81.2558066
  32.0169638  67.3440907  80.7109652  32.1994383  68.1328067  79.9947006
  30.6311659  66.7216017  80.4185328  29.8966150  67.5567595  80.3482904
  30.6181494  65.9791399  79.0768704  31.2325611  65.0550293  79.1281924
  31.0301958  66.6218055  78.2710791  29.5842475  65.6839354  78.8074263
  30.1375874  65.7175807  81.4705404  30.0596980  66.1811888  82.4756698
  30.8330466  64.8556208  81.5453585  29.1367416  65.3235058  81.1933974
  32.0729998  67.9856964  82.0999390  32.4192582  67.3213287  83.0760807
  31.7918282  69.2823606  82.2114001  31.4394835  69.8256059  81.4329510
  32.1012586  70.0854902  83.4012197  32.8860203  69.5956129  83.9596261
  32.6345851  71.4544372  82.9958026  32.9410224  72.0295206  83.8983932
  31.8285288  72.0166351  82.4721493  33.7424300  71.3081448  82.1201034
  33.3292804  71.1585703  81.2335009  30.9102796  70.1803353  84.3507830
  30.2231157  71.2003249  84.4583191  30.6950162  69.0855367  85.0741492
  31.2994062  68.2954260  84.9667955  29.7491167  69.0058216  86.1781010
  28.7684029  69.2497058  85.7931140  29.7731672  67.5472960  86.6608004
  30.7308357  67.3346876  87.1874973  29.7543994  66.8971562  85.7547242
  28.5907496  67.1280527  87.5429329  27.6358213  67.4361390  87.0570720
  28.5964224  65.6090173  87.6645521  29.5529212  65.2711345  88.1179634
  28.5027301  65.1300326  86.6665720  27.7566438  65.2561609  88.2998751
  28.6743111  67.7109403  88.9537360  28.3504825  68.7698567  88.9802641
  29.7205255  67.6441749  89.3211194  28.0249140  67.1431681  89.6520695
  30.1292781  70.0551136  87.2404915  31.2988479  70.2212366  87.5904524
  29.1572762  70.8688124  87.6492856  28.1993172  70.6816783  87.4159861
  29.4111639  72.1493329  88.3198684  30.4689069  72.2540945  88.5230249
  29.0113736  73.2899803  87.3656586  27.9904110  73.0848694  86.9659467
  29.9177403  73.3342634  86.2775413  29.8061487  72.5082005  85.7667190
  29.0356706  74.6814860  87.9986061  30.0518337  74.9230754  88.3789097
  28.3191884  74.7578717  88.8394840  28.7440218  75.4490516  87.2520003
  28.7231286  72.2212630  89.6864241  27.6863932  71.6048028  89.9280816
  29.3052458  73.0012144  90.5898949  30.1938039  73.4208469  90.3666801
  28.7726607  73.3690293  91.8946977  27.7497717  73.0310205  91.9724548
  29.6221661  72.6816558  92.9678194  30.6821442  72.9687985  92.8154383
  29.5503892  71.5895739  92.7713963  29.1741468  72.9602348  94.6991800
  28.7717704  74.8974581  92.0284642  29.7130505  75.5665780  91.6002021
  27.7242284  75.4502217  92.6293220  27.0073042  74.8475867  92.9933175
  27.5742141  76.8711848  92.9414958  28.4808617  77.4074854  92.6919235
  26.4038502  77.4445155  92.1190175  25.5608280  76.7211150  92.1674622
  26.7305942  77.4866392  91.0595805  25.8620233  78.8309755  92.5267445
  25.4788923  78.7852826  93.5732972  26.8893321  79.9603443  92.4500261
  27.3964530  79.9634972  91.4659996  27.6631598  79.8520835  93.2345009
  26.3993869  80.9461187  92.5952419  24.6947984  79.1898840  91.6045902
  23.8883639  78.4354925  91.6700109  25.0399538  79.2385014  90.5483677
  24.2715845  80.1799246  91.8745578  27.3766542  76.9995962  94.4481326
  26.6040092  76.2527902  95.0423015  28.0643175  77.9544787  95.0639837
  28.7267513  78.5173495  94.5606583  27.8894129  78.2943080  96.4748545
  27.0235614  77.7844830  96.8744141  29.1293772  77.9032910  97.2996844
  29.9954772  78.5450047  97.0109321  28.8205087  78.1115835  98.7806816
  27.9510244  77.4844913  99.0665871  28.5833964  79.1713379  99.0074178
  29.6924853  77.8186686  99.4039168  29.5354918  76.4365955  97.1001747
  29.9251353  76.2683450  96.0739558  28.6639366  75.7658713  97.2546478
  30.3321168  76.1507117  97.8201408  27.6239041  79.7862235  96.5526763
  28.4816002  80.5644918  96.1508780  26.4460663  80.1991218  97.0285114
  25.7661100  79.5291622  97.3370451  26.0430794  81.6166308  97.1130738
  26.9386772  82.2201224  97.1285625  25.2288461  82.0267573  95.8702582
  25.9020770  81.9615229  94.9881515  24.9129124  83.0913631  95.9559649
  24.0198834  81.1373459  95.5658385  23.3477238  81.0739343  96.4493773
  24.3852580  80.1038044  95.3592228  23.2511005  81.6358882  94.3312031
  22.6879454  80.7707847  93.9114719  23.9625783  81.9659710  93.5429707
  22.2917990  82.7762816  94.6869186  22.7607521  83.7686109  94.5618504
  21.9492800  82.6800162  95.7419709  21.0801231  82.7129538  93.8375829
  20.5972557  81.7818367  94.0262754  21.3298295  82.7201914  92.8253966
  20.4094431  83.4613956  94.0849335  25.3369803  81.9520865  98.4230522
  24.9167616  81.0624550  99.1550092  25.2389026  83.2393147  98.7424066
  25.6627371  83.9373134  98.1630509  24.6207614  83.7118364  99.9805636
  23.7224181  83.1420196 100.1635250  24.4004041  84.7566212  99.8576176
  25.4911581  83.5581230 101.2333280  24.9641550  83.6756537 102.3330463
  26.7949262  83.2683850 101.1093326  27.2356071  83.2608677 100.2142638
  27.6471755  83.0019322 102.2774713  27.0063843  82.6638735 103.0807096
  28.6115665  81.8387214 102.0177321  28.0130281  80.9871191 101.6486950
  29.0743676  81.5246094 102.9822940  29.7380472  82.0509533 101.0234284
  29.5265928  81.7939996  99.6556661  28.5443378  81.5185775  99.3052136
  30.5986740  81.8617494  98.7503546  30.4325449  81.6415997  97.7089397
  31.8843683  82.2037299  99.2017218  32.7034464  82.2629383  98.5016999
  31.0296443  82.3912190 101.4730018  31.2023855  82.5726561 102.5255827
  32.0998585  82.4747728 100.5637217  33.0847781  82.7379817 100.9219540
  28.3550648  84.2518535 102.8094173  28.8181648  85.0931425 102.0378850
  28.4790948  84.3564253 104.1338354  28.0580368  83.6710703 104.7292118
  29.2964028  85.3733419 104.8036960  30.1872868  85.5107450 104.2108798
  28.5184581  86.6959952 104.8834549  27.6924688  86.6262513 105.6242033
  28.0631706  86.9147737 103.8925136  29.4169359  87.8602478 105.2408502
  30.1336070  88.5235301 104.2262557  29.9905912  88.2493959 103.1912705
  31.0842820  89.5075844 104.5614025  31.6647166  89.9974239 103.7962405
  31.3287406  89.8212143 105.9155805  32.2950454  90.7173822 106.2401113
  32.3548016  90.8128255 107.2060180  29.6288123  88.2032992 106.5906954
  29.1114094  87.6778379 107.3783509  30.5893058  89.1732260 106.9259430
  30.7905109  89.3904364 107.9602594  29.6906315  84.9078407 106.2208785
  28.8370259  84.3179124 106.8864671  30.8797091  85.2375756 106.7679601
  31.0783346  85.1843105 108.2088643  31.3780546  84.1472681 108.4709360
  30.1592759  85.4619815 108.7688570  32.0760003  85.8065012 106.1278952
  31.8068551  86.7492324 105.6828148  33.0795533  86.0019575 107.2760034
  33.7473358  86.8719448 107.1088743  33.6976411  85.0854708 107.4221565
  32.1951980  86.1772692 108.5048176  32.7264009  85.9454990 109.4500967
  31.7922157  87.2113527 108.5512304  32.6733002  84.9486354 104.9960612
  32.0479415  84.0077056 104.5127977  33.8661597  85.3035586 104.5186038
  34.4038753  86.0349687 104.9385361  34.5418347  84.6817982 103.3671341
  33.7999293  84.4918344 102.6055071  35.5722039  85.6650765 102.7951480
  35.0432612  86.4615619 102.2319729  36.2806396  85.1802186 102.0871910
  36.2926781  86.2999591 103.8382232  36.9171441  85.6807317 104.2688563
  35.2068583  83.3241649 103.6499704  35.7438398  82.7169234 102.7256313
  35.1834673  82.8423825 104.8931307  34.8088794  83.4133276 105.6257819
  35.9075736  81.6674012 105.3970313  36.9173926  81.7215308 105.0114678
  35.9776941  81.7553039 106.9379509  36.5827888  80.9201711 107.3469706
  34.9518081  81.6835306 107.3578274  36.5711891  83.0694587 107.4763763
  36.0443044  84.1598098 107.1504485  37.4748665  83.0411722 108.3441452
  35.3019133  80.3325706 104.8918553  34.6086358  79.6166672 105.6178606
  35.5096939  80.0450361 103.5999400  36.0328137  80.7190998 103.0798760
  34.9005011  78.9620561 102.8039379  34.1982353  78.4415329 103.4381896
  34.1343364  79.6048439 101.6100625  33.5547574  80.4609759 102.0339200
  35.0855323  80.1689499 100.5377083  35.6039732  79.3492926  99.9998384
  35.8476420  80.8297476 101.0007688  34.5128664  80.7676014  99.7984823
  33.1274942  78.6855552 100.8826904  33.6340453  77.7571628 100.5422345
  32.7692667  79.2177122  99.9703513  31.9049830  78.3358945 101.7319477
  31.3611961  79.2599751 102.0290900  32.2181054  77.7979473 102.6487079
  31.2069506  77.6847906 101.1659810  35.9434066  77.9249994 102.3391265
  37.0917682  78.2686298 102.0538290  35.5333510  76.6654508 102.1609083
  34.6305935  76.3915019 102.5016219  36.3316041  75.6261401 101.5008481
  37.0051357  76.1016307 100.7986203  37.1398181  74.8774302 102.5630672
  36.4603543  74.4116232 103.3089900  37.7961707  75.5940127 103.1021332
  37.7738847  74.0880502 102.1071786  35.4542410  74.6567949 100.6893600
  34.3224993  74.3757789 101.0876762  35.9862109  74.1130160  99.5841802
  36.8987337  74.3688273  99.2769870  35.2765121  73.1672225  98.6981535
  34.4521309  72.7434463  99.2518023  34.6924345  73.8633833  97.4464629
  35.5372504  74.2114533  96.8026834  33.8137816  72.8967238  96.6409851
  33.0641444  72.4141159  97.3066356  34.4149515  72.0908394  96.1693398
  33.2602328  73.4357203  95.8459520  33.8440035  75.0973009  97.7888388
  34.4499570  75.8735627  98.3007243  33.0024328  74.8151313  98.4559966
  33.4264735  75.5483969  96.8644460  36.1790712  72.0006394  98.2744130
  37.2724924  72.2170031  97.7460213  35.6753406  70.7776063  98.4298077
  34.7508973  70.6884975  98.8209811  36.2702401  69.4927334  98.0226834
  37.0800068  69.6742699  97.3321471  36.8116746  68.7591272  99.2713068
  37.1091756  67.7178617  99.0113978  35.9914987  68.6863896 100.0227902
  38.0349697  69.4605467  99.9073870  37.7685226  70.5105732 100.1377604
  38.8930847  69.4452816  99.2068931  38.5049180  68.8426344 101.2388816
  39.4332695  69.3958594 101.8783865  37.8940381  67.8718882 101.7337337
  35.2124496  68.6565480  97.2583909  34.0333561  69.0114462  97.2475850
  35.6009838  67.5763439  96.5702736  36.5402112  67.2470604  96.6002980
  34.6914934  66.7861080  95.7171121  33.6657950  66.9733620  96.0081935
  34.8783203  67.1670533  94.2429505  34.5059914  66.3522236  93.5824009
  35.9702233  67.2526148  94.0368399  34.1961259  68.4133076  93.7725994
  34.6555147  69.6691216  93.9394472  35.5200637  69.9060461  94.5439006
  33.8547431  70.5573273  93.2505811  34.0587911  71.5004690  93.0693909
  32.8045371  69.9127775  92.6335545  32.9553602  68.5464382  93.0132518
  31.9534565  67.6483218  92.5896105  32.0188593  66.6059683  92.8701464
  30.8634596  68.0875908  91.8163321  30.1056418  67.3768747  91.5192715
  31.7603771  70.3495327  91.8050161  31.7120923  71.3725217  91.4764070
  30.7788737  69.4296250  91.3996496  29.9598761  69.7457356  90.7695846
  34.8844107  65.2747540  95.8588435  35.9940671  64.8007853  96.1039520
  33.8293243  64.5152558  95.5591763  32.9322980  64.9325889  95.3895079
  33.8708294  63.0577634  95.3992667  34.8837763  62.7822471  95.1464922
  33.5210393  62.3702100  96.7395347  34.1626268  62.8684699  97.4974257
  33.8018709  61.2955023  96.7056638  32.0612147  62.4801613  97.2042076
  31.7231467  63.5332446  97.1529701  31.9831594  62.1400124  98.2580468
  31.0863252  61.6014970  96.3993198  29.9634703  62.0776758  96.1226056
  31.4504219  60.4545807  96.0630410  33.0259640  62.5680918  94.2055443
  32.1757227  63.2929799  93.6800339  33.2779736  61.3288999  93.7792952
  34.0119040  60.8081973  94.2311491  32.4261082  60.5493771  92.8819682
  31.4299447  60.9599443  92.9306647  32.9638772  60.6287867  91.4504796
  34.0117937  60.2508991  91.4311716  32.9850831  61.6997217  91.1511510
  32.1889753  59.8949643  90.5129767  31.2504052  60.1136241  90.6917921
  32.3220218  59.0999030  93.3647372  33.3216484  58.4799616  93.7301595
  31.1106535  58.5390668  93.3136247  30.3607504  59.0859022  92.9428099
  30.7786365  57.1653144  93.7143092  29.6997928  57.1133263  93.7382196
  31.2658567  56.1770946  92.6347371  30.8384282  55.1723354  92.8463031
  32.3714720  56.0954086  92.7210057  30.8803011  56.5446768  91.2125908
  29.7512108  56.8950800  90.8995640  31.8162266  56.4347781  90.2988759
  31.5839572  56.6749817  89.3536811  32.7243886  56.1396715  90.5670745
  31.2390085  56.7580163  95.1396439  31.3747925  55.5673554  95.4156499
  31.4917225  57.7112289  96.0434157  31.3723572  58.6931506  95.8097980
  32.0094179  57.4862452  97.3972557  31.7577551  56.4839566  97.7174319
  31.5631421  58.2424055  98.0244619  33.5305635  57.6327846  97.5620439
  34.0532980  57.2575245  98.6134180  34.2645035  58.1382837  96.5610975
  33.8091482  58.3876362  95.7008051  35.7238362  58.3504346  96.6052694
  36.0303048  58.3117413  97.6367202  36.4397901  57.2438646  95.8050307
  37.5101934  57.5089891  95.6392506  35.9679080  57.2020003  94.7944815
  36.3757544  55.8472917  96.4476228  36.8276459  55.1344580  95.7290904
  35.3258358  55.5352186  96.6290480  37.1785311  55.7454278  97.7444004
  38.3498452  55.4093304  97.7551186  36.6067230  56.0713413  98.8821468
  35.6503518  56.3885064  98.8584253  37.1097220  55.8833704  99.7162536
  36.1223422  59.7472991  96.0824086  35.4679175  60.2607084  95.1769710
  37.1688004  60.3943065  96.6351397  38.1137360  59.8598699  97.6051625
  38.4248133  58.8263909  97.3291092  37.6359950  59.8649320  98.6086016
  37.5233919  61.7789896  96.3016334  36.6524822  62.3937522  96.4665374
  38.6765081  62.1513529  97.2387350  38.2295315  62.5929488  98.1434455
  39.3969438  62.8710663  96.7967396  39.3156239  60.8010595  97.5619805
  39.9689255  60.5240279  96.7082348  39.9082732  60.8026243  98.4950723
  37.9002018  61.9640705  94.8231577  38.5189510  61.0859495  94.2194294
  37.5523193  63.1201561  94.2502093  37.1023837  63.8265010  94.7960946
  37.7804551  63.4255793  92.8303062  38.2215865  62.5478294  92.3844461
  36.4567255  63.6477489  92.0757608  36.4900965  64.5507454  91.4302885
  35.6560204  63.8245529  92.8293087  36.0612501  62.4398373  91.2065809
  35.0103722  62.5618590  90.8772028  36.1401686  61.5136035  91.8089656
  36.9092737  62.2430594  89.9328087  38.1431674  62.4722993  89.9663874
  36.3101871  61.8397491  88.9061447  38.8028050  64.5430869  92.5663187
  39.1108010  65.3732508  93.4189736  39.3645485  64.5035680  91.3575030
  38.9445526  63.8331669  90.7214990  40.7221233  64.9453281  91.0536204
  41.1605217  65.4027688  91.9329617  41.5405805  63.7015680  90.6443215
  42.6104665  63.9799289  90.5275382  41.1732515  63.3090587  89.6702345
  41.4803943  62.5695288  91.6576966  42.2943170  62.4782483  92.5584783
  40.5030397  61.6961671  91.5581965  39.7534060  61.8230925  90.8969232
  40.4172012  60.9894845  92.2600816  40.7565197  65.9932744  89.9331926
  41.5175400  66.9538192  90.0107012  39.9047055  65.8594292  88.9094124
  39.2780943  65.0801649  88.8882902  39.8434358  66.8036273  87.7851984
  40.8465263  67.1822664  87.6280126  39.4368867  66.0510296  86.5106944
  38.3653792  65.7664863  86.5684959  40.0438335  65.1214890  86.4391242
  39.6929280  66.8507566  85.2419404  40.4315663  67.8299332  85.2101517
  39.1480697  66.3935992  84.1441583  38.5140554  65.6197482  84.1927518
  39.4467230  66.7475101  83.2631575  38.9578087  68.0242998  88.1087060
  38.0178453  68.3524036  87.3790310  39.1980966  68.6171452  89.2798204
  39.9484287  68.2653729  89.8410921  38.3523112  69.6351594  89.8985994
  37.5697449  69.8625116  89.1938044  37.6909655  69.0542140  91.1709568
  37.8158136  67.9480308  91.1811876  36.5936458  69.2325024  91.1268954
  38.1722108  69.5925946  92.5074651  37.5516694  70.7232194  93.0796712
  36.7636268  71.2292797  92.5412510  37.9093217  71.1534560  94.3737571
  37.4163363  72.0054678  94.8178237  38.9122429  70.4645482  95.0896573
  39.2276378  70.8240593  96.3613553  38.5626919  71.4671189  96.6618730
  39.1857360  68.9191999  93.2138837  39.6553484  68.0421525  92.7909699
  39.5613096  69.3598342  94.4973528  40.3307294  68.8284444  95.0357551
  39.1114604  70.9506591  90.1245685  40.3414796  70.9633309  90.0837141
  38.3903670  72.0682922  90.2974921  37.3898542  71.9939406  90.2431245
  38.9209657  73.3731074  90.7527199  39.5651214  73.1952232  91.6043778
  39.7070881  74.0644081  89.6182192  39.4965930  75.1567019  89.5609962
  39.3465591  73.6374584  88.6620449  41.2342559  73.9352386  89.8010157
  41.4403303  73.0206738  90.3805120  41.6020334  74.7896149  90.4159601
  41.9974848  73.8633362  88.4750422  43.0904193  73.8612819  88.6950103
  41.7620465  74.7843373  87.8993763  41.6414186  72.6130650  87.6517161
  40.5683247  72.6011655  87.3685662  41.8650451  71.6945255  88.2285297
  42.4150557  72.5567724  86.3885519  43.4218149  72.3888864  86.5902689
  42.3378216  73.4822446  85.9013684  42.0672325  71.7894216  85.7546825
  37.8014186  74.2851453  91.2604424  36.6384648  74.0884868  90.9268771
  38.1632370  75.3399600  91.9868269  39.1218757  75.4932138  92.2220727
  37.2314585  76.3241336  92.5684979  36.2485639  76.1751132  92.1501631
  37.1429508  76.1186160  94.0920197  38.1453447  76.2805549  94.5561747
  36.7496609  74.7865317  94.3566146  36.2644391  74.4871131  93.5745883
  36.1057114  76.9901340  94.7922431  35.1159893  76.9009694  94.3006057
  36.4151281  78.0565622  94.7861105  35.9995524  76.6822324  95.8559639
  37.6444622  77.7493637  92.1883122  38.8257535  78.0123156  91.9714223
  36.6737184  78.6568594  92.0689638  35.7347649  78.3822718  92.2822330
  36.8777200  80.0847548  91.7460582  37.8360339  80.1672280  91.2627382
  35.8158867  80.6090459  90.7606405  35.8936207  81.7171937  90.6504668
  34.5158994  80.3033113  91.2059399  34.4992705  79.3393367  91.3177866
  35.9588232  79.9935997  89.3708981  35.8474008  78.8898169  89.4060782
  36.9543956  80.2337731  88.9397790  35.1851526  80.4095272  88.6887144
  36.8968171  80.9645127  93.0077092  36.3502936  80.5564715  94.0349422
  37.5182766  82.1604236  92.9802102  38.4172708  82.6592459  91.9501171
  37.8061575  83.1845566  91.1849668  39.0092074  81.8484304  91.4697856
  37.4987928  83.0890431  94.1139157  37.8571842  82.5299852  94.9569451
  38.4212962  84.2491996  93.7197640  38.9677992  84.6617883  94.5929384
  37.8419087  85.0708983  93.2367834  39.3478528  83.6254979  92.6799034
  39.7920502  84.3811944  92.0037148  40.1714754  83.0620433  93.1684717
  36.0858369  83.6057494  94.4616283  35.2640596  83.7518303  93.5539739
  35.8232253  83.9992383  95.7260439  36.6345555  83.7384098  96.9063480
  37.4070266  84.5363419  96.9896202  37.1133273  82.7351173  96.8808929
  34.5811771  84.6687100  96.1143799  33.7676881  84.0194786  95.8309077
  34.6561865  84.8606661  97.6354754  33.6682759  84.7262684  98.1209906
  35.0499825  85.8696670  97.8993707  35.6704282  83.8123598  98.0882984
  36.1733768  84.1014928  99.0346984  35.1611140  82.8338321  98.2256381
  34.3623687  86.0117348  95.3989126  35.2678177  86.8435501  95.3305066
  33.1238296  86.2706960  94.9748123  32.4307481  85.5468158  95.0418727
  32.6497272  87.5362624  94.3819265  33.3669952  88.3154062  94.5977188
  32.5144000  87.3894938  92.8471615  31.7939649  86.5657381  92.6427726
  32.0334870  88.6766969  92.1604542  32.7412713  89.5110564  92.3571304
  31.0225930  88.9776844  92.5028509  31.9827720  88.5239241  91.0600229
  33.8485468  87.0118372  92.1841406  34.2204405  86.0343657  92.5571749
  34.6153556  87.7865541  92.3991422  33.7203384  86.9372378  91.0833957
  31.3246311  87.9366925  95.0535179  30.5983884  87.0759982  95.5429859
  31.0043046  89.2331705  95.1433490  31.6083845  89.9348890  94.7639561
  29.8101628  89.7042831  95.8622053  29.7572242  89.1619857  96.7969033
  29.9570784  91.2031898  96.1911253  29.8309993  91.8267339  95.2821276
  30.9897168  91.3342830  96.5738560  29.0065602  91.6603636  97.3168945
  28.0063593  91.1823581  97.1946522  29.5663283  91.3086717  98.6989468
  30.5412287  91.8092992  98.8753426  29.7105048  90.2140126  98.8080567
  28.8655924  91.6417816  99.4956311  28.8174590  93.1764318  97.2657182
  28.3767670  93.4907091  96.2956351  29.7868812  93.7025961  97.3940493
  28.1356389  93.5111433  98.0782199  28.5088525  89.4149617  95.0861333
  28.2966568  89.9347455  93.9819147  27.5921980  88.6563023  95.6854750
  27.7469206  88.3484360  96.6308443  26.2452029  88.4315781  95.1589068
  26.3447874  88.5181313  94.0898557  25.7420314  86.9992823  95.4548498
  25.1866362  86.9478266  96.4126574  26.6141149  86.3208817  95.5370197
  24.8525333  86.4518732  94.3260989  24.4979726  87.2277755  93.4016594
  24.5737505  85.2294953  94.2689212  25.2626712  89.5380116  95.5971880
  25.5648840  90.3824938  96.4405399  24.1191146  89.6370605  94.9176892
  23.9039730  88.9126908  94.2521546  23.1985278  90.7869174  95.0310731
  23.7978863  91.6852005  95.0857227  22.3256029  90.8982821  93.7837119
  21.6623401  91.7801248  93.8802138  21.6924386  89.9882766  93.6703366
  23.1516545  91.0428053  92.6432169  22.5615049  90.8898327  91.8687224
  22.3310374  90.8126868  96.2972194  21.5020207  91.7038058  96.4463746
  22.5464827  89.8822201  97.2249332  23.2288544  89.1558166  97.1071345
  22.0321524  89.9095750  98.5986035  21.1218234  90.4963706  98.6175950
  21.7031463  88.4672674  99.0184221  21.0563743  87.9886353  98.2576491
  21.1567505  88.4776765  99.9853942  22.9472424  87.5879621  99.2003068
  23.9758020  87.8328200  98.5271324  22.8958052  86.6689061 100.0450175
  23.0137415  90.5791695  99.5880311  22.7187979  90.6934069 100.7766231
  24.1984734  90.9947498  99.1178297  24.4096585  90.8781735  98.1466776
  25.2807107  91.5099985  99.9610647  24.8633837  92.1273550 100.7449431
  25.9516130  92.0654967  99.3218650  26.1168232  90.4140581 100.6325426
  26.8083250  90.6870746 101.6184641  26.0171471  89.1668775 100.1688324
  25.3451294  88.9519705  99.4491937  26.8613980  88.0347578 100.5722137
  27.4120670  88.2884239 101.4659248  25.9903308  86.8060861 100.8376449
  26.5957939  86.0237500 101.3377026  25.6252041  86.4142617  99.8612521
  24.8701555  87.0831038 101.6526164  24.0953102  86.9883260 101.0358805
  27.8813313  87.7010625  99.4748804  27.9471293  88.3708610  98.4479736
  28.6596999  86.6308837  99.6396158  28.6821931  86.1210925 100.5057191
  29.5024867  86.0806013  98.5772559  29.7725361  86.8764815  97.8967125
  30.7922069  85.5133585  99.1823727  31.4110302  85.0273959  98.3978296
  30.5247018  84.7368161  99.9328632  31.6787244  86.5396400  99.8597398
  31.8102502  86.5538501 101.2617501  31.2855320  85.8257368 101.8628639
  32.6226692  87.5176163 101.8832668  32.7258722  87.5296163 102.9590707
  33.3157385  88.4612113 101.1050550  33.9590128  89.1821309 101.5913861
  32.3776866  87.4828025  99.0818211  32.2732701  87.4746761  98.0076318
  33.1969624  88.4414335  99.7046082  33.7012220  89.1834241  99.1125260
  28.7811758  85.0083441  97.7449145  27.9052590  84.2874180  98.2359758
  29.2716943  84.8140106  96.5182821  29.8787266  85.5093354  96.1168387
  29.1750062  83.5654661  95.7708111  28.8766829  82.8090211  96.4756128
  28.1203103  83.6451533  94.6546627  27.2178473  84.1791833  95.0238002
  27.8169228  82.6085626  94.3918965  28.5847567  84.3098984  93.3739826
  28.6556131  85.7109254  93.2864118  28.3508094  86.3206008  94.1226293
  29.1768421  86.3182246  92.1337657  29.2538100  87.3948150  92.0882434
  29.6456723  85.5267117  91.0693322  30.0928044  85.9887945  90.2004124
  29.0151188  83.5189669  92.2888882  28.9822332  82.4419045  92.3631134
  29.5519271  84.1277953  91.1425625  29.9577517  83.5101115  90.3682135
  30.5349487  83.1199852  95.2123486  31.4434070  83.9317061  95.0504110
  30.6420086  81.8344603  94.8718656  29.9056744  81.2054283  95.1399972
  31.6800552  81.2561643  94.0183282  31.9496674  81.9985004  93.2780274
  32.9415087  80.9188871  94.8452194  33.3032694  81.8798510  95.2763743
  33.7471257  80.5630537  94.1656971  32.8096798  79.9114081  96.0088479
  31.9750285  80.2220814  96.6780513  32.5858477  78.4620025  95.5662641
  33.3363569  78.1721613  94.8023477  31.5702613  78.3093629  95.1531725
  32.6880629  77.7794494  96.4370604  34.1089610  79.9220745  96.8171583
  34.3070480  80.9381079  97.2166722  34.9663968  79.6277850  96.1738741
  34.0463000  79.2141120  97.6706892  31.1307039  80.0477305  93.2431426
  30.0693188  79.5111259  93.5659510  31.9036171  79.5728334  92.2706978
  32.7452498  80.0609047  92.0277597  31.6866194  78.2987275  91.5843676
  30.7900219  77.8288239  91.9678189  31.5187870  78.5315171  90.0826628
  31.6116070  77.5716091  89.5243255  32.3202198  79.2087110  89.7126448
  30.1809868  79.1165688  89.6925370  30.0139034  80.5110253  89.5992677
  30.8363957  81.1613205  89.8525943  28.7826693  81.0409080  89.1721413
  28.5931302  82.0953145  89.1386201  27.7160814  80.1782328  88.8457310
  26.5333428  80.6807649  88.4131148  26.0322430  79.9600688  87.9874906
  29.1108199  78.2555847  89.3962155  29.2415143  77.1875424  89.4821865
  27.8788912  78.7861756  88.9772754  27.0581914  78.1284145  88.7508424
  32.8279694  77.3110475  91.8433764  33.9919682  77.7012416  91.9775455
  32.5063435  76.0208883  91.7969768  31.5402040  75.7657612  91.6663449
  33.4582591  74.9127703  91.7635077  34.4321118  75.3044606  91.5118407
  33.5399267  74.2352222  93.1336621  32.6069951  73.6786022  93.3662564
  33.6600017  75.0281480  93.9088984  34.6531591  73.3664861  93.1987180
  34.8348046  73.2128418  94.1411729  33.0905105  73.9356824  90.6433983
  31.9302737  73.8244471  90.2516135  34.0995753  73.2784787  90.0854444
  35.0077456  73.3565471  90.5086678  34.0847535  72.5490117  88.8162863
  33.0744574  72.4745939  88.4340792  34.9916749  73.3311341  87.8503116
  36.0203690  73.3865834  88.2726013  34.6022534  74.3708146  87.8313430
  35.0667362  72.8192906  86.4018714  34.0361908  72.6873978  86.0021504
  35.5844991  71.8361307  86.3599561  35.8172401  73.8783301  85.5740832
  36.8267915  74.0507252  86.0091938  35.2519381  74.8358313  85.6686500
  35.9494868  73.5804576  84.0797383  36.3246326  74.4918790  83.5594325
  34.9682248  73.3041730  83.6425662  36.9071013  72.4932662  83.7852412
  36.4654864  71.5466294  83.7345182  37.6653325  72.4192666  84.5061072
  37.4446268  72.7203875  82.9048041  34.6272143  71.1525604  89.0495692
  35.6690137  71.0402555  89.6878644  34.0237120  70.1447104  88.4273632
  33.1173765  70.2654656  88.0060685  34.5544536  68.7888211  88.3045810
  35.6251550  68.8106238  88.4501020  33.9169000  67.9082783  89.3969654
  32.8112445  68.0402447  89.3685192  34.2669969  68.2709014  90.3884181
  34.2304914  66.4079360  89.2680060  33.7323754  66.0339951  88.3448437
  35.7318451  66.1067138  89.2008615  36.2421674  66.4713730  90.1162445
  36.2031413  66.5784554  88.3160198  35.8976848  65.0088290  89.1205916
  33.6478577  65.6341371  90.4474339  32.5458255  65.7643611  90.4923875
  34.0872705  65.9913567  91.4013422  33.8683245  64.5498588  90.3466029
  34.3057093  68.2799892  86.8748197  33.1680487  68.0643855  86.4619742
  35.3751180  68.1236662  86.0951832  36.2968890  68.2613435  86.4653548
  35.2926755  67.7234577  84.6823543  34.3014950  67.9384872  84.3246634
  36.2583494  68.5564373  83.8315477  37.2806268  68.5102094  84.2761922
  35.8204660  69.9027638  83.8269568  34.9607905  69.8889417  83.3766194
  36.3137966  68.1377212  82.3655694  35.2963894  68.0692747  81.9254125
  36.8100572  67.1469571  82.2725871  36.9145158  68.8589025  81.7710669
  35.4711478  66.2102202  84.5386460  36.5237023  65.6650996  84.8578677
  34.4072249  65.5199415  84.1264552  33.5839666  66.0086036  83.8310403
  34.2443950  64.0600422  84.2670159  35.2225725  63.6106445  84.3951010
  33.3939456  63.7052913  85.5025375  33.0950597  62.6289846  85.4573434
  34.2487435  63.8553581  86.7631256  34.6512292  64.8844745  86.8364619
  35.1207650  63.1659231  86.7324258  33.6692191  63.6388384  87.6824409
  32.1156276  64.5518509  85.6122871  31.5400557  64.5273940  84.6632446
  32.3658915  65.6082363  85.8483664  31.4640011  64.1741477  86.4269626
  33.6592793  63.4103218  83.0190311  33.1062348  64.0636391  82.1445425
  33.8744029  62.1117380  82.8816089  34.3738030  61.5980582  83.5881514
  33.8617072  61.4169065  81.5969311  34.3902177  62.0372261  80.8875743
  34.6655832  60.1145694  81.7592380  34.9235909  59.6832609  80.7707006
  34.0959386  59.3605405  82.3362287  35.9802339  60.3681619  82.5180333
  37.0010763  60.6245138  81.8463858  35.9250228  60.4167600  83.7744250
  32.4495700  61.2049029  81.0239118  31.5440175  60.7383422  81.7183962
  32.2752399  61.4389240  79.7125994  33.0560989  61.7850910  79.1808704
  31.0122337  61.2241646  78.9689977  30.2462022  61.8227797  79.4413637
  31.2092491  61.7131505  77.5176267  32.1249547  61.2159299  77.1283988
  31.4032058  62.8094514  77.5421857  30.0101775  61.4232962  76.5890328
  29.0797731  61.7883078  77.0822525  29.9159984  60.3220092  76.4504974
  30.0999519  62.0626909  75.1956839  30.0689877  63.1671690  75.3325474
  29.2080582  61.7784955  74.5943404  31.3856277  61.6503086  74.4665670
  31.3209190  60.5873496  74.1454167  32.2713013  61.7491794  75.1175671
  31.6505828  62.4791108  73.2695917  31.5940242  63.4942263  73.5176518
  31.0018326  62.2974256  72.4819926  32.6436791  62.3107137  72.9727750
  30.5241572  59.7679711  79.0286208  29.3262304  59.5126183  78.8953000
  31.4311824  58.8243567  79.2805452  32.3946108  59.0641056  79.3784756
  31.1093377  57.4483524  79.6644532  30.3703986  57.0671732  78.9824135
  32.3750220  56.5825728  79.5995141  32.6825548  56.4595093  78.5360549
  32.1807979  55.5648098  80.0134327  33.4317224  57.2021866  80.3152626
  34.1373508  56.5326730  80.4458117  30.4638963  57.3999926  81.0548012
  29.2775846  57.1093803  81.1578548  31.1941188  57.7960843  82.1056782
  32.1442823  58.0523967  81.9323660  30.7525016  57.8023107  83.5147096
  30.5750770  56.7781882  83.8122773  31.8710823  58.4049869  84.3805846
  31.4782673  58.7311886  85.3684333  32.2754608  59.3123590  83.8773803
  33.0045094  57.3978852  84.6337604  33.3498512  56.9678284  83.6663937
  32.6293025  56.5584600  85.2592678  34.2065629  58.0600888  85.3149173
  34.5820307  58.8251971  84.6119845  35.0245973  57.3222203  85.4823475
  33.8834822  58.6977128  86.6063427  33.1362395  58.3047705  87.1442133
  34.5809321  59.6674761  87.1838691  35.5623183  60.3100810  86.6130081
  35.7808737  60.2135321  85.6266964  36.0542215  61.0147924  87.1487156
  34.3154073  60.0473986  88.3981501  33.5242024  59.7359490  88.9229390
  34.9594407  60.7592770  88.7408879  29.4459661  58.5651817  83.7509701
  28.5538065  58.0568675  84.4318796  29.2984438  59.7458173  83.1538119
  30.0697605  60.1151674  82.6224423  28.0807800  60.5595739  83.2341670
  27.8857315  60.7764760  84.2762079  28.3282949  61.8674496  82.4667664
  28.6812077  61.6097804  81.4422130  29.1741728  62.3969150  82.9621947
  27.1764232  62.8250354  82.3680250  26.6073975  63.2336274  81.2116265
  26.9107062  62.8884849  80.2303722  25.6169462  64.1593401  81.4777269
  25.0718128  64.6412423  80.8255761  25.4988366  64.4015932  82.8275878
  26.4782141  63.5533804  83.4304277  26.5825199  63.6053421  84.8383451
  27.3083862  62.9902387  85.3485962  25.7551961  64.4548527  85.5981089
  25.8446639  64.4695311  86.6763490  24.6702174  65.2532095  83.5721567
  23.9357452  65.8753884  83.0874333  24.8036070  65.2790260  84.9708781
  24.1626660  65.9078624  85.5741901  26.8585418  59.7938373  82.7070831
  25.8910669  59.5938399  83.4397067  26.9508159  59.2267328  81.4996657
  27.8057463  59.2743149  80.9861021  25.8406343  58.5039854  80.8642800
  24.9238351  59.0274401  81.0939090  26.0232513  58.5312782  79.3419292
  25.2071958  57.9487501  78.8556776  26.9986418  58.0432027  79.1113700
  26.0196312  59.9735666  78.7998249  26.8445613  60.5676017  79.2464924
  25.0587475  60.4682772  79.0556161  26.1823176  60.0097386  77.2886959
  25.3308525  60.4971582  76.5569034  27.2960224  59.5449084  76.7735537
  28.0186462  59.2276551  77.3922818  27.3815706  59.5386425  75.7803257
  25.6582630  57.0705508  81.3991183  24.5451616  56.5386698  81.3699648
  26.7014846  56.4842289  81.9918073  27.6128388  56.9027529  81.9094046
  26.6529980  55.2522756  82.7829679  26.1914297  54.4838814  82.1842260
  28.0981725  54.8451667  83.1294342  28.5586085  55.6574289  83.7327186
  28.6807066  54.7744983  82.1817102  28.2335386  53.5129701  83.8872114
  27.8731821  52.6794844  83.2475151  27.6215973  53.5214740  84.8167830
  29.6706350  53.2201990  84.3191155  30.5139298  54.0952418  84.4586427
  29.9935625  51.9803559  84.6118373  30.9364834  51.7938737  84.8688296
  29.3032959  51.2594529  84.6159539  25.8133800  55.4246217  84.0598111
  25.2111371  54.4538773  84.5072670  25.6961972  56.6481257  84.5907197
  26.1367898  57.4243221  84.1378921  24.9837188  56.9420342  85.8380314
  24.2343254  56.1846333  86.0276266  24.5541396  57.9277600  85.7423384
  25.8880149  56.9717210  87.0721891  25.4784335  56.5260667  88.1394610
  27.1294156  57.4517206  86.9359290  27.4533421  57.7616517  86.0419542
  27.9831661  57.7341215  88.0955637  28.0700258  56.8356518  88.6943020
  29.3732971  58.2085552  87.6323277  29.8906029  58.7439265  88.4636679
  29.2640125  58.9213937  86.7912297  30.3192802  57.0970218  87.2219247
  31.4912852  57.1108049  87.5710999  29.8875118  56.1836564  86.3877067
  30.5130934  55.4666520  86.0737286  28.9541293  56.2323394  86.0455501
  27.3318592  58.7942134  89.0013229  26.6462550  59.7041038  88.5263079
  27.6285450  58.7159004  90.2966015  28.2213074  57.9738082  90.6250867
  27.2868711  59.7347705  91.2962123  26.4583190  60.3269888  90.9305027
  26.8673984  59.0804236  92.6296488  27.7059715  58.4425728  92.9976378
  26.5168497  60.1157805  93.7091684  25.7742821  60.8474171  93.3247596
  27.4208501  60.6649896  94.0517744  26.0775402  59.6146104  94.5984159
  25.6354364  58.1859837  92.4321858  25.8418651  57.3704115  91.7058270
  24.7832744  58.7863696  92.0476507  25.3320202  57.7153424  93.3911536
  28.4791036  60.6701329  91.4760142  29.6322995  60.2335968  91.4367143
  28.2069124  61.9496988  91.7091840  27.2585836  62.2654371  91.6892900
  29.2068596  62.9767719  92.0042356  30.1082614  62.5118713  92.3768604
  29.4982767  63.7850448  90.7294379  30.3532458  64.4740702  90.9109855
  28.6128793  64.4099620  90.4756703  29.8111817  62.9597846  89.4885605
  28.7636235  62.4697441  88.6812686  27.7367818  62.6552158  88.9609404
  29.0461385  61.7339154  87.5180277  28.2334057  61.3505394  86.9186362
  30.3788339  61.4780135  87.1558467  30.6030294  60.9161499  86.2618112
  31.1436820  62.6994816  89.1238119  31.9510062  63.0815153  89.7282066
  31.4232070  61.9488881  87.9681908  32.4453629  61.7574816  87.6864643
  28.6662336  63.8906601  93.1062273  27.4634217  64.1694256  93.1085450
  29.5087792  64.4318567  93.9894199  30.4612296  64.1118858  94.0576806
  29.0663311  65.4833553  94.9138912  28.3234461  66.0662523  94.3894249
  28.3777063  64.9039107  96.1569298  27.6747548  64.1089780  95.8288320
  27.8091842  65.6824760  96.7034985  29.2871552  64.3423513  97.0600792
  29.5824788  63.4832915  96.6481413  30.1375607  66.4979007  95.2993855
  31.3359210  66.2166247  95.3589619  29.6423123  67.7058898  95.5615942
  28.6466499  67.8207029  95.5346281  30.3683510  68.8678046  96.0389283
  31.4112239  68.7889431  95.7564451  29.7172597  70.0837140  95.3693542
  28.6413029  70.1094261  95.6565359  29.7507177  69.8956936  94.2721971
  30.4465980  71.7091662  95.6898471  30.2663583  68.9069443  97.5701927
  29.1618738  68.9501891  98.1206306  31.4096666  68.8649197  98.2501125
  32.2831304  68.8338932  97.7509015  31.5650523  68.9423889  99.7058442
  30.6138909  68.7738260 100.1914080  32.5644945  67.8684621 100.1522982
  33.5283771  67.9964038  99.6116442  32.1710042  66.8576427  99.8981584
  32.8203171  67.9448813 101.5387094  32.2322045  67.3124333 101.9946526
  32.0495271  70.3443779 100.0786351  33.0439533  70.8248011  99.5351252
  31.3330291  71.0399076 100.9622680  30.5732930  70.5981534 101.4525413
  31.5462585  72.4648046 101.2646167  32.5007056  72.7707151 100.8639838
  30.4486147  73.3411703 100.6314703  29.4683647  73.0443719 101.0731181
  30.6823566  74.8370551 100.8888638  31.7140591  75.1255876 100.5921338
  30.5404931  75.0882475 101.9613895  29.9674525  75.4485981 100.2995902
  30.3590030  73.1281881  99.1136418  30.0950484  72.0773092  98.8693009
  31.3302896  73.3616241  98.6309682  29.5809080  73.7828189  98.6707715
  31.5995875  72.6799554 102.7713606  30.7802399  72.1401324 103.5112583
  32.5403406  73.5053758 103.2288382  33.1764278  73.9347431 102.5822905
  32.7174204  73.8431035 104.6426433  31.8406638  73.5238416 105.1852637
  33.9475632  73.1217919 105.2118112  34.1942753  73.5291728 106.2205224
  34.8176957  73.3193022 104.5489476  33.6986321  71.6166086 105.3687713
  32.6845436  71.3641665 104.9924296  33.6570045  71.3986004 106.4580915
  34.9010085  70.5183959 104.5690227  34.3876930  70.6530973 102.8336897
  34.4608141  71.6972291 102.4629635  33.3356913  70.3161015 102.7148837
  35.0104189  70.0152337 102.1686857  32.8067872  75.3533527 104.8454979
  33.3867308  76.0558727 104.0174616  32.2036675  75.8565657 105.9259165
  31.8178640  75.2339286 106.6105154  32.0676783  77.2955259 106.1839755
  32.9715378  77.7889932 105.8523604  30.8601032  77.8193093 105.3951184
  29.9265124  77.3581685 105.7848680  30.9594718  77.4992569 104.3383024
  29.7005588  80.0080832 106.0386917  28.8966750  79.6161451 106.4854312
  30.7246699  79.3147847 105.4047590  29.9544373  81.3068813 105.8394153
  29.3343630  82.1302683 106.2016652  31.0881629  81.4575733 105.1373809
  31.5852292  80.2101456 104.8452675  32.4940497  80.0809590 104.2755904
  31.8887258  77.6268527 107.6704857  31.2926944  76.8553979 108.4200542
  32.2833665  78.8373138 108.0656574  32.7871302  79.4346358 107.4390551
  32.0549901  79.3801821 109.4114286  32.6228014  78.7985245 110.1254900
  32.5478603  80.8332424 109.4179584  32.1055620  81.3884643 108.5574366
  33.6511657  80.8236099 109.2560887  32.2232507  81.5846948 110.7204183
  32.6266055  81.0266110 111.5919425  31.1382322  81.6957585 110.8360713
  32.8369175  82.9828450 110.7487899  33.3442349  83.4523187 109.7099840
  32.8327621  83.6231352 111.8244502  30.5825696  79.3247437 109.8478063
  30.2856898  78.8674779 110.9486121  29.6650598  79.7482897 108.9781434
  29.9977619  80.1192694 108.1139528  28.2340655  79.8517476 109.2562401
  28.0932621  79.8528118 110.3297074  27.7257054  81.1988486 108.7252212
  27.7313269  81.2228599 107.6167520  28.3748518  82.0236156 109.0876212
  26.6865860  81.3921357 109.0685435  27.4222072  78.6488661 108.7380316
  26.2101060  78.7596609 108.5838067  28.0734302  77.5123696 108.4613760
  29.0617547  77.4566105 108.5912373  27.3869866  76.2420185 108.2151951
  26.4590960  76.4361437 107.6973280  28.2686980  75.3046330 107.3616176
  28.2579627  74.2635885 107.7557628  29.3191681  75.6587309 107.3980183
  27.8016476  75.2135824 105.9084629  27.5773108  76.2404751 105.5673617
  28.8760154  74.5979431 105.0133534  29.1331834  73.5762054 105.3607076
  29.7993669  75.2060592 105.0242492  28.5207136  74.5323640 103.9640814
  26.5422056  74.3641042 105.7805146  25.7082234  74.7994050 106.3696963
  26.7309588  73.3428483 106.1748569  26.2124737  74.3011385 104.7229825
  27.0012165  75.5608286 109.5274283  27.8204120  75.4892250 110.4501648
  25.8501833  74.8872455 109.5434711  25.1611886  75.0599386 108.8183049
  25.5685625  73.8593373 110.5498132  25.5840155  74.3458837 111.5133028
  24.1869088  73.2415240 110.3105876  24.1574318  72.7673430 109.3043300
  23.4213439  74.0494005 110.3218685  24.2231043  72.3059781 112.7086886
  24.7691631  73.0128251 113.1579505  23.8440359  72.2226548 111.3676296
  23.8108985  71.1680817 113.2817673  24.0248210  70.8971868 114.3182974
  23.1932400  70.3852351 112.3789511  23.2100513  71.0330780 111.1616677
  22.8071365  70.6338978 110.2604574  26.6719515  72.7849170 110.5639076
  27.1236771  72.3256372 109.5147255  27.1792058  72.4461895 111.7551950
  26.7509003  72.7482685 112.5997579  28.3703459  71.6046562 111.9725612
  28.6861610  71.7727166 112.9938481  27.9696326  70.1166130 111.8561892
  28.8805627  69.4772888 111.9089202  27.4844595  69.9438180 110.8722114
  27.0460515  69.6349390 112.9623575  26.8247970  70.2725576 113.9773151
  26.5384660  68.4286801 112.8482104  25.9888684  68.1018555 113.6124012
  26.7967099  67.8375387 112.0883305  29.6102558  71.9859001 111.1169180
  30.4651706  71.1396264 110.8612724  29.6895807  73.2354103 110.6356634
  28.9814077  73.8956391 110.8872710  30.6489270  73.7411790 109.6408742
  30.2879546  74.7209201 109.3708830  32.0395366  73.9485162 110.2679286
  32.7437545  74.3460564 109.5061652  32.4277436  72.9688333 110.6201020
  31.5616943  76.1771980 111.4708904  31.0712634  76.6465540 110.7318965
  32.0874831  74.9069117 111.4272574  31.8624051  76.7128069 112.6630775
  31.5744108  77.7203363 112.9754787  32.5902191  75.8522375 113.3993085
  32.7318658  74.6981523 112.6155193  33.2792596  73.8338632 112.9683173
  30.7215081  72.9677748 108.3032891  31.6036200  73.2627882 107.4960792
  29.7991381  72.0395096 108.0101830  29.0250968  71.8965750 108.6315908
  29.8909668  71.1041364 106.8790479  30.5848301  71.5005356 106.1497639
  30.4083927  69.7490608 107.3934470  29.6892684  69.3190992 108.1268616
  31.3604482  69.9214853 107.9404326  30.6564741  68.7180056 106.3026606
  29.6123405  67.8953719 105.8295722  28.6348864  67.9632912 106.2777835
  29.8374446  67.0026674 104.7600490  29.0321085  66.3864959 104.3909299
  31.1149931  66.9328303 104.1606346  31.3576923  66.1178057 103.0976121
  30.5668999  65.5799962 102.9058103  31.9367786  68.6105093 105.7321459
  32.7314794  69.2279114 106.1122603  32.1650072  67.7305723 104.6595847
  33.1369703  67.6696058 104.1946166  28.5530282  70.9029776 106.1540517
  27.5338657  70.6226962 106.7805157  28.5813258  70.8644180 104.8190160
  29.4162929  71.1180336 104.3168546  27.4869834  70.3209934 104.0035764
  27.0144392  69.5349849 104.5760599  26.4381599  71.3981075 103.6948444
  26.2454268  71.9616941 104.6312978  25.2237320  70.7969572 103.3115219
  24.7548989  70.5664901 104.1230047  26.8412710  72.3634576 102.5828018
  26.8585004  71.8538405 101.5961194  27.8506463  72.7789069 102.7829292
  26.1165602  73.2034124 102.5249161  28.0095054  69.6549213 102.7305600
  29.1740857  69.7948642 102.3577390  27.1420889  68.9113127 102.0521060
  26.1873352  68.8635291 102.3425846  27.4731882  68.1760399 100.8374817
  28.2007393  68.7421276 100.2769825  28.0635181  66.8247072 101.2631960
  27.2940285  66.2739644 101.8373295  28.8994590  67.0512380 101.9657991
  28.6103741  65.9505681 100.1253128  29.3318024  66.5304039  99.5104941
  27.7809996  65.6122395  99.4680653  29.3355791  64.7157348 100.6655113
  29.5526927  64.5502486 101.8592118  29.7832448  63.8305917  99.8099137
  29.6467649  63.9750993  98.8227418  30.2609147  63.0309485 100.1674697
  26.2189912  68.0326627  99.9743601  25.1517072  67.7152460 100.5002741
  26.3294444  68.2774426  98.6611210  27.2245726  68.5294533  98.2828700
  25.2184976  68.1075473  97.7071526  24.5332897  67.3997107  98.1392213
  24.4790867  69.4276208  97.4417746  23.7508322  69.3280478  96.6102047
  25.2288226  70.1813423  97.1039200  23.7806292  69.9770832  98.6955330
  24.5515551  70.3958752  99.3831307  23.2654183  69.1553521  99.2441630
  22.7667526  71.0545724  98.3091120  21.9046230  70.5950813  97.7742119
  23.2626998  71.7605425  97.6089935  22.2713778  71.8000346  99.5526452
  23.1250476  72.2549391 100.1009243  21.7333247  71.1044645 100.2336841
  21.3395424  72.8853482  99.1761744  20.5161207  72.4805560  98.6390124
  21.8089991  73.5558132  98.5241714  20.9580926  73.3817032 100.0020810
  25.6816696  67.4800976  96.3981516  26.7835974  67.7450403  95.9170961
  24.8084039  66.6559213  95.8309793  23.8965023  66.5406419  96.2181595
  25.1526017  65.6651148  94.8083888  26.2163461  65.6957790  94.6422916
  24.7948372  64.2554672  95.3052742  25.2599440  63.4711192  94.6649363
  23.6898782  64.1107424  95.2718559  25.2024701  64.0868731  96.6522253
  26.1142890  63.7718049  96.6476409  24.5027705  65.9490377  93.4550942
  23.5941272  66.7774230  93.3419956  24.9605662  65.2491400  92.4167357
  25.7510432  64.6363025  92.5290860  24.3579476  65.2618269  91.0889557
  23.2984971  65.4257675  91.2287431  24.9647669  66.4218315  90.2727334
  26.0222201  66.1834796  90.0275345  24.9728074  67.3085705  90.9388047
  24.2134169  66.8215481  88.9853384  24.3275781  66.0078767  88.2301958
  22.7238609  67.1022082  89.2079564  22.5915269  67.9266315  89.9421037
  22.1988583  66.2075887  89.5963807  22.2402001  67.3956117  88.2523457
  24.8039612  68.1052195  88.4160061  25.9045690  68.0229685  88.3130630
  24.5790862  68.9648723  89.0804807  24.3711035  68.3120390  87.4155709
  24.4912112  63.9010475  90.3870765  25.3706947  63.0906505  90.6830416
  23.5787921  63.6872904  89.4437334  22.8832500  64.3766010  89.2659555
  23.4675687  62.5381537  88.5483948  24.4347740  62.0612071  88.4608046
  22.4343037  61.5408001  89.0964332  22.7082831  61.2696574  90.1426154
  22.4419898  60.6015956  88.4972943  21.1230682  62.0926560  89.0852274
  20.4494281  61.3830546  89.0739790  23.0361851  63.0155201  87.1553728
  22.6322609  64.1726609  86.9907052  23.0428611  62.0954520  86.1859713
  23.3800173  61.1830857  86.3908054  22.4933067  62.2504549  84.8337709
  23.1396370  62.9334331  84.3037021  22.5388937  60.8423734  84.1974383
  21.8027782  60.1920482  84.7254792  23.5496104  60.4144507  84.3906834
  22.2901196  60.7302897  82.6815614  21.2767955  61.1166852  82.4337276
  23.3248272  61.4986183  81.8588187  24.3458620  61.1199151  82.0720977
  23.3008778  62.5799579  82.1042397  23.1206729  61.3789631  80.7741345
  22.3169974  59.2539676  82.2796838  21.5177411  58.7006960  82.8207899
  23.2943333  58.7979071  82.5427652  22.1384303  59.1391639  81.1896131
  21.0587098  62.8340931  84.8249827  20.3502804  62.8247636  85.8369683
  20.5978128  63.3337195  83.6725734  21.1970551  63.4478728  82.8894870
  19.1594679  63.5524806  83.4260444  18.8305243  64.2389450  84.1879287
  18.9258850  64.1681987  82.0371080  17.8380340  64.3074776  81.8449142
  19.3328839  63.4851372  81.2559228  19.5669790  65.4280666  81.9378247
  19.5217572  65.7242604  81.0129072  18.3743957  62.2239540  83.5620467
  18.9726661  61.1787679  83.3042706  17.0682859  62.2157649  83.9246528
  16.2606614  63.3882837  84.2464855  15.5455075  63.5518400  83.4087526
  16.8466061  64.3155622  84.4145234  16.3717313  61.0274183  84.4699022
  17.0311963  60.5856202  85.2074392  15.1389684  61.5615169  85.2188778
  14.9605623  60.9816703  86.1499313  14.2274596  61.5206117  84.5861619
  15.4983990  63.0120842  85.5128456  14.6140772  63.6494609  85.7004961
  16.1875210  63.0508863  86.3838827  16.0269358  59.8700012  83.4990224
  14.8981803  59.3864889  83.4602033  17.0071588  59.3894481  82.7308242
  17.8843204  59.8814797  82.7718338  17.0241274  58.0496137  82.1257376
  17.5639558  58.0921315  81.1980250  16.0056769  57.7217940  81.9748004
  17.7306288  56.9989619  82.9997345  17.9918624  55.8956193  82.5202513
  18.1233750  57.3849852  84.2224439  17.9107373  58.3025005  84.5575127
  18.6737231  56.5997172  85.3385018  18.2202448  55.6206718  85.3438632
  20.2048155  56.4685210  85.2518443  20.5758303  55.9967731  86.1931756
  20.6633054  57.4776714  85.1738606  20.6317767  55.5825967  84.0813519
  20.4117835  56.1248043  83.1369899  20.0092939  54.6559044  84.1040842
  22.1114752  55.2007787  84.1532231  22.3081833  54.6944292  85.1287488
  22.7511301  56.1078757  84.1100103  22.4492585  54.2248436  83.0222828
  21.7265572  53.3778474  83.0409702  23.4640418  53.8005975  83.1176396
  22.3503560  54.8811118  81.6977038  23.1248623  55.5812894  81.5877733
  21.4370558  55.3789848  81.6558404  22.3619082  54.2028970  80.9114879
  18.3027349  57.2919868  86.6536279  17.6295383  58.3553437  86.5929775
  18.6894038  56.7632949  87.7299977 131.6578054 142.0036856 104.0157322
 131.0532315 141.2012230 104.2644156 132.6506853 141.6521757 104.0188470
 131.4637762 142.1297091 102.9971222 131.3596048 143.2355528 104.7797516
 131.6458424 143.0601169 105.8011234 132.1580380 144.4338048 104.2308086
 132.1913036 144.4559824 103.1259679 133.2143764 144.3777773 104.5740147
 131.5985696 145.7792354 104.6938472 131.1764995 146.5955180 103.8420294
 131.5149869 145.9868623 105.9228366 129.8458684 143.4539775 104.7860665
 129.1773152 142.9563006 103.8874897 129.3189739 144.1839442 105.7773590
 129.9582004 144.8073918 106.2402568 127.8793943 144.3737810 106.0416361
 127.8202195 144.9958784 106.9196335 127.2320224 145.2010629 104.8878132
 128.0555274 145.4310864 104.1669728 126.1634500 144.4624076 104.0611539
 125.2396922 144.2848923 104.6472145 126.5557120 143.4854759 103.7054369
 125.8833264 145.0611766 103.1701246 126.7193198 146.5748383 105.3633626
 126.3908638 147.1448489 104.4675942 127.5765633 147.1346965 105.7962340
 125.5543782 146.5696098 106.3582398 125.8225422 146.0525892 107.3012475
 124.6604754 146.0723824 105.9254585 125.2726463 147.6157291 106.6108286
 127.1214188 143.0774984 106.4104647 127.5829740 141.9643693 106.1775023
 125.9383458 143.2411403 107.0058735 125.6649930 144.1348344 107.3599316
 124.8476807 142.2665587 106.9915101 124.9647639 141.6322639 106.1216324
 124.8601856 141.4043968 108.2720860 125.1083371 142.0314146 109.1548190
 125.6633121 140.6852590 108.0861687 123.5784743 140.5918965 108.5712334
 122.7388002 141.2691417 108.8323175 123.8099782 139.9651720 109.4488895
 123.1259334 139.6335737 107.4674688 123.6436058 139.6093479 106.3654841
 122.0738552 138.8764511 107.6838340 121.7880216 138.3150724 106.9151976
 121.5823775 138.9290873 108.5476973 123.5290491 143.0279992 106.7968824
 123.3466663 144.0985633 107.3826393 122.6256289 142.4662860 105.9916537
 122.8161140 141.5736391 105.5802848 121.2865832 143.0008202 105.7259925
 121.1192856 143.8844485 106.3283043 121.1251443 143.3529615 104.2377157
 120.0746466 143.6680153 104.0382976 121.3149088 142.4384912 103.6308805
 122.0614177 144.4626660 103.7447763 121.8172326 144.6562723 102.6747421
 123.1017932 144.0704100 103.7581128 122.0159690 146.0353203 104.6551706
 120.2551454 146.4500243 104.5521997 119.6458333 145.7581335 105.1718625
 119.8872059 146.3859093 103.5059877 120.0633430 147.4806286 104.9217107
 120.2272608 141.9767136 106.1341441 120.4021708 140.7743622 105.9407649
 119.1155430 142.4152373 106.7172055 118.9929888 143.3902163 106.9361903
 118.0245988 141.5125589 107.1248740 117.9802955 140.6781033 106.4390526
 118.2739695 140.9711749 108.5448781 118.3325382 141.8259209 109.2622484
 119.5040966 140.2740955 108.5634729 119.8528313 140.3933737 107.6611836
 117.2149830 139.9800979 109.0256928 117.1493330 139.1005086 108.3511942
 116.2126956 140.4566122 109.0820760 117.4631753 139.6243480 110.0488555
 116.6816010 142.2242650 107.0157902 116.5812378 143.4115404 107.3189214
 115.6581017 141.5154617 106.5380268 115.7788005 140.5409891 106.3328596
 114.3238584 142.0547880 106.2579443 114.2707524 143.0523121 106.6665232
 114.1045475 142.1737946 104.7363050 114.8000727 142.9671413 104.3789965
 113.0696658 142.5377972 104.5386969 114.3680764 140.9013452 103.9237474
 113.6733591 140.0897643 104.2324105 115.4071540 140.5464445 104.0788883
 114.2089668 141.1546978 102.4305322 115.1714100 141.2240689 101.6779979
 112.9962222 141.2395498 101.9371959 112.2076563 141.0697343 102.5411188
 112.8822696 141.2887245 100.9467012 113.2114955 141.3019643 106.9965309
 113.4125081 140.1792358 107.4634909 112.0658298 141.9521147 107.2131954
 111.9504254 142.8895171 106.8621048 110.9444952 141.3743506 107.9639734
 110.9438612 140.3288941 107.7237276 111.1723582 141.5283222 109.4707876
 110.2389402 141.4796059 110.0436853 111.6614263 142.5073325 109.6869760
 111.9911362 140.4609475 109.9018316 112.7728376 140.4287631 109.3221025
 109.5755304 141.9580126 107.5774308 109.4756390 143.1677487 107.3516827
 108.5003002 141.1407368 107.5905926 107.1599397 141.5783472 107.2220429
 107.1746975 142.1910644 106.2916101 106.7367830 142.1923856 108.0511409
 108.5029119 139.6917648 107.8497901 109.0569317 139.4970171 108.7537802
 107.0231588 139.3234637 107.9891423 106.6702635 139.5327369 109.0261564
 106.7572492 138.2867507 107.7029514 106.3423004 140.2996088 107.0321503
 106.4342833 139.9395785 105.9841957 105.2715318 140.4475479 107.2771124
 109.1849204 138.9080096 106.7106719 109.4668359 139.4724477 105.6594258
 109.4888125 137.6189780 106.9041559 109.2108190 137.1851838 107.7662284
 110.0290793 136.7758320 105.8114059 110.6634430 137.3868470 105.1790788
 110.9100685 135.6501724 106.3590458 111.2756422 135.0151769 105.5164372
 110.3329313 134.9958714 107.0493776 112.0451968 136.1948731 107.0114612
 111.7636792 136.9101203 107.6038174 108.9354049 136.2150943 104.8853824
 109.2074046 135.9469010 103.7193989 107.6801036 136.1714126 105.3442992
 107.4599612 136.4332737 106.2832215 106.4888206 135.8821203 104.5294331
 106.6594819 136.1992255 103.5109940 106.1302484 134.3900332 104.5628403
 105.1842325 134.1918548 104.0048868 105.9703247 134.0569209 105.6151918
 107.1426214 133.5985899 103.9757350 107.9555535 134.0983999 104.1181255
 105.2819465 136.6612487 105.0546786 105.1713226 136.8700350 106.2627054
 104.3455072 137.0143495 104.1716682 104.5105140 136.9116407 103.1872600
 103.0203277 137.5426229 104.5150797 102.7264455 137.1065602 105.4605752
 103.1113792 139.0710249 104.6972065 103.9243492 139.2499425 105.4371738
 102.1800896 139.4524917 105.1631574 103.4262841 139.8733474 103.4156332
 104.0179905 139.2392956 102.7146872 102.1483893 140.3469008 102.7143266
 101.6160332 141.0997803 103.3198128 101.4620242 139.5134169 102.4675761
 102.4201891 140.8490904 101.7611340 104.2592465 141.1103089 103.7577588
 105.2198841 140.8153195 104.2286560 103.7131993 141.7727353 104.4632582
 104.4953722 141.6897222 102.8406819 101.9600505 137.1101095 103.4855180
 102.2906286 136.7034583 102.3670213 100.6759305 137.1922466 103.8497505
 100.4165653 137.5549358 104.7431132  99.5623143 136.8217709 102.9605464
  99.8985569 136.9362831 101.9455548  99.1653745 135.3568707 103.1605843
  98.3805963 135.0629265 102.4264297  98.7785290 135.1872253 104.1849294
 100.3004085 134.5311006 102.9770208 100.8785673 134.9685704 102.3365097
  98.3636081 137.7620244 103.1295364  97.8179296 137.9029139 104.2229618
  98.0048087 138.4702209 102.0574116  98.3972232 138.2512437 101.1594678
  97.3147740 139.7607484 102.1271321  96.8816873 139.8971220 103.1085435
  98.4019403 140.8265138 101.9881909  99.0392474 140.6232493 101.1033576
  99.0467477 140.8159929 102.8922096  97.9604677 141.8411090 101.9024677
  96.1673914 139.9097293 101.1002227  95.9914473 139.0834559 100.2117746
  95.2768709 140.8804234 101.2898017  95.4012789 141.5365581 102.0497193
  94.1578902 141.1600663 100.3724904  93.7167878 140.2233831 100.0667479
  93.0637433 142.0388423 101.0061790  92.0964496 141.9262495 100.4696933
  93.3296515 143.1205792 100.9193282  92.8970744 141.8094145 102.3873453
  93.2727548 142.6450456 102.7857315  94.6557037 141.8965786  99.1341200
  95.5742361 142.7070084  99.2384694  93.9090559 141.8165668  98.0303210
  93.1837369 141.1456209  97.9241835  93.8820995 142.9483285  97.0933729
  94.8980074 143.1824558  96.8120482  93.0779435 142.6251302  95.8215199
  92.0470765 142.3349145  96.1252830  93.0131022 143.8258839  94.8712355
  94.0237643 144.2389535  94.6741655  92.3763001 144.6345668  95.2903409
  92.5685815 143.5388279  93.8948168  93.7225005 141.4565119  95.0652981
  93.7607001 140.5417781  95.6932005  94.7598189 141.7160452  94.7653724
  93.1351975 141.2223534  94.1545441  93.2979150 144.1468771  97.8501746
  92.2428542 144.0155848  98.4697438  94.0324797 145.2581341  97.8972540
  94.8877176 145.2768075  97.3718309  93.7126428 146.4299470  98.7210676
  92.6591784 146.4203230  98.9712377  93.9825903 147.3021755  98.1537051
  94.4646399 146.5467696 100.0581397  94.4500746 147.6269227 100.6411844
  95.1865591 145.5202558 100.5316661  95.1905249 144.6314727 100.0788238
  95.9838982 145.6494612 101.7669504  95.3561009 146.1212861 102.5108698
  96.4697748 144.2847737 102.3010028  97.3603144 144.3934251 102.9419877
  96.7651321 143.6609388 101.4319794  95.4599530 143.4683495 103.1256201
  94.2729598 143.8361918 103.2381108  95.8230014 142.3558230 103.5841936
  97.1998114 146.5741042 101.5504868  97.9112604 146.4719006 100.5452292
  97.5389152 147.3810379 102.5656152  96.9483009 147.4283290 103.3671594
  98.7486890 148.2267693 102.6017210  98.8915440 148.6211904 101.6055379
  98.4966587 149.4425536 103.5191016  98.2306800 149.0804611 104.5368702
  97.6052224 149.9817588 103.1216019  99.6836719 150.4286656 103.5819324
  99.3653242 151.4368016 103.2362656 100.4748285 150.0908957 102.8773624
 100.2548067 150.5541926 105.0062459 100.1710629 149.5743704 105.5260784
  99.6553691 151.2930844 105.5886644 101.6885793 150.9051812 104.9947063
 102.3320000 150.2053374 104.6671177 102.3111726 151.9312456 105.5363346
 103.6066256 152.0151807 105.4587110 104.1160746 151.4190118 104.8286216
 104.0807403 152.7227173 105.9795883 101.6746839 152.8874634 106.1547671
 100.6780115 152.9273531 106.1273086 102.1563737 153.7548733 106.3337719
 100.0157681 147.4106324 102.9298539 100.6366914 147.5807306 103.9853850
 100.3507664 146.4389867 102.0760865  99.7883570 146.3343070 101.2547745
 101.4765936 145.5089410 102.2818851 101.2779444 144.9640216 103.1925953
 101.5888350 144.4930381 101.1298867 101.4060025 145.0172838 100.1625419
 102.9501693 143.7871097 101.0563058 103.2221793 143.3548604 102.0412385
 103.7499302 144.4902932 100.7380919 102.9138379 142.9636064 100.3112149
 100.5194404 143.4195129 101.3469877  99.5005984 143.8643539 101.3184596
 100.6540299 142.9201576 102.3284185 100.5892114 142.6451549 100.5558120
 102.7852581 146.2643478 102.5061905 103.1767374 147.1217341 101.7210799
 103.4593943 145.9452729 103.6090402 103.1694080 145.1841365 104.1799813
 104.5991227 146.7046410 104.1377351 105.0006191 147.3511446 103.3700625
 104.1292748 147.5690285 105.3164675 103.6576426 146.9209766 106.0944535
 103.1613698 148.4895095 104.8556688 102.4285608 147.9700859 104.4785259
 105.2439057 148.3817887 105.9713186 105.8001219 148.9632489 105.2088670
 105.9572871 147.7239995 106.5114363 104.8213801 149.0989108 106.7091355
 105.7051257 145.7413607 104.5531224 105.4218985 144.7016132 105.1479572
 106.9536582 146.0605254 104.1965983 107.1307996 146.9422964 103.7488836
 108.1211107 145.1923577 104.3971565 107.8901934 144.4675688 105.1666431
 108.4903000 144.4398659 103.0907517 108.8033627 145.1895218 102.3287068
 109.6715006 143.4933594 103.3735232 109.3930518 142.7502368 104.1509157
 110.5632214 144.0450036 103.7321880 109.9729091 142.9472692 102.4576688
 107.2881431 143.6580528 102.5012876 106.4235218 144.3448224 102.3665326
 106.9755080 142.8829516 103.2351742 107.5409086 143.0147419 101.1310940
 108.3657872 142.2778429 101.1731524 107.7998663 143.7910860 100.3806141
 106.6263277 142.4899359 100.7809647 109.2889425 146.0417870 104.9099405
 109.6828549 147.0168785 104.2734119 109.8632708 145.6606750 106.0480431
 109.5156554 144.8490183 106.5210431 111.0108092 146.3350361 106.6797905
 111.0099495 147.3709522 106.3753397 110.9139036 146.3049717 108.2147855
 111.7317755 146.9399161 108.6219992 111.0526797 144.9904585 108.6981840
 110.2890383 144.5147193 108.3357985 109.5855690 146.8355687 108.7546420
 108.7551146 146.2826596 108.2737787 109.4537948 147.9107660 108.5129218
 109.4940184 146.6758106 109.8478553 112.3360360 145.7124627 106.2304474
 112.3820181 144.5236978 105.9164780 113.4290199 146.4785431 106.2215106
 113.3521974 147.4570019 106.4467742 114.7979335 145.9777809 106.0492261
 114.8552122 144.9939910 106.4842158 115.1524507 145.9019453 104.5589351
 114.9743185 146.8995391 104.1009389 114.4446710 145.1882672 104.0886632
 116.8500300 145.3860812 104.1842431 115.7943890 146.8443330 106.8257202
 115.6378679 148.0625849 106.8810051 116.8090873 146.2322937 107.4455759
 116.8789425 145.2312580 107.4275530 117.7941660 146.9440505 108.2701637
 117.8774279 147.9392125 107.8542332 117.2290947 147.1040141 109.6996398
 116.1166302 147.1592969 109.6218837 117.5284055 148.1016823 110.0837899
 117.5777651 146.0190339 110.7368008 117.7241216 145.0375124 110.2398578
 116.7072191 145.9038527 111.4269935 118.7996597 146.3784993 111.5992555
 119.6896665 146.4801224 110.9528366 119.0139100 145.5945898 112.3450052
 118.5898841 147.6394796 112.3343016 117.6847517 148.1041866 112.2532169
 119.4632662 148.3857164 112.9785869 120.7372074 148.1245332 113.0357543
 121.0889312 147.4304138 112.4106187 121.2966014 148.6743939 113.6295479
 119.0447078 149.4600469 113.5657187 119.6912302 150.1894496 113.7307601
 118.1475179 149.7784812 113.1998618 119.2069168 146.3569631 108.1774735
 119.3871120 145.2012087 107.7897061 120.1981577 147.1849191 108.4970724
 119.9397003 148.0998235 108.8269005 121.6309154 146.9460478 108.3146371
 121.7642907 146.0538862 107.7176136 122.1900004 148.1558206 107.5557782
 122.0372921 149.0881086 108.1424268 121.6603372 148.2778643 106.5878012
 123.2727354 148.0492783 107.3508625 122.3875773 146.7272747 109.6427780
 121.9591469 147.2041934 110.6965645 123.5657353 146.0958422 109.5987573
 123.8427209 145.6187811 108.7647975 124.4640863 145.9772401 110.7677915
 123.8497004 145.8903352 111.6543668 125.2944698 144.6939812 110.6846775
 124.5879843 143.8392324 110.5705549 125.8590190 144.5541561 111.6371795
 126.1847338 144.7162250 109.5841516 126.9397246 144.1645079 109.8133086
 125.3849851 147.1872432 111.0080620 125.9429616 147.3194641 112.0927993
 125.5266245 148.0825132 110.0274551 124.9931373 147.9746128 109.1947296
 126.3114914 149.3245113 110.1056064 126.2890394 149.6377835 111.1283166
 127.7705297 149.0761736 109.6674960 128.2308583 148.3610260 110.3852494
 128.3284521 150.0311150 109.7263345 127.8739822 148.5529849 108.2285544
 127.3913222 149.2665152 107.5240843 127.3333651 147.5874391 108.1549057
 129.3061039 148.3582433 107.7454113 129.9171405 149.2508240 107.1730470
 129.8404886 147.1597327 107.8565663 130.6835132 146.9589124 107.3329318
 129.4961528 146.6080557 108.6059250 125.6359993 150.4248657 109.2682984
 124.7639458 150.1285173 108.4525495 126.0065152 151.6921534 109.4818256
 126.6771672 151.9066545 110.1902356 125.3381194 152.8401645 108.8586776
 125.8128847 153.7075294 109.2686796 124.2788252 152.7923970 109.0660098
 125.5484780 152.9332202 107.3430091 126.6430936 153.2592591 106.8909845
 124.4725053 152.7755952 106.5670947 123.5889145 152.5808393 107.0017266
 124.4667962 152.8729460 105.0928185 125.4967071 152.8768031 104.7641886
 123.8305151 151.6149750 104.4535531 123.9633497 151.6843705 103.3477139
 124.5703411 150.3546589 104.9385623 124.3398234 150.1608370 106.0070320
 125.6674035 150.4792203 104.8410550 124.2606658 149.4629225 104.3586126
 122.3141763 151.4987384 104.7143381 121.8100117 152.4249302 104.3567200
 122.1264437 151.4186195 105.8084381 121.6727381 150.3003576 104.0005850
 122.0092081 149.3405353 104.4443927 121.9295336 150.3055541 102.9191476
 120.5664062 150.3465136 104.0940113 123.8869764 154.2045587 104.5700235
 123.6851711 154.3753755 103.3664113 123.6491294 155.1614657 105.4821725
 123.8333635 154.9158479 106.4311207 123.0959486 156.5162885 105.2801650
 122.9114317 156.9007022 106.2743305 124.1325262 157.4423419 104.6149545
 124.2524442 157.1589639 103.5463216 125.1191678 157.2816839 105.1056955
 123.7389478 158.9249325 104.7496554 123.9515759 159.2560673 105.7912594
 122.6480935 159.0744322 104.5838612 124.5131220 159.8101761 103.7661825
 125.5691618 159.4965341 103.7682864 124.4372456 160.8841793 104.0556367
 123.9811824 159.6682500 102.3962087 123.0194177 159.4207619 102.2576171
 124.6053876 159.8811620 101.2558779 125.8620179 160.2148523 101.1741217
 126.3426622 160.4944801 101.9920821 126.1902053 160.4958000 100.2836095
 123.9397669 159.7505960 100.1542888 122.9663153 159.5243152 100.2183725
 124.3721646 159.9052652  99.2689846 121.7290383 156.5356479 104.5930023
 120.7270849 156.7383707 105.2653875 121.6857613 156.3446832 103.2746038
 122.5474855 156.2288023 102.7912268 120.4499999 156.1433396 102.5113873
 119.7799590 155.5719037 103.1399298 119.7702166 157.4980205 102.2207133
 119.8303418 158.1373094 103.1257223 118.6883301 157.3124771 102.0373308
 120.3645363 158.2557866 101.0487945 121.4999316 158.7182353 101.0799824
 119.6257775 158.4065543  99.9733427 118.7196535 157.9780026  99.9128226
 120.0120868 158.9049745  99.1987855 120.6542026 155.2937017 101.2399399
 119.7688066 155.2362888 100.3899306 121.8144719 154.6531212 101.0610663
 122.5161321 154.6413245 101.7753720 122.1146276 153.8634745  99.8629337
 121.5350884 154.2440327  99.0322980 123.5826811 154.0154701  99.4759788
 123.8045039 153.2839843  98.6727421 124.2221347 153.7727366 100.3534383
 124.0362268 155.3607888  98.9270671 125.4068155 155.5336059  98.6504846
 126.0977006 154.7281415  98.8528361 125.8854632 156.7519100  98.1327690
 126.9411556 156.8883879  97.9598117 124.9806652 157.8009219  97.8721608
 125.4321436 159.0160041  97.4660223 126.2135217 158.8906157  96.9125971
 123.1300573 156.4062103  98.6341599 122.0719044 156.2992381  98.8092337
 123.6009211 157.6151316  98.0953404 122.9080184 158.4146717  97.8746351
 121.6315868 152.4180918 100.0146425 122.3932143 151.4550447 100.1383957
 120.3029793 152.3171846 100.0105427 119.7609014 153.1585057  99.9935277
 119.5382423 151.0849936  99.9413136 120.2222657 150.2718994  99.7555309
 118.8516528 150.8471245 101.2993652 118.2114994 151.7167909 101.5651698
 119.6532118 150.7945175 102.0662724 118.0117405 149.5542863 101.3623957
 118.3364901 148.8504052 100.5636330 118.2094930 148.8289885 102.6891191
 117.9038113 149.4794300 103.5315684 119.2774819 148.5593105 102.8247083
 117.5988949 147.9040739 102.7309833 116.5248229 149.8546004 101.1858011
 116.3212930 150.3359806 100.2073026 116.1672741 150.5321382 101.9895179
 115.9406298 148.9108330 101.2334478 118.5710395 151.1371938  98.7519025
 118.0378085 152.1986851  98.4120525 118.3197262 149.9801130  98.1468409
 118.8053169 149.1624193  98.4642132 117.3333241 149.7692093  97.0916749
 116.6755920 150.6266284  97.0584604 118.0826253 149.6503400  95.7580768
 118.8207228 148.8223885  95.7865625 118.6273975 150.5957993  95.5613448
 117.3846452 149.4781650  94.9109158 116.4247957 148.5617197  97.3875196
 116.7006443 147.7799808  98.2960118 115.3490494 148.4048424  96.6149801
 115.1806554 149.0948640  95.9030723 114.3710494 147.3176678  96.7110450
 114.8023404 146.5138920  97.2884931 113.0883613 147.7977734  97.3947349
 112.2877295 147.0326104  97.2762444 112.7238662 148.7055883  96.8672440
 113.1770642 148.0883272  98.8610675 113.3938584 149.2971670  99.4279394
 113.5776521 150.2123141  98.8767517 113.3096728 149.1868937 100.8038440
 113.3426499 149.9248831 101.4451340 113.0397957 147.8930485 101.1921403
 112.9735289 147.1595820  99.9688016 112.6827499 145.7794124 100.0564266
 112.6099681 145.1899859  99.1559081 112.4401094 145.1699022 101.3022902
 112.1905362 144.1193784 101.3551190 112.7998192 147.2962861 102.4373716
 112.8143555 147.8798090 103.3442467 112.4851294 145.9283743 102.4847720
 112.2585623 145.4587366 103.4304430 114.0275138 146.7417778  95.3344983
 113.8934163 147.4845290  94.3605417 113.8056269 145.4277840  95.2878751
 113.8916650 144.9031983  96.1387563 113.6215939 144.6110576  94.0849538
 113.3934946 145.2614590  93.2504779 114.9080008 143.8085269  93.8025310
 114.7638303 143.1578674  92.9122439 115.1464260 143.1575632  94.6720816
 116.1140044 144.6869027  93.5430541 116.8048635 145.2618457  94.6256918
 116.5449642 144.9977609  95.6402566 117.7518173 146.2700963  94.3891877
 118.2209842 146.7726220  95.2151239 118.0373274 146.6798559  93.0750678
 118.8634586 147.7356004  92.8711095 118.7850980 147.9877917  91.9333701
 116.4587315 145.0301846  92.2230969 115.9384214 144.5688160  91.4014487
 117.4158925 146.0329167  91.9847605 117.6262537 146.3419145  90.9747874
 112.4378263 143.6502978  94.2432603 112.1429371 143.2041167  95.3545144
 111.8265589 143.2617696  93.1216904 112.0688301 143.6889603  92.2439257
 110.7838094 142.2288179  93.0370418 110.5828516 141.8345412  94.0248804
 109.4974897 142.8610075  92.4730144 109.6672562 143.1100155  91.4088780
 109.2938492 143.8068091  93.0163155 108.2744770 141.9345144  92.5463585
 107.9910743 141.7749303  93.6080113 108.5054118 140.9466181  92.0957289
 107.0806982 142.4798515  91.7678018 106.8985263 142.1851810  90.5948829
 106.1880958 143.2283943  92.3741571 106.1923663 143.3261966  93.3731455
 105.4568824 143.6540640  91.8489382 111.2647148 141.0692743  92.1522985
 111.8781644 141.3176215  91.1132873 110.9269627 139.8258800  92.5126359
 110.4744672 139.6741742  93.3991366 111.2017716 138.6147445  91.7343327
 111.3628156 138.9105221  90.7056122 112.4775184 137.9472409  92.2677801
 112.2988438 137.5611749  93.2967632 113.2614856 138.7347415  92.3447435
 112.9656959 136.8263842  91.3348658 113.0474835 137.2262256  90.3004072
 112.2439453 135.9817317  91.3262727 114.3094457 136.2491608  91.7465629
 114.7429808 136.3247009  92.8818338 114.9981230 135.5927802  90.8454557
 114.5962806 135.4492568  89.9330274 115.8912361 135.2204800  91.0873264
 110.0133706 137.6324909  91.7323722 109.2700608 137.5120233  92.7085014
 109.8701797 136.8943884  90.6260385 110.5285849 136.9986056  89.8884480
 108.8137974 135.9057990  90.3487655 108.3219512 135.6683548  91.2832655
 107.8065045 136.5500488  89.3751901 107.2282868 135.7840834  88.8203886
 108.3687533 137.1513251  88.6264028 106.7962499 137.4421926  90.1194065
 107.2829373 137.9038701  91.0091893 105.9624708 136.8132208  90.5071100
 106.2597241 138.5751112  89.2383040 105.8048864 138.1302158  88.3286563
 107.0966987 139.2477149  88.9475391 105.1448496 139.3162613  89.9832827
 105.4286668 139.4514856  91.0443561 104.1881902 138.7532916  89.9358122
 104.9241414 140.6760892  89.4467457 104.8397948 140.7064740  88.4183119
 105.7294336 141.2848828  89.7482023 104.0507823 141.0884940  89.8725548
 109.4176054 134.5964814  89.7947498 110.5745514 134.6110983  89.3666467
 108.6785985 133.4675330  89.8040378 107.3361105 133.3056719  90.3471335
 106.6310355 133.6960176  89.5859665 107.2056712 133.8578477  91.3065052
 109.1906472 132.1727278  89.3489646 110.0020079 131.8987177  90.0055197
 108.0117035 131.1982416  89.4548754 108.3387909 130.1633605  89.6836880
 107.4137099 131.1931374  88.5134927 107.1595709 131.8055266  90.5674583
 106.1046750 131.4744977  90.5191410 107.5840108 131.5123504  91.5515363
 109.7658374 132.2105361  87.9259604 109.1811510 132.8075521  87.0245838
 110.9243371 131.5729371  87.7222478 111.3383071 131.0526683  88.4665984
 111.5837337 131.4769712  86.4115321 110.8693463 131.0783495  85.7052196
 112.4462962 130.8375540  86.5285781 112.0970090 132.8029592  85.8273400
 112.3019769 132.8821120  84.6143837 112.2169846 133.8672182  86.6330394
 111.9408818 133.7844007  87.5898664 112.7193172 135.2019077  86.2509205
 113.1424834 135.1598615  85.2564030 111.5731501 136.2453777  86.3040355
 111.9899765 137.2556866  86.5301977 110.8893824 135.9882401  87.1438391
 110.7589030 136.4068066  85.0084613 111.4736956 136.5733541  84.1782261
 110.1539483 137.3372711  85.0921968 109.7937370 135.2516585  84.6849301
 108.7767497 135.5492766  85.0183827 110.0353504 134.3451941  85.2682753
 109.7267467 134.8905055  83.1930766 109.5303340 135.8166640  82.6206920
 108.9664536 134.1313601  82.9546349 111.0296406 134.3933964  82.6818791
 111.4750147 133.7533242  83.3892773 111.7216729 135.1685989  82.5285284
 110.9322773 133.8536376  81.8009006 113.8573978 135.6184842  87.1904952
 113.8864937 135.1927910  88.3448179 114.7196990 136.5332999  86.7474704
 114.7343492 136.7984388  85.7912975 115.5773523 137.3244393  87.6376873
 115.9557047 136.6612828  88.4019663 116.7559306 137.8750350  86.8286424
 116.4114226 138.6511191  86.1134695 117.2424181 137.0606008  86.2517546
 117.5238447 138.3324392  87.4866370 114.7770803 138.4675068  88.3140092
 113.6953832 138.8154810  87.8258911 115.2917330 139.0960369  89.3882962
 116.4647580 138.7108636  90.1517259 117.3391612 139.1636545  89.6489449
 116.6000771 137.6114558  90.2130601 114.7012477 140.3053330  89.9635772
 113.6607187 140.0922059  90.1501867 115.4903525 140.6063964  91.2460843
 114.8118929 140.8813374  92.0811407 116.2286599 141.4292277  91.0998353
 116.2615686 139.3228816  91.5332312 117.2204923 139.5191239  92.0518289
 115.6442447 138.6498185  92.1647545 114.7632422 141.5147082  89.0176917
 115.6387592 141.5882926  88.1562718 113.9411944 142.5441620  89.2649230
 113.1837747 142.4336481  89.9166553 114.1580301 143.9177704  88.7540648
 115.2186923 144.0377555  88.5795567 113.4249153 144.1506968  87.4135052
 113.5574551 145.2130030  87.1035446 112.3392056 143.9877883  87.5579578
 113.9600161 143.2598706  86.2724032 113.6614245 142.2082142  86.4918302
 115.0712193 143.3076761  86.2730179 113.4140727 143.6707717  84.8976407
 113.8449323 144.6504224  84.5936962 112.3106510 143.8182132  84.9875879
 113.6585411 142.6031723  83.8187483 113.1576116 142.9735785  82.8963776
 113.2265308 141.6261160  84.1212913 115.0938401 142.4104639  83.4896142
 115.6313460 141.9514003  84.2532684 115.5393265 143.3265834  83.2770508
 115.2185055 141.8237193  82.6396716 113.8043368 144.9821777  89.8066180
 113.1754902 144.6821971  90.8231364 114.3406369 146.1883346  89.6095169
 114.8148717 146.3924647  88.7597186 114.3185609 147.3176256  90.5490080
 114.6621668 146.9736222  91.5142546 115.2928609 148.3779712  89.9897838
 114.9914085 148.6082440  88.9426257 116.3134195 147.9434016  89.9495911
 115.3618286 149.7108787  90.7571663 114.3398858 150.1483599  90.8334271
 115.9285426 149.5645010  92.1626035 116.9667055 149.1843698  92.1198118
 115.3219765 148.8729691  92.7810182 115.9479471 150.5524584  92.6684635
 116.2449612 150.7120364  90.0091610 115.9363037 150.8035055  88.9478487
 117.3088784 150.3988573  90.0359301 116.1765697 151.7194316  90.4701036
 112.9085350 147.9030020  90.7515282 112.2049309 148.1498435  89.7762911
 112.5851668 148.2699882  91.9974444 113.1744577 147.9986807  92.7621159
 111.4147141 149.0755953  92.3685978 110.8325528 149.2800664  91.4850172
 110.5346333 148.3173784  93.3760709 109.6865132 148.9819928  93.6698833
 111.1234374 148.1008142  94.2955769 109.9151227 146.9968711  92.8941330
 110.7211962 146.2502571  92.6993006 109.0030751 146.4900208  94.0110314
 108.2980365 147.2895791  94.3243834 109.5946985 146.1737425  94.8954520
 108.3976554 145.6341570  93.6513463 109.0752620 147.1435133  91.6242940
 109.6966961 147.5100007  90.7805188 108.2415233 147.8586675  91.7915315
 108.6447793 146.1622506  91.3306951 111.7867512 150.4451558  92.9581955
 111.2753925 151.4668217  92.5054006 112.6426096 150.4691636  93.9876668
 113.0728580 149.6226595  94.2880013 112.9971570 151.6772351  94.7588116
 112.6595333 152.5485282  94.2193823 112.3523548 151.6777494  96.1708831
 112.8248975 150.8542943  96.7544997 112.6503404 152.9918767  96.9187701
 112.3707694 153.8631134  96.2876869 113.7215277 153.0841348  97.1895773
 112.0605067 153.0532995  97.8542004 110.8322651 151.3904417  96.2138090
 110.5409989 151.2762853  97.2841242 110.6181074 150.4189420  95.7188579
 109.9332549 152.4721394  95.6054106 110.1830754 152.6345829  94.5364125
 110.0510882 153.4407601  96.1376883 108.8633021 152.1793341  95.6724774
 114.5185648 151.7636058  94.8977994 115.1548918 150.7387805  95.1159415
 115.1041277 152.9584511  94.8842036 114.5502645 153.7691724  94.6557661
 116.5199113 153.2015019  95.1875717 116.8856303 152.3898613  95.7986565
 117.3337288 153.2396896  93.8871515 117.2343432 152.2580818  93.3743943
 118.4169201 153.3781973  94.0955281 116.9014045 154.3062510  92.9011644
 115.8317621 154.0487972  92.0213071 115.3120917 153.1040488  92.0601309
 115.4276100 155.0230901  91.0935769 114.6156367 154.8160869  90.4140358
 116.0911744 156.2644357  91.0508180 115.7249156 157.1960582  90.1341480
 114.9135780 156.8853640  89.7121265 117.5558094 155.5526330  92.8691637
 118.3579064 155.7629165  93.5580116 117.1463908 156.5356259  91.9475633
 117.6310767 157.5011522  91.9183388 116.7165981 154.4696929  96.0312471
 115.7643409 155.2064885  96.2981184 117.9427444 154.6860525  96.5221419
 118.6832608 154.0558355  96.2972648 118.2981522 155.7859591  97.4268256
 119.2617565 155.5369689  97.8464262 118.4660027 157.0754646  96.6066130
 117.5097049 157.3406205  96.1023986 119.2423307 156.9438321  95.8256836
 118.7583144 157.9279403  97.2530715 117.3487388 155.9111617  98.6444366
 116.9994332 157.0203727  99.0609683 116.8723702 154.7644335  99.1502908
 117.2190422 153.9043095  98.7713870 115.8831033 154.6217819 100.2213144
 115.6596047 153.5671985 100.2888547 116.5366584 155.0332258 101.5465350
 116.8442651 156.0988945 101.5131750 117.4344620 154.4105221 101.7360995
 115.8280673 154.9179061 102.3956323 114.5131718 155.3021465  99.9900125
 113.7562452 155.4540750 100.9458210 114.1873948 155.7408712  98.7673637
 114.7973664 155.5724317  97.9943616 113.0732349 156.6829967  98.5426985
 112.2638674 156.4670006  99.2284320 113.5923706 158.1037628  98.8058900
 113.8564416 158.2038872  99.8829439 112.7987162 158.8598302  98.5944388
 114.7364772 158.3736618  98.0062291 115.4946167 157.9582967  98.4513771
 112.4584931 156.6772240  97.1380402 111.2488713 156.8367788  96.9888474
 113.2792938 156.5592946  96.0945610 114.2376197 156.3127704  96.2375315
 112.9349198 156.9904750  94.7331958 112.1024107 157.6814613  94.7808334
 114.1263528 157.7405404  94.1202926 115.0047719 157.0568957  94.0483103
 114.4698505 158.8375293  94.9428628 114.4050145 158.5732142  95.8745624
 113.8096293 158.3295860  92.7463969 112.9785505 159.0584103  92.8387454
 113.5324841 157.5408635  92.0163189 114.7160396 158.8572463  92.3775354
 112.5102455 155.8081414  93.8644559 113.2105025 154.8002396  93.8185515
 111.3720751 155.9249922  93.1711702 110.8128938 156.7460104  93.2431154
 110.8473316 154.8865404  92.2748956 110.9235529 153.9360995  92.7818259
 109.3609451 155.1412994  91.9317584 109.1045403 154.6232046  90.9767112
 109.2053998 156.2279669  91.7503741 108.3368595 154.6328585  92.9652604
 108.5436807 153.5575434  93.1758661 108.3686724 155.4179103  94.2784484
 108.1592728 156.4935999  94.0959961 109.3539949 155.3352769  94.7810696
 107.5968312 155.0313784  94.9790593 106.9244303 154.7436711  92.3865245
 106.8304463 154.1368146  91.4606025 106.6938954 155.8016290  92.1388084
 106.1733499 154.3807544  93.1216522 111.6711396 154.7669315  90.9809107
[truncated: 20,148,913 more chars]
