# Supplementary material for: Effect of Fc core fucosylation and light chain isotype on IgG1 flexibility
Source: Commun Biol. 2023 Mar 3;6:237. doi: 10.1038/s42003-023-04622-7 (PMC9982779; doi:10.1038/s42003-023-04622-7)
Supplement: Supplementary file 4 — Supplementary Data 2 [file 42003_2023_4622_MOESM4_ESM.zip › amd/input/amd_avelumab_g0.in]

accelerated MD
 &cntrl
  imin=0, irest=1, ntx=5,
  nstlim=5000000, dt=0.002, tol=0.000001,
  ntc=2, ntf=2, ig=-1,
  cut=10.0, ntb=2, ntp=1, taup=2.0
  ntpr=50000, ntwx=50000,
  ntt=3, gamma_ln=2.0,
  temp0=300.0, ioutfm=1, iwrap=1,
  iamd=3,
  EthreshD=18498, alphaD=1077,
  EthreshP=-1747000, alphaP=90000,
  /
